# Supplementary material for: The microbiome interacts with the circadian clock and dietary composition to regulate metabolite cycling in the Drosophila gut
Source: eLife. 2025 Jul 11;13:RP97130. doi: 10.7554/eLife.97130 (PMC12252545; doi:10.7554/eLife.97130)
Supplement: Supplementary file 1. [file elife-97130-supp1.zip]

Archive with 21 entries (21 files):
- Tables S1-21/Table10-Biogenic amines-AM versus TM.xlsx
- Tables S1-21/Table11-Biogenic amines-AS versus TS.xlsx
- Tables S1-21/Table12-Biogenic amines-TM versus TS.xlsx
- Tables S1-21/Table13-Per01-Primary metabolites-AM versus AS.xlsx
- Tables S1-21/Table14-Per01-Lipids-AM versus AS.xlsx
- Tables S1-21/Table15-Per01-Biogenic amines-AM versus AS.xlsx
- Tables S1-21/Table16-Protein-Primary metabolites-AM versus AS.xlsx
- Tables S1-21/Table17-Protein-Lipids-AM versus AS.xlsx
- Tables S1-21/Table18-Protein-Biogenic amines-AM versus AS.xlsx
- Tables S1-21/Table19-Sugar-Primary metabolites-AM versus AS.xlsx
- Tables S1-21/Table1-Primary metabolites-AM versus AS.xlsx
- Tables S1-21/Table20-Sugar-Lipids-AM versus AS.xlsx
- Tables S1-21/Table21-Sugar-Biogenic amines-AM versus AS.xlsx
- Tables S1-21/Table2-Primary metabolites-AM versus TM.xlsx
- Tables S1-21/Table3-Primary metabolites-AS versus TS.xlsx
- Tables S1-21/Table4-Primary metabolites-TM versus TS.xlsx
- Tables S1-21/Table5-Lipids-AM versus AS.xlsx
- Tables S1-21/Table6-Lipids-AM versus TM.xlsx
- Tables S1-21/Table7-Lipids-AS versus TS.xlsx
- Tables S1-21/Table8-Lipids-TM versus TS.xlsx
- Tables S1-21/Table9-Biogenic amines-AM versus AS.xlsx
