# Supplementary material for: The microbiome interacts with the circadian clock and dietary composition to regulate metabolite cycling in the Drosophila gut
Source: eLife. 2025 Jul 11;13:RP97130. doi: 10.7554/eLife.97130 (PMC12252545; doi:10.7554/eLife.97130)
Supplement: Supplementary file 1. [file elife-97130-supp1.zip › Tables S1-21/Table12-Biogenic amines-TM versus TS.xlsx]

## Sheet: unique cycling in TM
ID	CycID	JTK_pvalue	JTK_BH.Q	JTK_period	JTK_adjphase	JTK_amplitude	LS_pvalue	LS_BH.Q	LS_period	LS_adjphase	LS_amplitude	meta2d_pvalue	meta2d_BH.Q	meta2d_period	meta2d_phase	meta2d_Base	meta2d_AMP	meta2d_rAMP	X0	X0.1	X0.2	X0.3	X6	X6.1	X6.2	X6.3	X12	X12.1	X12.2	X12.3	X18	X18.1	X18.2	X18.3	TM
7	1,4-Butynediol	0.0065055	0.0199214	24	9	696.147	0.0344688	0.244995	20	6	2365.75	0.00210845	0.00835279	22	7.425	1205.97	739.092	0.612863	541	650	1771	577	2156	2558	2946	1803	713	694	880	594	763	611	530	516	1143.94
17	2,6-Diaminopimelic acid	0.0177588	0.0456354	18	12	10.6066	0.367178	0.782729	24.0327	6.00003	69	0.0393376	0.0922708	21.0163	9.62893	59.5941	14.9849	0.251449	37	47	50	58	66	68	38	104	68	69	70	68	34	47	43	54	57.5625
23	2-Hydroxybenzaldehyde	0.0144977	0.0373217	24	9	514.597	0.181105	0.502036	24.7059	5.99999	3927.25	0.0182281	0.0493916	24.3529	7.52331	3460.57	520.326	0.150358	3554	3251	3365	3162	3520	3663	4171	4355	4258	3419	3073	4027	3434	2558	2761	2924	3468.44
32	3-Amino-1-propanol	0.0144977	0.0373217	18	12	3284.51	0.744685	1	26.3284	12	68803	0.0596876	0.129483	22.1642	12.4391	62952.8	8649.84	0.137402	58496	66327	68188	58669	58590	59448	71758	64665	61808	68065	78090	67249	57975	58559	52178	50533	62537.4
41	3-Hydroxypropanoic acid	0.00267199	0.0100694	18	9	3877.07	0.0459552	0.264258	23.1496	6	14531.2	0.00122854	0.00540058	20.5748	7.81003	11154.3	3979.82	0.356796	6235	7812	8530	8242	16684	14160	16845	10436	10457	12436	11566	14511	8700	6857	8395	7234	10568.8
55	4-Hydroxybenzoic acid	0.000320124	0.00187824	24	9	2187.26	0.0635214	0.295116	20	6	8924.25	0.000240014	0.00145351	22	7.425	5410.88	3182.16	0.588104	2695	3487	3733	2997	6691	6296	10965	11745	5444	4491	6467	4885	4343	3615	2111	2336	5143.81
57	4-Methyl-2-oxovaleric Acid	0.0299489	0.0655606	18	12	584.777	0.186647	0.511183	24.2975	12	5457.25	0.0345834	0.0832848	21.1488	12.272	4752.67	1098	0.231028	4167	4342	4613	3618	6510	5383	5171	4007	5174	5488	5999	5168	4497	4393	2802	3403	4670.94
59	4-Nitrophenol	0.0299489	0.0655606	24	12	19341.8	0.401607	0.827682	23.9024	12	60246.8	0.0651967	0.139202	23.9512	12	38874.7	32126	0.8264	16704	17666	15119	22699	44931	34248	31415	108641	103645	34754	66165	36423	39538	28434	12180	8613	38823.4
78	Adenine	8.77e-05	0.000728787	18	15	182265	0.0703414	0.306427	20	12	431118	8.02e-05	0.000624292	19	13.6167	256140	219883	0.858447	233681	359225	243386	202778	89728	102644	100283	105599	376236	433237	500887	414111	253998	315191	181967	151219	254011
79	Adenosine	0.0419656	0.0850707	24	6	6859.64	0.574794	1	28	6.63e-05	60964.7	0.113966	0.220104	26	3.25003	51285	2842.87	0.0554327	53509	87026	48893	54431	46412	49666	61314	57385	49764	53992	53168	44836	43609	43538	35238	37039	51238.8
88	Ala-Glu	0.0144977	0.0373217	24	12	2355.9	0.356757	0.766628	22.9091	12	13572	0.0324008	0.0791289	23.4545	12.0065	10069	3449.02	0.342538	6559	6768	6648	7571	8976	9276	6853	13966	19415	11362	13657	9854	14627	9077	7980	7546	10008.4
91	Ala-Ile-Arg	0.00980952	0.0273153	24	3	1591.34	0.14161	0.435182	21.995	6.63e-05	8837.99	0.0105283	0.0310754	22.9975	1.43738	7191.04	2115.52	0.294188	7161	10145	9763	8283	7251	7637	10728	6044	4717	5135	5466	5464	6216	6304	8146	7348	7238
94	Ala-Leu-Lys	0.0299489	0.0655606	24	6	2150.84	0.120616	0.395358	21.1511	6.00001	10344.5	0.0239259	0.0618133	22.5755	6.02399	8340	1100.78	0.131988	7767	9902	10854	8430	9277	10597	12073	9431	9285	5751	6412	4741	7097	5586	7727	7719	8290.56
105	Ala-Val-Lys	0.0419656	0.0850707	24	6	1218.7	0.157714	0.461732	20	6	7178.5	0.0398297	0.0928217	22	6.05	5590.6	1133.07	0.202675	5107	5604	6152	5367	7297	6660	6628	8129	6352	3047	4430	3513	4929	3439	6123	5548	5520.31
112	Arg-Gln	0.0419656	0.0850707	24	12	2303.05	0.230871	0.585788	24.2975	12	13496	0.0546129	0.120835	24.1488	12.0005	10436.7	3164.44	0.303204	6002	9956	6924	6119	11297	9303	7842	14176	17460	11908	12747	11869	14204	9230	9886	8311	10452.1
114	Arg-Leu	0.0299489	0.0655606	18	6	2123.26	0.0445419	0.261336	20	6	10509	0.0101644	0.0302263	19	6.01667	8534.43	1887.63	0.221178	6914	8468	8412	8004	11490	9996	10114	10436	6906	8094	6982	6861	6363	7009	8456	8386	8305.69
121	Asn-Arg	0.0419656	0.0850707	24	0	455.377	0.336198	0.737082	25.5652	6.63e-05	4722.49	0.0742256	0.155114	24.7826	3.21e-05	4077.04	625.643	0.153455	3778	4490	4946	5676	3850	3807	3125	4343	3543	3885	3600	3484	4422	3793	3912	4344	4062.38
132	Asn-Val-Lys	0.00980952	0.0273153	18	6	1877.01	0.0380293	0.250499	20	5.99998	8478.5	0.00331783	0.0121336	19	6.01666	6652.36	1297.5	0.195043	6474	7798	8201	7306	9129	8329	8199	8257	5625	3560	3644	2960	6238	3873	7445	6884	6495.12
136	Asp-Asp	0.0210199	0.0497627	24	15	397.394	0.422193	0.853851	22.7907	12	1486.25	0.0508024	0.113917	23.3953	13.4702	1104.1	409.654	0.371028	754	673	574	1069	851	832	222	1621	1763	1244	1404	1534	1939	1072	1107	940	1099.94
146	Benzyldimethyltetradecylammonium cation	0.0210199	0.0497627	24	6	2479.47	0.781096	1	24.5682	6	9862	0.0838879	0.171015	24.2841	6.00082	6155.05	2685.55	0.436316	3139	19879	3498	4929	4964	4994	12991	16499	1440	4322	3344	9864	1080	1000	3057	3883	6180.19
147	beta-Hydroxymyristic acid	0.000987235	0.00453311	24	21	588.313	0.0485618	0.27167	22.9091	17.9999	2803.25	0.000524749	0.00274326	23.4545	19.4756	2266.39	631.154	0.278484	2307	2122	3082	2873	1969	1638	1629	1273	1894	2140	2178	2186	2595	3199	2756	2663	2281.5
149	Biliverdin	0.0299489	0.0655606	24	3	488.257	0.199015	0.52932	27.6489	6.63e-05	2126.24	0.0364926	0.0870116	25.8245	1.61406	1115.88	574.376	0.514728	1420	3083	2794	1208	729	883	1371	794	384	536	528	711	224	302	1406	1311	1105.25
153	Bis(2-ethylhexyl) adipate	0.0299489	0.0655606	24	9	2862.01	0.435467	0.869329	20.2759	6	25438.2	0.0696379	0.147376	22.1379	7.42637	20343	4369.73	0.214803	18060	18973	20930	14241	23979	36620	22981	18173	21708	21982	18752	17479	19468	16278	13032	17358	20000.9
162	Citraconic acid	0.00980952	0.0273153	24	9	2873.33	0.0298308	0.240485	20	6.00001	9967.75	0.00267361	0.0101107	22	7.425	4743.1	3223.56	0.679631	2060	2569	7180	2225	9798	8914	13200	7959	2704	2587	2070	2282	2634	1492	1704	2183	4472.56
193	DL-o-Tyrosine	0.0210199	0.0497627	18	9	914.289	0.17835	0.498657	20	5.99998	2754.25	0.0246913	0.06345	19	7.59999	1922.95	878.528	0.456865	938	941	1166	761	2780	3135	2867	2235	1518	2314	1894	1658	2020	2319	702	756	1750.25
221	Gln-Thr	0.000987235	0.00453311	24	9	1046.69	0.0594399	0.288288	20	6.00001	4879.5	0.000630435	0.00314854	22	7.425	3810.4	1042.12	0.273494	2882	3128	3137	3235	4788	4725	4677	5328	4205	4176	4390	2820	3926	2837	2593	2720	3722.94
224	Glu-Ala	0.0299489	0.0655606	24	12	1803.12	0.157597	0.461732	21.1511	12	10190.5	0.0299994	0.0739313	22.5755	12.048	7341.97	2818.45	0.383882	5040	5006	4813	5591	6070	6913	4800	9373	13031	9005	11153	7573	9200	7498	5220	5205	7218.19
230	Glu-Gln	0.0419656	0.0850707	24	15	1037.68	0.229194	0.582888	21.0501	12	4371.25	0.0542864	0.120297	22.5251	13.4595	3220.13	1330.63	0.413222	2429	2460	2261	2583	2325	2233	1502	3830	5557	4207	4618	3103	5006	3632	2666	2640	3190.75
237	Glu-Phe	0.0419656	0.0850707	18	15	3243.5	0.475573	0.919711	20	12	28831.2	0.098075	0.193999	19	13.6167	24019.9	5451.22	0.226946	21043	25040	25111	23857	20600	19667	20871	22536	28444	32150	28155	26576	26855	27775	17105	17689	23967.1
241	Glu-Tyr	0.0144977	0.0373217	18	15	1943.13	0.190375	0.51656	20	12	12954.8	0.0190234	0.0510987	19	13.6167	10946.7	2539.95	0.232029	10246	10734	10586	10896	8991	8440	7149	10096	13786	12717	14498	10818	14159	12899	9506	9233	10922.1
245	Glyceric acid	0.000572095	0.00298095	18	12	355.321	0.0979507	0.357427	24.1644	12	3686	0.000604612	0.0030548	21.0822	12.2621	3041.49	940.958	0.309374	2228	2449	2944	2959	3161	3359	3011	3765	2912	3436	4054	4342	2458	2090	2162	2188	2969.88
258	Gly-Ser	0.0419656	0.0850707	24	15	256.68	0.27515	0.649117	21.7778	12	2254.75	0.0630613	0.135395	22.8889	13.4589	1895.37	454.204	0.239639	1182	1646	1739	1857	1887	1714	1621	2233	2216	2305	2311	2187	2092	2081	1298	1829	1887.38
271	Hexanoyl-L-carnitine	0.0210199	0.0497627	18	9	432.042	0.566694	1	20	6	1226.75	0.0646839	0.13838	19	7.6	851.407	384.868	0.452038	462	389	395	468	615	1034	1546	1712	1502	680	583	434	878	769	551	394	775.75
310	Ile-Val-Arg	0.00980952	0.0273153	24	3	863.908	0.196672	0.525003	21.7778	5.99998	4758.25	0.0139883	0.0392544	22.8889	4.58361	4034.91	693.692	0.171922	3434	5827	4933	4274	4781	4275	6080	3897	2987	3255	3567	2877	3876	3178	3775	3341	4022.31
319	Kynurenine	0.000171384	0.00117234	18	0	886.712	0.300334	0.688085	24.9858	17.9999	3385.5	0.000559737	0.00288188	21.4929	18.4883	3125.65	956.963	0.306165	3361	3722	5546	4713	2172	1997	2145	2608	2528	2668	3324	3349	3393	3846	2704	3599	3229.69
329	Leu-Gly-Leu	0.0299489	0.0655606	18	0	2186.9	0.563845	1	27.1385	17.9999	8056.25	0.0858046	0.174511	22.5692	18.7693	8250.99	1762.39	0.213597	13039	11480	9166	9729	8120	6250	5860	6704	7829	8631	9231	5468	9914	8934	6920	6457	8358.25
333	Leu-Leu-Lys	0.0065055	0.0199214	24	6	1580.38	0.143095	0.436098	23.1496	6	9074.5	0.00742799	0.0233067	23.5748	6.00195	7499.04	1164.71	0.155315	7082	8932	8581	7481	10287	8029	8864	9118	8675	6628	7500	4426	6831	5932	5739	5623	7483
337	Leu-Pro-Arg	0.0419656	0.0850707	18	15	5034.6	0.300647	0.68842	20	12	24270.2	0.0677868	0.144163	19	13.6167	19632.8	6778.34	0.345255	19930	20060	21030	18419	11865	13623	13227	13465	17685	29809	31049	18538	29216	22012	16572	16575	19567.2
350	Lys-Glu	0.0299489	0.0655606	24	3	1547.68	0.117954	0.39074	21.8859	6.63e-05	5227.5	0.0234767	0.0608706	22.9429	1.43397	3935.6	1567.22	0.398217	4363	5846	6414	4287	4473	5272	6027	3444	2988	2313	2354	1637	2843	2044	4882	4376	3972.69
351	Lys-Ile	0.0144977	0.0373217	18	9	27297.9	0.239534	0.598489	23.6461	6.00002	122489	0.023138	0.0601004	20.8231	7.84761	103035	22409.2	0.217492	70599	79534	86014	78478	119673	119927	126703	123653	136869	110597	107600	78955	117695	94401	77712	70734	99946.5
353	Lys-Leu	0.000987235	0.00453311	24	9	2510.05	0.0837674	0.330198	21.1511	5.99999	29518	0.000860086	0.00406482	22.5755	7.43495	26320.7	3225.81	0.122558	21773	25195	24196	25637	30737	27611	27602	32122	26524	29419	26773	24833	24481	24226	24059	22836	26126.5
356	Lys-Phe	0.0144977	0.0373217	24	3	1145.16	0.148591	0.444554	24.9858	6.63e-05	9260.25	0.0153819	0.042722	24.4929	1.53084	8263.74	917.549	0.111033	7704	10650	9402	9285	8865	8082	9063	9350	8059	7609	7092	6669	6654	8288	7599	7736	8256.69
360	Lys-Val	0.00980952	0.0273153	18	9	2323.55	0.0717419	0.308213	24.0327	6.00002	11386.5	0.00581236	0.0190808	21.0163	7.87757	9731.72	2350.87	0.241568	6360	7907	7499	7672	11897	10782	9320	13547	10788	11582	10987	10157	10158	8761	6793	6596	9425.38
366	Mandelic acid	0.00421867	0.0142044	18	9	3095.36	0.105461	0.371371	20	6	25405.5	0.00387852	0.0137882	19	7.6	9547.21	11662.5	1.22156	632	182	77	174	30845	38016	4387	28374	3471	944	482	362	6601	730	312	485	7254.62
374	Methionine	0.0419656	0.0850707	18	0	32018.5	0.322363	0.71749	20	17.9999	174419	0.0717396	0.150886	19	18.05	154499	26964.5	0.174529	208161	190479	186124	149561	133548	118575	107011	96655	145562	192830	199062	140479	208333	206360	149207	133777	160358
376	Methioninesulfoxide A	0.0419656	0.0850707	18	9	12966.2	0.511223	0.959266	20	6	74927.5	0.103876	0.203715	19	7.6	61978.1	14387.1	0.232132	41081	50439	52389	44237	99714	78379	51458	70159	63124	61123	61475	62413	76879	50335	34655	48539	59149.9
379	Methyl .alpha.-D-mannopyranoside	0.000171384	0.00117234	24	9	8313.1	0.015812	0.240485	20	6	81301.5	3.74e-05	0.000342765	22	7.425	29254.5	36491.7	1.24739	5891	5980	7599	4989	71722	93888	86173	73423	7780	14566	16889	7519	5789	5712	6155	4995	26191.9
383	Methylsuccinic acid	0.0299489	0.0655606	24	6	647.71	0.142007	0.43566	20	6	4197.5	0.0274747	0.0687747	22	6.05	3266.76	779.953	0.238755	2392	3094	4125	3068	4120	4156	3451	5063	2340	2882	2818	3106	3344	2718	2153	2664	3218.38
409	N6-Isopentenyladenosine	0.0144977	0.0373217	18	15	4893.53	0.59937	1	20	12	10818.2	0.0499268	0.112244	19	13.6167	8318.82	5138.15	0.617653	10378	13768	11969	8048	3514	4014	4690	2820	10237	13653	11321	8062	10993	8835	5752	4251	8269.06
426	Nicotinamide riboside cation	0.000320124	0.00187824	24	9	43040.9	0.0313328	0.241322	23.9024	6	277850	0.000125479	0.000890696	23.9512	7.49698	239410	45703	0.190898	215605	229532	211772	203482	257608	287899	301867	264024	242750	282378	281060	237882	218699	211319	198231	184931	239315
433	N-Methyllysine	0.0299489	0.0655606	24	15	236.527	0.286084	0.664563	22.3291	12	1737	0.0493489	0.111176	23.1646	13.4634	1476.84	271.355	0.18374	890	1259	1370	1543	1329	1324	1008	1448	1472	1696	1652	2128	1500	1438	1542	1971	1473.12
450	Pantothenic acid	0.00421867	0.0142044	18	15	61415.8	0.362728	0.776379	20	12	390343	0.0114497	0.0331399	19	13.6167	313183	88636.2	0.283017	304707	301185	367588	275691	272351	275468	264938	242897	304897	406466	462029	387979	330795	301079	241629	257500	312325
451	Pantothenic acid	0.0419656	0.0850707	18	15	51805.8	0.720182	1	20	12	389648	0.135977	0.253785	19	13.6167	320511	84660.5	0.264142	294854	335734	377401	315405	274286	317575	246464	262064	283988	386797	461300	426508	313446	306904	242029	270299	319691
457	Phe-Glu-Arg	0.0144977	0.0373217	24	3	1084.88	0.040715	0.254724	20	6	3298.25	0.00497893	0.0167512	22	4.675	2251.93	1193.08	0.529802	1966	3292	3069	2463	3102	3297	4341	2453	1127	917	967	973	1629	1218	2486	2145	2215.31
458	Phe-Glu-Lys	0.00164724	0.00683195	24	3	702.864	0.0550487	0.281418	22.6735	6.63e-05	3408	0.000934732	0.00435672	23.3368	1.45858	2644.18	964.446	0.364743	3070	3423	3713	3426	2768	3086	2692	2911	2469	1502	1669	1508	2698	1639	2851	3093	2657.38
513	Quinolone	0.0419656	0.0850707	18	12	453.609	0.312541	0.704845	23.1496	12	1166.75	0.0699596	0.147985	20.5748	12.1909	776.825	466.732	0.600821	337	318	412	417	916	524	469	1523	1602	1073	1324	668	1000	766	268	152	735.562
517	Ribose B	0.00980952	0.0273153	18	0	694.202	0.470564	0.913339	28	12	2803	0.0294419	0.0728477	23	4.92857	2879.58	853.736	0.296479	3588	4520	3232	3701	2396	2336	2615	2337	2572	2903	3306	2431	2345	2778	2655	2640	2897.19
525	Ser-Asp	0.00421867	0.0142044	24	12	543.058	0.25732	0.623501	22.7907	12	2733.25	0.00849515	0.0261064	23.3953	12.008	1987.11	771.509	0.388256	1303	1377	1273	1318	1807	1941	1353	2791	3901	2362	2669	2001	2726	1568	1591	1573	1972.12
537	Ser-Ser	0.0210199	0.0497627	24	12	620.84	0.126422	0.405532	24.2975	12	2488.75	0.0184167	0.0497827	24.1488	12.0005	1946.15	698.879	0.359109	1237	1307	1403	1490	2247	2141	1763	2634	2603	2548	2896	1908	2413	2077	1282	1244	1949.56
561	Thr-Ile-Lys	0.00980952	0.0273153	24	3	2104.35	0.111966	0.379919	21.253	6	11470.8	0.00858233	0.026337	22.6265	4.60803	9851.75	1583.2	0.160703	9117	11710	12921	11028	11489	11118	12337	10939	10223	6748	7479	6278	8628	6924	10269	9862	9816.88
605	unknown1000	0.0210199	0.0497627	18	15	604.046	0.964599	1	20	12	4807.75	0.0993173	0.196098	19	13.6167	4491.07	729.698	0.162478	5029	5114	5316	4531	4199	3781	4221	3350	4306	5311	4972	4642	4624	4483	3572	4293	4484
612	unknown1007	0.000572095	0.00298095	24	3	769.332	0.0301926	0.240485	28	6.63e-05	5217.24	0.000206695	0.00130067	26	1.62503	3688.36	500.842	0.13579	5255	5799	5279	4536	3828	3804	3148	3270	2968	3112	3236	2607	3037	2879	3119	2985	3678.88
628	unknown1021	0.0419656	0.0850707	18	15	568.514	0.851483	1	20	12	4562.75	0.154784	0.282195	19	13.6167	4171.46	679.625	0.162923	4285	4562	4878	4022	3579	3173	4511	3176	4613	4740	4796	4102	4194	4662	3648	3697	4164.88
629	unknown1022	0.00980952	0.0273153	18	15	3669	0.429842	0.862085	20	12	23871.5	0.0272757	0.0686252	19	13.6167	21652.8	4307.53	0.198936	23738	23123	25719	21510	18326	15573	20507	16225	23631	24256	25623	21976	21021	25282	19500	19768	21611.1
636	unknown1029	0.0065055	0.0199214	24	9	641.876	0.0580029	0.286613	20.9501	6	4498.25	0.00335165	0.0122366	22.4751	7.43244	3739.77	650.668	0.173986	3371	4002	3276	3115	4158	4576	4454	4805	3771	2969	4183	3910	3029	3128	3262	3157	3697.88
638	unknown1030	0.00421867	0.0142044	24	9	2003.94	0.114917	0.383649	24.1644	6	14318.5	0.00418467	0.0146741	24.0822	7.50521	12728.5	2032.01	0.159643	10508	13273	12017	11156	12601	12922	16045	15706	14412	12050	14526	14476	10307	10967	11137	11667	12735.6
649	unknown1040	0.0065055	0.0199214	18	0	1102.56	0.123239	0.398731	26.3284	17.9999	5188.75	0.00651706	0.0210118	22.1642	18.6586	5142.66	895.256	0.174084	6349	6339	7482	5668	5306	4726	4093	4264	5051	4247	4343	4787	5418	4723	4841	5773	5213.12
663	unknown1053	0.000572095	0.00298095	18	15	995.96	0.383483	0.80333	20	12	5358.5	0.00206767	0.00822885	19	13.6167	4608.06	1193.21	0.258941	5109	5502	5164	4158	3660	3493	3796	3751	5064	5535	5940	4895	4650	4742	4201	3884	4596.5
664	unknown1054	0.0419656	0.0850707	18	15	7115.97	0.339854	0.743593	20	12	22878.8	0.0748786	0.156139	19	13.6167	20425.7	6422.7	0.314442	27208	26687	24993	18026	14478	14926	10854	13793	20098	24246	26459	20712	25289	22882	17764	17401	20363.5
670	unknown106	0.000987235	0.00453311	24	9	572.403	0.101889	0.365819	23.9024	6.00001	4093.25	0.00102645	0.00468337	23.9512	7.49698	3459.17	618.856	0.178903	2938	3719	3172	3319	3562	3786	4914	4111	4110	3314	3859	3196	2977	2752	2925	2672	3457.88
698	unknown1085	0.0419656	0.0850707	24	12	3694.46	0.141872	0.43566	23.3952	12	19826.8	0.0364591	0.0869795	23.6976	12.002	15968.5	4534.54	0.283968	11365	13277	13799	11381	17255	16087	18047	15882	17942	19599	20239	21527	19113	18423	10216	10632	15924
733	unknown1116	0.000320124	0.00187824	24	0	1039.45	0.0366383	0.247108	25.8651	6.63e-05	3445.49	0.000144891	0.000987999	24.9326	3.2e-05	2211.19	1130.08	0.511073	3289	3550	3540	3403	1862	1881	1439	1405	1195	1279	1333	1832	1614	1647	2678	2936	2180.19
737	unknown112	0.0299489	0.0655606	24	6	567.984	0.181272	0.502036	20.8511	6.00001	5637.75	0.0337461	0.0816773	22.4255	6.02973	4628.81	925.592	0.199963	4029	4279	4860	4824	5864	4850	6762	5075	3487	4602	5088	4105	3444	4161	3253	4646	4583.06
760	unknown1140	0.0299489	0.0655606	24	0	823.426	0.464559	0.905692	26.4865	6.63e-05	9253.49	0.0733904	0.153814	25.2432	3.16e-05	7834.87	1159.49	0.147991	8314	9967	9702	9031	8911	7768	4672	7225	5734	7472	7991	7024	8076	7826	7195	7797	7794.06
763	unknown1143	0.00421867	0.0142044	24	3	1047.58	0.0841474	0.330633	28	6.63e-05	8691.74	0.00317482	0.0117095	26	1.62503	6646.99	718.916	0.108157	8441	9731	7844	8751	7106	6561	4496	6591	5273	5902	6403	5188	6029	5994	6338	5486	6633.38
766	unknown1146	0.00421867	0.0142044	24	3	924.189	0.146508	0.44146	25.1282	6.63e-05	6367.99	0.00518492	0.0173097	24.5641	1.53529	5074.56	1421.02	0.280029	5844	6616	6005	7007	6086	5347	2689	5122	3694	3954	3793	4534	5115	4540	5411	5240	5062.31
767	unknown1147	0.000987235	0.00453311	24	0	483.307	0.157682	0.461732	25.2722	6.63e-05	3409.99	0.00152054	0.00641085	24.6361	3.23e-05	2745.03	665.725	0.24252	3231	4219	3178	3012	2603	2597	1656	2832	1998	2435	2346	2312	2534	3111	3031	2619	2732.12
772	unknown1151	0.00164724	0.00683195	24	0	626.143	0.0585768	0.28692	27.4766	6.63e-05	3494.74	0.000988644	0.00456378	25.7383	3.11e-05	2322.29	802.555	0.345588	3640	3902	3147	3290	2325	1874	1062	2133	1661	1805	1810	1751	1963	1951	2189	2061	2285.25
781	unknown116	0.000572095	0.00298095	24	0	3226.53	0.0434077	0.259319	24.2975	6.63e-05	9326.72	0.000288149	0.00167925	24.1488	3.3e-05	6312.08	4023.03	0.637354	7743	10822	10058	8684	4866	3307	5015	3106	2411	4589	4705	3190	6186	7384	6901	11718	6292.81
782	unknown1160	0.0144977	0.0373217	24	0	626.673	0.440482	0.875707	25.1282	6.63e-05	5337.24	0.0386586	0.0911222	24.5641	3.24e-05	4463.72	903.456	0.2024	4935	5199	5067	6148	5497	4573	2135	4495	3377	3773	3774	4050	5002	4122	4618	4404	4448.06
789	unknown1167	0.000320124	0.00187824	24	0	848.175	0.0322058	0.242989	26.0177	6.63e-05	4156.99	0.000128692	0.000906309	25.0088	3.19e-05	2883.19	1122.61	0.389362	3657	4605	4049	4317	3041	2369	1606	2559	1690	2061	2090	2334	2743	2739	2854	2889	2850.19
796	unknown1173	0.0144977	0.0373217	24	0	759.256	0.492337	0.937476	26.1721	17.9999	6399	0.0424152	0.0976383	25.0861	21.1695	6423.51	979.968	0.15256	7169	8328	7027	8129	6692	5716	3358	6511	4893	6340	6004	6238	6789	6879	5833	6095	6375.06
803	unknown118	0.0065055	0.0199214	18	6	1982.02	0.0363221	0.247108	20	6	11634.8	0.00220944	0.0086266	19	6.01667	9626.06	1745.33	0.181313	8293	10381	9159	10314	11988	11896	11864	10791	8656	7427	8143	6216	9004	8515	8361	9625	9414.56
814	unknown119	0.0299489	0.0655606	24	3	1535.13	0.237361	0.594216	20	5.99997	7650	0.0422715	0.0973592	22	4.67498	6282.82	1578.63	0.251262	5308	6917	8453	7268	10531	6273	7620	6176	3428	4666	5139	3963	5713	5745	4704	7846	6234.38
826	unknown120	0.00164724	0.00683195	24	9	2975.15	0.319044	0.713656	21.3559	6	13037.5	0.00449395	0.0155298	22.678	7.43783	7785.61	4569.69	0.586941	4703	6365	7642	4433	7554	7494	24241	12861	11022	8996	6188	4788	4530	4220	3284	2158	7529.94
848	unknown122	0.00980952	0.0273153	24	9	1894.69	0.416254	0.846187	24.0327	6	7751.5	0.0265446	0.0670194	24.0163	7.50102	5444.97	2634.24	0.483794	3591	4336	5857	3363	4989	4630	13937	7450	8498	8413	5095	4416	3701	3548	2819	2506	5446.81
855	unknown1226	0.0144977	0.0373217	18	0	704.985	0.681892	1	20	12	4685.75	0.0555255	0.122305	19	15.2	4322.47	945.581	0.21876	4924	5246	5741	4552	3601	3539	3782	3302	3873	5036	5034	4800	4257	5084	4047	3875	4418.31
867	unknown1237	0.00164724	0.00683195	18	0	2683.82	0.576485	1	20	12	8427.75	0.00755838	0.0236473	19	15.2	8191.11	2708.3	0.330639	11381	11930	10776	10097	6938	6151	4955	6444	6614	9818	9243	8036	8654	10570	6849	6994	8465.62
868	unknown1238	0.0210199	0.0497627	18	12	2587.3	0.7155	1	25.5652	12	34385.5	0.0781624	0.161743	21.7826	12.3731	30873.9	5208.32	0.168697	27010	31705	33148	29292	28913	24728	39557	33236	34602	37638	33263	32039	26030	28703	24503	24773	30571.2
873	unknown1242	0.0419656	0.0850707	18	12	2150.31	0.811587	1	26.0177	12	31776.2	0.149166	0.274379	22.0088	12.4118	28649.9	4668.05	0.162934	24949	29432	31468	27888	26701	22246	36581	31236	32388	33459	31431	29827	24704	26039	22051	24104	28406.5
875	unknown1244	0.000572095	0.00298095	24	3	1175.21	0.118124	0.39074	25.7143	6.63e-05	7375.24	0.000716481	0.00352541	24.8571	1.5536	5648.78	1688.6	0.298931	7197	7360	6951	7993	6443	6156	2575	5806	3533	4700	4479	4636	6053	5176	5550	5447	5628.44
877	unknown1246	0.0299489	0.0655606	18	0	1845.02	0.645097	1	27.4766	12	8872	0.0955685	0.190346	22.7383	4.96531	9111.72	2373.68	0.260509	11167	12813	10446	10625	8638	7882	5717	8664	7568	10198	9817	7905	9492	10069	7978	7792	9173.19
891	unknown1259	0.00421867	0.0142044	24	0	624.729	0.0686836	0.305026	27.1385	17.9999	2484	0.00265023	0.010075	25.5692	21.2642	2736.92	846.947	0.309452	3727	4665	3832	3688	2405	2211	1508	2262	1991	2112	2324	2172	2102	2375	2616	2843	2677.06
914	unknown128	0.0144977	0.0373217	18	9	21123.4	0.998704	1	28	6	37864.2	0.0757981	0.157575	23	8.21428	25805.9	11491.4	0.4453	3009	3102	5072	4328	30115	36559	34655	50128	71758	16377	16603	6909	8493	9925	104312	3182	25282.9
945	unknown1307	0.00421867	0.0142044	18	0	1134.55	0.643512	1	20	12	4217.5	0.0187564	0.0505385	19	15.2	4054.62	1235.7	0.304764	5042	5941	4905	5474	3326	3189	2387	3540	3292	4696	4665	4217	3760	5021	3937	3486	4179.88
948	unknown131	0.0065055	0.0199214	24	9	1665.24	0.488452	0.935215	22.7907	6	6314.25	0.0214541	0.0565406	23.3953	7.46622	3941	2363.23	0.599652	2757	2959	3473	1912	4472	3738	12521	4526	6706	6081	2858	2294	2550	2105	1898	1232	3880.12
963	unknown1323	0.0419656	0.0850707	18	12	315.723	0.620154	1	25.8651	12	4206.75	0.120983	0.23057	21.9326	12.3986	3735.13	737.443	0.197434	3174	3802	4185	3469	3527	2867	4941	4267	4253	4606	3984	3984	2969	3326	2983	2786	3695.19
966	unknown1326	0.00267199	0.0100694	18	0	2933.79	0.157273	0.461732	25.5652	17.9999	10518.2	0.00368742	0.0132173	21.7826	18.5596	9832.47	2642.31	0.268733	12693	13658	10997	16050	10417	8619	4583	9089	6397	8995	8670	9125	11575	9990	11013	9495	10085.4
983	unknown1341	0.0419656	0.0850707	18	15	1029.72	0.982575	1	20	12	6807	0.172709	0.30737	19	13.6167	6219.63	1271.82	0.204485	6627	7830	6829	7023	5162	5167	4482	6099	6203	7010	7223	6792	6028	6965	5241	4636	6207.31
989	unknown1347	0.000987235	0.00453311	24	18	503.814	0.14568	0.439886	23.9024	17.9999	4491.49	0.0014162	0.00605343	23.9512	18	3461.56	1014.28	0.293013	3239	3314	3196	4022	2925	2521	1174	3079	3839	3367	3112	3657	5950	4490	3865	3661	3463.19
997	unknown1354	8.77e-05	0.000728787	18	0	2507.4	0.121604	0.397093	20	17.9999	13064.7	0.000132746	0.00092858	19	18.05	11069.3	2802.21	0.253151	12706	14638	13852	16447	10424	9207	4613	10050	10259	10677	10251	11468	14325	11790	13091	13053	11678.2
1001	unknown1358	0.00267199	0.0100694	24	0	1432.24	0.0801413	0.322202	25.2722	17.9999	3589.99	0.00202336	0.00807466	24.6361	21.0915	3290.16	1452.49	0.441466	3843	5351	4625	5801	2567	2098	1723	2426	2065	2298	2338	2469	2670	2509	4142	5039	3247.75
1004	unknown1360	8.77e-05	0.000728787	18	0	2801.91	0.196057	0.524029	20	17.9999	11098.5	0.000205809	0.00129717	19	18.05	10146.7	2286.34	0.225328	12268	14475	13105	14097	9091	7994	5616	8894	8515	11092	11284	9471	11424	10053	11006	11911	10643.5
1005	unknown1361	0.000987235	0.00453311	18	0	1252.64	0.072169	0.308786	26.8085	17.9999	3713.5	0.000751617	0.00367325	22.4043	18.7235	3778.47	936.595	0.247877	4805	5541	5447	5017	3276	3263	2735	3267	2999	3641	3726	2905	3447	3424	4175	3808	3842.25
1010	unknown1366	0.000171384	0.00117234	18	0	1268.55	0.0503313	0.27332	24.9858	17.9999	4711.24	0.000109211	0.000801254	21.4929	18.4883	4254.98	1081.58	0.254192	6066	5061	5939	5187	4124	3630	3152	3201	3366	4148	3992	3250	5413	4687	4333	4412	4372.56
1015	unknown1370	0.0210199	0.0497627	18	0	535.987	0.778151	1	25.5652	17.9999	3403	0.0836334	0.170737	21.7826	18.5596	3316.78	490.741	0.147957	4164	4252	3573	3850	3476	2986	1847	3130	2462	3662	3512	3294	3854	3676	3315	2767	3363.75
1017	unknown1372	8.88e-07	2.53e-05	18	0	3140.26	0.0668403	0.301708	25.1282	17.9999	8966.49	1.05e-06	2.52e-05	21.5641	18.5055	8086.59	2858.9	0.353536	11312	11239	11442	12734	6936	6087	3669	6288	6387	7232	7260	7760	8533	7784	9630	9919	8388.25
1035	unknown1389	0.0299489	0.0655606	18	0	4598.32	0.288643	0.667974	20	17.9999	28150	0.0497133	0.111823	19	18.05	25275.4	4202.43	0.166265	25387	32379	33430	29425	18666	15698	26484	18534	22817	24337	29194	30065	24330	31563	27148	29559	26188.5
1045	unknown1398	0.0144977	0.0373217	24	0	650.185	0.267162	0.636844	24.1644	6.63e-05	3824.74	0.0253839	0.0649216	24.0822	3.3e-05	3104.57	916.616	0.295247	3953	3499	3463	4384	3614	3007	1284	3155	2002	2019	2729	2898	3873	2745	3444	3565	3102.12
1049	unknown1400	0.0065055	0.0199214	24	0	1543.61	0.214669	0.557264	25.2722	6.63e-05	9599.23	0.010577	0.0311977	24.6361	3.23e-05	7571.84	2026.38	0.267621	8615	9664	8866	11252	8217	7141	3789	7843	5059	5938	6298	6893	7604	5884	8316	9142	7532.56
1051	unknown1402	0.000572095	0.00298095	18	0	1676.02	0.0598143	0.288995	25.7143	17.9999	2804.99	0.000386088	0.00213507	21.8571	18.5785	2512.43	1376.86	0.54802	3846	4657	4390	4609	1660	1532	1300	1933	1564	1641	1633	2249	1784	1994	3765	3677	2639.62
1054	unknown1405	0.00164724	0.00683195	18	0	2218.02	0.384625	0.803778	20	12	9802.75	0.00529927	0.0176507	19	15.2	9065.78	2820.68	0.311135	11773	12702	10974	11028	7418	6131	6114	7577	8623	9682	10389	10517	9820	9825	9039	8015	9351.69
1055	unknown1406	0.000171384	0.00117234	18	0	1328.65	0.243645	0.605612	20	17.9999	4349.5	0.000462819	0.00246192	19	18.05	4071.24	985.55	0.242076	5393	6358	5107	5546	3033	2626	2337	3431	3816	4014	4472	5035	4643	4486	4319	3950	4285.38
1065	unknown1415	0.0065055	0.0199214	24	0	985.353	0.0691287	0.305476	25.7143	6.63e-05	3098.74	0.00391563	0.0138973	24.8571	3.21e-05	1983.02	1039.98	0.524443	2661	2814	3381	3539	1991	1716	1263	1739	1180	1061	1170	1117	1173	1066	2615	2819	1956.56
1068	unknown1418	0.0065055	0.0199214	18	0	1065.26	0.0850862	0.33277	26.1721	17.9999	3288.25	0.00470454	0.0161005	22.0861	18.6379	3209.86	846.651	0.263765	4095	4529	4436	4649	3095	2610	1933	3065	2124	2587	2882	3313	2927	2968	3772	3486	3279.44
1072	unknown1421	0.000320124	0.00187824	24	0	1092.83	0.036415	0.247108	24.8451	6.63e-05	3824.24	0.00014408	0.000984014	24.4225	3.26e-05	2717.06	1226.18	0.45129	3560	3900	3664	4173	2466	2163	1454	2283	1605	1981	1845	2072	2585	2269	3817	3377	2700.88
1075	unknown1424	0.0065055	0.0199214	18	0	1665.06	0.0641107	0.296449	25.5652	17.9999	2516.24	0.00366283	0.0131577	21.7826	18.5596	2187.36	1307.44	0.597726	3604	3865	3860	4429	1492	1277	1306	1430	1671	1192	1094	1715	1373	1616	3590	3486	2312.5
1081	unknown143	0.00164724	0.00683195	18	9	912.521	0.105299	0.371371	20	6	5443.25	0.00167549	0.00695578	19	7.6	4285.48	1138.12	0.265576	2855	3787	3383	3049	4901	5452	6775	4645	4550	3952	4368	3549	4188	3736	3086	2712	4061.75
1086	unknown1434	0.00980952	0.0273153	18	0	501.339	0.652696	1	20	12	2521.75	0.0387427	0.0912211	19	15.2	2355.15	580.03	0.246282	2862	3009	2862	2845	2252	1641	1547	2153	2059	2658	2568	2802	2493	2387	2263	2222	2413.94
1087	unknown1435	0.00421867	0.0142044	24	0	1835.65	0.0645863	0.29692	25.7143	6.63e-05	5179.23	0.00250889	0.00959671	24.8571	3.21e-05	3019.61	1971.69	0.652963	4245	5135	5279	6058	2138	1859	1039	2070	1595	1565	1879	1984	1870	2003	4092	4700	2969.44
1088	unknown1436	4.22e-05	0.000430754	18	0	1104.32	0.105761	0.371371	25.7143	17.9999	4153.5	5.94e-05	0.00049102	21.8571	18.5785	3971.36	950.023	0.239218	4721	5226	5804	5157	3634	2886	2863	3401	3316	3927	3499	3898	3673	3941	4345	4655	4059.12
1093	unknown1440	0.00164724	0.00683195	18	0	1010.1	0.391898	0.814259	20	17.9999	3707.5	0.00538738	0.0179303	19	18.05	3524.5	717.952	0.203703	4377	4988	4845	4426	2848	2534	2045	3169	2973	4485	3631	3737	3039	4206	3889	3696	3680.5
1095	unknown1442	0.0210199	0.0497627	18	15	676.524	0.896959	1	20	12	4972.5	0.0937236	0.186929	19	13.6167	4716.03	764.302	0.162065	5316	5754	5082	5127	4389	4092	2998	4446	3992	5335	5172	5391	4689	4854	4454	4247	4708.62
1129	unknown1473	8.77e-05	0.000728787	18	0	1584.63	0.135528	0.421579	26.4865	17.9999	3968	0.000146658	0.000996906	22.2432	18.6798	3962.47	1344.23	0.33924	5769	6641	5365	5678	2842	2652	2306	3312	3274	3952	3661	3693	3674	4195	4349	3654	4063.56
1143	unknown1486	0.0210199	0.0497627	18	15	1501.19	0.314679	0.707822	20	12	8556	0.0398093	0.0928217	19	13.6167	6800.73	2166.38	0.318551	6379	7206	5719	6835	5308	5120	3140	6368	7468	9795	9469	7492	9417	8619	5362	4779	6779.75
1160	unknown1500	0.00980952	0.0273153	18	0	1796.4	0.213327	0.554445	20	17.9999	11215	0.0150028	0.041857	19	18.05	10244.7	1684.47	0.164424	11476	10971	13401	13655	8910	8789	5936	8690	10112	12231	10886	9854	11496	9779	11662	11923	10610.7
1163	unknown1503	0.000572095	0.00298095	18	9	4665.84	0.0248091	0.240485	20	5.99998	13074	0.000172628	0.00112709	19	7.59999	6677.06	5212.94	0.780724	1857	2230	2912	3153	11324	10422	14015	16535	2968	4547	4354	4720	3139	2773	2478	3010	5652.31
1168	unknown1508	0.0210199	0.0497627	18	0	1831.05	0.563215	1	20	12	15740	0.0643597	0.137755	19	15.2	14475	2985.23	0.206233	17783	17585	16697	14766	13767	12531	9612	11961	13818	17483	16250	15409	15616	16272	14098	12793	14777.6
1194	unknown1531	0.0210199	0.0497627	18	0	272.943	0.742533	1	20	12	4173	0.0805366	0.165479	19	15.2	3974.94	483.415	0.121616	3915	4384	4826	4006	3685	3740	3134	3634	4334	3879	4677	3802	4758	3952	3847	3810	4023.94
1195	unknown1532	0.0144977	0.0373217	18	9	435.224	0.426142	0.858629	20	6.00002	4596.5	0.0376045	0.089074	19	7.60001	4011.25	470.576	0.117314	3359	3712	3635	3259	4653	5183	4095	4455	3783	4009	3681	3478	4559	3952	3433	3454	3918.75
1229	unknown1563	0.00164724	0.00683195	24	9	2812.52	0.115247	0.384157	24.4321	6	17424.2	0.00181664	0.00741381	24.2161	7.51398	14869.6	3082.53	0.207305	11726	14068	15428	13626	16654	13725	21045	18273	17982	17926	14681	15269	11713	13284	11272	11697	14898.1
1230	unknown1564	0.0065055	0.0199214	24	9	2397.27	0.179945	0.500747	24.7059	6.00002	15909.2	0.00907264	0.0275488	24.3529	7.52333	13983.6	2508.97	0.179422	11353	13621	14823	12745	14985	12607	19464	16581	17023	16511	14592	13889	11338	12498	10802	11512	14021.5
1251	unknown1583	0.0210199	0.0497627	24	0	997.728	0.49781	0.943235	24.1644	6.63e-05	5678.74	0.0581775	0.12688	24.0822	3.3e-05	4813.47	1162	0.241405	4127	5711	6483	6394	4726	4989	2559	4986	3840	3286	3859	4939	5144	3983	5587	6353	4810.38
1252	unknown1584	0.0065055	0.0199214	24	3	643.644	0.0916086	0.344627	26.1721	6.69e-05	4973.25	0.00502116	0.0168801	25.0861	1.56791	4095.71	827.178	0.201962	3923	5125	5779	5066	4625	4118	3784	4075	3570	3308	3257	3474	3516	3327	4144	4252	4083.94
1260	unknown1591	0.0419656	0.0850707	24	12	2796.25	0.164819	0.473881	24.2975	12	12463.8	0.0413192	0.0956237	24.1488	12.0005	9083.64	3323.18	0.365843	5293	5796	5942	5375	9190	9894	7889	9250	12628	11677	12994	12556	14380	12448	5439	4847	9099.88
1262	unknown1593	0.0210199	0.0497627	24	3	1283.05	0.164315	0.472747	21.7778	6.63e-05	6115.75	0.0230314	0.0598594	22.8889	1.43059	5273.94	961.969	0.1824	4279	6471	6719	6994	6934	6093	4877	6550	4812	3935	4131	3778	4878	3870	5413	5036	5298.12
1292	unknown162	0.0065055	0.0199214	18	3	13626.8	0.334764	0.735428	24.1644	6.73e-05	89434.9	0.0155265	0.0430685	21.0822	1.75688	79583.1	29478	0.370405	100814	99287	89220	68419	79003	72935	78590	63452	63892	69333	60399	42144	133435	123453	94853	69433	81791.4
1310	unknown1636	0.0419656	0.0850707	24	15	707.991	0.250247	0.613572	23.52	12	3304.75	0.05835	0.127026	23.76	13.4862	2336.47	1221.38	0.522743	1289	1266	1211	1900	2777	2339	911	3175	2764	3359	3673	3423	3595	2786	1478	1356	2331.38
1330	unknown1654	0.0299489	0.0655606	18	15	761.554	0.516405	0.963807	20	12	5176.5	0.0799446	0.164681	19	13.6167	3916.9	1357.48	0.346572	4084	4369	3627	3594	3011	2852	3264	4374	4467	5835	6059	4345	3577	4041	2526	2435	3903.75
1331	unknown1655	0.000987235	0.00453311	24	9	493.914	0.0947981	0.351309	20	6	4747.25	0.000961767	0.00445396	22	7.425	4074.44	638.217	0.156639	2694	3948	3707	3944	4642	4590	4871	4886	4211	4314	3679	4168	3689	3609	3624	3758	4020.88
1345	unknown1668	0.00164724	0.00683195	24	9	821.658	0.0758565	0.314315	24.0327	5.99999	6033.25	0.00124799	0.00546942	24.0163	7.50102	5153.39	961.737	0.186622	3860	4929	5133	5198	5796	5280	7041	6016	5993	5944	5178	5017	4343	4334	4113	4290	5154.06
1346	unknown1669	0.0065055	0.0199214	24	9	723.017	0.120455	0.395358	24.0327	5.99999	5256.75	0.00638773	0.0206718	24.0163	7.50102	4530.5	802.609	0.177157	3349	4393	4586	4559	5046	4349	6231	5401	5229	5040	4460	4703	4003	3731	3561	3856	4531.06
1388	unknown1706	0.0065055	0.0199214	24	21	1228.42	0.233574	0.589726	20	17.9999	8842.24	0.0113802	0.0330049	22	19.525	7731.3	1221.87	0.158042	8847	9519	8932	7043	7014	6003	6078	5204	7021	8471	8729	7276	10432	10219	7521	7197	7844.12
1393	unknown1710	0.0419656	0.0850707	18	6	3177.74	0.159499	0.464446	20	6.00001	16857.5	0.0402052	0.0935959	19	6.01667	13246.1	3541.9	0.267391	12856	12767	12330	9500	19313	17880	17379	12858	11010	11396	11673	9238	14553	12513	11138	8667	12816.9
1395	unknown1712	0.0299489	0.0655606	18	0	1612.2	0.365225	0.780469	20	17.9999	12247.7	0.0603292	0.130613	19	18.05	11317.8	1518.3	0.134152	14989	13835	13585	10126	9759	8855	9678	7733	11006	12821	13384	11601	14288	13483	10891	10329	11647.7
1415	unknown1730	0.0419656	0.0850707	24	6	1982.73	0.403596	0.8302	22.9091	6	8465.5	0.086011	0.174849	23.4545	6.00325	5664.65	2688.02	0.474525	4281	3490	9243	5253	10495	11883	6600	4884	4565	5871	8839	2043	4449	2764	3260	1957	5617.31
1444	unknown1757	0.00980952	0.0273153	18	15	63866.6	0.200642	0.53234	20	12	144183	0.0142313	0.0398588	19	13.6167	112316	62621	0.557544	84309	132102	191512	134392	63664	41688	56152	33262	100736	160092	149777	166128	123708	113242	96207	140379	111709
1449	unknown1761	0.0419656	0.0850707	18	0	84951.8	0.285345	0.664271	20	12	283584	0.0649622	0.138838	19	15.2	238422	125879	0.527966	212906	324230	438111	324907	169439	118561	135619	92356	197325	318381	306438	312192	271632	263028	231340	302434	251181
1450	unknown1762	0.0419656	0.0850707	18	0	20555.2	0.587609	1	20	12	76631.8	0.115963	0.223065	19	15.2	71812	26495.8	0.36896	64071	96770	124465	93859	64841	47822	52446	34950	55444	82041	84160	84882	80834	72528	64619	88229	74497.6
1451	unknown1763	0.00980952	0.0273153	18	15	351013	0.166498	0.477127	20	12	727704	0.0121142	0.0346664	19	13.6167	564367	345340	0.611907	503364	720508	963715	676427	296249	182228	212256	148064	494628	830875	800969	784345	617146	548872	498987	697721	561022
1452	unknown1764	0.00980952	0.0273153	18	15	477558	0.153105	0.455007	20	12	935134	0.0112657	0.0327606	19	13.6167	737405	448580	0.608322	674919	952648	1260991	929327	353812	235386	268894	197999	648862	1025756	1030323	1035594	811267	704839	665132	933225	733061
1455	unknown1767	0.0065055	0.0199214	18	0	31072.4	0.445105	0.882062	20	17.9999	101484	0.0198193	0.0529738	19	18.05	91207.3	25280.3	0.277174	86868	124273	170178	128830	78531	58873	65062	39908	70091	103513	108666	106475	107811	99568	83323	115233	96700.2
1456	unknown1768	0.00421867	0.0142044	18	0	10245.1	0.40502	0.831549	20	17.9999	34981	0.0125962	0.0358355	19	18.05	31689.9	8443.14	0.26643	31012	45364	56151	43597	28910	20187	23017	15779	24631	35552	37587	34680	36305	34821	30265	38533	33524.4
1457	unknown1769	0.0144977	0.0373217	18	0	422079	0.341398	0.744765	20	12	1.06178e+06	0.0312238	0.0766	19	15.2	899371	571738	0.635709	946197	1361425	1827286	1302085	575718	390864	440841	281420	699682	1179057	1212241	1156147	1057805	896925	831133	1158330	957322
1459	unknown1770	0.00980952	0.0273153	18	0	238890	0.218067	0.563384	20	12	615656	0.0152892	0.042519	19	15.2	524518	347739	0.662969	575259	847573	1042198	712790	307882	206918	239694	164823	427580	669037	703338	662668	648815	553924	507743	685993	559765
1466	unknown1777	0.00267199	0.0100694	18	0	1050.05	0.160362	0.465123	20	17.9999	4221	0.0037515	0.0134137	19	18.05	3540.33	948.897	0.268025	3837	5119	5171	4380	3616	2226	2120	1701	2655	4123	4019	4093	3831	4152	4796	4105	3746.5
1467	unknown1778	0.0419656	0.0850707	24	21	1285.87	0.159751	0.464867	20	17.9999	7388.5	0.0402581	0.0936687	22	19.525	6289.01	1457.14	0.231696	6601	7988	8131	7363	6618	3904	3501	3039	4458	7078	7429	7113	6547	7444	8170	7393	6423.56
1468	unknown1779	0.00421867	0.0142044	18	0	8457.35	0.206558	0.543045	20	17.9999	24023.5	0.00701077	0.022321	19	18.05	20882.2	7131.77	0.341524	23804	32238	37186	30177	16366	11432	11124	8695	16176	23174	26805	25637	24776	22639	20957	27722	22431.8
1470	unknown1780	0.00267199	0.0100694	18	0	2644.23	0.0761787	0.314446	20	17.9999	9239	0.00193363	0.00776683	19	18.05	7836.98	2278.58	0.290747	9312	10952	11223	10781	5945	4187	4232	3408	7127	9169	10574	9447	10410	8623	8446	9477	8332.06
1471	unknown1781	0.00267199	0.0100694	18	0	176488	0.439412	0.874381	20	17.9999	382706	0.00909609	0.0276006	19	18.05	347381	144705	0.416559	390644	582609	800683	548567	267723	188263	180687	132982	240819	394298	416561	386495	397194	358059	314239	461332	378822
1472	unknown1782	0.000171384	0.00117234	18	0	112391	0.219803	0.566392	20	17.9999	199446	0.000421409	0.00228659	19	18.05	164511	94218.9	0.572722	204855	315541	411372	292442	96332	66658	70852	49275	106174	179378	194303	174749	219911	176118	172511	229246	184982
1473	unknown1783	0.0299489	0.0655606	18	15	44247	0.0367781	0.247281	20	12	105792	0.00860366	0.0263651	19	13.6167	80078	45126.3	0.56353	63301	89164	108005	91312	38778	28525	29364	26219	75732	103481	115215	128739	96788	96549	85851	97233	79641
1476	unknown1786	0.00980952	0.0273153	18	15	15847.7	0.107745	0.374128	20	12	51607.5	0.00829943	0.0256323	19	13.6167	44734.9	16287.2	0.364084	46472	55434	57007	50288	37629	24245	24392	19373	38439	56631	57767	53593	51256	45845	47099	47764	44577.1
1479	unknown1789	0.00267199	0.0100694	18	0	14825.9	0.068422	0.304488	20	17.9999	51703.7	0.00175638	0.00723609	19	18.05	41592.2	13744.3	0.330454	51242	58976	61658	55312	35570	21296	20134	16140	33670	44486	54765	53192	56489	51840	47831	50655	44578.5
1481	unknown1790	1.91e-05	0.000238238	18	0	10158.1	0.0500472	0.273235	20	17.9999	29934.2	1.42e-05	0.000165727	19	18.05	23471.8	9375.89	0.399453	30836	38201	36055	32784	17894	11646	10945	9284	20232	24406	30625	25499	32756	28248	29165	29568	25509
1482	unknown1791	0.000987235	0.00453311	18	0	2200.52	0.105461	0.371371	20	17.9999	8657.74	0.00105885	0.00480589	19	18.05	7103.2	2110.73	0.297152	8834	9567	11141	8363	6620	4648	3783	3215	5276	8182	8713	8016	9498	8389	7960	8784	7561.81
1483	unknown1792	0.00421867	0.0142044	18	0	2909.74	0.193305	0.519533	20	17.9999	8585	0.00661504	0.0212486	19	18.05	7262.42	2221.02	0.305823	8445	9805	11040	10837	5709	4574	4059	3314	4856	7365	10621	8955	9373	8443	6974	9550	7745
1485	unknown1794	0.0065055	0.0199214	18	15	2540.63	0.0283204	0.240485	20	12	7075.5	0.00176855	0.00727645	19	13.6167	4654.46	3306.16	0.710322	4183	4449	5851	4222	1805	1667	1556	1916	5329	7962	7075	7936	5502	4686	4299	5521	4622.44
1490	unknown1799	0.0299489	0.0655606	24	18	1422.7	0.21805	0.563384	20	12	3822.5	0.0393865	0.0922845	22	14.85	2798.97	2201.06	0.786384	1378	1766	3993	3617	1564	648	1100	1037	2324	3399	4243	5324	3076	4997	1803	4842	2819.44
1497	unknown1804	0.0299489	0.0655606	18	15	2492.9	0.341159	0.744765	20	12	7120.75	0.0570503	0.124825	19	13.6167	4347.08	3267.89	0.751744	1533	2339	7314	4896	3425	1357	1820	1435	3857	8442	6336	9848	3444	4399	2426	6176	4315.44
1513	unknown1819	0.000171384	0.00117234	18	9	1971.77	0.0499151	0.273235	20	6	7389	0.000108379	0.000801254	19	7.6	4395.51	2697.46	0.613685	1693	2028	3325	2035	10179	8055	6520	4802	2872	4633	3488	3470	2518	2260	1759	2207	3865.25
1515	unknown1820	0.00267199	0.0100694	24	6	322.087	0.0986368	0.359207	21.5648	6	3230.25	0.00243559	0.0093494	22.7824	6.01719	2650.4	559.206	0.210989	2452	2652	2986	2160	3083	4010	2935	2893	2641	2499	2531	2494	2369	2215	1989	2152	2628.81
1525	unknown183	0.0419656	0.0850707	24	0	2319.31	0.277111	0.651407	24.0327	6.63e-05	14145	0.0634281	0.13603	24.0163	3.31e-05	11926.8	2889.36	0.242258	13866	15642	10495	16577	11914	11090	8598	11888	8473	7375	12245	10855	11067	12559	13408	14752	11925.2
1542	unknown1845	0.0144977	0.0373217	18	0	848.175	0.303281	0.691889	20	12	3371.25	0.0282581	0.0702398	19	15.2	3089.48	1201.4	0.38887	2924	3948	4766	4624	2217	2118	1896	2104	2721	3244	3785	3735	3433	3326	2935	3604	3211.25
1555	unknown1857	0.0419656	0.0850707	24	9	925.603	0.266352	0.63613	23.3952	6	4925.75	0.061408	0.132419	23.6976	7.48208	3599.94	1036.72	0.287982	3059	2719	4978	3427	5647	6116	4755	3185	3252	3889	5032	1953	3065	2306	2346	1656	3586.56
1565	unknown1866	0.00164724	0.00683195	24	6	1696.53	0.129139	0.40965	23.3952	6	6137.75	0.00201141	0.00804192	23.6976	6.00098	3907.1	2039.67	0.522043	2333	2815	4853	6297	8854	5002	6278	4417	4353	4207	3804	1820	2002	1816	1725	1617	3887.06
1568	unknown1869	8.77e-05	0.000728787	24	6	6367.14	0.112774	0.379919	20	6	31818.8	0.000123852	0.000887881	22	6.05	13107	17370.9	1.32532	4773	5280	8159	11927	35452	19947	57752	14124	5002	9183	5177	4019	2719	2865	1793	4299	12029.4
1571	unknown1871	0.00980952	0.0273153	18	12	3004.85	0.455899	0.894894	20	12	23231.8	0.028666	0.0711311	19	12.0333	17969.5	6373.46	0.354681	14422	14726	13912	17903	15397	16870	16049	24143	32235	18686	24065	17941	19051	12421	8462	9183	17216.6
1572	unknown1872	0.000320124	0.00187824	24	6	2823.48	0.095146	0.351773	20	6	13314	0.000347201	0.00196008	22	6.05	5944.8	6807.96	1.1452	2552	3437	4390	5479	14589	9073	22987	6607	2527	4998	2988	1946	1379	1097	924	3387	5522.5
1573	unknown1873	0.0144977	0.0373217	18	12	1559.88	0.455314	0.894894	23.7736	12	10717.8	0.0397416	0.0927799	20.8868	12.2337	8573.89	3004.64	0.350441	7441	6854	6753	7973	7998	9646	7464	12075	14856	9837	11232	6946	9009	6283	4798	4126	8330.69
1578	unknown1878	0.0419656	0.0850707	24	9	8227.54	0.408185	0.83567	22.7907	6.00001	28330.2	0.0867954	0.176278	23.3953	7.46623	16918.3	9792.91	0.578837	14839	8775	11465	22262	49120	31420	13103	19678	26510	9712	3993	29055	7335	8835	4628	5926	16666
1579	unknown1879	0.0299489	0.0655606	18	12	1842.37	0.48922	0.935215	23.1496	12	16761.8	0.0765284	0.158929	20.5748	12.1909	12943.3	5054.28	0.390495	9847	9240	9028	10972	12885	12063	11076	20854	24784	12468	18177	11618	14528	10365	6210	5828	12496.4
1585	unknown1884	0.0419656	0.0850707	24	9	3430.35	0.49339	0.939067	24.8451	5.99999	9731.5	0.100988	0.198582	24.4225	7.5282	6532.94	3588.97	0.549365	5357	4232	4865	8446	16318	10394	4272	7942	12057	4614	2774	13314	2676	4003	1991	2311	6597.88
1588	unknown1887	0.00980952	0.0273153	18	15	473.408	0.987314	1	20	12	3324	0.0545964	0.120835	19	13.6167	2833.66	719.689	0.253979	2839	2753	3636	3222	2245	2520	2357	2585	4168	2760	2757	3611	2696	2667	2230	2181	2826.69
1590	unknown1889	0.0419656	0.0850707	24	9	7115.26	0.513541	0.960532	25.2722	6	22572.5	0.10425	0.204161	24.6361	7.54376	15095.4	7648.2	0.506658	11085	10804	12437	24500	41211	24021	11139	13919	25540	14955	6557	24902	6449	6850	3856	6636	15303.8
1591	unknown189	0.0299489	0.0655606	18	12	8222.06	0.402493	0.828719	27.4766	12	333176	0.065314	0.139372	22.7383	12.5447	315981	34335.1	0.108662	288341	352772	334295	311845	307862	302865	385612	325135	348445	335127	334330	314804	287167	275333	260921	272825	314855
1603	unknown190	0.00980952	0.0273153	18	12	3288.4	0.893986	1	25.1282	12	12811.5	0.0503064	0.112922	21.5641	12.337	9169.58	5302.11	0.578228	5269	7429	12940	7293	4586	5504	22220	7453	14457	17788	7488	11513	4217	4055	4308	4780	8831.25
1649	unknown1941	0.0419656	0.0850707	24	9	1077.98	0.359296	0.77132	20.0911	6	6503	0.0783232	0.161958	22.0456	7.42538	3711.21	1962.1	0.528696	1753	2410	2168	5785	4337	2528	7581	11566	3722	3284	2808	1646	2299	1946	1793	1177	3550.19
1661	unknown1952	0.0419656	0.0850707	24	6	1316.28	0.389638	0.81112	22.3291	6.00001	4776.5	0.0836118	0.170737	23.1646	6.00782	2565.23	2025.84	0.78973	1073	1435	2997	4674	7378	7973	2644	1111	2703	2207	2907	523	832	416	545	758	2511
1663	unknown1954	0.0210199	0.0497627	18	15	1844.31	0.0651506	0.297456	20	12	6426	0.0103987	0.0307979	19	13.6167	3496.06	3129.48	0.895145	2637	1998	3126	3523	1230	3633	733	483	5953	6796	4518	8437	3001	2382	3814	3188	3465.75
1695	unknown1983	0.00980952	0.0273153	18	0	20402.2	0.433128	0.866348	28	12	34866.5	0.0274519	0.0687747	23	4.92857	36996.4	26130.5	0.706298	57521	78520	69370	43266	23539	23398	25819	16850	33428	43658	39203	23177	27210	34918	32817	27869	37535.2
1712	unknown1999	0.0299489	0.0655606	18	12	966.615	0.615552	1	20	12	10621.5	0.0920558	0.184623	19	12.0333	6530.56	4519.75	0.692092	3947	3776	4714	5084	5759	7309	4654	4190	12131	4103	20740	5512	4791	2926	3256	3054	5996.62
1715	unknown200	0.0065055	0.0199214	24	12	2375.88	0.134487	0.419545	23.9024	12	6115.5	0.00703545	0.0223746	23.9512	12.0001	3915.17	3242.29	0.828136	1399	1928	2163	2610	3089	3195	10012	5279	5868	7460	5228	5906	2709	3175	1237	1302	3910
1716	unknown2000	0.0499351	0.10099	18	12	432.042	0.721807	1	20	12	5762.5	0.155817	0.283606	19	12.0333	3696.97	2263.61	0.612287	2417	2376	2715	2830	3171	4227	2708	2453	5992	2341	11672	3045	2715	1978	2268	1965	3429.56
1717	unknown2001	0.0419656	0.0850707	18	12	1587.81	0.687863	1	20	12	19706.8	0.131201	0.246999	19	12.0333	12583.9	7810.1	0.620643	7895	7524	9612	8924	11921	14915	9210	7605	21619	8174	39224	9810	9909	6626	7052	6560	11661.2
1721	unknown2005	0.0177588	0.0456354	18	12	1239.56	0.653549	1	24.1644	12	5789.75	0.0633261	0.135878	21.0822	12.2621	4059.94	2497.27	0.615099	2082	2665	2996	4431	6995	6159	3167	2625	8368	3001	9556	2234	1940	1734	1731	2234	3869.88
1722	unknown2006	0.0299489	0.0655606	18	12	951.412	0.804269	1	20	12	7163.75	0.113837	0.220051	19	12.0333	4937.75	2771.24	0.561235	2410	3217	4299	5792	7385	6735	3323	2838	11433	3753	10914	2555	2318	1956	2093	2745	4610.38
1728	unknown2011	0.00980952	0.0273153	18	12	2362.09	0.570229	1	20	12	14792.5	0.0346031	0.0832861	19	12.0333	10821.6	4801.58	0.443703	8635	6837	8928	9607	14028	14189	7770	8614	25311	9128	13644	11087	8235	6042	5858	6157	10254.4
1737	unknown202	0.00267199	0.0100694	24	12	34518.8	0.0309353	0.240485	24.1644	12	102561	0.000859718	0.00406482	24.0822	12.0001	76836.3	38542.2	0.501614	43044	55577	47795	48604	86499	89414	114561	96588	105947	103657	101399	99240	79275	80386	39516	39541	76940.2
1744	unknown2026	0.0299489	0.0655606	18	12	1081.52	0.753268	1	20	12	7919.25	0.108096	0.210268	19	12.0333	4564.94	3595.03	0.78753	3230	2672	4146	3465	3196	4590	2852	826	17442	3662	6038	4535	2796	2235	2587	1972	4140.25
1748	unknown203	0.00421867	0.0142044	24	12	21785.8	0.0410595	0.254762	24.5682	12	57417.8	0.00167344	0.00695392	24.2841	12.0016	43241.8	22262	0.514826	22986	26683	23705	24540	52229	50623	67942	55982	57288	61274	55697	55412	49353	47412	21000	23074	43450
1753	unknown2034	0.0419656	0.0850707	18	12	2292.09	0.668807	1	20	12	13398.8	0.128355	0.242379	19	12.0333	9838.55	4240.35	0.430994	8300	6974	8246	8591	13511	12926	7123	5271	22244	8264	11658	11429	6903	5655	5608	6699	9337.62
1764	unknown2044	0.0144977	0.0373217	18	3	481.893	0.699694	1	25.7143	6.63e-05	15577.4	0.0567137	0.124276	21.8571	1.82146	12253.8	21812.9	1.78009	60923	191	362	834	4297	147	1071	831	213	151	182	150	34342	16571	81533	10741	13283.7
1765	unknown2045	0.000572095	0.00298095	24	0	627.734	0.0521232	0.276925	24.0327	6.63e-05	5559.24	0.000340548	0.00193007	24.0163	3.31e-05	4985.87	808.297	0.162118	5572	5917	5585	5163	4968	4755	4807	3894	4359	4466	4852	4037	5321	5154	5558	5359	4985.44
1790	unknown2068	0.0419656	0.0850707	18	12	730.441	0.898154	1	27.8233	12	10331	0.161257	0.290691	22.9117	12.578	9143.23	1710.66	0.187096	8551	8402	11171	9607	8538	7755	10344	9571	9476	10584	11400	9864	7923	6743	7391	8200	9095
1819	unknown2094	0.00980952	0.0273153	18	12	443.71	0.758659	1	26.6465	12	5483.75	0.0439128	0.100604	22.3233	12.4676	4622.67	1295.05	0.280152	4175	4778	4835	4884	4245	5034	6608	3044	5206	6368	5328	5033	3881	3564	3013	3059	4565.94
1821	unknown2096	0.0419656	0.0850707	18	6	1616.09	0.886535	1	20	5.99999	23150.5	0.159655	0.288766	19	6.01666	9417.16	14632.4	1.55381	520	408	450	423	22785	2680	285	66852	9341	236	317	185	14476	1889	676	781	7644
1836	unknown2109	0.00421867	0.0142044	18	12	603.339	0.216491	0.560315	26.0177	12	5582.75	0.00730501	0.0230476	22.0088	12.4118	4535.84	1657	0.365314	2984	4849	5449	4420	4359	4246	5850	5165	6080	5202	5711	5338	3108	2854	2653	2923	4449.44
1841	unknown2113	0.0144977	0.0373217	24	12	5948.71	0.368295	0.783857	24.1644	12	24997	0.0332788	0.0809535	24.0822	12.0001	19696	7778.32	0.394919	13115	20578	13237	9050	25151	33400	14035	21557	18449	27017	33752	20770	21165	16972	13261	13962	19716.9
1857	unknown2128	0.00267199	0.0100694	18	12	340.295	0.537513	0.989976	25.8651	12	5991.25	0.0108374	0.031736	21.9326	12.3986	4989.91	1477.79	0.296156	4162	5828	5078	4545	4661	5297	5416	5194	5134	8004	5336	5491	3799	3960	3068	3585	4909.88
1858	unknown2129	1.91e-05	0.000238238	18	0	3969.34	0.0263559	0.240485	24.1644	17.9999	8650.73	7.8e-06	0.000104345	21.0822	18.3931	6007.94	4410.36	0.734088	8375	11416	13219	9921	3063	3199	958	3001	3467	4281	5269	4334	8433	9992	8430	7748	6569.12
1865	unknown2135	0.00980952	0.0273153	18	6	2656.25	0.284057	0.661628	20	6	23376	0.0191792	0.0514853	19	6.01667	8298.66	15532	1.87162	422	450	387	334	46728	10297	1674	34805	4000	267	403	204	1297	562	442	392	6416.5
1866	unknown2136	0.0144977	0.0373217	18	12	183.494	0.470591	0.913339	26.3284	12	6045.25	0.0408499	0.0946896	22.1642	12.4391	5161.31	1433.9	0.277818	4364	6141	5195	4774	5204	6025	5833	4963	5149	8235	5338	5459	4007	3896	3085	3811	5092.44
1870	unknown214	0.0210199	0.0497627	24	9	351.786	0.278575	0.654138	20	6	4092	0.0359556	0.0859677	22	7.425	3615.07	414.934	0.114779	3250	3074	3859	3172	3719	4233	4170	4246	3394	3491	3389	4037	3931	2884	3102	3333	3580.25
1874	unknown2143	0.00421867	0.0142044	24	6	1359.77	0.0776937	0.317372	21.0501	6	4834	0.00295749	0.0110206	22.5251	6.02584	3334.58	950.644	0.285087	3038	3176	5549	3438	6181	4319	4885	3951	3150	1513	2463	1631	2094	1955	2281	3023	3290.44
1875	unknown2144	0.0065055	0.0199214	24	6	2826.66	0.0391539	0.251167	20	6	10199.2	0.00236258	0.00914206	22	6.05	5906.63	3434.91	0.581535	4567	4578	8214	5177	13613	9621	10362	7201	4856	2613	3668	2340	3258	2786	3580	4663	5693.56
1876	unknown2145	0.00421867	0.0142044	24	9	954.417	0.0613386	0.292528	20	6	24318.8	0.00239608	0.00922223	22	7.425	7861.22	10974.3	1.39601	1065	1420	1097	705	22287	20990	41733	12265	1983	1861	1283	678	983	1188	984	521	6940.19
1879	unknown2148	0.00980952	0.0273153	18	0	2871.21	0.712479	1	20	12	14980.5	0.0416787	0.0963014	19	15.2	12952.4	4891.81	0.377677	15954	17937	16847	15973	7064	12733	11277	4380	13403	16165	15406	14948	6675	16209	14656	15544	13448.2
1882	unknown2150	0.00421867	0.0142044	18	12	663.973	0.288046	0.667686	20	12	6045.75	0.00937245	0.0282413	19	12.0333	5044.98	1193.4	0.236552	4026	5447	4535	5015	4412	4620	4725	5480	5433	6894	6433	5423	3898	4102	4060	3961	4904
1892	unknown216	0.00421867	0.0142044	24	9	694.732	0.0921809	0.345878	20	6	5081.5	0.00344246	0.012484	22	7.425	4243.45	794.042	0.187122	3704	3252	4090	3645	4555	5497	5190	5084	3921	4342	3823	5005	4274	3141	3555	3751	4176.81
1910	unknown2176	0.0210199	0.0497627	24	6	4031.22	0.122569	0.397844	20	6	30714	0.0179352	0.0487198	22	6.05	21655.8	8325.71	0.384456	21271	19105	21187	13591	29520	28336	41993	23007	14769	20420	16250	19903	18080	20122	17169	13507	21139.4
1912	unknown2178	0.000572095	0.00298095	18	15	9910.81	0.334523	0.735271	20	12	43745.2	0.00182982	0.00746057	19	13.6167	31179.7	14570.8	0.467315	26928	28756	40711	31072	24267	24623	22480	23658	36419	38360	54758	45444	27321	24286	18881	28654	31038.6
1913	unknown2179	0.00164724	0.00683195	18	15	1793.58	0.468359	0.91105	20	12	9111.25	0.00630098	0.0204369	19	13.6167	6672.4	2932.98	0.439568	5862	5822	8230	7391	5612	4973	4153	5141	7088	7187	12093	10077	5846	5451	4312	7066	6644
1915	unknown2180	0.00980952	0.0273153	18	15	15375.7	0.494213	0.940092	20	12	100469	0.0306839	0.0753814	19	13.6167	83496.8	20594	0.246644	82951	79703	101637	75411	73764	72689	68997	70820	83565	96407	115606	106298	87354	82557	65115	69883	83297.3
1916	unknown2181	0.00980952	0.0273153	18	15	10329.1	0.450074	0.886634	20	12	76626.5	0.0283565	0.0704439	19	13.6167	62873.9	16457	0.261746	63018	59536	72782	57722	57777	54801	48117	51060	62407	69115	93917	81067	65548	61348	47183	58035	62714.6
1917	unknown2182	0.0210199	0.0497627	18	15	2037.17	0.35709	0.766964	20	12	15812	0.0442256	0.101054	19	13.6167	13083.8	3170.61	0.242331	12818	11979	15801	11309	11861	11488	11191	10075	12885	16281	18101	15981	14119	12989	10841	11130	13053.1
1927	unknown2191	0.0210199	0.0497627	18	9	5983.18	0.0682316	0.303953	20	6	19593	0.0108242	0.031736	19	7.6	10656.8	6610.14	0.620272	6285	6157	5255	4029	17309	15669	29638	15756	6702	6556	5625	5457	6546	8466	5969	4300	9357.44
1937	unknown220	0.0210199	0.0497627	18	9	589.374	0.193415	0.519533	20	6	3684.5	0.0264473	0.0668516	19	7.6	2968	651.763	0.219597	1899	2389	2091	2928	3860	3592	3364	3922	2461	2572	3251	2767	2841	2577	1792	3132	2839.88
1938	unknown2200	0.0419656	0.0850707	24	0	3085.11	0.437143	0.871394	24.0327	6.63e-05	7220.98	0.0916955	0.184242	24.0163	3.31e-05	4383.29	3585.96	0.818097	12812	8585	6108	1379	3136	3289	5572	859	2780	1932	1160	424	7754	6431	6612	1269	4381.38
1947	unknown2209	0.0299489	0.0655606	24	6	1022.48	0.0902392	0.343013	20	6	9763	0.0186843	0.0503756	22	6.05	5112.18	4252.77	0.831891	3127	4534	3904	3015	9947	10686	14303	4116	4145	3474	3069	1700	3283	3004	3285	1982	4848.38
1948	unknown221	0.0299489	0.0655606	24	9	359.917	0.220448	0.566829	24.2975	6	4170	0.0397475	0.0927799	24.1488	7.50952	3852.34	387.85	0.100679	3647	3540	4023	3560	3803	3998	4684	4195	4030	4185	3877	4129	3999	3162	3596	3249	3854.81
1959	unknown222	0.0299489	0.0655606	18	0	1207.38	0.784907	1	28	12	3661.75	0.11167	0.216538	23	4.92857	3670.66	1798.88	0.49007	5171	4447	6950	4591	3407	2325	3030	1713	2680	3763	4431	3773	3298	2950	2373	4422	3707.75
1967	unknown2227	4.22e-05	0.000430754	18	0	11047.8	0.0614841	0.292556	20	18	28708	3.6e-05	0.000334771	19	18.05	21270.3	10418.1	0.489796	28661	32462	40801	32431	17713	11237	8741	7889	14888	20510	24302	22075	27881	28090	24067	34794	23533.9
1968	unknown2228	0.0419656	0.0850707	18	0	63615.9	0.85039	1	20	12	239450	0.154631	0.282035	19	15.2	220800	94703.7	0.428913	214311	284999	450531	304665	204311	147871	137085	98776	160272	277383	273027	247116	222602	216645	180055	266732	230399
1969	unknown2229	0.000320124	0.00187824	18	0	3255.17	0.16622	0.476643	20	17.9999	8660.49	0.000576873	0.00294886	19	18.05	7100.28	2870.04	0.404215	8452	10299	14100	10858	5654	4167	3538	3277	5365	6786	8716	7728	8801	8252	6914	10675	7723.88
1971	unknown2230	8.77e-05	0.000728787	18	0	5938.11	0.0304774	0.240485	20	18	14187.5	3.7e-05	0.000342765	19	18.05	9631.05	5545.94	0.57584	13160	15192	17767	16478	6784	4596	3594	3324	5982	8861	10886	10003	15283	13251	12405	15811	10836.1
1972	unknown2231	0.000171384	0.00117234	18	0	2174.53	0.0291757	0.240485	23.3952	17.9999	5050.24	6.6e-05	0.000538464	20.6976	18.311	3538.92	2107.36	0.595483	4919	6044	6404	5184	2607	1913	1245	1237	2114	2402	3943	3285	5135	5252	4194	5620	3843.62
1973	unknown2232	4.22e-05	0.000430754	18	0	6565.84	0.0552026	0.28154	20	17.9999	15470	3.25e-05	0.000310245	19	18.05	11421.6	5750.99	0.503518	15333	20165	19763	17590	8397	5512	5015	3195	6838	12065	14025	12961	16061	15394	13827	16598	12671.2
1974	unknown2233	8.77e-05	0.000728787	18	0	1645.79	0.0987241	0.359223	20	17.9999	3877.5	0.000109574	0.000801254	19	18.05	3057.73	1426.82	0.466627	3837	4993	5845	5036	2276	1759	1356	1253	2246	2725	3647	3401	4228	3455	3249	4578	3367.75
1975	unknown2234	1.91e-05	0.000238238	18	0	4093.09	0.0454837	0.263432	20	18	8863.24	1.3e-05	0.000153656	19	18.05	6260.62	3594.19	0.574094	8453	12317	10637	10452	4230	2762	2454	1669	3930	6164	7578	6566	9754	8544	7649	9506	7041.56
1976	unknown2235	0.00267199	0.0100694	18	0	1942.78	0.437487	0.871394	20	17.9999	4700.5	0.00906138	0.0275339	19	18.05	4138.78	1545.71	0.37347	5048	5735	8460	6593	3132	2570	2179	2171	3198	3644	5374	4688	3062	4917	3901	6922	4474.62
1977	unknown2236	0.0419656	0.0850707	18	0	6213.52	0.77789	1	26.6465	12	17090.5	0.144357	0.266439	22.3233	5.02653	17014.1	8922.63	0.524425	19904	19394	28382	29655	14934	11951	8998	9509	10893	13797	22344	21328	12867	20049	17061	16039	17319.1
1978	unknown2237	0.0065055	0.0199214	18	0	2280.77	0.115871	0.385641	20	18	6333.5	0.00617387	0.0201052	19	18.05	5040.42	2180.16	0.432534	5096	7570	9523	8769	2813	1862	2156	1475	4475	6868	5800	6485	6495	5636	5636	7567	5514.12
1979	unknown2238	0.00267199	0.0100694	18	0	2919.11	0.0907553	0.343806	20	17.9999	11405.5	0.00226117	0.00880475	19	18.05	8973.08	2921.87	0.325626	11156	12405	14172	10315	8183	5852	4680	3710	6330	11012	10803	9487	12658	11283	9836	11845	9607.94
1982	unknown2240	4.22e-05	0.000430754	18	0	8148.7	0.044341	0.26083	20	17.9999	27792.2	2.65e-05	0.000264774	19	18.05	21473.7	7920.79	0.368859	28377	32802	30028	28073	17597	10742	9551	7228	17760	25890	27932	23967	30003	27632	27586	25948	23194.8
1984	unknown2242	0.0065055	0.0199214	18	15	10330.1	0.345026	0.750218	20	12	24341	0.0159347	0.0440034	19	13.6167	20927.3	9659.56	0.461577	19417	25888	37286	25746	14459	9459	10958	6529	15915	29240	25977	26232	23946	20836	19019	22433	20833.8
1985	unknown2243	0.0299489	0.0655606	18	15	2734.91	0.594307	1	20	12	7453.5	0.0895038	0.180508	19	13.6167	6493.46	2616.15	0.402889	6072	9615	10066	7324	5334	3378	3854	2812	5035	8925	8226	7628	6641	5676	5491	7413	6468.12
1986	unknown2244	0.00980952	0.0273153	18	0	9037.89	0.17714	0.496873	20	12	27517.2	0.0127808	0.036313	19	15.2	23340.8	14418.9	0.617757	25544	35732	42272	33483	14993	9928	11152	8182	20454	29755	29738	30122	27400	23996	24279	29806	24802.2
1987	unknown2245	0.0065055	0.0199214	18	0	2878.63	0.0793473	0.320517	20	17.9999	7515.25	0.00442328	0.0153222	19	18.05	5801.05	2763.24	0.476335	6814	9429	11206	9179	2860	1652	2134	1717	5241	7655	7133	7342	7609	6944	6175	9333	6401.44
1989	unknown2247	0.00267199	0.0100694	18	15	4185.9	0.350115	0.757621	20	12	10266.2	0.00746012	0.0233905	19	13.6167	7952.14	4467.69	0.561822	6995	9540	12664	10452	5376	3824	3487	2777	7461	10368	12145	11091	7577	6504	6555	9726	7908.88
1990	unknown2248	0.0065055	0.0199214	18	15	7629.86	0.253804	0.618442	20	12	15447.5	0.0122287	0.0349276	19	13.6167	12093.1	7125.51	0.58922	11038	13538	20904	16142	6339	4717	5073	3671	10054	17284	17364	17088	12027	10544	10842	15761	12024.1
1992	unknown225	0.0299489	0.0655606	18	12	25006.7	0.545198	1	20	12	84369.5	0.0835161	0.170737	19	12.0333	49332.1	37737.5	0.764968	23299	78054	29307	27332	21882	35129	30571	31337	94254	64364	33200	145660	30404	20901	26794	25497	44874.1
1995	unknown2252	0.00421867	0.0142044	18	15	2529.32	0.360545	0.773234	20	12	6842.5	0.01139	0.0330111	19	13.6167	5361.83	2679.96	0.499823	4420	6683	8651	5681	3631	2647	3097	2358	4814	7968	7816	6772	5455	5094	4369	5918	5335.88
1996	unknown2253	0.00267199	0.0100694	18	0	2676.05	0.104661	0.370551	20	17.9999	6161.25	0.00256778	0.00979602	19	18.05	4696.82	2553.71	0.543709	5301	7524	10674	8186	1632	1100	1489	1098	4429	6220	5604	6125	6187	5263	5684	7511	5251.69
1999	unknown2256	0.0144977	0.0373217	18	15	12076.1	0.0617319	0.293413	20	12	27427.8	0.00717653	0.022682	19	13.6167	20254.4	12581.9	0.621195	17948	22725	28903	22876	12019	6368	5701	5032	17741	30873	31757	29340	24182	21276	20871	24509	20132.6
2001	unknown2258	0.00267199	0.0100694	18	15	2711.75	0.064406	0.29692	20	12	6292.25	0.0016637	0.0069385	19	13.6167	4546.61	3031.5	0.66676	4185	5025	6788	5306	2147	1423	1519	1190	4632	6430	7156	6951	4866	4453	4413	5792	4517.25
2013	unknown2269	0.00980952	0.0273153	18	0	28614.8	0.399856	0.826182	20	18	103394	0.0256566	0.0654258	19	18.05	91101.9	27386.8	0.300617	80114	125893	175427	135362	72504	56773	58982	39146	71592	106702	105933	110836	109471	102313	85105	116686	97052.4
2014	unknown227	1.91e-05	0.000238238	24	6	1035.2	0.0246124	0.240485	24.1644	6	4862.5	7.32e-06	9.99e-05	24.0822	6.00007	3684.74	955.486	0.259309	3882	3867	3832	4577	4304	5362	4935	4849	3851	3282	2786	3536	2841	2102	3121	1870	3687.31
2016	unknown2271	0.00421867	0.0142044	18	0	1134.2	0.265943	0.635503	20	17.9999	4559.75	0.00874283	0.0266971	19	18.05	4128.4	960.043	0.232546	4177	5847	6379	5551	3476	2981	3650	2298	3408	4516	4643	4227	4671	4522	4201	4845	4337
2018	unknown2273	0.000320124	0.00187824	18	0	2181.07	0.13931	0.430252	24.1644	17.9999	8147.24	0.000491359	0.00259359	21.0822	18.3931	7012.15	2408.62	0.343492	7832	11604	11440	8354	6073	4840	5473	3254	4858	7299	6021	7461	7968	8738	8037	7846	7318.62
2019	unknown2274	0.0144977	0.0373217	18	15	1573.49	0.86056	1	20	12	7305.5	0.0671709	0.142924	19	13.6167	7010.16	1507.03	0.214978	7537	9250	8309	9386	5279	6333	5776	4712	6578	7107	8692	6845	6573	6772	6486	6294	6995.56
2020	unknown2275	0.00421867	0.0142044	18	15	6152.54	0.190459	0.51656	20	12	11350.2	0.00652955	0.0210364	19	13.6167	7901	6324.41	0.800457	5933	9400	14918	10311	2484	1514	1706	1996	7157	13271	12689	12284	7900	7540	7013	9320	7839.75
2024	unknown2279	0.0299489	0.0655606	24	21	1300.72	0.0519941	0.276918	20	17.9999	6559.25	0.0116241	0.0335548	22	19.525	5026.24	1487.86	0.296018	3855	5074	7720	6633	2661	2039	2290	2127	4930	6398	6363	6291	7408	5207	5797	7825	5163.62
2025	unknown228	0.000987235	0.00453311	24	6	282.136	0.0456802	0.263432	26.3284	6	4554.75	0.00049637	0.00261152	25.1642	6.01287	4226.46	319.451	0.0755836	4144	4662	4330	4223	4560	4511	4537	4611	4185	4139	4404	4307	3785	4137	3559	3729	4238.94
2026	unknown2280	0.0419656	0.0850707	18	0	52649.4	0.253213	0.618006	20	12	173542	0.0589165	0.127938	19	15.2	144721	83248.4	0.575235	131894	197339	271582	210985	96032	65571	78399	50340	121672	198334	181608	192552	162895	158197	146729	186411	153159
2027	unknown2281	0.0210199	0.0497627	18	0	1000.56	0.4354	0.869329	20	12	5177.5	0.0521098	0.116127	19	15.2	4836.78	1340.24	0.277094	4486	6097	7228	5767	4334	3533	3948	3010	4370	5668	5674	4998	5023	4903	4955	5568	4972.62
2028	unknown2282	0.0419656	0.0850707	18	15	3343.2	0.134403	0.419545	20	12	10573.5	0.0348449	0.0837087	19	13.6167	9385.54	3179.21	0.338735	8268	11015	13150	11791	7150	4919	5972	4560	8080	11689	11291	11234	9789	9840	9748	11180	9354.75
2034	unknown2288	0.00980952	0.0273153	24	0	5825.15	0.112224	0.379919	26.6465	6.63e-05	49209.2	0.00859956	0.0263651	25.3233	3.15e-05	38244.3	8765.45	0.229196	37962	50600	56784	51491	39522	33417	35997	27854	29143	32323	33091	32305	37453	35123	31762	41881	37919.2
2035	unknown2289	0.00267199	0.0100694	24	0	6405.68	0.104515	0.37048	26.0177	6.63e-05	46310.7	0.00256459	0.00979247	25.0088	3.19e-05	36388.1	8852.1	0.243269	36380	46361	55135	47367	37232	31005	33552	26373	28828	30330	31198	29833	36556	35325	31523	41048	36127.9
2042	unknown2295	0.000320124	0.00187824	18	0	1075.16	0.0852726	0.33277	20	17.9999	4249	0.000314163	0.00181377	19	18.05	3423.55	991.894	0.289727	3972	4556	4828	4422	3148	2060	2368	1243	2419	4091	3906	4216	4242	4158	4351	4245	3639.06
2053	unknown2304	0.00980952	0.0273153	18	15	1501.72	0.321579	0.71749	20	12	4382.75	0.0213212	0.0562589	19	13.6167	3404.2	1647.4	0.48393	2712	3656	5465	3675	1984	1811	2449	1432	2977	4739	4742	5073	3524	3203	2819	3951	3388.25
2058	unknown2309	0.0299489	0.0655606	24	15	5516.49	0.138561	0.428854	23.7736	12	13954.5	0.0269099	0.067744	23.8868	13.4932	8286.86	6751.93	0.814775	2743	2471	3042	2761	8201	8439	6076	6231	14072	11959	13847	15940	15618	15703	2794	2478	8273.44
2066	unknown2316	0.0210199	0.0497627	18	0	2621.24	0.254968	0.619883	20	17.9999	9358.49	0.0333832	0.0811162	19	18.05	7796.35	2255.28	0.289274	11051	11223	12067	7471	5972	5468	6062	3589	7886	9920	8832	5607	10955	11415	7494	7570	8286.38
2068	unknown2318	0.0419656	0.0850707	18	9	1344.21	0.696335	1	25.8651	6.00001	3368	0.132459	0.249043	21.9326	8.02702	2449.73	969.731	0.395852	1406	1191	1043	684	2405	3331	4453	3283	4612	2373	2326	1364	3181	3405	1879	823	2359.94
2070	unknown232	0.000171384	0.00117234	18	12	289.207	0.117035	0.388921	26.0177	12	5081.75	0.000237023	0.00143943	22.0088	12.4118	4513.06	920.481	0.203959	4034	4476	4700	4561	5035	4805	5025	4157	4822	4911	5422	5172	3682	3666	3436	3537	4465.06
2075	unknown2324	0.000320124	0.00187824	24	9	5292.34	0.0161261	0.240485	20	6	44115.2	6.8e-05	0.000549615	22	7.425	16423.5	19645.7	1.19619	4003	3523	5123	3254	38706	51452	46880	39423	4966	9459	10752	4573	3409	3727	3794	3351	14774.7
2076	unknown2325	8.77e-05	0.000728787	24	9	5010.38	0.0159509	0.240485	20	5.99999	33065.2	2.03e-05	0.000218698	22	7.425	12566.9	14835.1	1.18049	2735	2977	3877	2674	27476	36381	36291	32113	3994	7588	9753	4093	2469	2630	3054	3045	11321.9
2077	unknown2326	0.000171384	0.00117234	24	9	3282.39	0.0162268	0.240485	20	5.99999	19538	3.84e-05	0.000346742	22	7.42499	7738.7	8582.86	1.10908	1996	2140	2755	2062	16200	21345	21398	19209	2676	4865	6611	2773	1734	1942	2273	2315	7018.38
2079	unknown2328	0.0144977	0.0373217	18	9	2928.13	0.396537	0.821534	25.1282	12	6106.75	0.0354059	0.084888	21.5641	10.54	4510.3	2346.2	0.520187	1955	1497	1354	921	3781	5720	8144	6090	11852	5082	5068	2425	4846	5545	2840	1214	4270.88
2083	unknown2331	0.000572095	0.00298095	24	0	11710.4	0.0364406	0.247108	25.1282	6.63e-05	34329.4	0.000245547	0.00147201	24.5641	3.24e-05	20974.9	13907.6	0.663058	35832	35439	26664	39383	22423	12677	9464	10553	7341	14111	14163	10033	22773	17883	22660	30342	20733.8
2089	unknown2337	0.000572095	0.00298095	18	12	2093.39	0.143118	0.436098	20	12	12270	0.000852361	0.00404241	19	12.0333	9518.28	3236.55	0.340035	7189	7064	9913	7039	9493	9823	8060	11017	10829	12802	15318	10131	8720	6593	5262	6922	9135.94
2106	unknown2352	0.0210199	0.0497627	18	15	3947.42	0.170782	0.484908	20	12	26442.8	0.0237992	0.0615962	19	13.6167	24220.9	4479.31	0.184935	26075	26138	28189	23305	23180	19288	17433	18396	25986	28398	24190	27197	25730	24286	26251	22799	24177.6
2108	unknown2354	0.0419656	0.0850707	18	15	1946.31	0.0694786	0.305476	20	12	9225	0.0199366	0.0532544	19	13.6167	8211.39	2015.03	0.245394	9113	8775	9688	7901	7081	5774	5767	5492	8836	10603	8789	8672	8947	8422	8990	8220	8191.88
2114	unknown236	0.00536208	0.0180123	18	12	4261.03	0.663041	1	20	12	22444.2	0.0236046	0.0611658	19	12.0333	17520.7	6306.52	0.359947	12349	15153	21595	15291	13427	12654	28845	15291	23590	27072	18076	21039	11303	11035	10625	11066	16775.7
2130	unknown2374	8.77e-05	0.000728787	24	9	20767	0.0170414	0.240485	20	5.99999	83494.8	2.15e-05	0.000230286	22	7.425	38460.1	33371.2	0.867682	25814	20561	26003	11942	95401	93220	85340	60018	34585	26662	31195	13967	12302	10984	14144	8413	35659.4
2136	unknown238	0.00164724	0.00683195	24	9	5050.16	0.0857218	0.333586	25.1282	12	32635	0.00139303	0.00597208	24.5641	10.4711	28791.7	5168.69	0.17952	26151	28504	28518	27322	35340	32661	33416	25841	30349	32324	35827	32040	24423	24924	21968	23056	28916.5
2144	unknown2387	0.000987235	0.00453311	24	9	8188.65	0.0197474	0.240485	20	5.99998	31672.8	0.000230929	0.00141203	22	7.42499	14414.5	13282.1	0.921445	8563	6449	7280	2984	38893	31218	31286	25294	14596	10966	11366	4986	7680	5399	3572	2264	13299.8
2156	unknown2398	0.000320124	0.00187824	24	9	6250.29	0.034967	0.244995	20	6	86446.8	0.000138805	0.000959418	22	7.425	26502.8	40449.3	1.52623	2727	1065	1870	516	129190	86835	84207	45555	9382	2879	2707	670	884	675	409	158	23108.1
2157	unknown2399	0.000572095	0.00298095	24	9	64567.7	0.0151522	0.240485	20	6	325431	0.000109707	0.000801254	22	7.425	124380	143558	1.15419	64941	38353	45376	16934	348798	357349	336856	258720	109210	55698	62265	19726	34953	24371	16390	7365	112332
2160	unknown2400	8.77e-05	0.000728787	24	9	11532.9	0.0144621	0.240485	20	5.99998	42195.2	1.85e-05	0.000203174	22	7.42499	18117	18511.6	1.02178	10149	6885	8810	3736	41664	46892	43643	36582	18972	11414	15373	4945	5878	4556	3565	1950	16563.4
2179	unknown2418	8.77e-05	0.000728787	24	9	23721	0.0316332	0.241421	20	5.99999	121571	3.83e-05	0.000346644	22	7.42499	52885.5	51881.8	0.981021	26975	17435	27225	15961	141648	143150	140585	60901	42266	37091	42185	21589	18285	19162	13194	8849	48531.3
2205	unknown2441	0.000987235	0.00453311	24	9	62062.4	0.0726508	0.309721	20	6.00002	359445	0.000756157	0.00369128	22	7.42501	164424	151119	0.919077	102972	59795	84685	44640	482805	420892	424518	109565	146941	140814	127267	71608	63468	69206	49137	29554	151742
2206	unknown2442	0.00164724	0.00683195	24	6	1716.5	0.0142989	0.240485	20	5.99998	7474.75	0.000274548	0.00161302	22	6.04999	4043.65	2896.1	0.716211	4055	3530	4022	2401	8700	7902	7234	6063	2156	2634	2533	1589	2683	1998	2224	2100	3864
2210	unknown2446	0.0065055	0.0199214	24	9	3829.34	0.160004	0.465123	23.6461	6.00001	15402	0.00818949	0.025347	23.8231	7.48928	11230.6	4396.54	0.391479	9350	9877	8807	9276	18551	12828	10563	19666	14799	11836	16763	7421	9514	7798	6454	5655	11197.4
2220	unknown2455	8.77e-05	0.000728787	24	9	2110.36	0.0215191	0.240485	20	6	9106.5	2.68e-05	0.000265746	22	7.425	4134.77	3635.89	0.879346	3038	2164	2069	2028	10934	7743	6444	11305	2924	3075	3694	1354	1754	1193	820	735	3829.62
2224	unknown2459	0.0299489	0.0655606	18	15	2093.39	0.0276457	0.240485	20	12	4873.25	0.00670362	0.0215012	19	13.6167	3867.83	2028.86	0.524546	3966	4633	4739	4384	1421	1567	1781	1293	3410	5155	5098	5830	4667	4520	4388	4719	3848.19
2225	unknown246	0.00980952	0.0273153	18	0	1254.76	0.500398	0.946167	20	12	5333.75	0.0310068	0.0761108	19	15.2	4566.5	1748.74	0.382949	5478	7287	5245	5680	2949	2840	3365	3320	4936	5055	6235	5109	5214	5502	4010	3675	4743.75
2248	unknown2480	0.0144977	0.0373217	18	15	5978.23	0.035871	0.247108	20	12	17173.5	0.00445243	0.0153986	19	13.6167	12821.1	6777.78	0.528644	10679	14182	16547	12879	7632	5521	6030	5348	13302	19498	16828	19066	14316	14756	13509	13994	12755.4
2262	unknown2493	0.000171384	0.00117234	24	9	527507	0.011639	0.240485	20	6	2.64633e+06	2.82e-05	0.000275843	22	7.425	1.13591e+06	1.04903e+06	0.923521	800653	612541	664120	437029	3039450	2733599	2591949	2220316	667086	735645	704337	425926	330393	281458	308706	212665	1.04787e+06
2266	unknown2497	0.000320124	0.00187824	24	6	2270.17	0.0161328	0.240485	20	6	11944.5	6.8e-05	0.000549615	22	6.05	5104.12	6581.36	1.28942	3285	2771	2852	1857	14550	13432	11093	8703	3248	3539	2755	1821	1474	1316	1394	1044	4695.88
2282	unknown2510	0.0299489	0.0655606	18	15	5401.59	0.0497499	0.273235	20	12	12638.5	0.0111881	0.0326006	19	13.6167	10200.2	5149.58	0.504849	9933	11663	14394	11718	5540	4090	3968	3577	9565	15072	12446	13471	13140	9301	11421	13107	10150.4
2284	unknown2512	0.0419656	0.0850707	18	15	6994.35	0.0874878	0.336731	20	17.9999	15838.2	0.0242581	0.062485	19	16.4666	12716.7	6354.66	0.49971	15105	17396	23319	15734	7441	6358	5349	4570	10545	17225	16593	17955	16134	15230	14920	17069	13808.9
2286	unknown2514	0.0499351	0.10099	18	9	911.814	0.436825	0.871235	20	6	6624.75	0.105253	0.205661	19	7.6	5427.44	1077.19	0.198471	4741	4390	4830	3288	7392	7151	6578	5378	4551	5714	5452	4500	5163	6520	4515	3288	5215.69
2297	unknown2524	0.0299489	0.0655606	18	15	3273.55	0.0309555	0.240485	20	12	8824.25	0.00740135	0.0232906	19	13.6167	6389.86	3657.72	0.572425	4882	6619	7438	7047	3889	2296	2328	2071	6331	10062	9246	9658	6960	7050	8884	6910	6354.44
2301	unknown2528	0.0210199	0.0497627	18	15	8863.58	0.0312609	0.241322	20	12	22110.8	0.00547211	0.0181565	19	13.6167	16473.1	9644.86	0.585492	15027	17501	21761	18200	8916	5515	5514	5022	16692	24654	23235	23862	17923	17747	22627	17879	16379.7
2302	unknown2529	0.00421867	0.0142044	18	15	69773.1	0.0551851	0.28154	20	12	165076	0.00218031	0.00855916	19	13.6167	117056	79456.1	0.678785	103708	135841	172121	123750	52216	35625	38709	35323	119007	175823	175461	190012	127265	130230	113379	132123	116287
2303	unknown253	0.0065055	0.0199214	24	21	5278.91	0.258748	0.625211	23.6461	17.9999	9809.47	0.0124344	0.0354684	23.8231	19.4899	6392.45	6213.87	0.972064	4712	6358	12996	20657	450	493	867	2372	948	1675	2525	9747	8036	8201	7399	15602	6439.88
2304	unknown2530	0.0299489	0.0655606	18	15	35144.3	0.0626809	0.294119	20	12	78331.5	0.0136624	0.0384643	19	13.6167	57347.7	37721.3	0.657765	54597	67532	86456	61286	24810	15337	18176	17485	51647	81883	85829	93967	62165	61847	61293	67408	56982.4
2305	unknown2531	0.0210199	0.0497627	18	15	4356.48	0.035925	0.247108	20	12	10159.2	0.00618354	0.0201162	19	13.6167	7781.2	4447.77	0.571604	7470	8718	10525	8591	3895	2349	2562	2552	7301	10928	10706	11702	8378	8541	11127	8465	7738.12
2306	unknown2532	0.0419656	0.0850707	18	15	1201.02	0.891964	1	20	12	4386.25	0.160404	0.289758	19	13.6167	3935.29	1250.08	0.317659	5267	5587	4393	4186	3869	2300	1730	3049	4816	4559	5313	2857	4515	3971	3610	2749	3923.19
2307	unknown2533	0.0299489	0.0655606	18	15	3477.9	0.0229205	0.240485	20	12	9164.75	0.0056865	0.0187386	19	13.6167	6931.39	3861.14	0.557051	6384	7264	9557	7042	3558	2455	2496	2457	7524	10047	9465	9623	7565	8213	8601	8053	6894
2308	unknown2534	0.00980952	0.0273153	18	15	1904.42	0.062748	0.294119	20	12	4911	0.00516615	0.0172859	19	13.6167	3851.26	2015.2	0.523256	4105	4400	5371	4117	2150	1582	1706	1645	3589	5244	5185	5626	3710	4088	4515	4275	3831.75
2313	unknown2539	0.000987235	0.00453311	18	15	14753.3	0.0378012	0.250069	20	12	38653.2	0.00041782	0.00226996	19	13.6167	24189.6	19358.5	0.800281	22004	24969	30747	21134	10708	7253	7800	7380	28340	39927	39890	46456	24639	23881	22978	25928	24002.1
2323	unknown2548	0.00980952	0.0273153	18	9	3557.45	0.173098	0.490198	23.9024	6.00002	13712.2	0.0125284	0.0356895	20.9512	7.8674	11135.5	3602.92	0.323553	7769	8325	9448	6505	18444	10174	15290	10941	9196	13309	17419	11583	8656	8520	8617	6313	10656.8
2334	unknown2558	0.0065055	0.0199214	24	0	2483.01	0.0597584	0.288995	26.6465	6.63e-05	16231.7	0.0034415	0.012484	25.3233	3.15e-05	12122.8	3310.54	0.273084	17302	17490	16706	13429	12607	12373	8607	10302	9584	9915	11271	7095	12115	11118	11702	10385	12000.1
2338	unknown2561	0.000572095	0.00298095	24	0	6277.34	0.0422027	0.256983	25.7143	6.63e-05	16635.9	0.00028083	0.00164546	24.8571	3.21e-05	9174.84	6949.84	0.757489	16501	17360	18349	14334	6472	5826	5538	4486	5059	2691	3979	5552	4757	6038	12938	14088	8998
2360	unknown2581	0.0210199	0.0497627	18	0	1052.35	0.149478	0.446371	26.8085	6.63e-05	4556.24	0.021249	0.0561026	22.4043	2.77e-05	3462.54	627.791	0.181309	4686	4922	4650	3967	3745	2695	2589	3107	2959	2874	3762	2497	3615	3853	3225	2864	3500.62
2380	unknown26	0.0419656	0.0850707	18	12	772.868	0.425912	0.858629	20	12	6323.5	0.0898049	0.181031	19	12.0333	5298.74	1260.14	0.237819	3838	5320	4507	5400	5829	6547	5396	3748	5118	6389	6491	7296	4748	3159	4299	4313	5149.88
2405	unknown2621	0.0210199	0.0497627	24	3	3906.06	0.297096	0.683179	26.9725	6.63e-05	18662.5	0.0379441	0.0897802	25.4862	1.59292	12891.9	4289.55	0.332733	19732	16338	22457	16123	16165	10272	6862	15608	15290	5306	10620	5189	8267	7439	14558	14873	12818.7
2407	unknown2623	0.00980952	0.0273153	24	0	535.81	0.0753637	0.313996	26.8085	6.63e-05	2362.49	0.00606938	0.0197895	25.4043	3.14e-05	1572.43	627.16	0.398849	2813	2090	2460	2087	1796	1214	915	1295	1185	1033	1116	1043	1063	1091	1765	1802	1548
2441	unknown2654	0.0299489	0.0655606	18	0	1914.49	0.536687	0.988874	20	17.9999	6968.5	0.0824652	0.168842	19	18.05	6153.21	1399.88	0.227504	9073	8446	8592	5413	5100	4008	3802	3548	5394	8168	8518	5382	9081	8698	5450	4645	6457.38
2445	unknown2658	0.000171384	0.00117234	24	18	2428.74	0.0329299	0.244028	22.3291	17.9999	10135	7.38e-05	0.000582438	23.1646	18.0234	8153.36	1403.67	0.172158	7365	7418	7483	7081	5550	5521	6488	5686	9134	11322	9835	7702	11136	11320	9626	8458	8195.31
2447	unknown266	0.0419656	0.0850707	24	12	1257.59	0.717681	1	21.7778	12	7194.75	0.13561	0.253427	22.8889	12.0283	5856.04	1419.77	0.242446	4910	5137	2738	6181	6239	1940	7334	7704	7364	6993	7472	6950	5297	5939	5582	5124	5806.5
2455	unknown2667	0.0210199	0.0497627	24	12	1567.3	0.184401	0.506634	23.9024	12	6803.75	0.0253997	0.0649236	23.9512	12.0001	5434.51	2047.32	0.376726	5124	3980	3787	3510	6756	5899	5558	7543	9318	6258	6055	5584	5158	6050	3587	2733	5431.25
2462	unknown2673	0.0419656	0.0850707	18	0	2654.66	0.264771	0.634103	28	17.9999	11865.7	0.0611097	0.131973	23	18.8928	12598.3	1966.87	0.156122	18475	16316	14536	14509	12360	10650	10480	11523	12872	10775	13047	9894	12741	13582	11168	9972	12681.2
2464	unknown2675	0.0144977	0.0373217	18	15	2026.39	0.574628	1	20	12	11937	0.048217	0.10908	19	13.6167	9986.93	2696.63	0.270016	9523	9887	11718	10883	7632	8495	7756	8624	10031	13144	14099	10474	9963	11074	7657	8413	9960.81
2470	unknown2680	0.0210199	0.0497627	18	15	2892.24	0.81877	1	20	12	17788.5	0.0871234	0.176796	19	13.6167	15646.2	3611.64	0.230832	15446	17084	20140	15771	12316	13524	12728	12961	15077	18701	20660	16716	15740	17057	12621	13237	15611.2
2475	unknown2685	0.0419656	0.0850707	24	3	949.291	0.0908487	0.343859	28	6.63e-05	7108.49	0.0250462	0.0642477	26	1.62503	5275.69	402.608	0.076314	8010	7431	6664	6329	5335	4523	4375	5202	5415	3677	4947	4109	4028	4627	5281	4336	5268.06
2478	unknown2688	0.0210199	0.0497627	18	9	436.108	0.347698	0.753897	24.8451	6	4242	0.0432573	0.099471	21.4225	7.94237	3982.12	357.436	0.0897601	3691	3376	3848	3284	4376	4310	4550	3732	3819	4307	4507	3968	3797	4159	3949	3389	3941.38
2482	unknown2691	0.00421867	0.0142044	24	0	565.332	0.265464	0.635062	24.7059	7.18e-05	4992.99	0.00872912	0.026674	24.3529	3.54e-05	4064.76	867.137	0.21333	6039	4192	5656	4085	5583	3769	3930	3013	3426	3023	3324	3009	3805	4229	3952	3847	4055.12
2489	unknown2698	0.00164724	0.00683195	18	0	2724.13	0.122167	0.397168	25.2722	17.9999	10680.2	0.00191398	0.00770933	21.6361	18.5231	9837.78	2635.85	0.267931	15068	11483	15107	11283	9900	8952	7319	6309	10020	7238	8374	7944	10244	9545	10077	12855	10107.4
2490	unknown2699	0.000987235	0.00453311	24	0	2035.41	0.0794756	0.320517	24.8451	6.63e-05	11712.5	0.000820146	0.00391536	24.4225	3.26e-05	9218.56	2807.99	0.304602	13477	10457	13512	9404	9309	7643	8497	5548	8104	7391	7053	6726	10606	9508	10022	9647	9181.5
2493	unknown2700	0.000171384	0.00117234	24	0	6035.69	0.10313	0.368042	25.8651	17.9999	29712.7	0.000211098	0.00131708	24.9326	21.1418	29374.4	7460.5	0.25398	42202	32915	46047	32845	26710	23859	24514	18593	28014	23774	23478	23106	29332	28424	29225	31870	29056.8
2494	unknown2701	0.000320124	0.00187824	24	0	1131.37	0.0866802	0.334234	25.4179	6.63e-05	7254.24	0.000318894	0.00183138	24.7089	3.22e-05	5611.57	1593.65	0.283993	7824	6006	8660	6527	5273	4359	5333	3484	5217	4265	4506	4407	5866	5550	5722	6240	5577.44
2505	unknown2711	7.77e-06	0.000118884	18	0	3762.16	0.0775353	0.317023	25.8651	17.9999	8417.74	9.23e-06	0.000118958	21.9326	18.5979	7936.81	3182.95	0.401036	12383	13361	12528	10610	5645	5066	5398	5181	6031	7122	7632	6894	6472	8889	9272	9038	8220.12
2520	unknown2725	0.0419656	0.0850707	18	15	2374.11	0.721972	1	20	12	8609	0.13624	0.254057	19	13.6167	8181.2	2066.63	0.252607	10460	11098	9613	9618	6305	5502	5043	7058	7263	9841	10290	7042	8639	9334	6842	6631	8161.19
2532	unknown2736	0.0299489	0.0655606	18	9	2140.06	0.322765	0.71749	25.4179	6	7617.75	0.0545101	0.120731	21.7089	7.98948	6146.36	1772.73	0.28842	3545	3427	3968	4158	7140	7015	8217	8099	9111	6203	5641	6145	7511	7494	4541	3231	5965.38
2552	unknown2754	0.000572095	0.00298095	18	0	1629.53	0.374683	0.792382	25.5652	17.9999	4274	0.00202519	0.00807466	21.7826	18.5596	4113.81	1460.79	0.355094	6827	7128	4746	5607	2701	2538	2204	3099	4423	3742	4567	3380	5333	4927	3373	3463	4253.62
2565	unknown2766	0.0210199	0.0497627	24	18	790.545	0.158266	0.462722	20.5594	17.9999	7172.5	0.0223082	0.0582949	22.2797	18.1079	6544.54	558.523	0.0853417	6983	6117	7025	5843	5860	5461	5997	5073	6461	7625	7832	6348	7236	7575	7658	6221	6582.19
2567	unknown2768	0.00421867	0.0142044	24	0	1202.79	0.0619698	0.293577	26.6465	6.63e-05	9900.73	0.00241806	0.00929857	25.3233	3.15e-05	7863.11	1653.07	0.210231	10618	10829	9367	8789	7733	7086	6767	7118	7845	6178	6613	5753	6629	8477	7633	7394	7801.81
2574	unknown2774	0.0419656	0.0850707	18	0	983.055	0.558142	1	20	12	8829.5	0.111353	0.216311	19	15.2	8155.4	1664.03	0.204041	10629	8944	9768	8061	7432	6900	6969	5643	9314	8851	9348	7805	9447	9315	7709	7050	8324.06
2579	unknown2779	0.00267199	0.0100694	24	0	1459.82	0.0384609	0.251167	26.6465	6.63e-05	6210.48	0.00104648	0.00476474	25.3233	3.15e-05	3855.3	1860.47	0.482575	6323	7023	5430	6066	3383	2715	2071	3366	3098	1987	2912	2097	2984	2886	4188	4052	3786.31
2583	unknown2782	0.0065055	0.0199214	18	0	715.415	0.120559	0.395358	26.6465	17.9999	1183.25	0.00639256	0.020672	22.3233	18.7014	1191.38	545.878	0.458191	2402	1963	1758	1874	926	859	584	876	1260	837	1064	552	1111	721	1313	1588	1230.5
2588	unknown2787	0.00267199	0.0100694	24	0	2169.4	0.0674826	0.302145	24.9858	6.63e-05	7526.98	0.00173476	0.00717103	24.4929	3.25e-05	4850.13	2607.21	0.537555	6834	7992	8247	7035	4497	5143	4256	3806	3645	1613	2260	2552	2669	2658	7312	6446	4810.31
2604	unknown2800	0.0419656	0.0850707	18	0	17523.9	0.304555	0.693699	20	17.9999	100151	0.0685028	0.145472	19	18.05	89801.1	14486.4	0.161317	118428	108605	108540	86675	77769	68682	63640	56464	86355	114646	113885	82887	117879	117252	86993	78479	92948.7
2605	unknown2801	0.0299489	0.0655606	24	21	1289.41	0.273239	0.64703	20	17.9999	8232	0.0475091	0.107648	22	19.525	7373.96	1249.24	0.169413	9369	8807	8847	6910	6270	5535	5041	4541	6725	8842	9280	6734	9590	9879	7091	6368	7489.31
2610	unknown2806	0.00164724	0.00683195	24	9	42331.3	0.0436574	0.259319	23.7736	6	300572	0.000757979	0.00369184	23.8868	7.49306	263329	45143.2	0.171432	241275	250069	230583	222367	290446	307884	328443	275516	265585	315620	301143	258198	245006	238589	224840	214213	263111
2618	unknown2813	0.00980952	0.0273153	18	0	1375.85	0.13079	0.413051	26.4865	17.9999	5057	0.00982587	0.0294029	22.2432	18.6798	5063.61	975.826	0.192713	7238	6570	6477	5850	5493	3982	4016	4319	4121	4832	5143	3923	5230	4747	5745	4506	5137
2627	unknown2821	8.77e-05	0.000728787	24	0	1712.26	0.0487593	0.272033	25.2722	6.63e-05	10313.2	5.71e-05	0.000473931	24.6361	3.23e-05	8192.13	2153.93	0.262926	11686	9495	10700	9372	8579	7635	6271	6161	7540	6118	7027	5958	8808	8089	8343	8624	8150.38
2632	unknown2826	0.0299489	0.0655606	18	0	1401.13	0.33193	0.731394	28	12	6355	0.0557796	0.122789	23	4.92857	6633.26	1663.7	0.250812	9341	8643	7945	7766	6086	5261	6096	5653	6595	6308	6885	5632	5678	7231	5098	6463	6667.56
2637	unknown2830	0.000171384	0.00117234	24	0	620.133	0.0303552	0.240485	26.3284	6.63e-05	3501.24	6.85e-05	0.000552311	25.1642	3.17e-05	2543.08	815.361	0.32062	3585	3878	3361	3181	2330	2304	1836	2057	2137	1952	2147	1607	2520	2217	2659	2484	2515.94
2648	unknown2840	0.0299489	0.0655606	18	15	8549.98	0.589234	1	20	12	43234.5	0.088891	0.179607	19	13.6167	39406.4	8125.19	0.20619	45998	44553	46344	35569	35328	31040	28476	29916	39024	47943	49627	36344	45050	46152	36682	31198	39327.8
2713	unknown29	0.00421867	0.0142044	18	9	25063.8	0.292616	0.675028	24.4321	6	62429.8	0.00950173	0.0285712	21.2161	7.90912	46497.9	19507.7	0.419539	30674	26397	17055	22132	69287	84909	27003	68520	43053	44048	67131	58508	53738	39485	24382	29445	44110.4
2718	unknown2903	0.00164724	0.00683195	24	21	1256	0.0746543	0.312463	21.253	17.9999	11508.7	0.00123017	0.00540227	22.6265	19.4807	10151.2	1325.94	0.13062	10518	12225	10877	9457	9180	8073	8631	7935	9469	10347	10800	10194	12413	12410	10815	10397	10233.8
2723	unknown2908	0.000987235	0.00453311	24	21	15459.7	0.138851	0.429141	24.1644	17.9999	137557	0.00135639	0.00584977	24.0822	19.5053	117810	18935.5	0.160729	120297	139381	116066	113425	106831	89608	106822	91365	102168	128483	109973	109258	150501	158957	119594	121178	117744
2731	unknown2915	0.0419656	0.0850707	24	21	428.153	0.287558	0.66727	26.0177	17.9999	7199.49	0.0653727	0.139372	25.0088	19.5924	6320.93	620.993	0.0982439	6319	7027	5987	5266	6249	5145	6196	4967	5821	6521	6257	6175	7465	8256	6578	6499	6295.5
2738	unknown2921	0.000572095	0.00298095	18	0	1610.44	0.211643	0.551725	25.4179	17.9999	9906.75	0.00121311	0.00534903	21.7089	18.5412	9597.5	1324.28	0.137982	11796	11342	11594	10471	8553	8617	8501	8078	9670	9313	9951	8145	11203	10358	9330	8736	9728.62
2742	unknown2925	0.0419656	0.0850707	24	0	6088.9	0.102257	0.366534	24.2975	17.9999	51355.5	0.0276838	0.0690499	24.1488	21.0192	48661.6	5670.34	0.116526	54967	55669	55770	49048	46132	44924	46373	40178	45952	46613	44251	42663	56352	53684	50930	44456	48622.6
2747	unknown293	0.0144977	0.0373217	18	9	25.4558	0.938502	1	20	6	85044.8	0.0720749	0.151424	19	7.6	29298.5	40383.1	1.37833	23	20	12	15	17324	315121	34	7700	36	37	42	26	1278	44	32	18	21360.1
2754	unknown2936	0.0065055	0.0199214	18	15	3678.9	0.991459	1	20	12	10556	0.0389814	0.091584	19	13.6167	9030.8	4296.57	0.475768	6212	11623	23381	8339	5325	3408	5216	6320	9469	11964	10112	10679	8296	8718	6200	8565	8989.19
2755	unknown2937	0.000572095	0.00298095	18	0	2356.26	0.0514026	0.275803	25.8651	6.63e-05	9390.73	0.000336249	0.00191071	21.9326	2.81e-05	6633.95	1837.17	0.276934	10322	8962	10093	8186	6775	5491	4888	4657	5308	5637	5253	5295	5732	6383	7402	8153	6783.56
2767	unknown2948	0.000171384	0.00117234	24	3	1148.34	0.0840339	0.330488	26.6465	6.63e-05	3763.25	0.000174958	0.00113409	25.3233	1.58274	2671.29	952.003	0.356383	4077	3432	4106	3438	3074	3068	3344	3323	2723	834	1298	2300	625	1400	2819	2635	2656
2777	unknown2957	0.000171384	0.00117234	24	0	1242.56	0.0236126	0.240485	25.1282	6.63e-05	4855.74	5.43e-05	0.000452141	24.5641	3.24e-05	3555.29	1332.71	0.374852	5116	5004	4708	4595	3209	3046	2617	2442	2706	2639	2679	2601	3300	3235	4389	4229	3532.19
2802	unknown298	0.0210199	0.0497627	24	21	9599.15	0.123351	0.398731	22.6735	17.9999	24171.4	0.0180331	0.0489245	23.3368	19.4731	14076	10395	0.73849	26092	10435	6247	30445	2436	950	2806	3352	12588	14111	12166	11769	10949	30440	27605	27692	14380.2
2809	unknown2986	8.77e-05	0.000728787	24	0	1535.66	0.027535	0.240485	25.5652	6.63e-05	8213.98	3.36e-05	0.000318321	24.7826	3.21e-05	6185.21	1957.99	0.316561	8424	8629	8573	7230	5527	5101	4706	5810	5744	4356	4621	4336	6883	5432	6659	6198	6139.31
2813	unknown299	0.00980952	0.0273153	18	6	224.153	0.908234	1	20	6	231176	0.0509673	0.114161	19	6.01667	77222	157301	2.03699	429	279	254	340	84288	820566	233	19617	208	169	120	129	3125	289	301	218	58160.3
2825	unknown30	0.0065055	0.0199214	18	9	5592.51	0.303981	0.692756	24.4321	6	14399.2	0.0142895	0.0399959	21.2161	7.90912	10886.4	4406.31	0.404754	7397	6354	3993	5411	15876	19463	6421	15837	10036	10434	15857	13693	12788	9552	5612	6830	10347.1
2826	unknown300	0.0210199	0.0497627	18	6	643.467	0.890203	1	20	6	62694	0.0931592	0.186232	19	6.01667	21652.2	42019.2	1.94064	707	893	732	540	24155	213852	641	12128	333	260	264	165	8866	457	663	309	16560.3
2827	unknown3000	0.0144977	0.0373217	18	0	968.206	0.322788	0.71749	27.8233	18	6137.5	0.029784	0.0734422	22.9117	18.867	6419.03	933.451	0.145419	8868	9054	7218	6719	6171	5820	5181	5929	6174	6315	6520	4872	6389	6748	6012	5401	6461.94
2833	unknown3006	0.0299489	0.0655606	18	9	1634.65	0.846157	1	26.1721	12	7186.25	0.118479	0.226998	22.0861	10.5848	6506.57	983.942	0.151223	4922	4883	4805	5079	6719	7499	5238	9151	9845	5874	7224	5802	9489	5672	5688	4951	6427.56
2834	unknown3007	0.00421867	0.0142044	24	0	460.15	0.148514	0.444554	24.2975	6.63e-05	3427.5	0.00524738	0.0174913	24.1488	3.3e-05	2979.4	552.417	0.185412	3476	3923	3453	2858	2854	2703	2614	2825	2638	2436	3022	2206	3374	3226	3356	2664	2976.75
2850	unknown3021	0.000987235	0.00453311	18	0	907.572	0.123024	0.398731	25.1282	17.9999	4386.5	0.00121648	0.00535844	21.5641	18.5055	4150.3	713.883	0.172008	5121	5097	4861	5077	3738	3592	3003	4004	4676	3591	3741	3563	4774	4039	4434	4299	4225.62
2854	unknown3025	8.77e-05	0.000728787	18	0	926.133	0.0390529	0.251167	26.1721	17.9999	3321.5	4.65e-05	0.000400469	22.0861	18.6379	3256.86	736.379	0.226101	4369	4717	4230	3959	2891	2635	2790	2852	3125	2806	2970	2448	3362	3460	3338	3126	3317.38
2868	unknown3038	0.0419656	0.0850707	18	0	494.975	0.523313	0.971717	26.0177	17.9999	3850.75	0.105819	0.206582	22.0088	18.6177	3789.82	417.492	0.110162	4527	4729	3956	4219	3678	3327	3093	3797	3892	3286	3962	3340	4609	3883	3525	3386	3825.56
2881	unknown305	0.0299489	0.0655606	18	0	10892.3	0.653271	1	27.8233	12	11062	0.096533	0.191562	22.9117	4.94082	11353	14796.1	1.30328	8482	27377	30082	30182	1259	658	6780	1240	5553	14458	12239	11998	4499	12489	8247	11409	11684.5
2887	unknown3055	0.00421867	0.0142044	18	15	1003.03	0.220016	0.566392	20	12	5030.25	0.00740897	0.0232976	19	13.6167	4335.74	1121.9	0.258757	5196	4746	4204	4117	3602	3182	3334	3031	4621	5901	5320	4279	4560	5269	4086	3750	4324.88
2895	unknown3062	0.00980952	0.0273153	18	15	824.84	0.968366	1	20	12	5260	0.0537327	0.119192	19	13.6167	4772.83	976.176	0.204528	5883	5361	5330	4906	4704	3946	3766	3708	5114	5817	5583	4526	4810	4834	4153	3773	4763.38
2896	unknown3063	0.00980952	0.0273153	18	15	939.568	0.566846	1	20	12	5745.75	0.0344309	0.0830563	19	13.6167	4719.99	1380.27	0.29243	5177	4713	4873	5184	3691	4254	3400	4016	6429	5543	5976	5035	5757	3645	3781	3832	4706.62
2898	unknown3065	0.0299489	0.0655606	18	15	1432.95	0.862951	1	20	12	6850.5	0.120323	0.229616	19	13.6167	6343.87	1387.06	0.218646	8007	8044	6702	6832	5983	4594	5002	4673	6733	7745	7586	5338	5961	6224	6433	5430	6330.44
2899	unknown3066	0.0210199	0.0497627	18	15	864.438	0.836587	1	20	12	4062.25	0.0886407	0.179185	19	13.6167	3791.28	790.882	0.208605	4496	4595	4435	4146	3356	2941	2846	3046	4037	4686	4351	3175	3924	3939	3589	2976	3783.62
2911	unknown3077	0.0065055	0.0199214	24	9	1460.53	0.0582493	0.286613	20	6	8338	0.00336429	0.0122724	22	7.425	6543.52	1593.14	0.243468	5260	5661	6173	4985	9364	8400	7925	7663	7120	6873	7221	4618	5787	5489	5241	4777	6409.81
2924	unknown3089	0.00344533	0.0129499	24	9	1679.56	0.0409538	0.254762	20	5.99999	12774.2	0.00139209	0.00597208	22	7.42499	9221.92	2630.82	0.285279	7525	6954	8290	7377	14681	12451	13511	10454	8261	9296	8365	7034	6982	6898	8985	6954	9001.12
2925	unknown309	0.00344533	0.0129499	18	6	76.7211	0.938148	1	20	6	124100	0.0217677	0.0572279	19	6.01667	41363.7	84526.4	2.04349	115	76	80	58	26988	459961	97	9354	58	31	28	13	864	63	109	38	31120.8
2934	unknown3098	0.000572095	0.00298095	18	0	1255.47	0.0631999	0.295116	27.1385	17.9999	2448.75	0.000405951	0.00222221	22.5692	18.7693	2568.12	951.962	0.370684	4184	4559	3783	3648	2060	1951	1723	1950	2152	2045	2354	1813	2254	2021	2625	2895	2626.06
2953	unknown3114	0.0210199	0.0497627	24	0	388.202	0.11078	0.378074	27.4766	6.63e-05	3488.74	0.0164457	0.0451552	25.7383	3.11e-05	2769.4	501.523	0.181095	3930	3575	3132	3318	2396	2339	2546	2580	2871	2458	2382	1978	2633	2312	2928	2562	2746.25
2974	unknown3133	0.0419656	0.0850707	24	15	2299.86	0.645793	1	22.1053	12	15181.2	0.124887	0.23676	23.0526	13.4611	12060.2	3336.83	0.276681	9928	8733	8553	11114	8885	9683	5738	14857	22664	12015	14309	11737	20125	11864	11138	10802	12009.1
2980	unknown3139	0.0299489	0.0655606	24	0	641.169	0.202518	0.53547	26.9725	6.63e-05	5384.24	0.0370292	0.088097	25.4862	3.13e-05	4345.76	784.825	0.180596	5927	5185	5801	4624	4466	3683	4281	3247	4176	4455	3572	2949	3788	4270	4731	3865	4313.75
2982	unknown3140	0.000171384	0.00117234	18	0	1769.18	0.101719	0.365819	25.8651	17.9999	4441	0.000208449	0.00130431	21.9326	18.5979	4229.89	1396.48	0.330146	6232	6276	6020	5859	3473	3130	2824	2748	4016	4165	4302	2858	4094	3812	4946	4912	4354.19
2995	unknown3152	0.0210199	0.0497627	18	0	2503.69	0.278145	0.653482	20	12	11941.2	0.035909	0.0859039	19	15.2	10711.2	3696.81	0.345136	15887	12626	13434	11780	8221	6830	8029	7129	12075	13886	12550	9254	11642	13275	10899	9857	11085.9
2996	unknown3153	0.0144977	0.0373217	24	12	1600.71	0.211902	0.551736	24.8451	6	7055	0.0208454	0.0552391	24.4225	9.05461	6016.77	1331.09	0.22123	4883	4622	5065	3987	7270	6808	7021	7121	7324	7338	7468	5423	7214	6771	4573	3795	6042.69
2997	unknown3154	0.0144977	0.0373217	18	0	1349.87	0.0951326	0.351773	28	17.9999	3614.25	0.010463	0.0309248	23	18.8928	3956.18	1003.71	0.253705	6074	6212	5476	4880	3881	2889	2887	3633	3942	3497	3058	3090	3370	3198	4148	3741	3998.5
3021	unknown3176	0.0210199	0.0497627	18	0	1012.58	0.484912	0.930704	20	17.9999	4835	0.0569376	0.124704	19	18.05	4402.19	883.371	0.200666	6161	5388	6403	4525	3071	3831	3416	3504	4006	4338	4751	4772	4459	6668	4718	3495	4594.12
3029	unknown3183	0.000987235	0.00453311	18	0	1436.31	0.122177	0.397168	26.9725	18	4377	0.00120894	0.00533855	22.4862	18.7462	4464.25	1164.75	0.260905	5807	7013	5279	6745	3249	3565	3675	3965	4529	3382	4476	3437	4580	4056	4700	4172	4539.38
3030	unknown3184	0.0299489	0.0655606	18	9	670.337	0.885644	1	26.9725	5.99999	4477.5	0.122799	0.233414	22.4862	8.12258	4062.88	463.748	0.114143	3711	3342	3100	3175	4468	4385	3873	5184	5142	3840	4159	3728	5516	3946	3648	3281	4031.12
3057	unknown3208	0.00421867	0.0142044	24	9	2316.13	0.0754938	0.313996	23.1496	5.99999	13075.5	0.00288289	0.010789	23.5748	7.47537	10746.5	2548.59	0.237156	8706	9430	8984	9517	13483	12972	11280	14567	13598	10541	11827	10556	11320	9010	8176	7237	10700.2
3058	unknown3209	0.0299489	0.0655606	18	0	768.272	0.751092	1	26.6465	12	3861.5	0.107849	0.209882	22.3233	5.02654	3900.04	913.239	0.234161	4770	4227	4985	4723	3594	3255	3100	3375	4225	3724	4598	2899	4482	4114	3506	3323	3931.25
3060	unknown3210	0.0065055	0.0199214	18	0	2538.51	0.158905	0.463749	20	17.9999	10308.7	0.00814035	0.025213	19	18.05	9050.28	1916.18	0.211726	11243	11507	11015	11778	6844	7159	5782	8194	12034	7780	8984	7911	11872	9969	9661	9733	9466.62
3062	unknown3212	0.0299489	0.0655606	18	15	648.063	0.497342	0.943114	20	12	5157	0.0775536	0.160785	19	13.6167	4384.21	944.929	0.21553	4590	4667	3998	4030	3895	3695	3119	3978	5451	5522	5567	4088	5828	4400	3757	3416	4375.06
3063	unknown3213	0.0419656	0.0850707	18	12	2015.25	0.160968	0.465902	20	12	12726.2	0.0405134	0.0940606	19	12.0333	10337.7	2575.46	0.249132	8011	8986	9396	8437	10175	9389	10857	9161	12464	14078	13395	10968	10998	10931	6874	6416	10033.5
3066	unknown3216	0.00980952	0.0273153	18	0	5940.76	0.0594552	0.288288	26.0177	6.63e-05	10702.9	0.00492648	0.0166005	22.0088	2.8e-05	3746.2	4504.37	1.20238	8935	12918	11255	9704	745	751	792	583	781	722	821	519	1072	625	6118	9220	4097.56
3070	unknown322	0.0065055	0.0199214	18	9	1761.05	0.632545	1	20	6	5489.25	0.0267193	0.0673425	19	7.6	2722.63	2634.78	0.967735	541	684	428	295	3008	1680	14300	2969	3290	3199	1612	647	531	953	791	347	2204.69
3083	unknown3231	0.000320124	0.00187824	18	0	1016.64	0.0536065	0.279482	25.2722	17.9999	3869.74	0.000205464	0.00129688	21.6361	18.5231	3512.13	1068.11	0.30412	5181	5824	4610	3926	3162	2642	2916	2685	3065	3026	3177	2249	4166	3433	4071	3809	3621.38
3137	unknown3280	0.0065055	0.0199214	24	9	643.821	0.35402	0.76302	20.2759	6	5211	0.0162908	0.0448153	22.1379	7.42637	4510.25	650.624	0.144255	4266	4295	4018	3891	5085	5148	5019	5592	4343	4758	4994	4030	5458	3989	3395	3068	4459.31
3142	unknown3285	0.00267199	0.0100694	24	0	2057.68	0.06104	0.292362	24.9858	6.63e-05	5582.98	0.00158551	0.00665237	24.4929	3.25e-05	3495.5	2242.67	0.641587	5740	5343	5681	5568	3023	2103	1399	3255	2331	1595	2678	993	2810	2159	5441	5261	3461.25
3143	unknown3286	0.0065055	0.0199214	24	0	1326.18	0.0591035	0.288288	24.9858	6.63e-05	3657.99	0.00340802	0.0124006	24.4929	3.25e-05	2375.8	1390.86	0.585429	3764	3438	3601	3829	2040	1585	1167	2161	1702	1205	1652	961	1910	1503	3594	3561	2354.56
3149	unknown3291	0.00164724	0.00683195	24	0	1771.66	0.0517654	0.27638	25.4179	6.63e-05	5711.99	0.000884224	0.00414361	24.7089	3.22e-05	3601.51	2028.5	0.563235	5588	5147	6602	5511	3765	2705	2628	3564	2311	1597	1784	1729	2541	1618	4719	5120	3558.06
3156	unknown3298	0.0210199	0.0497627	24	12	7284.97	0.0774398	0.317023	24.7059	12	15916.5	0.012079	0.0346028	24.3529	12.0025	10195.3	8071.72	0.791711	3425	2328	3786	2987	13157	15379	15028	13061	13350	19009	20856	10451	16038	9718	2915	3139	10289.2
3160	unknown3300	0.0419656	0.0850707	24	3	1185.11	0.153249	0.455122	27.4766	6.63e-05	10389	0.0388868	0.0914114	25.7383	1.60868	8434.87	1200.27	0.142298	10256	12085	10652	8563	7766	7947	9728	7115	7795	7357	6615	7344	6890	7265	9181	8049	8413
3161	unknown3301	0.000987235	0.00453311	24	0	1439.85	0.0538437	0.279548	25.2722	6.63e-05	5499.49	0.000576336	0.00294886	24.6361	3.23e-05	3897.15	1584.32	0.406534	5793	5637	6090	4478	2683	3283	2843	3261	3020	2832	3038	2433	3142	3265	4992	5073	3866.44
3162	unknown3302	0.000987235	0.00453311	24	0	1115.28	0.0439145	0.259767	24.7059	6.63e-05	4310.99	0.000478892	0.00253497	24.3529	3.27e-05	3242.79	1218.7	0.375818	4224	4618	4340	4062	2451	2897	2435	2863	2823	2300	2579	1846	3101	2645	4338	4146	3229.25
3180	unknown3319	0.00267199	0.0100694	18	0	600.687	0.144561	0.43742	24.7059	17.9999	3197	0.00342192	0.0124303	21.3529	18.455	2849.32	709.541	0.249021	3970	3273	4388	3078	2464	2282	2468	2273	2458	2793	2919	1741	3317	2660	3836	2975	2930.94
3189	unknown3327	0.0419656	0.0850707	18	9	1907.6	0.368395	0.783857	20	5.99999	11452.2	0.0799201	0.164681	19	7.6	9815.27	1979.93	0.201719	7134	7977	8845	7161	14625	12082	8803	10299	9907	10505	10009	9852	11103	8500	6128	7887	9426.06
3197	unknown3334	0.0210199	0.0497627	18	0	925.249	0.243068	0.604528	25.8651	6.63e-05	6496.24	0.0320693	0.0784519	21.9326	2.81e-05	5165.06	878.037	0.169996	7356	7527	5414	5688	4224	4431	4393	5401	5429	4846	4366	3572	5801	5622	5245	4470	5236.56
3200	unknown3337	0.00980952	0.0273153	24	12	9674.63	0.0341166	0.244995	24.1644	12	27916.2	0.0030128	0.011169	24.0822	12.0001	21126.7	10450.5	0.494658	14006	12916	13826	12418	25449	26079	29001	27102	28767	30663	27529	24706	24768	19994	10958	10296	21154.9
3202	unknown3339	0.0210199	0.0497627	24	12	6676.33	0.0475476	0.268862	24.4321	12	19307	0.00790392	0.0245685	24.2161	12.001	14662.1	6875.29	0.468916	9316	8877	9478	8471	17982	17461	19671	18096	19481	21032	18921	17794	18326	15305	7964	7200	14710.9
3207	unknown3343	0.0210199	0.0497627	24	15	1727.64	0.668099	1	23.0287	12	9105.25	0.0739468	0.154697	23.5144	13.4748	6785.76	2572.44	0.379093	4951	4593	3961	5226	4406	5671	3267	9607	14578	6544	8475	6824	12212	6326	6034	5557	6764.5
3212	unknown3348	0.000320124	0.00187824	18	0	49369.1	0.0541197	0.280545	20	17.9999	381392	0.000207265	0.00130067	19	18.05	340819	50030.5	0.146795	386165	380737	439634	368469	298201	269702	277048	284167	344676	338830	374911	338933	422458	368924	377694	356491	351690
3213	unknown3349	0.00980952	0.0273153	18	0	4823.88	0.16775	0.477913	20	12	38178.8	0.012193	0.0348487	19	15.2	36406.1	6734.02	0.18497	39651	40807	44981	40358	29774	30817	32280	29657	37043	38884	41240	35548	42541	36998	36669	36170	37088.6
3226	unknown3360	7.77e-06	0.000118884	18	0	1404.84	0.11847	0.391585	25.1282	17.9999	4149.75	1.37e-05	0.000160492	21.5641	18.5055	3857.05	1172.94	0.304104	5281	6075	5069	4998	2697	2819	2614	2968	3840	3709	3797	3227	4565	4237	4470	3327	3980.81
3230	unknown3364	0.000987235	0.00453311	18	15	1242.56	0.146044	0.440677	20	12	8123.5	0.00141937	0.00606103	19	13.6167	6608.35	1739.65	0.26325	6172	6754	6080	6565	4974	5778	4902	5993	8790	8167	8907	6630	7900	6479	6069	5304	6591.5
3240	unknown3373	0.000171384	0.00117234	18	15	1380.98	0.256829	0.623009	20	12	7423.75	0.000485543	0.00256704	19	13.6167	6121.82	1904.73	0.311138	6299	6754	6281	6910	4339	4447	5125	4914	8223	7703	7376	6393	6649	5826	5527	4888	6103.38
3244	unknown3377	8.77e-05	0.000728787	18	0	2384.54	0.0329193	0.244028	24.4321	17.9999	5348.49	3.97e-05	0.000355972	21.2161	18.4233	4145.55	2097.9	0.506061	6094	6091	6776	6846	2842	2738	2427	2638	4078	2822	2980	2671	5289	3471	6703	5931	4399.81
3245	unknown3378	0.000320124	0.00187824	18	0	2032.22	0.29396	0.677047	27.3065	12	5648.75	0.000966551	0.00447133	22.6533	4.97756	5892.57	2721.77	0.4619	7394	9830	8657	7387	3821	4289	4624	4378	5868	6175	5716	4836	5927	5975	5306	5300	5967.69
3249	unknown3381	0.0299489	0.0655606	18	15	920.476	0.663879	1	20	12	4040	0.0977804	0.193594	19	13.6167	3403.72	997.65	0.293106	2742	4122	2964	4067	2282	1972	1850	3340	4382	3667	4511	3600	6161	2736	2510	3399	3394.06
3257	unknown3389	0.0065055	0.0199214	24	18	634.098	0.152584	0.454393	23.52	17.9999	5759	0.00785683	0.0244397	23.76	18.0018	4859.21	819.612	0.168672	5179	4539	4843	4467	3827	3607	4322	3956	5572	4916	4937	4652	6857	4887	6667	4625	4865.81
3260	unknown3391	0.00164724	0.00683195	18	0	1165.67	0.0903082	0.343013	25.2722	17.9999	2261.99	0.0014598	0.00619094	21.6361	18.5231	1891.31	1100.57	0.581908	2690	3645	3230	3555	1170	1142	1035	1183	1856	1215	1259	1034	1565	1207	2987	3289	2003.88
3266	unknown3397	0.0419656	0.0850707	24	12	799.738	0.371061	0.787982	22.7907	12	5542.5	0.0803863	0.165277	23.3953	12.008	4667.57	1001.19	0.214499	3794	4073	4061	3682	4933	4907	4410	4917	5685	6177	6117	4191	5898	4715	3730	3080	4648.12
3268	unknown3399	0.0419656	0.0850707	24	0	3961.92	0.0710986	0.30663	24.9858	6.63e-05	7586.47	0.0203327	0.0541454	24.4929	3.25e-05	3872.33	3917.5	1.01166	6985	7079	7513	8769	1809	1717	1608	2052	1994	628	716	1489	1712	1437	7776	7716	3812.5
3275	unknown3404	0.0299489	0.0655606	18	6	1413.33	0.0533033	0.279085	20	6.00001	8895.25	0.0118771	0.0341033	19	6.01667	7319.73	1542.45	0.210725	6994	6890	6428	6588	8889	8112	8888	9692	7306	5737	6343	5647	7349	6273	6962	6027	7132.81
3281	unknown341	0.0144977	0.0373217	24	6	975.454	0.0871538	0.335744	20	6	7785.25	0.00969614	0.0290561	22	6.05	3347.48	4145.89	1.23851	1868	2117	1753	1100	7113	5036	13557	5435	1904	1964	1530	692	1469	1764	1359	784	3090.31
3290	unknown3418	0.0210199	0.0497627	18	9	14974.8	0.579213	1	20	5.99999	162985	0.0658469	0.140244	19	7.6	149580	14206.5	0.0949758	132808	149267	127146	122037	177840	150701	162378	161021	169747	143912	147192	131810	159948	143720	136124	132942	146787
3303	unknown343	0.00421867	0.0142044	24	3	435.224	0.948686	1	20	6	66767.2	0.026098	0.066434	22	4.675	18891.4	62987.6	3.33419	454	985	727	520	12714	251568	478	2309	110	187	164	108	314	263	234	197	16958.2
3307	unknown3433	0.0299489	0.0655606	24	3	2565.38	0.220381	0.566829	20.9501	5.93e-05	10736	0.0397373	0.0927799	22.4751	1.40472	8774.15	2631.83	0.299952	10088	11896	11586	9374	9932	9354	14636	7630	7407	5648	4490	6294	6528	6123	10795	10177	8872.38
3315	unknown3440	0.0299489	0.0655606	24	12	5317.8	0.478321	0.922142	22.7907	12	41357.8	0.0751463	0.156575	23.3953	12.008	34227.7	6772.42	0.197863	30372	28283	27147	25214	35027	31010	28494	38290	49506	39022	45202	31701	48968	33680	27300	26323	34096.2
3316	unknown3441	0.00164724	0.00683195	18	9	1660.29	0.25334	0.618006	24.9858	6	5072.75	0.00366469	0.0131577	21.4929	7.95384	4031.32	1333.3	0.330736	2577	2252	2074	2532	5144	4735	4064	6348	6218	3670	4922	3468	5276	3265	2939	2647	3883.19
3322	unknown3447	0.00980952	0.0273153	24	21	761.024	0.144192	0.437186	24.0327	17.9999	2702.24	0.0106947	0.0314763	24.0163	19.501	2237.12	703.902	0.314647	2706	2563	2536	3069	1638	1659	1271	2449	2361	1639	1779	1307	2977	1799	2951	3082	2236.62
3333	unknown3457	0.0299489	0.0655606	24	21	375.12	0.383884	0.803578	21.995	18	4132.75	0.0628385	0.135033	22.9975	19.4716	3773.95	428.838	0.113631	3809	4372	3902	4057	3430	3530	2589	3726	4003	3544	3766	3432	4716	3400	4307	4108	3793.19
3336	unknown346	0.000171384	0.00117234	18	9	2041.77	0.0771522	0.316653	20	6	5170.25	0.000161761	0.00107757	19	7.6	2684.72	2422.23	0.902229	709	713	561	277	4564	3373	8230	4514	3382	3309	1663	743	995	1073	877	354	2208.56
3361	unknown3482	0.000779665	0.00403822	18	9	682.004	0.125041	0.401653	20	6.00002	2975.25	0.000997887	0.00459177	19	7.60001	2362.9	658.238	0.278573	1634	1707	1752	1803	2717	2721	2767	3696	3118	2139	2095	2017	1807	1803	2298	1662	2233.5
3366	unknown3487	0.0144977	0.0373217	18	6	1513.56	0.0651243	0.297456	20	6	8335.25	0.0075204	0.0235454	19	6.01667	6534.7	1560.24	0.238763	5637	7200	7184	6005	7516	7964	10867	6994	5040	4849	4958	4990	5762	5351	5791	5422	6345.62
3367	unknown3488	0.000171384	0.00117234	18	9	1534.07	0.105773	0.371371	20	6	5042.75	0.000216048	0.00133641	19	7.6	3753.83	1342.73	0.357696	2327	2076	2255	2519	5092	4852	4384	5843	4889	3279	2932	3345	3100	2346	3700	2899	3489.88
3374	unknown3494	0.00421867	0.0142044	24	12	5908.41	0.0796416	0.320517	24.5682	12	21378.2	0.00302332	0.0111984	24.2841	12.0017	16592.4	6113.39	0.368444	12049	10279	11191	11378	17974	20272	17194	19779	22550	21280	20654	21029	23093	16297	11698	9677	16649.6
3384	unknown3502	0.0144977	0.0373217	24	0	481.893	0.229251	0.582888	27.3065	6.63e-05	2201.49	0.0222905	0.0582838	25.6533	3.11e-05	1081.58	819.779	0.757948	1502	3859	2228	1217	514	820	559	719	746	252	621	331	592	419	1312	1032	1045.19
3386	unknown3504	0.00267199	0.0100694	24	0	1048.29	0.0648066	0.297456	25.4179	6.63e-05	3658.99	0.00167297	0.00695392	24.7089	3.22e-05	2392.15	1188.71	0.496919	3594	3700	3723	3619	2068	2000	2268	2229	1730	1157	1305	1255	1309	1228	3373	3309	2366.69
3397	unknown3514	0.000572095	0.00298095	18	9	2585.54	0.0175906	0.240485	20	5.99999	12692.8	0.00012586	0.000891935	19	7.59999	6279.25	5114.68	0.814538	2024	2475	2358	1994	12045	13376	13632	11718	4299	4243	3507	2224	2893	3083	2584	1926	5273.81
3403	unknown352	0.000320124	0.00187824	18	9	1524.17	0.205724	0.541181	20	6.00001	4704.75	0.000699932	0.0034479	19	7.60001	2148.88	2196.03	1.02194	435	432	344	177	4136	1510	9349	3824	2119	1560	1045	480	520	775	577	192	1717.19
3413	unknown3529	0.000572095	0.00298095	24	21	622.254	0.0561594	0.282403	22.5575	17.9999	2400.75	0.000364522	0.00204352	23.2788	19.4722	1861.98	666.733	0.358077	2443	1976	1807	2803	1243	1248	720	1529	1876	1604	1913	1367	2590	2031	2399	2583	1883.25
3414	unknown353	0.00267199	0.0100694	18	12	467.751	0.122077	0.397168	24.0327	6	3582.75	0.00294485	0.0109924	21.0163	9.62892	2948.68	942.187	0.319529	1491	1976	2805	2401	3254	3014	2786	5277	3440	3367	3228	3923	2337	2173	1690	1973	2820.94
3415	unknown3530	0.0144977	0.0373217	18	6	894.844	0.115717	0.385428	20	6	6393.25	0.0123984	0.0353889	19	6.01667	4660.46	1753.29	0.376205	3467	3796	4017	4003	6576	7379	7363	4255	3053	3458	3626	4176	4646	3580	4185	3588	4448
3429	unknown3543	0.0299489	0.0655606	24	12	25527.3	0.190982	0.517126	24.0327	12	113309	0.0352554	0.0846208	24.0163	12	81210.3	32196.3	0.396455	50048	48466	53425	43577	83808	85631	78917	77440	120875	108613	117777	105971	146315	87629	48897	42252	81227.6
3436	unknown355	0.00421867	0.0142044	18	6	162.635	0.913564	1	20	6	40322.8	0.0252772	0.0647251	19	6.01667	13534.7	27360.8	2.02153	250	183	148	138	15863	143648	199	1581	107	49	83	47	743	134	242	91	10219.1
3441	unknown3554	0.0210199	0.0497627	18	9	1551.39	0.465309	0.906337	25.1282	6	9230.75	0.0550395	0.121477	21.5641	7.96552	8158.87	1371.82	0.168139	5287	6588	7615	6203	8732	8548	9472	10171	11724	7733	7890	7531	8921	6173	8093	7487	8010.5
3444	unknown3557	0.00980952	0.0273153	24	12	3224.58	0.285644	0.664563	24.9858	12	21602.8	0.0192707	0.0516032	24.4929	12.0049	17781.4	4019.47	0.22605	14323	12896	14068	12601	17620	17892	15964	21757	26597	20499	22311	17004	25191	17780	14773	14273	17846.8
3446	unknown3559	0.0144977	0.0373217	24	3	3422.4	0.0476252	0.268862	20.2759	6.00001	11923.2	0.00571571	0.0188206	22.1379	4.65913	8524.84	3824.98	0.448687	7697	10446	13038	8045	12551	11932	14202	9008	6134	4687	5362	4020	7065	4915	7783	7747	8414.5
3454	unknown3566	0.0299489	0.0655606	24	3	1527.17	0.108027	0.374504	21.7778	6	6489.75	0.0217852	0.0572391	22.8889	4.58362	5380.16	1041.1	0.193506	5013	7147	7384	5849	6323	6092	6731	6813	5333	3396	4185	2987	4034	3327	5971	5195	5361.25
3469	unknown358	0.000171384	0.00117234	24	9	8320.53	0.668735	1	20	6	115531	0.00115458	0.00516462	22	7.425	37423.9	53132.3	1.41974	2747	8463	5616	3290	53841	38584	337205	32493	9478	13600	8020	3731	1714	3838	2864	1952	32964.8
3487	unknown3596	0.00980952	0.0273153	18	15	13358	0.211557	0.551725	20	12	127701	0.0148956	0.0415847	19	13.6167	112827	18758.4	0.166258	106933	102624	116086	113189	97282	94211	87025	102798	152738	116268	126211	115588	142580	107146	112784	108868	112646
3488	unknown3597	0.0144977	0.0373217	18	15	2301.28	0.112732	0.379919	20	12	15407.8	0.0121212	0.0346664	19	13.6167	13737.3	2635.25	0.191832	13111	13012	15600	14373	10751	11200	10828	11526	17375	14476	15772	14008	16887	13578	13257	13634	13711.8
3494	unknown3601	0.0419656	0.0850707	18	15	923.835	0.605827	1	20.7529	17.9999	12616.2	0.118782	0.227176	19.3765	16.4766	11768.3	744.076	0.0632272	11635	11225	13018	11007	11124	10317	10380	10981	13429	11675	13095	11791	15385	12831	11251	10998	11883.9
3502	unknown3609	0.0144977	0.0373217	18	6	1941.18	0.193141	0.519533	20	6.00001	9479.5	0.0192594	0.0516032	19	6.01667	7384.61	2091.29	0.283196	5620	6768	7248	6121	8127	9917	11035	8839	7507	5001	5869	5188	7851	4554	7701	6753	7131.19
3511	unknown3617	0.00980952	0.0273153	24	0	752.185	0.0671004	0.301708	25.4179	6.63e-05	1763.49	0.00548034	0.0181699	24.7089	3.22e-05	937.388	826.352	0.881548	1554	1503	1947	2050	602	557	389	520	535	257	491	169	463	439	1460	1779	919.688
3515	unknown3620	0.00215962	0.00893137	18	9	1455.23	0.121851	0.397168	24.8451	6	4714	0.00243225	0.00934484	21.4225	7.94237	3844.3	1303.58	0.339095	2168	1907	2546	2349	4635	4350	3636	6235	5993	4087	4376	3763	4376	2866	3002	2842	3695.69
3518	unknown3623	0.00980952	0.0273153	24	6	828.376	0.0591646	0.288288	20	6	5086.5	0.00490525	0.0165676	22	6.05	4025.47	769.349	0.19112	3783	4155	4450	3868	5174	4557	5249	5366	4298	3100	3067	2538	3739	2697	3898	3705	3977.75
3521	unknown3626	0.0299489	0.0655606	18	0	2340.35	0.247546	0.610392	20	17.9999	9784.5	0.0437738	0.100552	19	18.05	8586.09	1705.06	0.198584	11099	11262	10368	9334	7027	6386	5854	5719	6238	10301	12525	8054	9981	8800	9798	10559	8956.56
3522	unknown3627	0.0144977	0.0373217	24	21	13465.1	0.124923	0.401573	20	17.9999	164961	0.0132461	0.0374628	22	19.525	154545	12537.8	0.0811277	161446	162190	175097	157354	145349	135601	129336	130220	158897	140370	181671	153860	166288	167934	165825	159799	155702
3524	unknown3629	0.0210199	0.0497627	18	0	380.247	0.20221	0.535188	20	17.9999	5713	0.0274608	0.0687747	19	18.05	5353.57	409.597	0.0765091	5741	5625	6331	5268	5228	4839	4588	4296	5371	5155	6291	5496	5941	5693	5600	5618	5442.56
3526	unknown3630	0.0299489	0.0655606	18	9	1263.6	0.369613	0.785676	20	6.00001	6107.25	0.0609217	0.131632	19	7.6	4943.13	1204.99	0.243771	3257	3895	3537	4042	5851	5810	5286	7482	6868	3951	5063	3373	5170	3774	4015	3926	4706.25
3528	unknown3632	0.0419656	0.0850707	18	15	765.797	0.839235	1	20	12	4657.75	0.153068	0.279773	19	13.6167	3948.03	1087.18	0.275374	3637	4182	5110	4087	2813	2628	4449	2594	3661	5781	4544	4645	3209	3926	3357	4377	3937.5
3546	unknown3649	0.0419656	0.0850707	24	3	2815.52	0.307058	0.6972	21.995	6.63e-05	13919	0.0689603	0.146372	22.9975	1.43738	11119.1	3702.52	0.332989	13450	15155	13758	13313	12632	10029	9943	15316	12624	6027	5215	7260	8157	9450	15835	11056	11201.2
3564	unknown3665	0.0210199	0.0497627	24	18	911.991	0.400882	0.826974	20	12	7586.25	0.0486745	0.109828	22	14.85	6365.54	2314.65	0.363623	6517	5307	6434	6999	6121	4714	3362	4876	10912	6589	7322	5522	7495	6534	6839	6650	6387.06
3579	unknown3679	0.0299489	0.0655606	24	12	5109.2	0.716385	1	24.7059	12	29607.2	0.103881	0.203715	24.3529	12.0025	22683.3	7769.74	0.342531	12788	12830	15730	18482	19182	24130	16802	37057	47975	21900	27866	20688	35290	16845	20700	16114	22773.7
3580	unknown368	0.0144977	0.0373217	18	6	1599.12	0.278998	0.654777	20	6	91859.2	0.0263332	0.0668087	19	6.01667	31367.3	61758.9	1.9689	1699	1369	1108	857	204342	78607	1439	83049	1976	281	336	170	2881	1030	2048	941	23883.3
3587	unknown3686	0.0299489	0.0655606	18	9	1000.2	0.95592	1	25.4179	6.00003	4601.75	0.130357	0.245838	21.7089	7.98949	3870.01	1143.66	0.295517	2422	2195	2153	2580	3748	4032	2817	7810	9078	3009	3530	2571	5626	2543	2990	2948	3753.25
3590	unknown3689	0.00164724	0.00683195	18	0	3290.17	0.0700947	0.306266	24.9858	17.9999	4940.74	0.00116231	0.00519383	21.4929	18.4883	3861.17	2715.92	0.703393	7120	8118	6639	7058	2354	2056	1701	2385	2717	2000	2730	1862	2779	2525	6479	7980	4156.44
3617	unknown381	0.00267199	0.0100694	24	3	2695.49	0.0738934	0.312054	23.52	6.63e-05	10133	0.00188164	0.00760738	23.76	1.48503	7839.93	2360.98	0.301148	8143	9512	12638	10239	10738	10218	9086	7321	6674	5073	5902	4056	5457	5094	6758	8700	7850.56
3620	unknown384	0.00164724	0.00683195	24	3	201.879	0.956289	1	20	6	14461	0.0117408	0.0338646	22	4.675	4243.44	13403.9	3.15873	339	633	740	316	2488	54832	287	237	107	128	165	68	296	251	199	227	3832.06
3622	unknown386	4.22e-05	0.000430754	18	9	13342	0.0391331	0.251167	20	5.99998	45700.8	2.36e-05	0.000243012	19	7.59999	34049.4	13583.3	0.398929	14873	23221	24615	19250	48236	43808	48264	42495	29313	37825	42181	31385	25704	29387	17448	24062	31379.2
3623	unknown387	0.000320124	0.00187824	18	9	14027.4	0.0443953	0.26083	20	6.00001	53124.8	0.000172838	0.00112709	19	7.6	39408.7	15514.4	0.393679	17719	27521	30316	22090	54753	50748	61070	45928	32734	43177	47348	37244	29122	33894	21489	26590	36358.9
3631	unknown394	0.00421867	0.0142044	18	6	731.502	0.377682	0.796377	20	6	12746	0.0118573	0.0340764	19	6.01667	4510.42	8346.9	1.85058	472	839	740	347	21640	25771	810	2763	277	166	129	113	921	374	403	218	3498.94
3637	unknown4	0.00980952	0.0273153	24	9	10759.9	0.0228153	0.240485	20	6	101320	0.00210484	0.00834613	22	7.425	73070.8	19241.4	0.263326	63048	70524	63020	54997	106388	106981	105761	86152	63370	64445	64490	59480	68638	59868	54720	51413	71455.9
3640	unknown401	0.000987235	0.00453311	24	18	1289.41	0.0744092	0.312463	23.9024	17.9999	4347.24	0.000772703	0.0037509	23.9512	18	2997.47	1070.38	0.357094	4044	1635	1471	3169	2566	1206	770	1995	3402	3390	3685	3265	3769	3924	4523	5173	2999.19
3643	unknown404	0.00267199	0.0100694	18	15	2423.79	0.204144	0.538387	20	12	6113	0.00464408	0.0159594	19	13.6167	4413	2956.11	0.669863	4701	5111	5431	6136	1908	305	3311	1297	4176	6209	6919	7148	2643	5151	4380	5324	4384.38
3644	unknown405	0.0065055	0.0199214	18	15	1492.7	0.943246	1	20	12	8026.5	0.0373916	0.0888203	19	13.6167	6910.73	1907.92	0.276081	6639	8738	8273	7835	5047	5322	5345	6803	7647	7813	8859	7787	5936	6887	5369	5976	6892.25
3646	unknown407	0.0210199	0.0497627	18	15	3432.65	0.829617	1	20	12	5794.5	0.0880481	0.178403	19	13.6167	4189.64	3440.89	0.821287	3248	7120	7958	6562	830	166	3143	695	2808	6073	7565	6732	1326	3885	2792	5598	4156.31
3647	unknown408	0.00164724	0.00683195	18	15	1396.71	0.792653	1	20	12	8291.25	0.00997682	0.0297928	19	13.6167	6945.87	2129.43	0.306575	6816	8515	8194	7730	4872	4849	5579	6811	7977	8057	9044	8087	6110	6885	5400	5878	6925.25
3651	unknown411	0.0299489	0.0655606	18	15	2501.57	0.978621	1	20	12	20841.2	0.132764	0.24951	19	13.6167	18293.3	3492.7	0.190928	17096	21201	21236	18871	16448	15714	17117	17469	18491	20090	23539	21245	16835	16850	14022	15927	18259.4
3654	unknown414	0.0065055	0.0199214	18	15	5348.38	0.449031	0.886052	20	12	20913.8	0.0199684	0.0533066	19	13.6167	15926	7094.25	0.445452	15820	17139	19627	16380	11311	13635	5912	11650	13496	20240	26207	23712	16655	16486	11907	13539	15857.2
3655	unknown415	0.00164724	0.00683195	18	15	3674.48	0.523336	0.971717	20	12	15008	0.00694492	0.022144	19	13.6167	11750.6	4931.07	0.419646	11607	13042	14749	12673	8276	10023	4908	8612	10141	14204	19173	16514	11940	12610	9096	9677	11702.8
3661	unknown420	0.0299489	0.0655606	18	12	869.034	0.434123	0.867446	26.3284	12	18690.8	0.0694632	0.14715	22.1642	12.4391	17099.4	2572.1	0.150421	14617	17596	18867	17016	18842	16966	18858	16145	16443	18428	20492	19400	14232	16010	13450	14251	16975.8
3663	unknown422	0.0499351	0.10099	18	6	42.0729	0.852457	1	20	6	3855.5	0.176939	0.313352	19	6.01667	1322.68	2588.55	1.95705	78	58	50	18	2422	12691	47	262	28	29	34	22	289	42	45	29	1009
3665	unknown424	0.0419656	0.0850707	18	12	1230.19	0.965488	1	20	12	18541	0.170417	0.303915	19	12.0333	16874.9	2181.91	0.129299	14681	17586	19090	17260	15129	15071	19091	15967	16576	18570	19269	19749	14052	16173	13192	14418	16617.1
3669	unknown428	0.00980952	0.0273153	24	9	39810.5	0.133786	0.418263	24.2975	6	195787	0.0100212	0.0298842	24.1488	7.50953	167036	39161.1	0.234447	123389	140621	182917	148613	201232	183504	236301	162112	151749	201597	197720	215391	121960	139642	117830	151989	167285
3675	unknown433	0.0299489	0.0655606	18	12	842.518	0.591179	1	26.6465	12	16946.5	0.0891261	0.179998	22.3233	12.4676	15428.2	2450.68	0.158844	13197	16129	16728	15796	15318	13483	19437	15520	15853	16555	17480	17898	13052	14268	11898	12521	15320.8
3679	unknown437	0.0299489	0.0655606	18	12	1480.68	0.391876	0.814259	26.3284	12	35916.2	0.0639049	0.136916	22.1642	12.4391	31850.5	6977.91	0.219083	26899	31269	37183	31061	33234	36935	34878	31525	28730	35264	34768	44903	22831	22549	22517	29700	31515.4
3686	unknown443	0.00421867	0.0142044	18	12	1214.63	0.251886	0.616766	24.2975	6	8834.5	0.00833842	0.0257161	21.1488	9.66081	7235.11	2378.28	0.328714	3714	6309	6769	5716	6258	6618	14114	8348	8016	10808	7103	8486	4611	4862	4299	4801	6927
3687	unknown444	0.000320124	0.00187824	24	9	6864.24	0.0343717	0.244995	22.6735	5.99999	33917.2	0.00013663	0.000948093	23.3368	7.46339	27064.2	7273.71	0.268757	16815	25800	22868	24201	33766	31950	34551	35402	24817	30055	31993	29921	21461	24472	19633	22036	26858.8
3688	unknown445	0.000987235	0.00453311	24	9	5370.3	0.0393859	0.251536	23.6461	6	29422	0.00043374	0.00234176	23.8231	7.48927	24545.3	5679.33	0.231381	16342	23931	21541	23262	28544	27743	30199	31202	23067	27670	29332	28071	19770	22291	18765	20308	24502.4
3690	unknown447	0.0144977	0.0373217	24	9	579.297	0.181675	0.502157	24.0327	6	4015.5	0.0182772	0.0494936	24.0163	7.50102	3553.36	643.904	0.18121	2215	3738	3260	3327	3756	3429	4529	4348	3593	4084	4257	3888	3116	3451	2871	2999	3553.81
3695	unknown451	0.0210199	0.0497627	24	9	975.807	0.257284	0.623501	20	6	8635.75	0.0336375	0.0815056	22	7.425	3878.38	3208.25	0.827213	1903	2763	2027	1523	7160	6275	17580	3528	2818	2772	1842	986	1477	2138	1894	1060	3609.12
3698	unknown454	0.00421867	0.0142044	18	12	2033.29	0.178734	0.49898	25.4179	12	47474.8	0.00617549	0.0201052	21.7089	12.3608	42247.6	9033.21	0.213816	33784	39480	48400	39326	47538	43336	55534	38755	41649	49633	48401	50216	32220	32600	31069	35343	41705.2
3699	unknown455	0.0210199	0.0497627	18	12	2145.19	0.818874	1	27.1385	12	15066.2	0.0871323	0.176796	22.5692	12.5129	12423.6	3944.48	0.317498	9928	12313	16696	12228	10850	9758	18432	11332	14196	16980	13762	15327	8307	8548	8443	9326	12276.6
3700	unknown456	0.0144977	0.0373217	18	15	757.488	0.96936	1	20	12	5730.75	0.0739901	0.154697	19	13.6167	4889.1	1184.98	0.242372	4543	5238	6173	5289	4227	3380	5606	3832	5373	5683	6075	5792	3991	4618	4009	4213	4877.62
3701	unknown457	0.00421867	0.0142044	18	15	1050.76	0.916814	1	20	12	7745.5	0.0253533	0.0648818	19	13.6167	6574.13	1710.29	0.260154	6207	7151	8247	7130	5268	4469	7325	5180	7230	7732	8120	7900	5438	6277	5353	5894	6557.56
3712	unknown467	0.0144977	0.0373217	24	9	5881.71	0.279409	0.65503	25.2722	6	38021.5	0.026366	0.0668087	24.6361	7.54376	33120.5	5747.01	0.173518	29737	28342	41405	30409	40089	34446	47458	30093	32784	38721	35114	38061	25498	26364	25468	28445	33277.1
3721	unknown475	0.00267199	0.0100694	18	0	1358.53	0.215032	0.557388	20	12	4132.5	0.0048619	0.0164341	19	15.2	3529.68	2034.87	0.576502	3831	5254	5907	5391	2005	1033	2539	1655	3466	3471	5009	4584	3702	4253	3582	4093	3735.94
3726	unknown48	0.0419656	0.0850707	18	12	612.001	0.754772	1	26.3284	6	16639	0.141022	0.261735	22.1642	9.91357	14557.8	2099.26	0.144202	12583	14933	19522	12075	12259	13282	25682	15333	14572	15979	15593	14737	11484	11759	12122	8231	14384.1
3731	unknown484	0.0210199	0.0497627	24	6	719.835	0.0434711	0.259319	20	5.99998	5211.25	0.00730818	0.0230476	22	6.04999	4267.12	730.406	0.171171	4072	4988	3675	4066	5161	5139	5146	5399	3976	3250	3984	3354	3749	4347	3549	3694	4221.81
3734	unknown487	0.00421867	0.0142044	18	0	1326.53	0.340541	0.744719	20	12	4207.5	0.01084	0.031736	19	15.2	3574.99	2028.15	0.567316	3677	5668	5927	5479	2199	1381	2442	1505	3040	4212	4965	4613	3655	3324	3409	4993	3780.56
3750	unknown500	0.0210199	0.0497627	18	0	24989.9	0.304787	0.693863	20	17.9999	92611.2	0.0387626	0.0912211	19	18.05	78153.1	24464.8	0.313036	78356	105244	127474	124589	67761	9443	69968	44187	62254	84774	93481	97524	83103	91445	85246	110651	83468.8
3755	unknown505	0.0144977	0.0373217	18	0	24814.1	0.37023	0.786603	20	17.9999	92204.7	0.0334255	0.0811688	19	18.05	79483.7	22264.7	0.280117	82451	109346	121968	117755	72403	14252	73514	46977	62117	83044	99969	96526	85402	88562	79388	115467	84321.3
3761	unknown510	0.0210199	0.0497627	18	0	38146.3	0.21216	0.552076	20	17.9999	131425	0.028598	0.0710029	19	18.05	114218	33304.8	0.291588	112758	156804	182948	177230	81167	40162	87256	54996	98701	131519	152104	141932	120390	125526	120807	158978	121455
3764	unknown513	0.0210199	0.0497627	18	0	1005.33	0.236496	0.593189	20	12	5299.5	0.0313385	0.0768379	19	15.2	4617.6	1694.06	0.366869	4650	6068	6442	5763	3403	2017	4017	3098	4438	5169	5701	5890	4363	5337	4602	5671	4789.31
3776	unknown524	0.0299489	0.0655606	18	0	2277.24	0.518564	0.965332	20	12	7240	0.080214	0.165079	19	15.2	6360.43	3438.29	0.540574	5378	10350	11186	9924	3877	2047	5556	2564	5134	7979	8350	7497	5298	7193	6067	8943	6708.94
3778	unknown526	0.00980952	0.0273153	18	15	970.504	0.806617	1	20	12	4380	0.0462037	0.104964	19	13.6167	3852.68	1070.48	0.277854	3374	4246	5418	4658	3416	2239	3229	2813	3625	4666	5057	4172	3400	4124	3462	3578	3842.31
3801	unknown547	0.0299489	0.0655606	24	9	5518.26	0.19167	0.51806	24.4321	12	35235.8	0.0353618	0.0848291	24.2161	10.4875	31455.5	5282.64	0.16794	25385	29265	34817	27934	38986	33824	37752	28221	31423	35747	35896	37877	30082	26681	24284	25895	31504.3
3810	unknown555	0.0299489	0.0655606	18	15	416.486	0.988927	1	20	12	5778.25	0.133852	0.251009	19	13.6167	5077.53	841.943	0.165817	4812	5202	5371	5443	3977	3344	6645	4794	6509	5876	5236	5492	4516	4589	4456	4848	5069.38
3821	unknown565	8.77e-05	0.000728787	24	9	1670.54	0.0163881	0.240485	20	6	16194.5	2.08e-05	0.000222609	22	7.425	6085.48	7134.8	1.17243	1435	1544	2096	1309	13468	18063	18502	14745	1899	3525	3597	1987	1374	1298	1527	1418	5486.69
3824	unknown568	0.0499351	0.10099	24	6	554.018	0.267216	0.636844	27.8233	6	4103.5	0.0709434	0.149627	25.9117	6.03284	3469.79	634.391	0.182832	3162	5073	3205	4004	3209	3477	5422	4306	3762	3912	3607	3209	2259	2538	2526	2505	3511
3832	unknown575	0.00980952	0.0273153	18	15	1640.66	0.865032	1	20	12	10357.8	0.0489565	0.110407	19	13.6167	8424.78	2643.11	0.31373	7431	9143	10335	9275	5486	4147	10389	7141	11419	10633	8985	10394	6399	7374	7616	8220	8399.19
3833	unknown576	0.0299489	0.0655606	24	0	1158.24	0.380691	0.80058	24.8451	6.63e-05	9324.24	0.062411	0.134247	24.4225	3.26e-05	8103.6	1347.6	0.166297	7843	9773	9735	9946	7825	5796	9481	6706	6641	7375	7739	6879	7728	7780	8198	9928	8085.81
3838	unknown580	0.00421867	0.0142044	24	9	1679.73	0.12486	0.401573	24.0327	6	8381	0.00450304	0.0155379	24.0163	7.50102	6739.38	1963.08	0.291285	5442	6428	6290	4955	7502	7864	10321	7837	6004	7263	9972	7540	6454	5778	4076	4126	6740.75
3841	unknown583	0.00421867	0.0142044	24	9	11819.3	0.109643	0.37615	24.2975	6	69159.2	0.00401435	0.0141779	24.1488	7.50953	59010.7	13045.8	0.221074	48803	59645	57537	47758	62854	67690	80639	65454	56427	64234	79513	65858	57043	51674	39648	40723	59093.8
3856	unknown597	8.77e-05	0.000728787	18	15	695.44	0.31691	0.71075	20	12	4347	0.000319329	0.00183138	19	13.6167	3768.09	997.013	0.264593	3778	4432	4356	3956	2915	2531	3687	2567	4132	4421	4204	4631	3331	3737	3693	3764	3758.44
3868	unknown607	8.77e-05	0.000728787	18	15	13004.8	0.192145	0.51818	20	12	71524	0.000202042	0.00128088	19	13.6167	61931.8	16709.2	0.2698	62557	71258	72022	66354	48112	42426	53767	46000	70911	71737	68825	74623	55461	59070	64935	60262	61770
3889	unknown626	1.91e-05	0.000238238	18	15	5856.61	0.09725	0.356631	20	12	43576.2	2.64e-05	0.00026359	19	13.6167	37931.8	7913.83	0.208633	37386	40046	40574	37875	32106	29085	36262	29430	42852	44526	43678	43249	34768	36558	39681	37607	37855.2
3903	unknown639	4.22e-05	0.000430754	24	9	2449.24	0.016256	0.240485	20	6.00001	9769.25	1.04e-05	0.000131126	22	7.42501	5331.35	3613	0.677689	3446	3161	3814	2261	10150	9868	10997	8062	5530	5092	4749	3164	2785	3002	2302	2067	5028.12
3908	unknown643	7.77e-06	0.000118884	24	9	7662.21	0.016611	0.240485	20	5.99999	27730	2.18e-06	4.25e-05	22	7.42499	14160.8	10534.3	0.743905	10307	9472	9898	6234	27054	26622	34167	23077	16155	10539	11687	7164	5900	5877	4621	3653	13276.7
3915	unknown65	0.0419656	0.0850707	18	12	776.757	0.840583	1	26.0177	12	5775	0.153257	0.280001	22.0088	12.4118	4942.51	1256.38	0.254199	4031	4920	5564	4952	4003	3745	7788	4944	6113	6305	5434	5248	3709	3629	3380	4267	4877
3935	unknown668	7.77e-06	0.000118884	24	9	9467.1	0.0302496	0.240485	20	6.00002	43433.2	3.82e-06	6.22e-05	22	7.42501	19725.8	18398.7	0.932724	9340	8677	10629	6583	41961	48620	58290	24862	17743	15289	15713	9658	7028	6733	5638	4142	18181.6
3937	unknown67	0.00267199	0.0100694	18	0	2155.79	0.11338	0.380569	26.8085	17.9999	7595	0.00275743	0.0103733	22.4043	18.7235	7678.87	1964.06	0.255774	11091	12028	10718	8603	6327	6778	6267	5845	6722	7217	7663	5363	7657	8604	7408	6711	7812.62
3948	unknown68	0.00164724	0.00683195	18	0	1428	0.467218	0.909238	26.9725	12	4375.25	0.00628751	0.0204085	22.4862	5.00204	4398.58	1823.78	0.414628	6725	6211	5761	4994	3467	3146	3322	3120	4341	4786	4905	3469	4194	4759	4275	3805	4455
3955	unknown686	0.000171384	0.00117234	24	9	19031.8	0.076037	0.314446	20	6	87945.5	0.000159612	0.00106985	22	7.425	45211.4	35693.5	0.789482	29120	21588	28051	16721	95733	97973	125467	32609	47524	43205	43610	25286	19383	21484	16119	11579	42215.8
3962	unknown692	0.00980952	0.0273153	24	9	4208.7	0.330475	0.729708	24.9858	6	17454.8	0.0218226	0.0573025	24.4929	7.53324	13965.4	4684.89	0.335464	11847	14162	11906	13203	17666	13765	13588	24800	19577	15091	23603	9747	11701	9140	7411	7822	14064.3
3969	unknown699	0.0065055	0.0199214	18	15	997.197	0.0882348	0.337804	20	12	4029.75	0.00485777	0.0164329	19	13.6167	3289.1	1146.37	0.348535	2394	3611	3877	3668	2734	1226	2602	1981	3566	4193	4033	4327	3337	3594	3348	3957	3278
3973	unknown701	0.000572095	0.00298095	18	15	1170.62	0.0977635	0.357427	20	12	4831.25	0.000603563	0.00305307	19	13.6167	3928.27	1305.61	0.332362	2692	4460	4444	4451	3312	2119	3038	2452	5093	4809	4917	4506	3938	3663	4285	4471	3915.62
3975	unknown703	8.77e-05	0.000728787	24	6	3717.61	0.0434258	0.259319	20	6	23244	5.13e-05	0.000432376	22	6.05	10450.4	12116.5	1.15943	6654	8006	7009	4806	10545	21801	33165	27465	6504	7670	6355	3825	1972	4496	1979	2929	9698.81
3983	unknown710	0.0210199	0.0497627	18	15	2271.05	0.0694678	0.305476	20	12	6057.75	0.0109941	0.0321219	19	13.6167	5254.02	2145.13	0.408283	5439	7340	6657	6185	2996	2235	3349	2489	4902	6255	6279	6795	5483	5820	5447	6061	5233.25
3994	unknown720	4.22e-05	0.000430754	24	6	3306.08	0.0154169	0.240485	20	6	44838	9.91e-06	0.000125889	22	6.05	14717.1	28273.4	1.92113	5049	3408	3428	2155	48824	52157	45746	32625	3435	2631	2836	1597	969	816	1015	721	12963.2
4006	unknown731	0.0144977	0.0373217	24	9	1111.22	0.397661	0.823074	21.253	6	6336	0.0354899	0.0849953	22.6265	7.43635	4226.28	1847.79	0.437215	3464	3754	3961	2367	4646	7772	10506	2420	3839	4717	3789	4534	3138	1556	2609	2831	4118.94
4017	unknown741	0.0065055	0.0199214	18	9	3942.83	0.0622686	0.294027	20	5.99999	21544.2	0.00356939	0.0128688	19	7.59999	15092.7	5166.69	0.34233	11738	11901	11755	8413	19683	22719	26319	17456	11505	11951	14018	12094	11930	15256	9604	8891	14077.1
4023	unknown747	0.000171384	0.00117234	18	0	1967.88	0.235872	0.593068	25.7143	17.9999	3758	0.000449365	0.0024081	21.8571	18.5785	3595.71	1555.91	0.432713	5918	5932	5916	4947	2308	2086	1926	1776	3146	2987	3732	4125	2961	3093	4366	4612	3739.44
4029	unknown752	0.00980952	0.0273153	18	15	44906.2	0.0720238	0.308588	20	12	112106	0.00583243	0.0191321	19	13.6167	87107.5	46605.7	0.535036	83178	105396	116370	100708	46833	31675	45252	34038	83230	106058	126837	132298	86614	93512	85710	108790	86656.2
4034	unknown757	0.0210199	0.0497627	18	15	5135.89	0.0752193	0.313776	20	12	9771	0.0117786	0.0339331	19	13.6167	8244.17	4432.28	0.537626	9093	11423	12156	10922	3375	2542	3408	3046	7684	9170	10673	11557	8478	8749	8474	10470	8201.25
4038	unknown760	0.000572095	0.00298095	18	15	25474.8	0.0456899	0.263432	20	12	72808	0.000301959	0.00175266	19	13.6167	49072.8	33529.9	0.683269	42823	52644	60271	50934	24397	15946	21434	19020	55114	71884	78648	85586	46246	49801	43848	61373	48748.1
4055	unknown776	8.77e-05	0.000728787	24	3	2384.54	0.0321009	0.242989	28	6.63e-05	15109.7	3.88e-05	0.00034993	26	1.62503	10841.9	2296.47	0.211815	14269	16861	16764	12545	11057	11642	9429	9989	8206	8298	9773	7398	8682	9034	9548	9279	10798.4
4057	unknown778	0.00164724	0.00683195	24	0	3586.45	0.0422886	0.256983	26.3284	6.63e-05	10653.5	0.000736433	0.00361128	25.1642	3.17e-05	5588.73	4237.57	0.758235	10153	12407	10641	9413	3145	3877	3746	2989	2629	1885	2150	3556	2278	3407	6693	8194	5447.69
4075	unknown794	0.000987235	0.00453311	18	9	4763.07	0.0305297	0.240485	20	6.00001	15449.5	0.000343887	0.00194644	19	7.60001	8900.12	5564.22	0.625185	3908	4925	3801	4719	17713	18025	11558	14502	4631	7553	8593	5746	5407	5308	3691	4821	7806.31
4080	unknown799	0.000320124	0.00187824	18	0	3226.71	0.0795142	0.320517	27.1385	17.9999	4311.99	0.000294727	0.00171298	22.5692	18.7693	4667.22	2683.8	0.575031	8393	11193	7225	8555	3070	2722	2030	3528	3954	2867	3654	2850	2977	4059	5305	4907	4830.56
4091	unknown808	0.0299489	0.0655606	18	12	1684.33	0.509315	0.957424	26.4865	12	31833.5	0.0790578	0.163321	22.2432	12.4532	29412.1	4001.87	0.136062	26560	32006	31495	27337	29987	28432	36331	27073	31066	31798	33206	31264	25982	27140	23721	24254	29228.2
4092	unknown809	0.0299489	0.0655606	18	12	1905.3	0.717913	1	27.1385	12	30242.2	0.104056	0.203967	22.5692	12.5129	27913.8	3630.8	0.130072	24854	31020	30166	26730	27246	25683	33573	26919	30657	29646	30884	29782	24086	25662	23262	24286	27778.5
4096	unknown812	0.0144977	0.0373217	18	15	1460.88	0.442076	0.877472	20	12	16998.8	0.0387753	0.0912211	19	13.6167	15441.3	2088.34	0.135244	15297	16609	16339	14382	14443	13125	16105	11943	16085	16882	18169	16859	15605	15572	14214	15109	15421.1
4099	unknown815	0.0144977	0.0373217	24	9	509.824	0.361367	0.774229	25.1282	6	5733.5	0.0327522	0.079897	24.5641	7.53842	5365.88	493.735	0.0920137	5147	5696	5419	4789	6107	5973	6034	4820	5178	5710	6023	5848	5057	5257	4535	4452	5377.81
4115	unknown83	0.00980952	0.0273153	24	6	2132.81	0.0257575	0.240485	20	6	19603	0.00234563	0.00908461	22	6.05	14522.2	4788.47	0.329734	12468	14400	13294	11416	19847	20107	22016	16442	13564	12617	13077	11434	13082	11993	10960	10886	14225.2
4122	unknown836	0.0419656	0.0850707	24	9	5477.25	0.0937659	0.349103	23.7736	12	23030.2	0.0257261	0.0655645	23.8868	10.5073	18592.3	5426.8	0.291885	14352	16704	16444	14107	23468	23145	24179	13990	22129	25911	23077	21004	16326	17066	13247	11907	18566
4124	unknown838	0.0210199	0.0497627	24	3	3983.66	0.126856	0.405556	24.5682	6.63e-05	13018.2	0.0184707	0.0498618	24.2841	1.51779	9605.84	3276.62	0.341107	12695	12177	14438	12763	13832	11156	7041	14461	10510	3722	7140	4066	5096	5553	9113	9685	9590.5
4149	unknown860	0.0299489	0.0655606	18	12	273.65	0.744503	1	26.3284	6	4988.75	0.1071	0.208517	22.1642	9.91357	4377.46	648.513	0.148148	3801	4433	5923	3599	3785	3875	7670	4625	4443	4719	4848	4426	3544	3343	3640	2507	4323.81
4150	unknown861	0.0419656	0.0850707	18	12	574.878	0.704304	1	26.1721	6	10280.8	0.133638	0.250717	22.0861	9.89365	8984.45	1363.96	0.151814	7844	9452	11440	7521	8073	7782	15945	9323	9029	10333	9662	8818	7114	7127	7269	5135	8866.69
4151	unknown862	0.0210199	0.0497627	18	12	397.924	0.758419	1	26.1721	6.00001	6277.75	0.0819222	0.167956	22.0861	9.89365	5510.41	853.905	0.154962	4739	5635	7251	4548	4790	4733	9837	5751	5672	6355	5904	5455	4309	4363	4494	3151	5436.69
4170	unknown88	0.00980952	0.0273153	18	0	28254.9	0.412994	0.843123	20	12	89933.2	0.0263686	0.0668087	19	15.2	75973.1	44019.6	0.579411	73832	114851	131746	123631	46958	20577	60482	29033	63452	98092	100665	97524	67035	74301	80264	104515	80434.9
4176	unknown885	0.00164724	0.00683195	18	0	391.737	0.489871	0.935446	25.5652	17.9999	3114.75	0.00655414	0.0210843	21.7826	18.5596	3024.56	483.869	0.15998	4192	4186	2803	3446	2637	2328	2609	2758	2842	2899	3179	2796	3442	3313	2926	2778	3070.88
4203	unknown909	0.0210199	0.0497627	24	0	3151.57	0.356477	0.766407	24.8451	6.63e-05	14162.7	0.0441626	0.100963	24.4225	3.26e-05	9528.07	4883.21	0.512508	16065	21938	14408	4240	6815	10119	8570	7742	7558	6841	3378	3972	6998	11285	12223	9266	9463.62
4211	unknown916	0.0419656	0.0850707	24	12	738.396	0.196316	0.524397	23.9024	12	3929.75	0.0477746	0.108192	23.9512	12	3270.05	972.441	0.297378	3013	2472	2590	2526	4437	3713	3271	3488	4951	4058	3284	3426	3101	3680	2268	2018	3268.5
4217	unknown921	0.0419656	0.0850707	18	15	8203.85	0.133037	0.416523	20	12	31779.8	0.0345477	0.0832452	19	13.6167	28637.4	8388.77	0.292931	34006	30989	32792	34479	22506	22841	15423	14533	29891	35046	34897	27285	33732	34687	29427	24364	28556.1
4218	unknown922	0.0299489	0.0655606	18	0	1682.03	0.0914127	0.344627	27.3065	17.9999	5641.5	0.0188919	0.0507772	22.6533	18.7929	5878.09	1278.06	0.217428	8090	8113	8116	7397	5760	5044	4918	4521	5837	4899	6168	3790	5553	5820	5536	5657	5951.19
4224	unknown928	0.00536208	0.0180123	18	0	1890.8	0.070975	0.306459	26.6465	17.9999	6741.25	0.00337715	0.012309	22.3233	18.7014	6797.34	1438.44	0.211618	9694	9108	8448	8643	6732	5999	5482	5168	6526	5744	6730	5168	6448	6864	7161	6492	6900.44
4228	unknown931	0.000987235	0.00453311	18	0	724.077	0.0785628	0.319115	26.3284	17.9999	2706.75	0.000811623	0.00388753	22.1642	18.6586	2667.72	578.527	0.216862	3738	3499	3418	3322	2624	2457	2086	1894	2492	2303	2709	2043	2596	2737	2907	2587	2713.25
4233	unknown936	0.0065055	0.0199214	18	0	8918.74	0.0855493	0.333419	27.1385	17.9999	27795.7	0.00472713	0.0161423	22.5692	18.7693	28805.7	6535.43	0.226879	42337	39728	38675	35813	28614	24260	22853	22140	27907	24392	29089	20265	26059	27507	28985	28632	29203.5
4236	unknown939	0.0299489	0.0655606	18	0	916.764	0.575507	1	26.0177	17.9999	3342.5	0.0872264	0.176904	22.0088	18.6177	3329.52	766.358	0.230171	5142	4655	4205	3555	3074	2642	2124	2269	3051	3645	3692	2898	3624	3985	2866	2895	3395.12
4239	unknown941	0.00421867	0.0142044	18	0	1675.14	0.099117	0.360047	26.9725	18	4688.5	0.00367116	0.0131699	22.4862	18.7462	4797.18	1284.04	0.267665	7294	6932	6587	6130	4065	3535	4050	3809	4953	4025	4589	3357	3973	4435	5273	5073	4880
4241	unknown943	0.0419656	0.0850707	24	18	412.243	0.263759	0.633782	25.5652	17.9999	5545.25	0.0609184	0.131632	24.7826	18.0179	4939.33	515.3	0.104326	5089	4625	4944	4525	4595	4964	4551	3575	4395	5203	5426	4762	5701	6194	5107	5179	4927.19
4243	unknown945	0.0299489	0.0655606	18	15	436.992	0.996215	1	20	12	4398	0.13462	0.252012	19	13.6167	3914.6	688.072	0.175771	3933	4230	4659	3910	3035	2970	4532	3720	4606	4466	4517	4003	3436	3908	3350	3252	3907.94
4244	unknown946	0.0419656	0.0850707	24	18	1328.3	0.32319	0.718015	26.1721	18	15734.5	0.0718888	0.151106	25.0861	18.0338	14056.4	1242.55	0.0883976	14328	12751	14276	12144	13857	13551	13143	10143	12409	15601	15032	14099	16357	17377	14158	15046	14017
4245	unknown947	0.0210199	0.0497627	18	15	478.358	0.994205	1	20	12	3702.5	0.101734	0.199777	19	13.6167	3185.65	731.634	0.229666	3196	3378	4167	3150	2366	2380	3644	2899	4034	3732	3867	3177	2629	3027	2559	2652	3178.56
4249	unknown950	0.00267199	0.0100694	24	0	8486.7	0.325416	0.721849	24.5682	17.9999	48314.2	0.00699744	0.022295	24.2841	21.0379	44214	10892.7	0.246363	54077	45290	73956	46923	44509	44902	34649	20417	34049	40617	28824	43670	46905	53519	48276	44557	44071.2
4250	unknown951	0.00267199	0.0100694	18	0	841.28	0.534702	0.985702	27.3065	12	3344	0.0107882	0.0316699	22.6533	4.97755	3374.6	1183.13	0.350599	4938	4200	4771	3596	3079	2677	2366	2483	3091	3747	3582	2956	3104	3389	3561	2976	3407.25
4256	unknown957	0.0065055	0.0199214	24	9	874.161	0.147076	0.441698	21.253	5.99999	7373.25	0.0076084	0.0237694	22.6265	7.43634	6136.92	973.339	0.158604	5190	6736	5965	5406	6720	6611	9078	7084	6894	5209	6229	5576	5165	5464	4754	5205	6080.38
4293	unknown990	0.00344533	0.0129499	24	18	712.057	0.0190189	0.240485	20	17.9999	5313.25	0.000696748	0.00343685	22	18.15	4493.44	920.933	0.204951	4928	4751	4581	4997	3436	3417	3100	2976	4398	4939	5431	4874	5095	5931	4928	5299	4567.56
4295	unknown992	0.0065055	0.0199214	18	15	1326.53	0.092706	0.346946	20	12	12622.8	0.00507412	0.0170318	19	13.6167	11580.7	1718.59	0.148402	11919	11086	12252	11447	10630	9438	10394	8016	12323	12637	13329	12202	12159	14262	11057	11874	11564.1
4301	unknown998	0.00164724	0.00683195	24	0	959.19	0.0463627	0.265072	25.8651	6.63e-05	2644.49	0.000800356	0.00385363	24.9326	3.2e-05	1440.75	1111.69	0.771607	3006	2900	2496	2176	1343	1076	765	938	635	462	735	474	626	749	1927	2256	1410.25
4305	Urea	0.00421867	0.0142044	24	9	3140.44	0.0746126	0.312463	24.1644	6.00002	12798.8	0.00285294	0.0106862	24.0822	7.50521	10224.2	3227.02	0.315625	6203	10223	11253	7317	12288	11533	13828	13546	12961	12683	12586	9675	9378	8567	6358	5370	10235.6
4308	Uridine-5-diphosphoacetylglucosamine	0.0144977	0.0373217	18	6	4233.45	0.0171689	0.240485	20	6	9495.75	0.00231447	0.00898802	19	6.01667	4851.58	4481.08	0.923634	2478	3487	3916	3456	8448	10390	11055	8090	2834	1304	1236	1666	2745	1921	3049	2862	4308.56

## Sheet: unique cycling TM in TS
ID	CycID	JTK_pvalue	JTK_BH.Q	JTK_period	JTK_adjphase	JTK_amplitude	LS_pvalue	LS_BH.Q	LS_period	LS_adjphase	LS_amplitude	meta2d_pvalue	meta2d_BH.Q	meta2d_period	meta2d_phase	meta2d_Base	meta2d_AMP	meta2d_rAMP	X0	X0.1	X0.2	X0.3	X6	X6.1	X6.2	X6.3	X12	X12.1	X12.2	X12.3	X18	X18.1	X18.2	X18.3	TS
7	1,4-Butynediol	0.139706	0.189099	18	6	542.704	0.275174	0.46799	22.2166	6	1592.25	0.163714	0.241034	20.1083	6.06669	1033.51	345.551	0.334348	2172	2253	552	488	1438	2525	1238	1168	490	383	535	522	584	500	591	501	996.25
17	2,6-Diaminopimelic acid	0.340592	0.42076	18	12	5.12652	0.887978	1	23.52	12	34.75	0.664118	0.806628	20.76	12.2159	29.021	6.94484	0.239304	26	23	22	20	29	34	41	18	46	28	35	30	20	25	45	13	28.4375
23	2-Hydroxybenzaldehyde	0.719948	0.813936	18	12	431.689	0.999947	1	27.1385	12	4111.75	0.956493	1	22.5692	12.5129	3794.85	557.654	0.14695	6438	2606	3113	3212	3655	3491	5227	3470	2782	3774	4716	5175	2952	4356	2625	2793	3774.06
32	3-Amino-1-propanol	0.0787266	0.117791	18	6	3859.04	0.268864	0.459424	20	6	51892.8	0.102771	0.160522	19	6.01667	46965.4	4111.83	0.0875502	48113	48592	42314	49903	44163	59383	51230	52795	39526	39584	41901	44334	51543	45333	41642	43118	46467.1
41	3-Hydroxypropanoic acid	0.182589	0.239506	24	9	690.49	0.706182	0.930115	20.3695	6.00001	8896.25	0.393063	0.514189	22.1848	7.427	7596.57	693.28	0.0912622	5989	11493	6763	6254	9863	9569	8426	7727	6854	6378	6966	7402	7377	5945	7266	6426	7543.62
55	4-Hydroxybenzoic acid	0.105571	0.149581	18	9	937.624	0.0534364	0.181327	20	6	5618	0.03485	0.0651839	19	7.6	3658.38	1428.52	0.390479	3136	3378	2139	1965	4067	5868	5407	7130	2349	2219	2949	3086	2753	2778	2210	2607	3377.56
57	4-Methyl-2-oxovaleric Acid	0.301037	0.372426	24	6	254.912	0.655245	0.881122	20	5.99998	3417.5	0.517448	0.650755	22	6.04999	2958.77	339.883	0.114873	2883	3178	2709	2806	3931	4049	2608	3082	2568	2367	2819	2641	3637	2474	2730	2521	2937.69
59	4-Nitrophenol	1	1	18	15	569.221	1	1	20	12	7617.25	1	1	19	13.6167	7214.87	741.95	0.102836	10319	8570	6002	6011	7347	8617	6161	5066	6876	10160	6794	6639	7704	3839	6217	9001	7207.69
78	Adenine	0.105571	0.149581	24	18	13406.4	0.04834	0.174864	20	17.9999	60333.7	0.0320378	0.0607903	22	18.15	49134.7	18340.9	0.373279	50160	60068	55772	72622	20634	22722	27560	23459	40382	58052	65448	71561	61958	60979	65612	52786	50610.9
79	Adenosine	0.105571	0.149581	18	6	5667.46	0.154998	0.312014	20	6	52537.8	0.0836607	0.134967	19	6.01667	46325.4	5336.35	0.115193	47562	47186	47443	43051	46246	54938	51654	57313	34251	42147	46077	39040	48288	46942	40850	37872	45678.8
88	Ala-Glu	1	1	18	6	232.992	0.999927	1	20	6.00001	6236	1	1	19	6.01667	5862.6	379.935	0.0648066	5383	5885	5630	5702	5702	5409	7417	6416	4982	5371	5738	5821	6370	7566	5230	4443	5816.56
91	Ala-Ile-Arg	0.0787266	0.117791	24	12	865.852	0.561501	0.786828	24.2975	12	8456.25	0.182077	0.263677	24.1488	12.0005	7132.37	1370.69	0.192179	5918	6355	4967	5780	8464	7357	6367	6725	7802	4953	10276	10794	7131	7620	6412	7304	7139.06
94	Ala-Leu-Lys	0.139706	0.189099	24	6	793.02	0.276838	0.470625	20.7529	6.00001	5291.25	0.164471	0.241738	22.3765	6.03176	4503.85	418.236	0.0928619	5189	5285	4778	4127	6502	5805	3821	5037	3033	4223	3630	4082	4149	3554	3751	4755	4482.56
105	Ala-Val-Lys	0.0787266	0.117791	24	6	1013.64	0.259673	0.448677	20	6.00001	5445.5	0.0999693	0.15695	22	6.05	3672.82	1471.15	0.40055	4014	4515	2875	2294	7768	6160	2662	5192	2222	3119	2594	2814	2657	1929	2543	3947	3581.56
112	Arg-Gln	0.380147	0.45889	24	6	2008.18	0.6222	0.846411	21.995	6	8262.25	0.577528	0.717353	22.9975	6.01142	6228.01	1325.52	0.212832	8406	11998	2836	4692	11258	6201	7607	7983	5385	3850	6104	4253	6261	4307	3535	4294	6185.62
114	Arg-Leu	0.105571	0.149581	18	6	3497	0.0429334	0.168276	20	6	9959.5	0.0289921	0.0558931	19	6.01667	5542.32	4587.24	0.827676	3148	4050	2807	2259	10891	11841	7375	9731	2601	3032	3983	3442	3986	2458	2925	5254	4986.44
121	Asn-Arg	0.0579045	0.0920774	24	3	490.025	0.138936	0.29232	20	6	2991.25	0.0468439	0.0831628	22	4.675	2650.68	384.482	0.14505	3152	3643	2675	2314	2852	3098	2820	3195	1803	2009	2243	1757	2891	2082	2555	3133	2638.88
132	Asn-Val-Lys	0.0787266	0.117791	24	6	1054.65	0.13757	0.290574	20.2759	6	3815.25	0.0598423	0.101654	22.1379	6.04275	2533.22	854.361	0.337262	3656	3372	2399	1675	4628	4968	2199	3466	1216	2259	1328	1308	1886	1008	1908	2463	2483.69
136	Asp-Asp	0.139706	0.189099	18	15	260.746	0.287551	0.482541	20	12	1211	0.16931	0.24719	19	13.6167	1052.05	230.861	0.21944	854	781	1294	1211	840	758	865	742	1076	1240	1209	1319	1152	1500	938	1018	1049.81
146	Benzyldimethyltetradecylammonium cation	1	1	18	9	598.566	1	1	20	6.00001	2726.75	1	1	19	7.6	2551.33	187.982	0.0736802	1071	6026	766	1312	2274	2307	2717	3609	2651	1217	1980	4264	3119	1107	3437	2373	2514.38
147	beta-Hydroxymyristic acid	0.182589	0.239506	18	3	111.016	0.97586	1	20	6.00001	1240.5	0.485535	0.615267	19	4.43334	1222.3	196.053	0.160397	987	1355	1364	979	1050	1073	1541	1298	870	932	1016	1196	1668	1684	1243	1259	1219.69
149	Biliverdin	0.0579045	0.0920774	18	6	118.44	0.26151	0.450592	20	6	265	0.0785937	0.128033	19	6.01667	161.632	91.8649	0.568357	198	207	82	108	259	247	308	246	60	79	31	34	78	25	348	98	150.5
153	Bis(2-ethylhexyl) adipate	0.719948	0.813936	24	15	2469.92	0.999354	1	25.2722	12	23908	0.956353	1	24.6361	13.5478	20179	3913.24	0.193926	19949	15884	11612	16650	12708	11758	17372	33244	12938	43592	20846	18256	17489	38925	19512	12861	20224.8
162	Citraconic acid	0.139706	0.189099	18	6	2431.03	0.348091	0.553317	21.8859	6	6900	0.195665	0.280447	19.9429	6.0575	4356.48	1669.12	0.383135	9118	9624	2205	1714	4584	12090	5464	5462	1845	1613	2395	1800	2540	1903	2260	2138	4172.19
193	DL-o-Tyrosine	0.0787266	0.117791	24	6	50.5581	0.0783872	0.212268	20	6.00001	323.25	0.0375692	0.0693118	22	6.05	237.626	75.5898	0.318104	197	218	267	171	371	304	328	290	160	203	185	232	255	210	143	193	232.938
221	Gln-Thr	0.0787266	0.117791	18	6	1228.6	0.0370523	0.166866	20	6	3876	0.0199441	0.0408119	19	6.01667	2604.42	1314	0.504527	1733	2230	1907	1761	3762	3504	4329	3909	1872	1850	1976	1929	2120	2678	1946	1617	2445.19
224	Glu-Ala	1	1	18	9	324.032	1	1	28	6	5788	1	1	23	8.21428	5456.73	90.1576	0.0165223	5277	4878	4552	5051	5258	4923	6537	6434	4707	4958	5015	6049	5714	8169	5114	4606	5452.62
230	Glu-Gln	0.0787266	0.117791	18	0	302.111	0.535224	0.76059	21.253	18	3088.25	0.175576	0.255286	19.6265	18.1245	2682.52	360.649	0.134444	2415	3088	3081	3140	2163	1923	2644	2370	2481	2552	2862	2955	3062	4122	2725	2444	2751.69
237	Glu-Phe	0.0787266	0.117791	18	3	1688.22	0.514271	0.735879	20	6	12249.8	0.170319	0.248394	19	4.43333	11547.1	1811.95	0.156919	11833	13327	12198	10059	10950	10832	12876	14341	8219	9615	9851	10107	13436	14366	11023	11334	11522.9
241	Glu-Tyr	0.380147	0.45889	18	3	440.174	0.860931	1	20	6.63e-05	5957.25	0.692832	0.837745	19	1.58336	5567.97	658.763	0.118313	5691	6917	5798	5423	5323	5229	6341	5909	4186	4815	5372	5386	6684	7595	4758	5448	5679.69
245	Glyceric acid	0.235786	0.2987	24	6	132.229	0.976732	1	28	6.63e-05	1441.25	0.568466	0.707519	26	3.25003	1226.3	137.629	0.112231	1126	1155	1300	2184	1123	1306	1187	1298	901	1034	1246	1647	899	1064	1012	1103	1224.06
258	Gly-Ser	0.380147	0.45889	18	6	63.2861	0.979419	1	20	6	1286.25	0.740176	0.887556	19	6.01667	1210.29	70.9512	0.0586235	1221	1279	1112	1105	1047	1186	1355	1557	981	1119	1149	1029	1271	1402	1042	1372	1201.69
271	Hexanoyl-L-carnitine	0.587657	0.676024	18	9	2279.36	0.999093	1	28	6.00002	10916.5	0.899779	1	23	8.21429	9402.36	894.988	0.0951876	9362	6746	6393	2020	11034	10009	11798	10825	9930	11442	9356	4560	17974	15013	8158	5166	9361.62
310	Ile-Val-Arg	0.139706	0.189099	24	3	334.108	0.541932	0.768106	22.1053	5.99997	1277	0.271109	0.373379	23.0526	4.56934	1068.21	188.683	0.176636	1705	1361	1217	773	1480	1480	830	1318	508	1181	739	779	894	661	805	1313	1065.25
319	Kynurenine	0.105571	0.149581	24	3	298.046	0.568252	0.794489	21.4599	6.63e-05	1858	0.228779	0.320898	22.7299	1.42066	1588.5	350.14	0.220422	1513	1899	2046	1974	1722	1549	1545	2206	736	1087	1210	1912	1507	1138	1502	2036	1598.88
329	Leu-Gly-Leu	0.139706	0.189099	18	6	1766.53	0.330578	0.532515	20	5.99999	13449.2	0.188205	0.2711	19	6.01666	12206.9	729.619	0.0597712	12542	13524	14219	11737	11588	12718	15007	14484	6759	8396	9149	10240	16634	16406	10466	10026	12118.4
333	Leu-Leu-Lys	0.139706	0.189099	24	3	546.24	0.605433	0.830911	26.4865	5.32e-05	3736	0.293504	0.400193	25.2432	1.57773	2934.84	699.498	0.238343	4618	3840	3781	2705	3511	3577	1950	2598	1587	3034	2240	2521	3164	1361	2713	3584	2924
337	Leu-Pro-Arg	0.182589	0.239506	18	6	952.119	0.936467	1	20	6	10877.2	0.472981	0.602001	19	6.01667	9998.12	793.169	0.0793318	10444	9721	9691	9247	9513	10723	12051	11222	7312	9021	9146	8969	11677	13205	8218	8272	9902
350	Lys-Glu	0.105571	0.149581	24	6	319.259	0.381408	0.590664	20.3695	5.99998	1263	0.169609	0.247525	22.1848	6.04043	857.034	324.156	0.378231	1336	1069	614	424	1542	1746	752	1012	492	883	561	611	502	326	589	960	838.688
351	Lys-Ile	1	1	18	6	10133.9	0.823914	1	20	5.99999	80503.2	0.983497	1	19	6.01666	67505.8	14117	0.209123	57647	67765	56033	50953	87955	46309	87867	99882	57052	65008	56906	65479	76877	65369	57299	54321	65795.1
353	Lys-Leu	0.182589	0.239506	18	6	6551.34	0.0427886	0.168276	20	6	26943	0.04572	0.0815689	19	6.01667	20052.2	7004.55	0.349316	16317	19431	16799	14230	26211	30110	24706	26745	14580	16037	17304	17428	18992	13255	15757	19352	19203.4
356	Lys-Phe	0.0579045	0.0920774	18	6	1380.27	0.179946	0.345529	20	6.00001	5244.5	0.0579759	0.0990669	19	6.01667	3297.07	1943.44	0.589445	2587	3403	2190	1518	6310	6628	3055	4985	1573	1941	2205	2016	2738	1430	2131	4275	3061.56
360	Lys-Val	0.0579045	0.0920774	18	9	1064.9	0.0321749	0.164483	20	6	7098.5	0.0135735	0.0298795	19	7.6	4921.53	1622.27	0.329627	3615	4110	3469	3066	6571	7631	6829	7363	3319	3968	4146	3807	4482	3438	3598	4230	4602.62
366	Mandelic acid	0.0787266	0.117791	18	9	2871.21	0.581528	0.808239	20	6	17990.5	0.186967	0.269496	19	7.6	6445.14	8408.65	1.30465	199	78	631	340	50325	4530	10842	6265	251	354	76	1108	293	1090	213	80	4792.19
374	Methionine	0.0579045	0.0920774	24	0	14527.2	0.197495	0.368442	24.7059	6.63e-05	101071	0.0625657	0.105412	24.3529	3.27e-05	87194.5	15709.1	0.180161	102679	106657	102723	92225	74164	76152	87459	79394	65719	77195	76415	86174	100000	110524	80468	74372	87020
376	Methioninesulfoxide A	0.301037	0.372426	18	6	6780.62	0.931202	1	20	6	59709.2	0.636846	0.781616	19	6.01667	52309.2	7124.01	0.13619	43369	50014	52009	54576	72392	54863	53017	58565	36155	36438	46375	71658	53988	42001	42881	54833	51445.9
379	Methyl .alpha.-D-mannopyranoside	0.139706	0.189099	24	6	2182.66	0.0157593	0.159709	20	6	116108	0.0156727	0.033729	22	6.05	37200.6	74322.3	1.99788	4559	4691	3422	7166	96646	127028	114148	126612	4099	5275	4078	5062	6245	4971	3340	4104	32590.4
383	Methylsuccinic acid	0.105571	0.149581	24	3	335.522	0.476489	0.698678	26.3284	7.23e-05	3238	0.200694	0.286611	25.1642	1.5728	2616.38	584.034	0.223222	3466	4390	2365	2731	2109	3554	2456	2562	1619	2074	2270	2537	2362	2499	2150	2579	2607.69
409	N6-Isopentenyladenosine	0.0787266	0.117791	24	0	1431.01	0.20121	0.373442	24.2975	6.63e-05	4176.24	0.0815027	0.131878	24.1488	3.3e-05	2977.3	1523.36	0.511658	5334	4615	3167	3589	1394	2753	2244	1888	2494	1854	1847	1896	5049	4523	3500	1373	2970
426	Nicotinamide riboside cation	0.139706	0.189099	18	6	27606.7	0.404721	0.61771	20	5.99998	285156	0.218974	0.309553	19	6.01666	259302	24891.1	0.0959924	270285	281551	219921	230941	270254	291183	304061	275125	255223	219843	235960	248046	258202	237988	273418	228578	256286
433	N-Methyllysine	0.105571	0.149581	24	18	174.655	0.393893	0.605022	20.6557	12	1381.25	0.173821	0.253075	22.3279	14.8587	1228.33	285.917	0.232769	974	1237	1109	1368	959	1025	866	1192	1155	1259	1377	1734	1186	1206	1361	1673	1230.06
450	Pantothenic acid	1	1	18	15	3126.83	1	1	20	12	95449.2	1	1	19	13.6167	91324.1	5043.34	0.0552246	85430	94113	89561	97617	83780	91443	79398	98706	72775	94234	93419	121369	90503	76740	88211	103105	91275.2
451	Pantothenic acid	0.139706	0.189099	18	15	21445.1	0.475506	0.697524	20	12	120430	0.246565	0.343528	19	13.6167	104281	25428.9	0.24385	92662	106441	101726	131143	66108	77994	79757	95277	86203	117576	125654	152289	106260	97939	94642	132881	104034
457	Phe-Glu-Arg	0.122638	0.173367	24	6	316.784	0.299854	0.494993	20	6	1443.75	0.158236	0.233604	22	6.05	1047.86	271.874	0.259456	1373	1152	1061	746	2077	1540	868	1290	623	851	755	695	834	540	801	1290	1031
458	Phe-Glu-Lys	0.182589	0.239506	24	3	221.148	0.726642	0.947129	25.8651	6.63e-05	1437	0.400662	0.522277	24.9326	1.55832	1168.34	245.743	0.210336	1523	2171	996	1058	1823	1248	923	1219	905	1055	859	931	1095	567	951	1319	1165.19
513	Quinolone	1	1	24	12	8.48528	0.999812	1	21.995	5.99998	79.25	1	1	22.9975	8.8861	70.9871	7.75842	0.109293	86	92	36	45	82	91	76	68	69	100	61	63	100	45	53	63	70.625
517	Ribose B	0.719948	0.813936	24	0	265.519	0.864616	1	26.4865	17.9999	1530	0.917562	1	25.2432	21.1991	1549.96	189.795	0.122452	1696	1715	1946	1840	1167	1545	1352	1404	1304	1886	1335	1318	1800	1875	1121	1324	1539.25
525	Ser-Asp	0.139706	0.189099	18	15	76.7211	0.825378	1	20.1831	12	1273.5	0.364396	0.482223	19.0915	13.6303	1198.4	88.1559	0.0735616	1108	1175	1240	1150	1187	1049	1107	1110	1233	1194	1358	1309	1209	1537	1123	1071	1197.5
537	Ser-Ser	0.105571	0.149581	18	6	339.411	0.228773	0.409164	20	6	1339.75	0.114078	0.175723	19	6.01667	966.414	400.553	0.414474	635	724	730	733	1215	1151	1399	1594	685	648	767	830	971	1228	755	621	917.875
561	Thr-Ile-Lys	1	1	24	6	298.399	0.999851	1	21.3559	6	5651.25	1	1	22.678	6.02046	5422.78	83.0007	0.0153059	6205	5738	5415	5004	6905	6379	4366	4955	4161	5602	5158	5688	5149	4924	5033	6027	5419.31
605	unknown1000	0.139706	0.189099	24	3	300.52	0.663955	0.889519	23.3952	4.75e-05	3957.5	0.313316	0.423559	23.6976	1.48112	3632.43	425.437	0.117122	3980	4399	3623	3828	3109	4092	3583	3822	3074	3111	3400	3568	4392	3263	3640	3274	3634.88
612	unknown1007	0.0787266	0.117791	24	3	936.563	0.199418	0.371388	21.1511	6.63e-05	4819.5	0.0809171	0.131127	22.5755	1.41101	4143.1	860.923	0.207797	5439	4782	4604	4453	5147	5218	3903	4684	2688	3513	3016	3573	5431	2797	3378	4135	4172.56
628	unknown1021	0.139706	0.189099	24	21	287.085	0.635265	0.860668	23.0287	17.9999	3221.5	0.303698	0.412488	23.5144	19.4773	3027.42	324.362	0.107141	3407	3389	3109	3197	2104	2922	3105	2780	2893	2934	3073	2750	3706	3512	3085	2583	3034.31
629	unknown1022	0.182589	0.239506	24	21	1514.98	0.713406	0.935792	20	17.9999	17330.5	0.395759	0.516778	22	19.525	16013	1658.51	0.103573	17204	18326	16025	17970	10429	14446	16165	15034	14883	16636	17040	15179	20231	20132	15521	13438	16166.2
636	unknown1029	0.719948	0.813936	18	9	541.997	0.583084	0.809475	20	5.99999	6335.25	0.784168	0.93164	19	7.6	5531.24	592.58	0.107133	5211	4956	4799	4898	4715	6570	7166	6890	4384	5169	5027	5801	5666	5612	4690	5082	5414.75
638	unknown1030	0.873774	0.972608	18	6	1662.76	0.999987	1	20	5.99998	19033.5	0.991674	1	19	6.01666	17888.3	1332.22	0.0744743	18440	18092	15333	14987	13096	20974	21507	20557	17530	16727	16792	17328	19178	16509	19847	16733	17726.9
649	unknown1040	0.380147	0.45889	18	6	479.949	0.581798	0.808239	20	5.99998	5871.75	0.554875	0.692994	19	6.01666	5410.27	316.355	0.0584731	5906	6179	5039	5392	6346	6867	4959	5315	4265	4524	4605	4965	6461	4047	5542	5539	5371.94
663	unknown1053	0.105571	0.149581	24	0	428.86	0.665407	0.891085	23.6461	6.63e-05	3957.75	0.256806	0.356332	23.8231	3.34e-05	3631.44	582.338	0.16036	3915	3918	3966	4032	2418	3766	3837	3589	2920	3322	3457	3156	4429	4896	3388	3149	3634.88
664	unknown1054	0.0787266	0.117791	24	0	3196.65	0.361411	0.569059	24.0327	6.63e-05	18082	0.12973	0.196892	24.0163	3.31e-05	15195.8	4038.52	0.265765	17057	15762	20499	19010	10882	13488	15955	12679	10760	12581	12547	13851	18643	23842	13020	12523	15193.7
670	unknown106	0.139706	0.189099	18	6	534.926	0.39777	0.609248	20	6	3588.25	0.216176	0.305997	19	6.01667	2981.87	635.87	0.213246	2960	2787	2125	2574	3094	4201	3708	3350	2755	2943	2299	2457	3515	2725	2684	2300	2904.81
698	unknown1085	0.0579045	0.0920774	18	6	348.604	0.225969	0.405994	20	6.00001	3796.25	0.0698238	0.115528	19	6.01667	3539	195.961	0.0553719	3138	3674	3576	3990	3758	3876	3636	3915	2801	3163	3052	3367	3921	3618	3375	3384	3515.25
733	unknown1116	0.235786	0.2987	18	6	352.67	0.669056	0.893863	20	6.00001	5655.5	0.449082	0.576155	19	6.01667	4816.02	820.725	0.170416	4443	4688	4399	4409	7303	6026	4673	4620	3246	4143	4316	4838	5064	3670	4221	5406	4716.56
737	unknown112	0.139706	0.189099	18	6	1236.38	0.0782366	0.211993	20	6	5111.75	0.0602932	0.10226	19	6.01667	3596.5	1581.86	0.439832	2383	2966	2186	3353	4416	5660	4387	5984	2431	3228	2803	2897	3472	2790	2177	3344	3404.81
760	unknown1140	0.139706	0.189099	18	3	1033.08	0.396128	0.607809	20	6.63e-05	10004.7	0.215513	0.305157	19	1.58336	8946.77	1226.35	0.137072	10587	9821	9536	10075	9537	10543	8841	8321	5751	7651	8083	9168	11065	9647	7576	10274	9154.75
763	unknown1143	0.0787266	0.117791	24	3	1955.15	0.0956093	0.236565	20	5.99998	11077.2	0.0443284	0.0794791	22	4.67499	9330.05	2031.8	0.21777	9525	8759	10999	11285	11543	11919	10483	10364	5005	6713	7232	8668	10663	9880	6845	8400	9267.69
766	unknown1146	0.0579045	0.0920774	24	9	1072.86	0.225923	0.405994	20	6.00001	9571.5	0.0698121	0.115528	22	7.42501	7728.8	1496	0.193562	6998	6592	6891	7194	10496	10824	9042	7924	5807	6856	7508	9608	6761	6442	4618	8091	7603.25
767	unknown1147	0.235786	0.2987	18	6	1007.27	0.707969	0.931351	20	6.00001	7306	0.465764	0.594038	19	6.01667	6481.69	639.06	0.0985946	5316	5615	8742	7081	7960	6549	7419	7296	4227	5312	5859	6548	7146	7222	4731	5445	6404.25
772	unknown1151	0.139706	0.189099	24	3	1134.2	0.426039	0.640324	27.6489	6.63e-05	8470.99	0.227453	0.319349	25.8245	1.61406	6520.03	1004.09	0.154	8210	7376	10058	8240	7645	6286	5262	5189	3715	6223	5179	6753	6481	4281	4535	8590	6501.44
781	unknown116	0.139706	0.189099	18	3	596.091	0.690578	0.914715	20	5.99998	3319.5	0.322086	0.43433	19	4.43333	3113.99	731.635	0.234951	2859	3762	2418	3253	2400	3263	3686	3929	1982	2436	2520	2286	3404	3476	3645	4349	3104.25
782	unknown1160	0.587657	0.676024	18	6	638.871	0.809226	1	20	6	6389.5	0.829017	0.969649	19	6.01667	5812.19	427.599	0.0735693	5312	5415	6500	6757	6645	6218	6960	5735	3689	4603	5221	6173	6461	7316	4233	4928	5760.38
789	unknown1167	0.475047	0.559107	24	6	986.06	0.685551	0.909423	20	6.00002	8949.25	0.691028	0.83603	22	6.05001	7919.75	530	0.0669213	7305	7813	8901	9008	10802	9037	7543	8415	4821	6255	7015	9003	8813	8344	5805	7310	7886.88
796	unknown1173	0.587657	0.676024	18	9	1908.13	0.92299	1	20	5.99999	25849	0.874215	1	19	7.6	22972.8	2102.19	0.0915078	17941	21003	22238	22368	25185	25473	24848	27890	18545	21603	21537	23790	27247	27490	16473	17322	22559.6
803	unknown118	0.0579045	0.0920774	18	6	781.707	0.758856	0.976477	20	6	7391.75	0.181253	0.262659	19	6.01667	6320.8	1256.81	0.198837	5336	5555	4142	5849	6490	7552	6456	9069	5466	6357	6026	5394	6418	6829	5364	6393	6168.5
814	unknown119	0.380147	0.45889	18	6	386.611	0.989868	1	20	6	4470	0.74408	0.891249	19	6.01667	3878.91	613.554	0.158177	3368	3425	2536	4681	3449	4808	3509	6114	2873	3683	3440	3149	4244	3883	3063	4648	3804.56
826	unknown120	0.139706	0.189099	18	6	1709.96	0.503044	0.724337	20	6.00001	5016	0.256888	0.356332	19	6.01667	3842.88	900.053	0.234213	5517	6354	2130	2333	3424	6509	5386	4745	3194	1576	1701	1067	4235	3844	5696	2030	3733.81
848	unknown122	1	1	24	0	229.81	1	1	26.9725	6.63e-05	4568.5	1	1	25.4862	3.13e-05	4645.7	584.16	0.125742	6124	7410	2080	2660	2870	6408	4146	4694	7604	3094	3403	2962	5735	4349	7347	3064	4621.88
855	unknown1226	1	1	18	15	108.541	0.997528	1	23.1496	17.9999	3164	0.999997	1	20.5748	16.5718	2984.42	157.699	0.0528409	2825	3407	2784	3015	2730	2962	2661	2928	2689	3005	3402	2955	3957	2857	3282	2560	3001.19
867	unknown1237	0.105571	0.149581	24	0	1961.87	0.303666	0.500344	24.0327	6.63e-05	13617.2	0.142345	0.212977	24.0163	3.31e-05	11749.6	2485.1	0.211506	12703	13162	13481	15123	9748	11332	11414	10824	7860	9165	10516	11977	15613	14655	10129	10270	11748.2
868	unknown1238	1	1	18	6	1272.44	0.999999	1	20	6.63e-05	25359.2	1	1	19	3.1667	25239.7	1488.38	0.0589696	25839	29329	21763	24506	18849	28034	26706	27770	26176	22629	25957	21379	28988	23670	30904	23171	25354.4
873	unknown1242	1	1	18	6	977.575	1	1	26.3284	5.99998	23805	1	1	22.1642	6.21953	23863.4	536.797	0.0224945	24336	27434	20311	23056	17101	27103	24374	26642	23885	21504	25203	20367	26792	22660	29196	22369	23895.8
875	unknown1244	0.0787266	0.117791	18	6	2739.33	0.119227	0.266798	20	6	13567	0.0532066	0.0923016	19	6.01667	10740.8	2407.59	0.224155	9523	8558	12192	12946	15581	12255	13613	12819	5428	7627	8830	10263	11420	9831	7054	9244	10449
877	unknown1246	0.182589	0.239506	24	3	1260.06	0.339111	0.544036	20.2759	6.63e-05	8498	0.23417	0.327929	22.1379	1.38366	7562	1370.13	0.181187	7826	7449	8804	9913	7143	8267	9162	9126	4609	5963	6559	7149	8656	9266	6022	6138	7628.25
891	unknown1259	0.105571	0.149581	24	3	655.134	0.252425	0.440016	21.253	5.63e-05	4387	0.123251	0.187649	22.6265	1.41419	3862.35	677.54	0.175422	4298	4016	4371	4863	3803	4406	4509	4432	2303	3475	3084	3691	4763	3964	2740	3434	3884.5
914	unknown128	0.139706	0.189099	18	6	13621.5	0.545267	0.770466	20	6	24783	0.27231	0.374318	19	6.01667	12161.5	13621.6	1.12006	1535	2767	4264	2874	29942	22153	25055	21982	3144	3183	2978	2700	35518	3744	2170	4165	10510.9
945	unknown1307	0.105571	0.149581	24	3	731.856	0.236674	0.419484	20.9501	6.63e-05	5961.75	0.11717	0.179528	22.4751	1.40473	5078.08	1279.04	0.251874	5591	5701	5690	6865	4741	5322	5797	5668	3196	3300	4218	4899	6489	6115	3762	4659	5125.81
948	unknown131	0.182589	0.239506	18	9	1494.12	0.938459	1	20	6	5953.25	0.473623	0.602464	19	7.6	4570.45	1519.19	0.332393	4010	4275	1446	1677	4385	8680	5483	5265	9213	3614	3284	1968	4877	2804	5417	1951	4271.81
963	unknown1323	1	1	18	3	224.153	0.998069	1	23.2718	6.63e-05	3220.75	0.999998	1	20.6359	1.71969	3032.25	224.056	0.0738908	3301	3739	2863	2980	2189	3202	3239	3310	3466	2604	2888	2445	3426	2845	3592	2761	3053.12
966	unknown1326	0.0787266	0.117791	24	0	2319.66	0.286604	0.481336	23.7736	6.63e-05	14458.2	0.108111	0.167845	23.8868	3.33e-05	12215	2755.21	0.225559	13771	12773	15582	15707	10489	11435	12578	11665	8138	9070	10491	11935	15597	15916	9093	11366	12225.4
983	unknown1341	0.0579045	0.0920774	24	0	604.753	0.254491	0.442193	23.3952	5.23e-05	5739.75	0.0768852	0.125865	23.6976	2.65e-05	5030.61	852.015	0.169366	5672	5495	5665	6127	4626	4915	4851	5166	3578	3788	4680	5040	6530	5478	4429	4589	5039.31
989	unknown1347	0.0787266	0.117791	24	18	597.682	0.150785	0.306238	20	17.9999	6032.25	0.0645021	0.108338	22	18.15	5284.5	925.639	0.175161	5228	5393	6005	6110	4772	4643	2821	3940	5627	5062	5778	6236	7198	6454	5358	5119	5359
997	unknown1354	0.182589	0.239506	24	0	1641.19	0.406773	0.620613	21.6708	6.3e-05	18634.7	0.267381	0.369302	22.8354	3.32e-05	16555	2247.43	0.135755	18500	17453	17611	20975	18946	18049	15129	15517	11101	12333	14946	17725	19774	16515	14395	17447	16651
1001	unknown1358	0.380147	0.45889	24	0	843.402	0.927489	1	24.4321	6.63e-05	9990.24	0.72014	0.867373	24.2161	3.29e-05	9156.82	1005.24	0.109781	9359	9051	10163	11388	9707	9307	7436	8169	6923	7939	8080	10928	9627	8089	8791	11441	9149.88
1004	unknown1360	0.301037	0.372426	24	0	1651.98	0.81379	1	22.9091	6.63e-05	20095.2	0.589565	0.731257	23.4545	3.39e-05	18642.1	2089.46	0.112083	17938	19393	20145	22905	18717	18825	17222	17879	13766	15720	16130	21923	21697	18501	17060	21083	18681.5
1005	unknown1361	0.0579045	0.0920774	24	0	820.951	0.156976	0.315165	26.8085	6.63e-05	6110.49	0.0518166	0.0902881	25.4043	3.14e-05	4909.2	937.491	0.190966	5909	5721	6461	6351	4059	4749	4262	4542	3387	4466	4161	4970	5911	4517	3675	4822	4872.69
1010	unknown1366	0.235786	0.2987	24	0	633.037	0.440839	0.656407	23.9024	6.63e-05	3327.75	0.339263	0.454801	23.9512	3.32e-05	2825.55	789.601	0.279451	3215	3412	3263	3421	1833	2565	2538	2794	1926	2192	2396	2689	4149	4370	2167	2299	2826.81
1015	unknown1370	0.0921486	0.137493	18	6	917.825	0.554466	0.77924	20	6	5056.75	0.20305	0.289594	19	6.01667	4147.21	823.302	0.19852	3394	3491	4491	4520	4520	5049	5418	5240	2202	2923	3452	3933	4943	5652	2506	3025	4047.44
1017	unknown1372	0.587657	0.676024	18	0	916.587	0.939256	1	26.6465	6.63e-05	10307	0.879979	1	22.3233	2.78e-05	9222.06	643.101	0.0697352	10398	9588	10707	10535	8615	10234	8165	9218	5918	8839	9406	10240	11088	8614	7047	9601	9263.31
1035	unknown1389	0.380147	0.45889	18	6	698.798	0.999999	1	20	6	10196	0.747824	0.893757	19	6.01667	9798.07	426.078	0.0434859	8994	10156	9813	8972	7590	11282	10796	11116	8283	9729	9393	9809	11159	9007	9857	9987	9746.44
1045	unknown1398	0.0579045	0.0920774	24	0	661.145	0.357727	0.56449	23.6461	4.94e-05	5387.25	0.101021	0.158257	23.8231	2.49e-05	4644.62	901.105	0.19401	5020	4606	5780	6143	4049	4793	4520	4542	3120	3813	4050	4447	5164	6263	3710	4379	4649.94
1049	unknown1400	0.380147	0.45889	24	3	1263.95	0.724546	0.945873	20.9501	6.63e-05	15967.7	0.630581	0.775246	22.4751	1.40473	14357.7	2378.66	0.165671	16186	13814	15809	18062	16636	15354	13182	13807	8824	12739	12796	14625	16244	12605	11757	18704	14446.5
1051	unknown1402	0.182589	0.239506	24	0	807.869	0.879363	1	25.4179	17.9999	4771	0.454241	0.581397	24.7089	21.1034	4626.38	930.951	0.201227	6937	4214	6553	5088	4150	4229	3501	3822	2788	6126	3411	3635	4577	3865	3216	7426	4596.12
1054	unknown1405	0.475047	0.559107	24	0	1084.17	0.87579	1	20	6.3e-05	10167	0.780897	0.92867	22	3.46e-05	9503.69	1356.75	0.142761	9841	9656	10011	11160	8091	9061	10171	9493	6183	7518	9096	10608	11926	13529	8174	9243	9610.06
1055	unknown1406	0.719948	0.813936	24	21	555.079	0.952057	1	24.1644	6.63e-05	4836.25	0.944324	1	24.0822	22.5771	4542.06	589.806	0.129854	4818	4259	4820	5448	3383	4282	4682	4350	2779	3630	4654	5443	5553	6358	3738	4443	4540
1065	unknown1415	0.235786	0.2987	24	3	590.081	0.75632	0.974373	27.1385	4.53e-05	5874.5	0.485792	0.615413	25.5692	1.5981	5125.16	630.735	0.123066	6888	6341	5339	4930	5576	6124	4243	5121	3985	4815	4596	4878	5426	3021	4570	5973	5114.12
1068	unknown1418	0.0787266	0.117791	24	3	476.59	0.391539	0.603118	20.1831	6.63e-05	4924.25	0.138077	0.207451	22.0915	1.38076	4563.03	539.98	0.118338	5132	4295	5268	5002	5074	5109	4482	4842	3291	3820	4209	4620	5236	4952	3884	4224	4590
1072	unknown1421	0.0787266	0.117791	18	0	1037.68	0.249166	0.435365	27.1385	17.9999	4335.5	0.0967344	0.15259	22.5692	18.7693	4491.49	944.987	0.210395	6449	5332	6706	5526	4302	4201	3319	3742	3341	4228	4243	4053	5204	2907	3808	5423	4549
1075	unknown1424	0.380147	0.45889	24	0	445.831	0.815226	1	23.0287	6.63e-05	7669.5	0.672957	0.816906	23.5144	3.39e-05	7294.39	616.228	0.0844797	7855	7699	7448	7676	7253	7554	6556	7099	5788	6357	7057	8023	8666	7105	6869	7870	7304.69
1081	unknown143	0.380147	0.45889	24	9	460.857	0.606499	0.831583	20	6	4873.75	0.568846	0.707789	22	7.425	3718.37	828.046	0.222691	4083	2670	3370	3133	3710	4029	7704	4052	2874	3360	4241	3020	3182	3945	2105	2904	3648.88
1086	unknown1434	1	1	18	3	83.085	1	1	28	5.99999	6254.5	1	1	23	4.38095	6229.99	118.542	0.0190276	5198	5744	6583	6867	5229	6429	6769	6591	4989	5387	6514	7559	8170	7971	5108	4545	6228.31
1087	unknown1435	1	1	18	3	547.301	0.996481	1	20	6.63e-05	9135.25	0.999994	1	19	1.58336	8730.87	507.471	0.0581238	8328	7919	9725	10569	9355	9717	8621	8662	6197	7419	8476	10317	10026	8921	7507	9312	8816.94
1088	unknown1436	1	1	18	9	213.9	0.999991	1	28	17.9999	3343	1	1	23	13.1428	3232.27	79.8208	0.024695	2721	2802	2957	3720	2589	3647	3154	3379	3139	3042	3659	3510	4277	3694	2814	2587	3230.69
1093	unknown1440	1	1	18	6	344.891	0.999996	1	20	5.99998	4204.25	1	1	19	6.01665	3957.94	243.425	0.061503	3566	3609	3658	4552	3656	4195	4099	4867	3382	3163	4636	3719	5205	4270	3278	3000	3928.44
1095	unknown1442	0.475047	0.559107	18	6	1049.35	0.652962	0.879417	20	5.99999	6431.75	0.673287	0.817077	19	6.01666	5370.41	1147.89	0.213743	4317	4291	4821	5030	6114	5760	6727	7126	4182	4006	5752	5337	6245	6390	3861	3742	5231.31
1129	unknown1473	0.139706	0.189099	24	0	1157.89	0.272871	0.464622	24.4321	6.63e-05	6583.74	0.162665	0.239652	24.2161	3.29e-05	5441.27	1432.77	0.263316	6265	5622	7511	6937	3989	4796	5295	4838	3567	4340	4935	5011	6603	8000	4720	4473	5431.38
1143	unknown1486	0.0787266	0.117791	24	0	1352.87	0.579091	0.80574	23.6461	6.63e-05	9000.49	0.186375	0.268883	23.8231	3.34e-05	7976.5	1579.25	0.197988	8167	8290	9706	9839	6212	6537	8937	7783	6007	6363	7484	7416	9480	11648	7175	6729	7985.81
1160	unknown1500	0.0579045	0.0920774	18	0	1340.32	0.69383	0.9179	26.9725	18	11876.2	0.169321	0.24719	22.4862	18.7462	11953.5	908.711	0.0760208	13496	12473	13387	13902	10227	12692	11339	10781	10377	10785	13229	12000	13334	11773	11108	11290	12012.1
1163	unknown1503	0.0579045	0.0920774	18	6	2678.87	0.040454	0.167576	20	6	7880.25	0.0165297	0.0350852	19	6.01667	3612.91	4356.95	1.20594	1248	1411	1525	1766	4950	7362	7737	11472	1095	1238	1643	1805	1651	1371	1436	1649	3084.94
1168	unknown1508	0.139706	0.189099	24	0	1585.33	0.593287	0.81996	24.0327	6.47e-05	15502	0.289296	0.395283	24.0163	3.23e-05	13657.3	2070.46	0.151601	15101	14801	15881	16225	10936	14443	14910	12987	10201	9667	14615	12771	15945	16867	12433	10716	13656.2
1194	unknown1531	0.719948	0.813936	18	15	297.869	0.842796	1	20	17.9999	3333	0.909915	1	19	16.4666	3156.77	249.681	0.0790938	3878	3509	2780	2990	2876	2897	2986	2659	3846	3542	3079	2821	3579	2937	3405	3411	3199.69
1195	unknown1532	0.182589	0.239506	18	6	676.701	0.0898622	0.227946	20	6	3832	0.083844	0.135212	19	6.01667	3143.46	714.556	0.227315	3118	2916	2479	2546	3615	4145	3875	3693	3050	3209	2647	2387	3223	2812	2734	2461	3056.88
1229	unknown1563	0.380147	0.45889	18	9	1814.79	0.340663	0.545919	20	5.99999	16821.8	0.394212	0.515225	19	7.6	13932.5	2250.58	0.161534	11941	14543	10890	11054	12623	19738	17392	17534	14057	13420	12214	10790	13145	10994	15141	10366	13490.1
1230	unknown1564	0.719948	0.813936	18	6	1979.02	0.511553	0.732967	20	6	15147.5	0.736171	0.883977	19	6.01667	12948.1	2299.6	0.177601	12480	13139	10228	10870	11129	17903	15704	15854	13245	12423	12043	10008	12309	10897	13816	10663	12669.4
1251	unknown1583	0.105571	0.149581	18	0	515.304	0.933861	1	20	17.9999	3911	0.326998	0.440268	19	18.05	3549.94	547.097	0.154114	4989	4112	3931	3769	3251	3639	1889	2662	3159	3789	3766	4101	3771	1935	4017	5921	3668.81
1252	unknown1584	0.587657	0.676024	18	0	168.115	0.986695	1	24.4321	17.9999	3149	0.895854	1	21.2161	18.4233	3073.19	154.184	0.0501707	3488	3236	3141	3132	2981	3459	2522	2830	2720	3211	2984	3170	3138	2834	3087	3537	3091.88
1260	unknown1591	0.0787266	0.117791	18	3	79.9031	0.437648	0.653762	24.0327	17.9999	1425.25	0.150501	0.223404	21.0163	20.1299	1176.96	247.738	0.21049	1215	1202	1402	1664	774	875	1218	1198	837	983	1126	1174	1573	1782	1475	871	1210.56
1262	unknown1593	0.873774	0.972608	18	9	237.234	0.999992	1	26.3284	6.00002	3402	0.991674	1	22.1642	8.06656	3237.41	168.345	0.0519998	2847	2579	3058	3468	2761	3592	3783	3472	3064	3081	3218	3726	3291	4339	2694	2603	3223.5
1292	unknown162	0.380147	0.45889	18	6	12811.7	0.999938	1	20	6	61420.2	0.747802	0.893757	19	6.01667	52116.9	11919.6	0.22871	46432	41267	37060	29789	72642	65461	58591	48987	57733	51913	37419	33368	76659	67739	45895	39804	50672.4
1310	unknown1636	1	1	18	9	484.898	0.991075	1	28	6	4331.5	0.99996	1	23	8.21429	4122.84	317.843	0.0770933	2908	3077	3851	4230	3647	4646	4196	4837	4012	3690	4535	5064	4791	5569	2623	4058	4108.38
1330	unknown1654	0.0579045	0.0920774	18	6	520.784	0.375113	0.583419	20	6.00001	3120.5	0.1049	0.163388	19	6.01667	2681.88	344.04	0.128283	2565	3093	2528	2735	2250	2920	3574	3738	1792	1802	2222	1601	3149	3674	2289	2311	2640.19
1331	unknown1655	0.105571	0.149581	24	6	185.439	0.128504	0.278212	20	6	4305.25	0.0719036	0.118697	22	6.05	3755.7	527.134	0.140356	3538	3710	3412	3444	3837	4606	4074	4704	3703	3811	3372	3316	3381	3249	3834	3577	3723
1345	unknown1668	0.475047	0.559107	24	6	402.874	0.533131	0.758363	20	5.99998	5743.25	0.601075	0.743403	22	6.04999	5014.82	607.758	0.121192	5168	5157	4686	4559	4385	6808	5722	6058	4905	4793	4590	4141	4767	3826	5582	4487	4977.12
1346	unknown1669	0.719948	0.813936	24	6	254.912	0.749088	0.967936	20	6	4916	0.872311	1	22	6.05	4354.53	517.364	0.11881	4452	4568	3790	3867	3748	5850	4907	5159	4343	4370	4154	3601	4050	3447	4821	4032	4322.44
1388	unknown1706	0.0787266	0.117791	24	21	497.803	0.490588	0.71221	23.7736	17.9999	5102	0.164296	0.241669	23.8868	19.4933	4584.24	593.264	0.129414	5378	5037	4585	4399	3994	3899	4317	3927	3684	4448	4319	4999	5530	6258	4344	4276	4587.12
1393	unknown1710	0.0579045	0.0920774	24	6	1609.73	0.0207685	0.159709	20	6	13720.2	0.00928792	0.0216685	22	6.05	8620.57	4733.63	0.549109	7196	6661	6492	6028	15030	13225	13163	13463	5587	7092	6226	6565	8300	6428	5437	6338	8326.94
1395	unknown1712	0.235786	0.2987	18	0	857.013	0.486825	0.709195	25.4179	17.9999	5977.75	0.363263	0.481165	21.7089	18.5412	5780.95	761.804	0.131778	6332	7187	7284	6277	5065	5308	5671	4745	4913	6283	5278	5448	7316	6472	4879	5244	5856.38
1415	unknown1730	1	1	18	6	376.358	0.994048	1	28	5.99998	3889.5	0.999982	1	23	6.29761	4094.72	481.505	0.117592	1244	4197	3270	3552	3527	1441	6216	4374	1113	2991	4067	4626	12528	3485	5752	3398	4111.31
1444	unknown1757	0.139706	0.189099	24	15	17193.7	0.227917	0.407971	20	12	69878.5	0.141599	0.212006	22	13.475	53752.3	20632.5	0.383843	51257	65666	28238	49022	29378	52012	27995	41248	76968	60464	65231	76851	76945	38911	57803	53170	53197.4
1449	unknown1761	0.587657	0.676024	24	18	23071.5	0.665536	0.891085	20	12	179672	0.758268	0.904241	22	14.85	160975	51221.7	0.318196	177424	214812	94974	177273	99500	165428	97786	121006	194205	153651	173901	196929	236312	122984	182776	174264	161452
1450	unknown1762	0.873774	0.972608	24	18	5033.89	0.990666	1	21.4599	17.9999	51506.5	0.990537	1	22.7299	18.0563	47620.5	2893.42	0.0607599	49056	60302	26566	48882	38055	50952	41166	39188	52585	44204	50660	56487	66764	35770	51651	51841	47758.1
1451	unknown1763	0.105571	0.149581	24	15	74848.7	0.453603	0.671947	20	12	405521	0.193412	0.277677	22	13.475	312249	117073	0.374936	292607	375784	143750	257264	187001	374903	170296	275887	432681	351961	402433	435009	427571	206271	309120	303070	309100
1452	unknown1764	0.0579045	0.0920774	24	15	103415	0.305632	0.502282	20	12	541332	0.0890949	0.142407	22	13.475	406725	166119	0.40843	364230	465402	181115	320528	252496	485786	226157	356240	555959	462019	565739	581611	550883	271866	400498	395583	402257
1455	unknown1767	0.301037	0.372426	18	0	8562.36	0.952531	1	20.6557	18	86465.5	0.644939	0.789312	19.3279	18.0853	75730.9	9968.64	0.131632	91318	104895	46310	91314	56425	81564	59947	60847	81798	63104	72510	88378	115190	59534	88237	82901	77767
1456	unknown1768	0.719948	0.813936	24	21	3399.24	0.985147	1	20.9501	17.9999	32567	0.952912	1	22.4751	19.4879	29681.4	2656.56	0.0895028	32226	37647	18293	35018	22883	30625	24795	25518	32759	25346	29067	33413	41818	23131	32529	32790	29866.1
1457	unknown1769	0.873774	0.972608	18	15	108897	0.938647	1	20	12	625315	0.982763	1	19	13.6167	566311	103667	0.183056	611901	805776	323747	586389	347108	624934	348638	478986	645792	534819	635787	684861	819779	424579	598666	573154	565307
1459	unknown1770	0.587657	0.676024	24	18	59319	0.741521	0.962224	20	12	448274	0.79773	0.943247	22	14.85	396130	125569	0.31699	423943	558087	222981	400984	229106	418669	231825	319581	458639	378793	455061	500605	581590	304586	428833	443487	397298
1466	unknown1777	0.105571	0.149581	18	0	246.427	0.230146	0.411111	20	12	2865	0.114618	0.176303	19	15.2	2601.74	574.831	0.220941	2667	3195	2254	3321	1936	2265	1873	2155	2507	2993	2826	3134	3175	2401	2717	3141	2660
1467	unknown1778	0.235786	0.2987	18	15	955.655	0.477391	0.699527	20	12	5932	0.358426	0.476069	19	13.6167	5212.3	1025.25	0.196699	5183	6193	4103	5567	4057	4177	4167	4715	5246	5792	6028	6662	6391	4169	4611	6177	5202.38
1468	unknown1779	1	1	18	15	1356.23	0.999944	1	20	17.9999	21159	1	1	19	16.4666	20037.2	1380.05	0.0688743	21177	27435	13206	20604	14090	25084	14339	19689	20812	18481	22152	22685	26455	16502	20111	21568	20274.4
1470	unknown1780	1	1	18	12	691.727	0.997988	1	20.3695	12	7871	0.999998	1	19.1848	12.0459	7338.79	390.668	0.0532334	7135	9094	4913	7040	4720	8852	5658	7540	8115	6977	8259	8133	8920	6367	6898	8077	7293.62
1471	unknown1781	0.587657	0.676024	18	0	46318.5	0.975921	1	22.5575	17.9999	320775	0.892368	1	20.2788	18.2302	284089	46756.2	0.164583	349733	437670	172225	359009	181227	356079	187436	243549	284310	225456	273988	313842	433592	215923	323141	310446	291727
1472	unknown1782	0.0579045	0.0920774	18	0	40731.8	0.492719	0.713775	20.464	17.9999	208462	0.130008	0.197244	19.232	18.0741	164155	47072.3	0.286755	221175	280827	108602	222422	90902	174267	87897	119821	164195	124743	165952	188594	282482	144765	204045	202558	173953
1473	unknown1783	0.0579045	0.0920774	18	15	40424.9	0.0555932	0.183256	20	12	126097	0.0216924	0.0437893	19	13.6167	103295	41621.6	0.402938	113839	126714	88361	115060	51919	65341	47692	59033	117191	113290	124196	149711	153804	91429	109842	118852	102892
1476	unknown1786	0.0579045	0.0920774	24	15	5231.88	0.298928	0.494029	20	12	36214	0.0875246	0.140208	22	13.475	28839.5	9101.8	0.315601	25233	32226	15369	24507	20697	33501	21196	29191	34252	34450	38583	37571	32385	20628	26681	31046	28594.8
1479	unknown1789	0.182589	0.239506	18	15	5497.05	0.615782	0.839791	20	12	34625.2	0.358148	0.475846	19	13.6167	30597.1	6456.07	0.211003	30627	38635	24964	32921	19272	28379	21856	28437	29373	33782	36182	39164	37127	25663	26327	35844	30534.6
1481	unknown1790	0.0579045	0.0920774	18	15	4762.36	0.304954	0.501626	20	12	24520.2	0.0889366	0.142259	19	13.6167	21084.2	5045.77	0.239315	19664	26483	16689	21871	12698	19158	13976	18371	20873	23568	26458	27182	26336	18732	18741	25766	21035.4
1482	unknown1791	0.719948	0.813936	18	15	666.095	0.933897	1	20	12	6052.5	0.93926	1	19	13.6167	5384.48	1004.95	0.186638	5606	6445	4345	6001	3502	5801	3964	5015	5249	5593	5913	7455	6252	4472	4630	5753	5374.75
1483	unknown1792	1	1	18	15	670.514	0.912778	1	20	17.9999	5999.25	0.99608	1	19	16.4666	5484.69	666.525	0.121525	5749	7409	4196	5870	3634	5944	4123	5000	5074	5176	6692	6724	7628	4946	5389	6034	5599.25
1485	unknown1794	0.0787266	0.117791	24	15	585.661	0.174908	0.337953	20	12	5199.5	0.0727777	0.119912	22	13.475	3943.65	1634.79	0.414538	3200	3750	2962	3438	2878	4262	3331	3682	4090	5058	5025	6625	4278	2474	3563	3779	3899.69
1490	unknown1799	0.380147	0.45889	18	15	416.486	0.893015	1	20	12	1899	0.706231	0.85228	19	13.6167	1758.7	336.606	0.191395	1646	2185	1954	1802	986	1196	1238	1997	1230	2076	2089	2201	1389	1597	1819	2682	1755.44
1497	unknown1804	0.301037	0.372426	24	21	297.338	0.718651	0.941024	24.7059	17.9999	2225.5	0.547537	0.684619	24.3529	19.5258	1948.15	284.467	0.146019	1682	2430	1905	2137	1465	1593	1705	2133	1319	1471	1979	2382	2231	1917	2366	2388	1943.94
1513	unknown1819	0.105571	0.149581	18	9	3817.67	0.0533626	0.181327	20	6	13173.2	0.0348097	0.0651365	19	7.6	5950.07	5239.68	0.880609	1844	2544	1864	2328	19199	9398	16205	7891	1948	1678	2485	2562	2653	2184	2463	1475	4920.06
1515	unknown1820	1	1	24	18	246.957	0.999282	1	24.9858	12	2902.5	1	1	24.4929	15.0665	2532.05	416.306	0.164414	2531	2093	1700	2174	1677	1737	2258	3588	1731	5025	2545	2309	2294	4627	2592	1634	2532.19
1525	unknown183	1	1	18	9	1019.29	0.999907	1	20	6.00001	14645.8	1	1	19	7.60001	13607	886.678	0.0651634	12237	9975	13957	15442	12889	14883	14769	16042	8467	15135	14812	14620	13635	13935	8442	15683	13432.7
1542	unknown1845	0.475047	0.559107	18	3	316.077	0.999986	1	20	6.00001	5450.5	0.82864	0.969476	19	4.43334	5369.02	485.093	0.0903503	5127	6052	3450	6305	4573	6741	5111	5377	4782	4223	5078	5345	7191	5224	5547	5675	5362.56
1555	unknown1857	1	1	18	6	302.642	0.993648	1	28	6	2657.25	0.99998	1	23	6.29762	2695.91	198.504	0.0736314	1537	2641	2304	2457	2631	1607	3485	2906	1122	1967	2910	2901	6231	2498	3592	2455	2702.75
1565	unknown1866	1	1	24	18	550.306	0.955256	1	28	17.9999	3772.74	0.998984	1	26	18.1071	2733.44	392.756	0.143686	1311	1925	1818	3378	2863	1766	2618	1917	1377	1620	4482	3235	6591	2253	4166	2081	2712.56
1568	unknown1869	0.139706	0.189099	24	21	2996.72	0.952398	1	24.8451	17.9999	18619.7	0.401428	0.522919	24.4225	19.5318	9189.73	9485.07	1.03214	8465	31824	3295	4840	1318	1014	2404	4438	1034	6137	1609	3495	8302	5317	59203	1657	9022
1571	unknown1871	0.0579045	0.0920774	18	0	266.049	0.801772	1	24.5682	17.9999	1918.24	0.18895	0.272083	21.2841	18.439	1200.67	602.802	0.502056	2542	1326	941	1285	714	755	895	737	950	802	700	1030	861	849	4194	1769	1271.88
1572	unknown1872	0.0787266	0.117791	24	21	1224	0.94663	1	24.7059	17.9999	8131.97	0.268038	0.369855	24.3529	19.5258	4274.04	3970.2	0.928911	3479	14199	1890	2664	931	553	1091	2164	726	3177	1839	2202	4056	2790	24668	1014	4215.19
1573	unknown1873	0.182589	0.239506	24	21	247.487	0.437928	0.653762	27.3065	17.9999	2602.49	0.281959	0.386233	25.6533	19.6784	1912.48	459.547	0.240288	1815	1962	1601	1651	1621	945	1979	1679	1127	1478	1787	2068	3023	1794	3474	2119	1882.69
1578	unknown1878	1	1	18	12	4279.41	0.997628	1	20	12	13171.2	0.999997	1	19	12.0333	9834.96	3356.05	0.341237	3442	4815	3902	18895	15395	1753	6973	9343	1759	14605	21808	14513	13323	6545	7857	6088	9438.5
1579	unknown1879	0.105571	0.149581	18	3	170.059	0.870162	1	25.1282	7.71e-05	2124.5	0.311183	0.421202	21.5641	1.79704	2018.94	476.456	0.235993	2655	2308	1659	1876	1925	1701	2166	1779	1743	1618	1578	1908	2417	1795	3598	2012	2046.12
1585	unknown1884	1	1	18	12	1198.9	0.999972	1	20	12	4983.25	1	1	19	12.0333	4001.09	993.27	0.24825	2068	2619	1725	8134	5616	1555	3199	3057	1471	4319	8510	5633	6399	2588	2826	2421	3883.75
1588	unknown1887	1	1	18	12	246.78	1	1	20	12	2672.5	1	1	19	12.0333	2499.49	196.177	0.078487	1916	2624	1961	3469	1945	2356	2110	3154	1984	3028	2985	2693	2127	2258	2640	2371	2476.31
1590	unknown1889	1	1	18	12	3896.87	0.999929	1	20	12	11808.5	1	1	19	12.0333	9426.47	2068.41	0.219426	3208	7709	3003	18456	16333	1467	4554	7024	2291	10520	20994	13429	15176	6065	11622	5063	9182.12
1591	unknown189	0.475047	0.559107	18	6	15914.5	0.695426	0.91973	20	6	303455	0.696258	0.841417	19	6.01667	288155	13056.8	0.0453119	298342	307479	262193	283744	267914	323634	309920	312353	276161	277343	283390	245125	302817	279550	281321	273873	286572
1603	unknown190	0.719948	0.813936	24	0	1800.65	0.998048	1	22.1053	17.9999	9438.49	0.956043	1	23.0526	20.912	7685.63	2063.95	0.268547	10765	15068	4663	6170	3799	7345	4589	5746	15712	4330	5097	3381	7983	5240	19126	5405	7776.19
1649	unknown1941	0.873774	0.972608	24	21	288.323	0.960552	1	28	6.63e-05	1472.5	0.986336	1	26	24.375	2168.68	1459.1	0.672808	1228	2356	840	1466	1363	821	1433	1508	723	1836	1083	1453	2538	1855	11497	930	2058.12
1661	unknown1952	1	1	24	18	700.92	0.902085	1	20	12	3409.5	0.995042	1	22	14.85	1923.26	1779.29	0.925143	211	1480	1260	2692	1264	257	1136	1197	167	857	6140	6474	2475	1357	3693	377	1939.81
1663	unknown1954	0.0787266	0.117791	24	21	1291.53	0.316117	0.515163	24.0327	17.9999	5553.49	0.116804	0.179158	24.0163	19.501	3878.41	1482.57	0.382261	3323	3870	4542	4605	2747	1028	3946	1152	2824	2565	4252	4970	5647	7656	6525	2386	3877.38
1695	unknown1983	0.139706	0.189099	18	6	1066.14	0.621229	0.845621	20	6	9491.75	0.298927	0.406645	19	6.01667	8935.32	286.339	0.0320457	8248	10096	9205	9850	10222	9879	6232	11634	4570	7375	8364	6913	11408	10142	7988	10284	8900.62
1712	unknown1999	0.873774	0.972608	24	0	759.609	0.740184	0.961595	26.9725	6.63e-05	13096.9	0.928602	1	25.4862	3.13e-05	6516.12	4938.73	0.757924	3211	26425	2503	20249	4368	2649	4781	3660	2155	3218	2929	3627	10374	4494	4018	2374	6314.69
1715	unknown200	1	1	24	0	1039.09	0.976214	1	23.2718	17.9999	6128.24	0.999715	1	23.6359	20.9587	5415.53	1052.64	0.194375	7152	8588	3774	5491	2521	6102	4031	4856	8035	3874	4721	3275	5998	4976	8785	4754	5433.31
1716	unknown2000	0.380147	0.45889	24	0	433.28	0.722342	0.944082	26.9725	6.63e-05	7058.72	0.6295	0.774136	25.4862	3.13e-05	3634.55	2583.32	0.710767	1990	14043	1683	10519	2254	1587	2770	2188	1382	1933	1743	2196	5456	2781	2335	1607	3529.19
1717	unknown2001	1	1	18	3	1603.54	0.759352	0.976826	27.1385	6.63e-05	25933.4	0.968394	1	22.5692	1.8808	12630.9	6344.8	0.502324	6697	53023	5149	38865	10097	5550	9287	7499	4434	6950	6310	7902	20223	9124	8465	5226	12800.1
1721	unknown2005	1	1	18	15	950.352	0.984702	1	26.9725	17.9999	3456	0.999882	1	22.4862	16.8723	3575.33	2195.57	0.614089	1502	11995	2320	7974	2931	1421	2384	2260	1041	2002	4529	4481	6642	2433	3254	1495	3666.5
1722	unknown2006	1	1	18	0	1172.38	0.971408	1	26.4865	17.9999	4469.49	0.999587	1	22.2432	18.6798	4398.85	2341.37	0.532269	1963	15757	2502	10703	3964	1625	2344	2346	1237	2362	5351	5167	9311	3020	3773	1774	4574.94
1728	unknown2011	1	1	18	15	1529.12	0.979345	1	28	17.9999	7828.75	0.999785	1	23	16.9762	8908.96	4332.24	0.48628	6805	30384	4358	15412	9394	4805	6314	6195	4654	7355	8670	8727	13290	7128	5909	4988	9024.25
1737	unknown202	0.235786	0.2987	24	3	4150.72	0.277717	0.471389	20	5.99997	89296.5	0.243984	0.340461	22	4.67498	85644.4	3981.23	0.0464855	88423	88361	88623	88477	79890	97271	88563	91462	79811	83613	81527	73202	89785	83401	83356	82591	85522.2
1744	unknown2026	1	1	24	0	726.906	0.857418	1	27.3065	17.9999	4245.49	0.989314	1	25.6533	21.2817	5221.57	3114.25	0.596421	3199	22290	2310	11384	2808	2796	3498	2670	2463	2857	2644	3941	7328	5051	2483	2120	4990.12
1748	unknown203	0.380147	0.45889	24	3	1651.8	0.651505	0.877728	20.1831	5.99999	51322.2	0.59333	0.735294	22.0915	4.66439	49772.9	1700.1	0.0341572	49477	52497	49237	51491	48307	53782	50852	52348	48035	51039	48321	43500	51146	50142	48231	47160	49722.8
1753	unknown2034	1	1	18	0	1129.96	0.977192	1	28	17.9999	7823.25	0.999738	1	23	18.8928	9242.21	3773.76	0.408318	5757	36066	4617	16565	9399	4888	6456	6489	3970	7025	9133	8763	13915	7442	4940	4996	9401.31
1764	unknown2044	0.380147	0.45889	18	9	10299.7	0.881814	1	20	6	32131.5	0.701604	0.847641	19	7.6	16478.8	14652.4	0.889163	682	129	4202	153	10469	152	83440	34465	195	22443	15005	12159	98	21882	904	11198	13598.5
1765	unknown2045	0.139706	0.189099	18	6	294.333	0.975616	1	20	6	4079.75	0.407931	0.530274	19	6.01667	3880.52	200.248	0.0516034	4169	3757	3111	3945	3984	4290	3811	4234	3229	4043	3411	3262	4284	4201	3706	4263	3856.25
1790	unknown2068	0.380147	0.45889	24	0	859.135	0.682879	0.906736	23.9024	6.63e-05	8089.74	0.609693	0.752557	23.9512	3.32e-05	7528.84	1110.48	0.147497	9275	8326	6714	8044	5915	8111	7530	6552	7953	6794	7077	5305	9147	7124	9116	7507	7530.62
1819	unknown2094	0.182589	0.239506	18	6	309.89	0.944382	1	20	6	4349	0.475527	0.604531	19	6.01667	3982.26	345.659	0.0867997	3822	4228	3669	3668	4006	5258	4028	4104	4018	3189	3500	3135	4936	4068	4357	3060	3940.38
1821	unknown2096	0.0579045	0.0920774	24	6	120.915	0.935594	1	20	6	2734.25	0.212125	0.300851	22	6.05	1052.22	1638.85	1.55752	296	414	315	350	9242	301	822	572	126	390	288	1142	298	220	217	216	950.562
1836	unknown2109	0.235786	0.2987	18	0	642.407	0.706805	0.930232	24.0327	6.63e-05	3046	0.465272	0.59363	21.0163	2.9e-05	2524.78	544.157	0.215526	3048	3642	2423	3071	1491	3419	2176	1855	2753	1863	1899	2108	3990	2324	3309	2107	2592.38
1841	unknown2113	0.139706	0.189099	18	9	1752.92	0.992028	1	20	6	8290.5	0.412482	0.535546	19	7.6	6861.04	1340.66	0.195401	3640	5576	4698	5918	7605	10052	9250	6255	3685	6619	6356	8876	11053	5377	4421	6179	6597.5
1857	unknown2128	0.873774	0.972608	24	3	377.949	0.925591	1	22.6735	6.63e-05	4295.5	0.980421	1	23.3368	1.45858	3891.9	486.6	0.125029	4647	5359	3132	4044	3296	4907	4235	3807	4280	3416	2939	3113	4129	3200	4236	3637	3898.56
1858	unknown2129	0.139706	0.189099	24	21	1505.25	0.50849	0.729302	23.6461	17.9999	3808.49	0.258904	0.358508	23.8231	19.4899	2958.01	1292.57	0.436972	4644	1803	4305	4596	1702	2220	1786	1838	2292	2179	2695	2192	5318	5043	764	4109	2967.88
1865	unknown2135	0.0579045	0.0920774	18	9	3383.86	0.825727	1	20	5.99999	16544	0.193187	0.277539	19	7.59999	6688.05	7983.4	1.19368	556	651	595	494	52059	2825	5808	5484	347	2940	1955	5817	794	381	383	810	5118.69
1866	unknown2136	0.475047	0.559107	24	3	503.283	0.762902	0.980032	20	6.00002	4521.5	0.730253	0.877601	22	4.67501	4044.15	556.819	0.137685	4581	4937	3118	4157	3651	5272	4856	4307	4396	3041	3303	3307	4222	3388	4524	3373	4027.06
1870	unknown214	0.182589	0.239506	24	9	563.211	0.724538	0.945873	23.3952	5.99999	4005.25	0.399886	0.521538	23.6976	7.48207	3490.77	563.35	0.161383	4065	2453	2991	3252	4326	3537	4870	3288	3020	3575	3877	4312	2834	4105	2500	2731	3483.5
1874	unknown2143	0.0579045	0.0920774	18	6	2809.51	0.0831155	0.219579	20	6	6936.75	0.030496	0.0582478	19	6.01667	4078.55	2930.43	0.718498	3408	3886	1206	1811	6116	8101	6093	7437	2972	2772	2137	1764	4701	1035	3494	2642	3723.44
1875	unknown2144	0.105571	0.149581	18	6	8144.81	0.0287145	0.160845	20	6	16754	0.0206097	0.0419433	19	6.01667	8342.24	8647.14	1.03655	5030	6172	1839	2726	16237	19555	14623	16601	4783	4762	3576	3029	7308	1412	4889	4168	7294.38
1876	unknown2145	0.0579045	0.0920774	18	9	7383.61	0.018823	0.159709	20	6	27267.2	0.0085251	0.0202336	19	7.6	10660.1	12159.1	1.14062	2386	2315	1115	584	28025	32490	26549	22005	3221	2320	1792	1029	3728	1248	2100	1411	8269.88
1879	unknown2148	1	1	18	15	330.219	0.999977	1	20	17.9999	12069.5	1	1	19	16.4666	11845.7	354.663	0.0299403	13483	12883	10627	11506	10583	11625	11784	11975	11336	12721	11978	11727	13731	11493	11977	11077	11906.6
1882	unknown2150	1	1	18	0	389.616	0.98306	1	26.0177	6.63e-05	3891.25	0.999856	1	22.0088	2.8e-05	3507.52	248.923	0.0709684	3867	4737	3222	3739	2646	3861	4035	3060	4035	3209	2826	3131	3890	3030	3591	3552	3526.94
1892	unknown216	0.139706	0.189099	24	9	733.27	0.545554	0.770466	20.2759	6	4939.25	0.272413	0.374341	22.1379	7.42637	4121.99	759.959	0.184367	4581	2892	3445	3719	5095	4319	6202	4141	3255	4117	4460	4759	3107	4884	2864	3160	4062.5
1910	unknown2176	0.0787266	0.117791	18	6	13061	0.0385133	0.167576	20	6	30809	0.0206133	0.0419433	19	6.01667	18537.7	12709	0.685574	12541	14613	10585	9099	29570	32449	29242	31975	10297	11264	15709	9803	19326	12281	14117	9091	16997.6
1912	unknown2178	0.301037	0.372426	18	15	835.8	0.699294	0.92355	20	12	4900.75	0.538537	0.674144	19	13.6167	4022.38	1200.48	0.298451	3657	4775	3187	4524	1679	2712	3593	3885	3307	5169	4131	6996	4421	2892	4441	4803	4010.75
1913	unknown2179	0.873774	0.972608	18	15	182.787	0.80147	1	20	12	1085.5	0.949781	1	19	13.6167	887.763	259.476	0.292281	700	997	684	1127	399	522	829	904	693	1063	946	1640	1015	757	870	1018	885.25
1915	unknown2180	0.182589	0.239506	18	15	5014.8	0.194471	0.36437	20	12	26593	0.154034	0.228024	19	13.6167	23779.7	5824.5	0.244936	25140	27346	24571	26242	13327	16651	19104	20300	21643	26676	25731	32322	27004	20132	25350	28034	23723.3
1916	unknown2181	0.0579045	0.0920774	18	15	3153.52	0.357399	0.564176	20	12	19179.5	0.100947	0.158198	19	13.6167	17157.6	3876.55	0.225938	17082	19582	17961	19091	9931	12354	15198	15097	15342	19804	18119	23453	18916	14770	17022	20199	17120.1
1917	unknown2182	1	1	18	12	141.598	0.999999	1	20	12	4311.5	1	1	19	12.0333	4095.13	250.289	0.0611188	3661	4185	4153	4257	4122	3959	3445	4450	3122	4292	4358	5474	3717	3361	3917	4576	4065.56
1927	unknown2191	0.105571	0.149581	18	6	20518.8	0.0228132	0.159709	20	6	38909.2	0.0169281	0.0357033	19	6.01667	18037	21590.7	1.19702	7852	8207	6456	4223	44150	36876	39865	34746	5115	8627	11567	5045	13566	8472	6300	5664	15420.7
1937	unknown220	0.0787266	0.117791	18	9	1061.72	0.187404	0.356215	20	5.99998	5119.5	0.0769589	0.125938	19	7.59999	3440.98	1340.32	0.389516	2170	1647	2166	2989	2760	6048	5982	5688	1757	2799	3077	3187	2618	2675	1849	3428	3177.5
1938	unknown2200	0.139706	0.189099	18	3	3375.2	0.867529	1	25.5652	6.63e-05	15652.5	0.376968	0.49583	21.7826	1.81525	13805.6	11843.6	0.857886	26978	21000	11143	3489	13521	10901	10216	5721	9661	8349	6180	2167	56264	19519	17243	7945	14393.6
1947	unknown2209	0.0787266	0.117791	18	9	2995.3	0.0971827	0.238549	20	5.99999	11377.8	0.0449331	0.0803635	19	7.6	6620.31	3641.69	0.550078	5110	4570	2797	1400	13423	13088	9532	9468	6106	5425	3291	2445	8162	2684	3518	3452	5904.44
1948	unknown221	0.475047	0.559107	24	9	351.079	0.940941	1	22.9091	5.99999	4113	0.806916	0.952808	23.4545	7.46915	3809.34	307.641	0.0807598	4548	3258	3296	3527	4040	3811	4801	3800	3524	3910	4121	3998	3421	4331	3155	3294	3802.19
1959	unknown222	1	1	18	12	347.72	0.999604	1	20	12	3950	1	1	19	12.0333	3547.65	396.488	0.111761	2707	4513	2604	4188	2468	4070	2317	3779	2954	3656	5117	4073	4069	2552	3205	3741	3500.81
1967	unknown2227	1	1	18	15	2513.41	0.991619	1	20	17.9999	19143.7	0.999965	1	19	16.4666	17794.1	2763.59	0.155309	18730	26198	12909	23668	11688	19548	12510	16979	15045	15830	19214	23412	23348	13645	16786	22796	18269.1
1968	unknown2228	1	1	18	0	11768.7	1	1	24.5682	17.9999	151662	1	1	21.2841	18.439	147990	7209.76	0.0487178	161745	211405	82955	168678	108323	201611	120165	140491	152702	121165	144434	161148	201538	102877	156945	145288	148842
1969	unknown2229	1	1	18	3	358.68	1	1	20	6	6662.5	1	1	19	4.43333	6511.19	366.415	0.0562746	6571	8062	3840	7275	4639	9496	5078	7437	6110	5316	6564	6684	8356	5538	6288	6847	6506.31
1971	unknown2230	0.105571	0.149581	24	21	1988.38	0.46978	0.691886	20	17.9999	11477.7	0.198572	0.284142	22	19.525	10208.3	2007.84	0.196688	12192	14968	8383	13043	5855	9632	6187	8145	8515	9518	11319	12631	13307	8703	10242	13659	10393.7
1972	unknown2231	0.719948	0.813936	18	15	820.951	0.805862	1	20	17.9999	4007.25	0.896039	1	19	16.4666	3612.51	758.833	0.210057	3963	4820	3033	5181	2428	3648	2047	3226	3281	3425	3799	5007	4980	3036	3241	4772	3742.94
1973	unknown2232	0.182589	0.239506	24	21	1609.55	0.588001	0.815486	20	17.9999	12169.7	0.346946	0.463801	22	19.525	10689	1499.36	0.140272	12665	13439	7290	12951	6917	10702	7101	8391	9338	10226	12559	12981	14786	8951	11539	13403	10827.4
1974	unknown2233	0.587657	0.676024	24	21	426.032	0.937906	1	24.1644	17.9999	4091.5	0.879507	1	24.0822	19.5053	3606.43	515.477	0.142933	4029	4813	2464	3855	2213	4276	2497	3559	3446	2871	3678	3607	5182	3261	3762	4161	3604.62
1975	unknown2234	0.0579045	0.0920774	24	21	1514.8	0.369045	0.577275	20	17.9999	8514.49	0.103552	0.16152	22	19.525	7141.61	1493.25	0.209091	8716	10146	5216	8611	4300	6394	4207	5638	5899	6660	8169	8458	10470	6331	7422	9835	7279.5
1976	unknown2235	1	1	18	9	459.619	0.999989	1	27.1385	6.00001	5521.25	1	1	22.5692	8.13721	4977.19	438.857	0.0881737	4878	5186	2804	4200	3342	8036	4493	6214	5406	4123	5333	4923	6142	4719	4554	4827	4948.75
1977	unknown2236	1	1	24	18	796.379	1	1	24.8451	17.9999	13847.2	1	1	24.4225	18.0054	12887	881.564	0.0684074	17450	14521	10467	8585	9801	18651	10706	8854	12919	9244	13092	16326	20300	11610	9992	13487	12875.3
1978	unknown2237	0.301037	0.372426	24	21	984.646	0.634886	0.860668	20	17.9999	5686.25	0.507403	0.639236	22	19.525	4871.74	962.597	0.197588	6083	7199	3164	5938	2189	5219	2728	3835	6160	4486	5188	4436	7428	4109	5969	5239	4960.62
1979	unknown2238	1	1	18	12	741.401	0.977729	1	20	12	7545.5	0.99975	1	19	12.0333	6760.77	737.149	0.109033	6380	7945	4749	7208	5043	7355	4828	6766	7038	6563	7178	9403	8214	5227	6014	6868	6673.69
1982	unknown2240	0.105571	0.149581	18	15	3845.6	0.420936	0.63485	20	12	22377	0.182804	0.264465	19	13.6167	19356.7	3863.82	0.199611	18374	23953	13309	18984	13240	18188	13436	17434	18933	21252	24838	24485	23317	16521	18523	24322	19319.3
1984	unknown2242	1	1	18	15	1492.7	0.997908	1	20	12	13493.5	0.999998	1	19	13.6167	12056.2	1877.56	0.155734	11805	15996	7514	12979	8439	15061	7650	11093	14587	11692	13237	14458	15816	8240	12198	11844	12038.1
1985	unknown2243	0.587657	0.676024	24	15	673.166	0.777517	0.993697	20	12	6433.5	0.814796	0.960541	22	13.475	5438.76	1255.3	0.230806	5357	6285	3119	4974	4093	6034	4059	5526	6655	5887	5926	7266	7027	3865	5045	5362	5405
1986	unknown2244	0.587657	0.676024	24	15	2501.74	0.904029	1	20	12	20170.8	0.867283	1	22	13.475	17467.4	3416.21	0.195576	17708	22800	9576	15886	11466	20207	11614	15963	20575	17752	21509	20847	23397	12782	17772	18155	17375.6
1987	unknown2245	0.182589	0.239506	18	0	659.024	0.577792	0.804191	20	12	6514	0.34277	0.458577	19	15.2	5560.71	1802.15	0.324086	7033	8512	3387	6570	2542	5269	2911	4761	7961	5551	6282	6262	7322	4558	6674	6299	5743.38
1989	unknown2247	0.340592	0.42076	24	15	684.833	0.804833	1	20	12	5300.5	0.628883	0.773598	22	13.475	4273.32	1273.87	0.298098	3841	5458	2039	3312	2997	5988	2773	3782	5186	4464	5973	5579	5481	3256	3841	3855	4239.06
1990	unknown2248	0.0579045	0.0920774	24	15	2105.41	0.381264	0.590653	20	12	12737.8	0.106261	0.165151	22	13.475	9971.7	3518.9	0.352888	8969	12241	5260	8286	6771	11141	6453	9026	12499	10809	14050	13593	12295	6801	9817	10022	9877.06
1992	unknown225	1	1	24	0	2790.24	0.9997	1	24.1644	17.9999	32781.2	1	1	24.0822	21.0105	29163.8	3303.24	0.113265	25178	19394	48317	27817	21781	20870	29436	30502	23564	38080	23116	27240	20346	26755	40557	43467	29151.2
1995	unknown2252	0.182589	0.239506	24	15	775.696	0.493491	0.713938	20	12	5904.25	0.30697	0.416019	22	13.475	4622.6	1583.93	0.34265	4026	5449	2343	3648	3276	5858	2889	4299	6046	5127	6043	6401	6233	3394	4285	3963	4580
1996	unknown2253	0.235786	0.2987	18	15	1339.08	0.497722	0.718619	20	12	5210.5	0.368797	0.4876	19	13.6167	4359.52	1480.09	0.339508	5183	6006	2626	4877	2006	4137	1795	3360	5919	4588	5512	4823	6543	3266	4770	4112	4345.19
1999	unknown2256	0.0579045	0.0920774	24	15	3978.54	0.100983	0.243788	20	12	20382.2	0.0359132	0.0668961	22	13.475	13707.7	8393.46	0.612315	10580	13692	5543	9300	10065	17299	8038	11986	17554	19104	21978	22893	16648	7680	10568	12784	13482
2001	unknown2258	0.0579045	0.0920774	24	12	1061.54	0.0555901	0.183256	20	12	5212.5	0.0216914	0.0437893	22	12.1	3410.44	1795.78	0.526553	2589	3408	1459	2209	2032	4009	2164	3028	4743	4922	5313	5872	3723	2093	2672	2636	3304.5
2013	unknown2269	0.139706	0.189099	18	0	8554.22	0.681628	0.905663	20	17.9999	68584.7	0.319154	0.43051	19	18.05	58719.6	10038.7	0.17096	75528	84470	38171	72322	38531	61091	40849	45307	67124	52223	57571	66886	86619	49286	71488	66946	60900.8
2014	unknown227	0.796861	0.90042	24	3	108.187	0.981372	1	20	6.63e-05	2501	0.974299	1	22	1.37504	2381.47	189.854	0.0797214	2867	2531	2188	2418	2041	3037	2315	2454	2188	2162	2483	1929	2287	2382	2777	2206	2391.56
2016	unknown2271	0.139706	0.189099	18	0	518.663	0.66281	0.888535	24.2975	17.9999	3963.75	0.312936	0.423309	21.1488	18.408	3635.51	611.671	0.168249	4489	5583	2818	4377	2845	3284	3153	3301	3678	2952	3337	3712	4663	3072	4086	4034	3711.5
2018	unknown2273	1	1	24	0	945.932	0.94976	1	24.8451	6.63e-05	6623.49	0.998716	1	24.4225	3.26e-05	5834.36	865.803	0.148397	7095	6133	4442	8824	4498	7142	4489	5061	5369	4972	4751	6076	6504	4654	6320	6837	5822.94
2019	unknown2274	0.475047	0.559107	24	0	1046.16	0.767678	0.984319	23.9024	6.63e-05	6800.99	0.732549	0.880115	23.9512	3.32e-05	6084.08	1312.71	0.215761	6599	8524	4613	7468	5212	5539	3944	7046	4004	4109	6725	6065	8439	6871	6022	6199	6086.19
2020	unknown2275	0.0579045	0.0920774	24	12	1741.25	0.205351	0.379177	20	12	8946.25	0.0645905	0.108436	22	12.1	6484.11	2596.45	0.400432	4990	7051	2868	4530	4564	8853	4347	6234	8115	7963	9824	9883	7170	3514	5871	5518	6330.94
2024	unknown2279	0.0579045	0.0920774	24	15	1152.05	0.1368	0.289531	20.1831	12	5215.75	0.0462463	0.0823721	22.0915	13.471	3701.59	1836.55	0.496153	2921	3223	2000	3030	2378	3731	2137	3159	4739	5077	4501	6546	5700	2987	2675	3651	3653.44
2025	unknown228	0.0787266	0.117791	24	6	312.895	0.407482	0.621049	20.464	6	4425	0.142419	0.213013	22.232	6.03819	3988.4	320.902	0.0804587	4111	4348	3540	4146	3937	5170	4270	4323	3411	3893	3649	3874	4042	3844	3086	3887	3970.69
2026	unknown2280	0.301037	0.372426	24	18	18630.5	0.345807	0.551509	20	17.9999	105466	0.339618	0.455137	22	18.15	88211.6	21870.6	0.247934	100884	129257	56580	102570	41867	83986	42176	61779	114853	83685	93313	106737	137202	72957	111794	99910	89971.9
2027	unknown2281	1	1	18	12	356.028	0.999198	1	20	12	4783.5	1	1	19	12.0333	4490.05	251.219	0.0559502	4548	5265	3015	4469	3506	5227	3987	4181	5018	4806	4574	4736	5445	3654	4591	4344	4460.38
2028	unknown2282	0.235786	0.2987	18	15	1738.42	0.443637	0.65944	20	12	7521.25	0.340754	0.456207	19	13.6167	6854.12	1612.81	0.235305	7598	9986	5141	7495	4417	5799	4647	4935	8231	6910	6891	8053	8969	5364	7451	7529	6838.5
2034	unknown2288	0.719948	0.813936	24	0	1651.09	0.999129	1	20	6.63e-05	27862.7	0.956299	1	22	3.65e-05	26442.7	2074.3	0.0784451	30262	33478	17760	29951	22509	33087	23839	28560	27142	22302	24019	22410	34550	24498	26628	24691	26605.4
2035	unknown2289	1	1	18	3	2174.71	0.999687	1	21.0501	5.76e-05	26686.2	1	1	19.5251	1.62712	25111.3	1673.56	0.0666458	28744	31842	18148	28011	21666	29850	23512	26439	25671	22302	23361	22487	32324	22556	25253	23472	25352.4
2042	unknown2295	0.105571	0.149581	18	0	330.219	0.234698	0.416323	20	12	2880.5	0.116399	0.1786	19	15.2	2578.95	726.215	0.281593	2715	3247	2667	3157	1089	2312	1879	2333	2521	3215	2826	2960	3175	2391	2623	3331	2652.56
2053	unknown2304	1	1	18	12	232.638	0.998903	1	25.1282	12	3161.25	0.999999	1	21.5641	12.337	2967.41	192.558	0.0648908	3159	3355	1885	2463	2262	3643	2710	3192	3512	2859	3086	3188	3421	2426	3211	2910	2955.12
2058	unknown2309	1	1	24	18	89.449	0.969202	1	28	17.9999	897.249	0.999521	1	26	18.1071	747.639	8.48897	0.0113544	486	557	612	854	630	498	884	855	572	674	822	922	1014	1241	697	637	747.188
2066	unknown2316	0.161148	0.217849	18	3	238.649	0.580011	0.806502	25.1282	6.63e-05	4899.25	0.314998	0.425567	21.5641	1.79704	4605.71	1166.14	0.253195	5315	6048	3974	4260	3398	4338	4537	4306	4084	3981	4338	3178	7832	6073	4957	4137	4672.25
2068	unknown2318	1	1	24	18	380.423	0.999438	1	28	6	7452.75	1	1	26	25.5357	7616.39	636.429	0.0835605	7602	7449	7347	2599	8150	6656	8255	6750	7393	10222	7876	3990	15218	9777	7101	4874	7578.69
2070	unknown232	0.0579045	0.0920774	18	6	796.202	0.312029	0.509651	20	5.99999	3757	0.0905854	0.144257	19	6.01666	2905.91	921.4	0.317078	1811	1880	2303	3177	3155	4442	3302	4129	2071	2414	2543	2727	2840	2804	2240	2870	2794.25
2075	unknown2324	0.0787266	0.117791	24	6	1420.93	0.0152338	0.159709	20	6	59221.2	0.00926585	0.021652	22	6.05	19450.3	37406.4	1.92318	3071	3259	2321	4693	50934	62109	58171	65671	2798	3397	2569	3113	3833	3237	2158	2745	17129.9
2076	unknown2325	0.0787266	0.117791	18	6	23083.9	0.0158471	0.159709	20	6	42605	0.00958963	0.0222287	19	6.01667	15986.7	27107.5	1.69563	2518	3020	2017	4384	34824	46265	46518	42813	2351	2911	2328	2553	3393	3085	1861	2388	12701.8
2077	unknown2326	0.0787266	0.117791	18	6	13529.4	0.0159928	0.159709	20	6	25189.2	0.00966628	0.0223346	19	6.01667	9709.11	15758.4	1.62306	1866	1935	1564	3295	20788	28268	26772	24929	1764	1933	1812	1926	2505	2254	1328	1853	7799.5
2079	unknown2328	0.235786	0.2987	24	15	3810.24	0.867842	1	28	12	21992.5	0.529279	0.664283	26	13.6964	18352.1	3729.64	0.203227	15854	14157	12892	4674	18530	19400	17745	17812	24490	32049	21304	10127	37494	22300	17078	10001	18494.2
2083	unknown2331	0.0787266	0.117791	18	3	4354.54	0.425596	0.640316	20	5.99997	72607.2	0.147292	0.219169	19	4.43332	71298.8	4477.5	0.0627991	72824	74749	71529	70616	69759	71432	72422	76816	62992	65066	64453	69973	80526	76319	67547	72804	71239.2
2089	unknown2337	0.380147	0.45889	24	3	379.363	0.846487	1	23.52	6.06e-05	3137.25	0.686653	0.832132	23.76	1.48503	2647.99	598.745	0.226113	2489	3235	2746	4079	1725	3099	2825	3340	1213	1676	2480	3180	3094	2701	2560	1969	2650.69
2106	unknown2352	0.182589	0.239506	18	0	910.754	0.898085	1	20	17.9999	21496.5	0.460458	0.588657	19	18.05	20900.6	790.357	0.0378151	22407	21948	20717	22165	19932	20805	19895	20092	19091	21514	22017	20588	24238	20255	20709	20784	21072.3
2108	unknown2354	0.182589	0.239506	18	15	418.254	0.993045	1	20	12	7522.75	0.49092	0.621182	19	13.6167	7362.63	406.743	0.0552443	7567	8306	7276	7417	7181	7115	6820	6809	6698	7995	7771	7627	7802	7140	6871	7344	7358.69
2114	unknown236	1	1	18	6	1217.28	1	1	20	6.00001	11777.8	1	1	19	6.01667	11026.9	856.625	0.0776852	8996	13548	7829	10483	9220	15008	10751	12132	13562	8514	9024	8390	12149	9408	15752	10003	10923.1
2130	unknown2374	0.105571	0.149581	24	6	5213.14	0.0201779	0.159709	20	6	168398	0.0152342	0.0328997	22	6.05	57989	104254	1.79782	13951	12347	10764	11995	179794	195855	182350	115594	10947	16562	12880	10629	11474	11101	18353	9758	51522.1
2136	unknown238	0.105571	0.149581	18	6	5523.03	0.229202	0.409614	20	6.00002	25202.5	0.114247	0.175858	19	6.01667	19698	6048.23	0.307048	11529	15270	14970	20373	23976	28398	21007	27429	14860	17720	17245	19757	18041	19199	13838	19829	18965.1
2144	unknown2387	0.0787266	0.117791	18	6	12288.8	0.0156442	0.159709	20	6	20287.2	0.00948274	0.0220399	19	6.01667	7475.72	13099.6	1.75229	1053	998	795	1295	18199	20579	22503	19868	910	1039	1048	1055	1315	932	1750	874	5888.31
2156	unknown2398	0.182589	0.239506	18	6	7604.93	0.0405612	0.167576	20	6	18437.5	0.043736	0.0785796	19	6.01667	6173.25	12526.3	2.02913	66	34	30	129	10787	17181	29566	16216	40	39	43	47	48	37	210	12	4655.31
2157	unknown2399	0.0579045	0.0920774	18	6	102698	0.0187845	0.159709	20	6	190235	0.0085099	0.0202128	19	6.01667	65749.4	126970	1.93112	3914	2964	2905	7284	147771	191108	241418	180643	2621	3108	3507	2446	3762	2796	7989	1575	50363.2
2160	unknown2400	0.0579045	0.0920774	18	6	12563.9	0.0194791	0.159709	20	6	24671	0.00878359	0.0206926	19	6.01667	8943.17	16014.2	1.79067	1122	883	916	2090	18557	29285	28564	22278	833	962	1005	749	1112	881	2325	479	7002.56
2179	unknown2418	0.0787266	0.117791	24	9	4600.44	0.0225179	0.159709	20	6	93193.5	0.0130036	0.0288303	22	7.425	31046.3	40339.2	1.29932	5269	4446	5022	9918	69703	89224	125211	88636	5027	5320	5722	4456	4836	5156	11497	3130	27660.8
2205	unknown2441	0.139706	0.189099	18	6	241143	0.0218192	0.159709	20	6	456687	0.0207075	0.0421154	19	6.01667	170003	293077	1.72396	24729	18645	20814	39052	360636	453394	600203	412514	22546	25128	26821	20572	24299	26759	61544	14147	134488
2206	unknown2442	0.182589	0.239506	18	6	4617.76	0.0171932	0.159709	20	6	8794.5	0.0212334	0.0430066	19	6.01667	3317.94	5587.24	1.68395	842	626	443	536	10364	8520	9312	6982	460	657	592	594	695	411	631	589	2640.88
2210	unknown2446	0.105571	0.149581	18	9	2720.95	0.0238004	0.159709	20	6	19892.5	0.0175543	0.0366844	19	7.6	13174.2	4896.86	0.3717	9765	9674	9312	9353	19533	21115	18434	20488	7069	9601	10733	11290	11484	10501	7760	9274	12211.6
2220	unknown2455	0.0579045	0.0920774	24	6	385.373	0.0170117	0.159709	20	6	10727.8	0.00780441	0.0188262	22	6.05	3913.39	6409.35	1.6378	1218	1253	966	1151	9649	12416	9078	11768	816	1123	1257	1152	1472	1142	772	1020	3515.81
2224	unknown2459	0.139706	0.189099	18	15	1324.94	0.0426677	0.168276	20	12	4947	0.0364961	0.0677069	19	13.6167	4321.32	1272.19	0.294397	4890	4744	3746	5020	2227	3135	2667	2962	4636	4448	5011	5693	5850	4444	4525	4946	4309
2225	unknown246	0.380147	0.45889	18	15	1036.8	0.767629	0.984319	20	12	5110.5	0.651221	0.79453	19	13.6167	4364.97	1113.67	0.255139	4006	4122	4091	5924	2262	3721	3453	4154	3993	5411	6063	4975	4429	5347	2715	5001	4354.19
2248	unknown2480	0.0579045	0.0920774	24	18	2333.81	0.0873322	0.225222	20.0911	12	13227	0.0317929	0.0603521	22.0456	14.8508	10858	3612.06	0.332662	9381	11590	8758	10335	7732	10496	7203	8045	12477	12349	13473	14609	15233	10164	11284	11108	10889.8
2262	unknown2493	0.0579045	0.0920774	24	9	40456.1	0.0145784	0.159709	20	6	1144365	0.00681841	0.0169093	22	7.425	386258	500404	1.29552	92941	75799	71056	84089	1014880	1162666	1264169	1135745	87543	72731	102023	72140	88125	59721	94083	30475	344262
2266	unknown2497	0.0579045	0.0920774	24	6	187.737	0.0143039	0.159709	20	6	5196.75	0.00670574	0.0166984	22	6.05	1840.15	3167.15	1.72114	541	517	451	431	4914	5304	5722	4847	483	429	560	439	493	287	576	305	1643.69
2282	unknown2510	0.139706	0.189099	18	15	1385.22	0.593032	0.819869	20	12	7872.75	0.289207	0.395283	19	13.6167	7013.48	1714.12	0.244403	7816	8415	6774	8065	4024	6941	4790	5750	6731	7489	7798	9473	8494	6093	6199	7098	6996.88
2284	unknown2512	0.0787266	0.117791	18	0	2588.01	0.295551	0.491259	20	17.9999	13065.7	0.11077	0.171237	19	18.05	11574.5	2225.78	0.192301	15190	15496	12229	13615	6591	10535	7251	8859	9989	11831	12652	16428	15975	10507	11706	14075	12058.1
2286	unknown2514	0.235786	0.2987	18	6	641.876	0.348054	0.553317	20	6	7673.25	0.287251	0.392985	19	6.01667	6620.16	894.104	0.135058	6743	6405	7068	6305	9511	6451	8369	6362	4200	5594	5555	6496	6944	5736	5662	6788	6511.81
2297	unknown2524	0.301037	0.372426	24	15	630.386	0.463909	0.684871	20	12	4724.75	0.414575	0.537136	22	13.475	3920.86	1040.49	0.265372	3369	4149	3202	3915	2560	4219	2524	3532	3664	5055	4058	6122	4504	3540	3500	4373	3892.88
2301	unknown2528	0.235786	0.2987	24	18	2574.58	0.271933	0.463571	20	12	14968.2	0.240253	0.33547	22	14.85	12052.3	4001.39	0.332001	10680	12523	8923	11702	8219	12126	7180	10349	11120	16589	13683	18481	15748	10706	10910	14494	12089.6
2302	unknown2529	0.182589	0.239506	24	18	14630.4	0.341808	0.546742	20	12	97345.2	0.235538	0.329632	22	14.85	80887.8	25225.9	0.311863	73979	85934	64486	81043	47064	87089	50762	71706	90398	91998	97734	109251	111277	58910	85160	91168	81122.4
2303	unknown253	0.139706	0.189099	18	0	1323	0.576827	0.803365	24.0327	17.9999	2548.49	0.283537	0.388149	21.0163	18.3786	1630.3	1018.13	0.624508	1061	2677	2444	3755	248	360	422	2757	398	521	786	2583	2134	1640	1902	4518	1762.88
2304	unknown2530	0.105571	0.149581	24	18	10410	0.277059	0.470642	20	12	63906.2	0.132555	0.200546	22	14.85	52878.6	16102.7	0.304523	49502	55700	37883	52390	31354	55663	34667	46263	51892	60367	66841	76525	67383	43749	56606	61668	53028.3
2305	unknown2531	0.235786	0.2987	24	18	1513.92	0.298585	0.494029	20.464	12	9168.5	0.257217	0.356513	22.232	14.8554	7384.37	2267.83	0.307112	6248	7240	5541	6895	5261	7172	4919	6544	6281	10495	8386	11512	9334	6387	6929	9257	7400.06
2306	unknown2532	0.182589	0.239506	24	3	743.523	0.30488	0.501626	20	6	5877.25	0.216456	0.306122	22	4.675	5185.46	841.735	0.162326	5375	6097	5627	4962	6052	5813	5104	6540	2510	4529	4171	4908	6603	4657	4378	5228	5159.62
2307	unknown2533	0.301037	0.372426	24	18	1119	0.406927	0.620613	20	12	8093.75	0.379707	0.498977	22	14.85	6561.85	2267.72	0.345591	6052	7749	5349	5813	4402	6487	4202	5608	6300	7589	7430	11056	7982	5360	6584	7364	6582.94
2308	unknown2534	0.209188	0.274147	24	18	451.134	0.371487	0.579606	20.0911	12	4031.75	0.276242	0.379242	22.0456	14.8508	3664.54	719.892	0.196448	3609	3810	3268	3661	2703	3651	2743	3365	3439	4121	3826	4741	4554	3342	3609	4292	3670.88
2313	unknown2539	0.0579045	0.0920774	24	15	4110.59	0.126154	0.275327	20	12	28126	0.0432393	0.077784	22	13.475	20619.1	9664.69	0.468725	16653	19515	14132	17133	12946	24660	14737	19300	23024	26856	28537	34087	22441	14342	17767	19617	20359.2
2323	unknown2548	0.139706	0.189099	18	6	2054.15	0.229214	0.409614	20	5.99999	8402.5	0.142222	0.212866	19	6.01666	6109.13	2453.55	0.401619	4895	4402	4592	4418	6931	9289	9391	7999	3608	4587	4431	7208	7733	4199	4821	4485	5811.81
2334	unknown2558	0.105571	0.149581	24	6	3465.88	0.296647	0.49219	20.6557	6.00001	19895.8	0.139787	0.209729	22.3279	6.03385	16220.8	2180.59	0.134432	20858	18180	17127	13655	22565	23751	15443	17824	10866	13934	12920	14375	18140	8756	12684	16628	16106.6
2338	unknown2561	1	1	18	0	3605.89	0.987406	1	28	12	23556	0.99992	1	23	4.92857	24363.6	2403.95	0.0986697	28467	29590	29329	25071	33149	23416	18773	18708	18148	24442	22848	28786	24006	16493	22645	26740	24413.2
2360	unknown2581	0.105571	0.149581	24	3	613.769	0.0540797	0.181664	20	6	3895.75	0.0352013	0.0658124	22	4.675	3389.88	576.454	0.170051	3899	3685	3758	3525	3734	4215	3828	3806	1997	2739	2614	2876	3924	3304	2570	3481	3372.19
2380	unknown26	0.235786	0.2987	24	3	422.496	0.884385	1	20.5594	6.63e-05	3920	0.53543	0.670456	22.2797	1.39252	3346.82	844.303	0.25227	3326	2681	5838	3835	3499	5235	3051	2560	2018	2457	2450	3273	3006	4365	2498	4046	3383.62
2405	unknown2621	0.0579045	0.0920774	18	9	2798.02	0.314023	0.512135	20	6.00002	15936.8	0.0910485	0.144835	19	7.60001	12288.2	3017.41	0.245553	9137	9742	8765	9496	15964	17993	12986	16804	8465	10951	10858	12847	16312	10319	8517	7965	11695.1
2407	unknown2623	0.105571	0.149581	18	6	929.492	0.512677	0.734334	20	5.99999	5752.5	0.211974	0.300737	19	6.01666	4858.83	968.24	0.199274	3645	4686	4084	4442	6179	5992	5139	5700	3171	4312	4691	5346	4751	3734	4527	5465	4741.5
2441	unknown2654	0.139706	0.189099	24	0	775.696	0.51515	0.736658	23.0287	6.63e-05	3521.5	0.261359	0.361214	23.5144	3.39e-05	2924.64	949.207	0.324555	3936	3987	3198	2965	2120	2234	3474	2820	1738	2127	2173	2612	3999	4988	2751	1926	2940.5
2445	unknown2658	0.105571	0.149581	18	3	286.555	0.801319	1	26.3284	17.9999	7446.98	0.293536	0.400193	22.1642	20.5056	4661.06	1691.9	0.362987	3419	7319	2847	5026	2945	3415	3462	3664	7253	2289	2171	3279	7309	3923	13811	4745	4804.81
2447	unknown266	0.139706	0.189099	24	21	1175.74	0.601398	0.827668	22.2166	18	7230.99	0.29211	0.398778	23.1083	19.4711	5749.9	1385.27	0.240921	7878	5523	5243	6200	989	4937	5773	4383	5268	2187	8432	7142	7426	7419	6888	7191	5804.94
2455	unknown2667	0.0787266	0.117791	18	9	1680.79	0.240334	0.424061	20	5.99999	9093.75	0.0939885	0.148746	19	7.59999	6682.86	1803.62	0.269888	4701	4473	5329	4664	8359	8539	10348	9129	4468	5580	5064	6402	6857	8497	4691	4152	6328.31
2462	unknown2673	0.475047	0.559107	18	3	2527.38	0.752634	0.971358	20	6.63e-05	23786.7	0.725269	0.873066	19	1.58336	21647.1	3146.41	0.14535	19416	23783	29622	22326	22845	20113	22106	26185	13500	17819	20102	21919	28297	26693	19998	20167	22180.7
2464	unknown2675	0.380147	0.45889	24	0	878.934	0.756213	0.974373	24.8451	6.63e-05	7280.49	0.645844	0.789738	24.4225	3.26e-05	6350.36	1031.5	0.162432	7480	7446	6361	7835	4686	6327	6641	6220	4376	5625	6422	5828	8137	8079	5193	4732	6336.75
2470	unknown2680	0.587657	0.676024	24	0	1019.12	0.854206	1	24.7059	17.9999	10925.2	0.847942	0.989114	24.3529	21.0479	10586.9	979.365	0.0925075	10974	11621	10705	13024	8240	9750	11430	9754	8950	9531	10787	10668	12180	12919	9670	8932	10570.9
2475	unknown2685	0.235786	0.2987	24	3	1903	0.304245	0.501096	20	6.63e-05	15273	0.260746	0.360712	22	1.37504	13684.1	3210.75	0.234633	11619	16109	19917	13447	15882	13547	15156	15635	8814	9797	10729	12802	16740	15472	13599	12411	13854.8
2478	unknown2688	0.0787266	0.117791	18	6	310.243	0.946108	1	20	6.00001	3372.75	0.267931	0.369826	19	6.01667	3090.85	295.87	0.0957243	2962	3263	2977	2411	3365	3477	3400	3249	3019	2611	2714	2972	3297	3131	3605	2427	3055
2482	unknown2691	0.139706	0.189099	18	9	899.086	0.91137	1	20	5.99998	5241.25	0.389742	0.510306	19	7.59999	4016.56	845.701	0.210554	2293	3486	2642	2899	4216	5980	4686	6083	2668	2399	3895	3768	5412	5686	3165	2327	3850.31
2489	unknown2698	0.873774	0.972608	18	0	1066.32	0.980427	1	28	12	7044.75	0.989199	1	23	4.92857	7244.62	1106.77	0.152772	8878	8890	8566	7467	7912	6719	5367	6717	5292	7376	7613	7898	7661	4622	6180	9121	7267.44
2490	unknown2699	0.587657	0.676024	24	0	565.509	0.946249	1	23.3952	6.41e-05	6495.25	0.882406	1	23.6976	3.25e-05	5844.96	578.893	0.0990414	6855	6883	6837	5406	7526	6130	4598	5764	4038	5520	5285	5784	6307	3558	6968	6155	5850.88
2493	unknown2700	0.105571	0.149581	24	0	2452.6	0.828358	1	26.1721	6.63e-05	22418.5	0.300539	0.40871	25.0861	3.18e-05	19330.1	2637.77	0.136459	25101	24787	21016	18770	20439	20321	13214	18125	15161	17899	17618	19042	21521	11767	21249	21929	19247.4
2494	unknown2701	0.587657	0.676024	24	3	260.039	0.933157	1	26.8085	6.63e-05	4304.5	0.877837	1	25.4043	1.5878	3768.42	318.993	0.0846491	4683	4842	3946	3747	4254	4176	2777	3169	3015	3423	3599	3854	4031	2358	4153	4183	3763.12
2505	unknown2711	0.0579045	0.0920774	24	0	2422.9	0.363493	0.571505	25.8651	6.63e-05	18847.2	0.102313	0.159875	24.9326	3.2e-05	15837.2	2658.51	0.167865	18333	18840	20629	17587	14028	13155	14465	15334	9775	13687	14302	18541	16976	17785	12953	15838	15764.2
2520	unknown2725	0.105571	0.149581	24	0	1778.73	0.309233	0.506422	24.7059	6.63e-05	13498.5	0.144361	0.215547	24.3529	3.27e-05	11387.2	2213.92	0.194422	13048	13427	13746	13773	9174	10968	11555	11914	7184	9849	9678	11244	13554	14386	8506	9795	11362.6
2532	unknown2736	0.0579045	0.0920774	18	3	238.825	0.564515	0.790511	27.1385	4.47e-05	3341.5	0.144505	0.215687	22.5692	1.88079	3457.04	1280.83	0.370499	2556	3068	4196	3546	2948	2587	3067	3701	2742	2838	2701	2814	3426	6365	5864	3440	3491.19
2552	unknown2754	0.0787266	0.117791	18	6	449.543	0.214587	0.391557	20	6	3079.25	0.0858339	0.137908	19	6.01667	2751.8	198.43	0.0721092	3068	3555	2601	2624	3245	3715	2627	2730	1431	1992	1887	2462	3530	2760	2541	2876	2727.75
2565	unknown2766	0.182589	0.239506	18	0	237.058	0.591911	0.818842	20	17.9999	4564	0.348537	0.465361	19	18.05	4360.43	256.033	0.0587174	4471	4663	4523	4889	3510	4136	4560	4074	4275	4227	4565	4508	4696	4950	4518	4092	4416.06
2567	unknown2768	0.139706	0.189099	24	0	1247.16	0.592925	0.819869	24.2975	6.63e-05	8353.99	0.28917	0.395283	24.1488	3.3e-05	7229.24	1406.99	0.194625	8585	9037	8538	7256	8312	7781	4462	6214	4938	6306	6383	7072	9618	6008	6703	8347	7222.5
2574	unknown2774	0.105571	0.149581	24	3	379.363	0.320371	0.520235	23.9024	7.37e-05	6454	0.148364	0.22061	23.9512	1.49699	5845.34	824.696	0.141086	6850	6855	5920	6191	5192	6074	5732	6042	4625	5236	5219	5821	6956	6016	5648	5160	5846.06
2579	unknown2779	0.105571	0.149581	24	3	957.776	0.673813	0.898279	21.995	6.63e-05	6896.75	0.259157	0.358743	22.9975	1.43738	5892.55	1264.96	0.214671	7635	6605	7576	5771	8428	6060	5160	5767	2879	5011	5196	5656	6931	3339	5490	7226	5920.62
2583	unknown2782	0.235786	0.2987	24	6	451.841	0.486418	0.708916	20.2759	5.99998	5865.25	0.363055	0.481037	22.1379	6.04274	5462.23	183.92	0.0336713	5995	5854	5558	5229	6176	5838	5809	5638	4118	5202	5008	5657	6152	4890	4889	5212	5451.56
2588	unknown2787	1	1	24	6	126.395	1	1	23.6461	17.9999	3606.5	1	1	23.8231	0.13366	3531.26	163.175	0.0462087	4047	4313	3485	2951	5411	4637	959	2418	2209	4131	3610	3918	3453	474	3211	7288	3532.19
2604	unknown2800	0.0579045	0.0920774	24	0	8236.2	0.180229	0.345918	24.9858	6.63e-05	60030.4	0.0580504	0.0991161	24.4929	3.25e-05	51746.7	8882.47	0.171653	61846	63290	60037	54949	44127	45054	51730	47232	40243	46571	45190	50899	58546	64079	47843	44141	51611.1
2605	unknown2801	0.0787266	0.117791	18	0	676.701	0.313326	0.511191	24.9858	6.63e-05	4804.24	0.115992	0.178164	21.4929	2.85e-05	4121.76	538.472	0.130641	4892	4923	4738	4664	3475	3705	4143	3937	3271	3769	3712	4232	4610	5417	3988	3348	4176.5
2610	unknown2806	0.235786	0.2987	18	6	29285.2	0.391326	0.603118	20	6	314150	0.312151	0.42238	19	6.01667	287328	25904.3	0.0901559	299926	313200	245017	255882	310144	313626	328092	304737	283113	248937	265026	281488	276478	260718	304744	255894	284189
2618	unknown2813	0.0787266	0.117791	18	6	883	0.425884	0.640324	20	6.00002	6358.5	0.147369	0.219206	19	6.01667	5422.21	895.009	0.165064	5206	5046	5105	5074	5962	6754	5915	6803	3484	4369	4675	5718	6205	6114	4004	4586	5313.75
2627	unknown2821	0.587657	0.676024	18	6	946.109	0.909029	1	20	5.99998	9879.25	0.869134	1	19	6.01666	8871.94	955.754	0.107728	9171	9728	7885	7499	11219	10092	8293	9913	6782	7564	8727	9013	10984	6651	7559	9018	8756.12
2632	unknown2826	0.475047	0.559107	18	6	632.861	0.525839	0.749221	20.1831	6.63e-05	4590	0.596294	0.738123	19.0915	3.18195	3815.48	1052.41	0.275827	4725	6892	3580	3163	3854	4761	3963	4237	1863	2820	2856	3377	5090	4183	2809	4104	3892.31
2637	unknown2830	0.105571	0.149581	18	0	1226.48	0.647719	0.874426	25.8651	18	5541.5	0.251822	0.350044	21.9326	18.5979	5398.47	1030.4	0.19087	6532	7198	8007	5434	6018	4563	3208	4372	4322	5601	4841	5581	6353	4196	4871	6746	5490.19
2648	unknown2840	0.0787266	0.117791	24	0	2983.64	0.394743	0.605898	23.6461	5.08e-05	29124.7	0.138953	0.208551	23.8231	2.56e-05	25626.1	3915.79	0.152804	29026	30401	30228	26844	23115	24840	26532	26404	17553	23086	22496	24773	30189	32041	21928	20932	25649.2
2713	unknown29	0.475047	0.559107	18	9	4418.71	0.823269	1	20	6.00001	17746.5	0.758254	0.904241	19	7.60001	12857.3	4079.93	0.317325	5613	4105	5963	20674	20820	18180	16483	15503	5170	9196	12936	16521	18212	10945	3856	8707	12055.2
2718	unknown2903	0.301037	0.372426	24	18	598.036	0.678324	0.903181	20	17.9999	7291.5	0.528605	0.663964	22	18.15	6786.34	584.388	0.0861125	7193	8064	6533	6312	6410	5492	6192	6046	5629	7473	7256	7568	8443	6245	7475	7003	6833.38
2723	unknown2908	0.0579045	0.0920774	24	18	12497.8	0.238885	0.422537	24.8451	17.9999	105034	0.0730458	0.120262	24.4225	18.0054	89880.2	13811.7	0.153668	92474	106160	80252	71376	77050	69845	77335	78997	73213	91835	93443	103047	101613	119323	109791	89408	89697.6
2731	unknown2915	0.0787266	0.117791	24	18	588.313	0.41259	0.625969	27.6489	17.9999	5193.5	0.143799	0.214782	25.8245	18.0903	4621.49	332.967	0.0720474	4790	4754	3968	3488	4292	3791	4314	4336	3831	5135	4913	5295	5014	5970	5238	4552	4605.06
2738	unknown2921	1	1	18	3	551.72	0.96257	1	20	6.63e-05	6921.25	0.999291	1	19	1.58336	6546.98	599.346	0.0915454	7386	7073	7104	6122	7192	7904	5849	6134	6635	6836	5488	4726	8492	7275	6234	5928	6648.62
2742	unknown2925	0.873774	0.972608	18	6	2160.21	0.999997	1	20	5.99997	35167	0.991675	1	19	6.01665	33807.8	1520.94	0.0449879	35607	34030	31974	27951	39803	37222	32774	30869	33743	34603	30809	26471	41597	35711	32633	32179	33623.5
2747	unknown293	0.0683156	0.108433	18	9	266.226	0.973309	1	20	6	291612	0.24673	0.343629	19	7.6	100815	139148	1.38023	10	15	49	8	1165109	61	891	387	13	17	19	8522	22	244	12	8	73461.7
2754	unknown2936	0.587657	0.676024	18	0	1446.56	0.814749	1	26.6465	17.9999	7234.49	0.831418	0.971933	22.3233	18.7014	7306.8	3591.27	0.491497	6443	22811	3901	17368	5528	3794	4361	5446	6687	2946	4927	7877	10552	7346	6852	4188	7564.19
2755	unknown2937	0.139706	0.189099	24	0	702.157	0.669512	0.894198	25.2722	6.63e-05	10162.2	0.315159	0.425651	24.6361	3.23e-05	9357.98	798.559	0.0853345	10020	10822	9627	10180	8369	9631	8792	9716	7705	8283	8251	10581	9840	8578	8748	10337	9342.5
2767	unknown2948	0.587657	0.676024	18	0	503.106	0.984336	1	20	17.9999	5182	0.895097	1	19	18.05	4971.68	411.082	0.0826847	4413	5707	6027	5909	3558	3873	4667	5595	3720	4809	5549	6421	4879	4761	5569	5519	5061
2777	unknown2957	0.340592	0.42076	18	6	829.083	0.501109	0.722064	20	6	7111	0.472426	0.601471	19	6.01667	5984.17	1148.94	0.191997	5238	5881	5400	5090	8760	7183	5541	6960	4105	5453	5400	6036	6181	4558	5196	6537	5844.94
2802	unknown298	0.139706	0.189099	24	21	2593.31	0.353495	0.559691	25.2722	17.9999	7760.73	0.197942	0.283335	24.6361	19.5517	4950.61	2112.1	0.426635	3117	224	7812	7332	244	3610	3065	3184	2501	6280	7252	2656	8978	6333	7268	8464	4895
2809	unknown2986	0.0579045	0.0920774	24	3	1068.08	0.118467	0.265712	20	6	6985.5	0.0410356	0.0745633	22	4.675	6167.28	904.991	0.146741	7037	6019	7328	6607	6836	7021	7095	6990	3696	4568	5198	5917	7109	6599	5456	4756	6139.5
2813	unknown299	0.182589	0.239506	18	6	287.085	0.973201	1	20	6	197238	0.484697	0.614565	19	6.01667	66113.1	134112	2.02853	293	117	452	430	787170	214	1017	549	60	101	76	6296	181	464	202	160	49861.4
2825	unknown30	0.475047	0.559107	18	9	1063.14	0.876648	1	20	6.00001	4110.25	0.781255	0.928839	19	7.60001	3000.24	914.652	0.30486	1277	999	1340	4977	4673	4369	3769	3630	1182	2175	3038	3802	4356	2621	871	2048	2820.44
2826	unknown300	0.380147	0.45889	24	3	154.503	0.975989	1	20	6	41198.2	0.738886	0.886254	22	4.675	12315.5	38028.4	3.08785	773	862	612	540	163171	379	647	596	236	213	250	7892	696	571	472	464	11148.4
2827	unknown3000	0.301037	0.372426	18	6	980.757	0.344728	0.550094	20	5.99998	8112.25	0.338883	0.454433	19	6.01666	7300.42	581.67	0.0796762	6169	7955	8541	7745	8151	8413	7584	8301	4538	5690	6392	6942	8670	8232	5984	6372	7229.94
2833	unknown3006	0.719948	0.813936	18	6	463.508	0.983668	1	20	5.99998	3914.25	0.952546	1	19	6.01666	3436.13	465.301	0.135414	3000	3847	3076	3032	4071	3218	4698	3670	2561	2546	3266	3417	3479	5118	2693	2384	3379.75
2834	unknown3007	1	1	18	3	538.108	0.992729	1	20	6	5705	0.999974	1	19	4.43333	5382.39	489.482	0.0909414	4644	5334	7343	5302	6012	4540	5686	6582	3757	4529	5073	5833	5739	6668	4192	4780	5375.88
2850	unknown3021	1	1	24	0	144.25	0.999984	1	23.6461	5.13e-05	4807.5	1	1	23.8231	2.59e-05	4700.99	309.359	0.0658073	4584	4802	5170	4674	4626	4280	4900	4641	3508	4118	4990	5263	5375	6203	3898	4213	4702.81
2854	unknown3025	1	1	18	3	474.822	0.975484	1	20	6	7825	0.999697	1	19	4.43333	7168.04	843.035	0.11761	6668	7259	7880	7166	9588	7191	6676	7845	4533	6090	6936	8235	7619	8292	5793	6738	7156.81
2868	unknown3038	0.268412	0.339831	18	6	307.061	0.292537	0.487714	20	6	3533.25	0.278307	0.38178	19	6.01667	3176.68	230.996	0.0727163	3288	3527	3516	3215	3018	3614	3825	3676	2092	2592	2685	2645	3825	3902	2499	2460	3148.69
2881	unknown305	0.0787266	0.117791	24	18	1791.81	0.459587	0.679184	25.1282	18	5842.99	0.156276	0.231026	24.5641	18.0095	3700.18	1772.34	0.478986	6070	1491	2457	2421	258	3534	1428	1854	4840	6026	3814	1145	8778	2584	7046	4964	3669.38
2887	unknown3055	0.182589	0.239506	24	0	344.007	0.624486	0.84872	20	6.63e-05	3866.25	0.36161	0.479562	22	3.65e-05	3597.03	487.47	0.13552	3815	3714	4242	3694	3611	3269	3912	3806	2794	2645	3197	3661	4989	4137	3512	3166	3635.25
2895	unknown3062	0.0579045	0.0920774	18	6	595.384	0.125779	0.27525	20	6	5063.5	0.0431323	0.0776562	19	6.01667	4546.87	380.06	0.0835871	5138	4372	4936	4407	5035	4969	5126	5124	2843	3847	3878	4251	5202	4624	4141	4120	4500.81
2896	unknown3063	0.301037	0.372426	18	3	384.666	0.625558	0.849377	20	6.63e-05	3955.75	0.502735	0.633909	19	1.58336	3611.86	408.403	0.113073	3892	3231	3973	4727	3563	3767	3869	3792	2660	3088	3166	3800	3991	4498	3383	3498	3681.12
2898	unknown3065	0.139706	0.189099	24	3	668.923	0.347714	0.553124	20	6.63e-05	7313.5	0.195506	0.280311	22	1.37504	6694.96	1119	0.16714	7768	6561	7770	7155	6121	6817	7194	8097	4415	6042	5911	6156	8145	7553	6311	6055	6754.44
2899	unknown3066	0.587657	0.676024	18	3	545.71	0.507522	0.728396	20	6.63e-05	4474.25	0.659079	0.801182	19	1.58336	4079.66	477.794	0.117116	4559	4285	4614	4439	3445	4412	4703	4718	2824	3660	3600	4051	5058	4708	3823	3672	4160.69
2911	unknown3077	0.587657	0.676024	18	0	695.086	0.999733	1	27.8233	12	5850.5	0.899979	1	22.9117	4.94082	5959.75	789.304	0.132439	6940	6535	7150	6198	6648	5827	4618	4971	4456	6533	5511	6902	7010	3214	6065	7061	5977.44
2924	unknown3089	0.0579045	0.0920774	18	9	2359.62	0.2402	0.423998	20	5.99998	17500.2	0.0733717	0.120661	19	7.59999	13662	2940.54	0.215235	10165	10064	11422	10949	16594	17189	19220	16998	10303	10806	12486	13223	14316	16306	10886	8417	13084
2925	unknown309	0.122638	0.173367	18	6	72.832	0.973076	1	20	6	211056	0.373023	0.491986	19	6.01667	70337.8	143798	2.04439	37	53	119	64	843549	72	467	134	25	28	12	1753	64	136	33	52	52912.4
2934	unknown3098	0.182589	0.239506	24	6	788.424	0.173407	0.335701	20.464	6	5419.75	0.14098	0.211299	22.232	6.03819	4793.31	187.863	0.0391928	5753	5000	5261	4970	5341	5579	5212	5547	2914	4314	4189	4222	5618	5116	3607	3884	4782.94
2953	unknown3114	0.235786	0.2987	18	0	697.561	0.640217	0.865753	26.8085	17.9999	3729.5	0.436376	0.561351	22.4043	18.7235	3762.72	546.514	0.145245	5333	4819	4365	3884	3857	3357	2853	3614	2908	3970	3642	3279	4498	2508	3355	4557	3799.94
2974	unknown3133	0.182589	0.239506	18	0	1039.27	0.783266	0.998177	20.1831	18	11672.7	0.421152	0.54468	19.0915	18.059	10416.1	1216.34	0.116775	9463	11417	12167	12742	9346	7964	9951	9110	8829	10301	11411	11425	10716	16068	9807	10100	10676.1
2980	unknown3139	1	1	24	0	171.827	0.983164	1	22.1053	17.9999	4362	0.999857	1	23.0526	20.912	4125.22	228.521	0.0553961	4309	4410	4036	4235	4604	4070	2930	3753	3463	4196	4342	4368	4949	3649	4253	4597	4135.25
2982	unknown3140	0.873774	0.972608	18	6	348.073	1	1	28	6	4067.75	0.991675	1	23	6.29762	3789.18	240.979	0.0635966	3086	3708	2909	3955	3406	4287	4380	4198	2894	3401	3923	4218	4317	4883	3380	3549	3780.88
2995	unknown3152	0.139706	0.189099	18	9	1795.7	0.99907	1	20	5.99999	13819.5	0.414422	0.537136	19	7.6	12261.6	1461.69	0.119208	8431	10152	9808	10868	12149	14767	13814	14548	10513	11798	12285	12047	14946	17394	10296	7773	11974.3
2996	unknown3153	0.475047	0.559107	18	9	258.978	0.987971	1	20	6	3584.75	0.824357	0.969436	19	7.6	3279.29	244.381	0.0745225	2926	3144	3071	2833	3529	3205	3859	3746	2669	3282	3216	3358	3426	4189	2639	2608	3231.25
2997	unknown3154	0.0579045	0.0920774	24	0	1578.26	0.349661	0.555201	21.5648	5.12e-05	12725	0.0992051	0.155972	22.7824	2.71e-05	10976.8	2094.24	0.190787	12669	14525	11637	12069	11566	10451	10423	11588	6898	8530	9118	10765	13391	14954	9046	9502	11070.8
3021	unknown3176	0.587657	0.676024	24	21	1835.3	0.935189	1	24.0327	6.63e-05	16440.2	0.878553	1	24.0163	22.5154	15187.8	1724.79	0.113564	16156	16776	17757	15072	14841	10713	13299	17320	12327	14492	11720	17459	16206	18517	11533	18798	15186.6
3029	unknown3183	0.587657	0.676024	24	6	601.394	0.88519	1	20.3695	6	6492.5	0.860165	0.999601	22.1848	6.04044	5852.93	426.067	0.0727956	6315	5112	5782	6713	7097	6968	5811	6094	3926	4946	6034	6524	7048	5102	4609	5180	5828.81
3030	unknown3184	0.0787266	0.117791	18	9	502.223	0.0900974	0.228141	20	6	3621.25	0.0421941	0.0763797	19	7.6	2709.86	674.581	0.248936	2023	2433	2033	1927	3477	3461	3763	3784	1928	1996	2509	2480	2386	3119	1994	1923	2577.25
3057	unknown3208	0.0787266	0.117791	18	9	1828.93	0.0686014	0.199225	20	5.99999	14263.8	0.0335993	0.0632818	19	7.6	10268.6	2983.04	0.290501	6998	8024	7344	7749	14467	14505	14102	13981	6426	8343	8509	9457	9596	11224	6920	7270	9682.19
3058	unknown3209	0.105571	0.149581	24	6	380.07	0.148403	0.30314	20.3695	5.99997	3447	0.0807822	0.130957	22.1848	6.04042	3137.71	46.7229	0.0148908	3373	3776	3116	3424	3454	3425	3524	3385	2038	2553	2977	2894	3452	3354	2529	2887	3135.06
3060	unknown3210	0.105571	0.149581	24	0	1038.39	0.483514	0.705871	23.9024	6.63e-05	12561.7	0.202906	0.289483	23.9512	3.32e-05	11351.2	1488.99	0.131175	12529	13374	11592	12752	12617	11111	9575	10639	7773	9847	10802	12013	13338	11039	10544	12112	11353.6
3062	unknown3212	0.719948	0.813936	18	3	258.448	0.942024	1	20	6.63e-05	3285.5	0.941557	1	19	1.58336	3162.52	345.203	0.109154	3224	3411	3469	3038	3144	2948	3520	3480	2338	2779	3043	3146	3793	4350	2691	3163	3221.06
3063	unknown3213	0.182589	0.239506	18	6	501.692	0.964969	1	20	6.00002	4886.75	0.482094	0.612161	19	6.01667	4462.7	432.821	0.0969864	4513	4866	3514	3890	4560	5730	4920	4337	4043	4008	3830	3703	5137	5316	4373	3824	4410.25
3066	unknown3216	0.0579045	0.0920774	24	6	12414	0.358553	0.565549	22.7907	5.99998	41818.8	0.101206	0.158432	23.3953	6.004	30050.8	5923.59	0.19712	49696	44270	31290	25493	66725	45081	23124	32345	16211	25491	19840	19614	19263	4211	20568	35743	29935.3
3070	unknown322	0.139706	0.189099	24	12	2551.42	0.504446	0.72549	24.5682	12	6015	0.257408	0.356664	24.2841	12.0016	4295.54	2688.8	0.625953	2791	2583	1612	864	1823	9997	5639	6236	9375	6810	6022	1853	5268	2084	4017	2157	4320.69
3083	unknown3231	0.0579045	0.0920774	24	3	439.113	0.499025	0.720019	21.253	4.41e-05	3839.5	0.131304	0.199001	22.6265	1.41418	3416.73	547.339	0.160194	3693	3875	4715	3075	4143	3478	3498	3836	1809	3475	2765	3310	3806	3583	2851	3042	3434.62
3137	unknown3280	0.161148	0.217849	18	6	1143.39	0.0959578	0.236751	20	6	5282.25	0.0799345	0.129827	19	6.01667	4041.04	1252.05	0.309835	3365	3509	3433	3505	5314	4795	5896	5124	2580	3444	3530	3509	4094	4538	2784	2809	3889.31
3142	unknown3285	0.0579045	0.0920774	18	9	3194.18	0.48769	0.709576	20	6	32827	0.128971	0.195818	19	7.6	29240.7	3515.32	0.12022	25669	28581	25774	23448	36309	33098	28537	33364	24044	30180	29112	31122	32987	26762	21984	25824	28549.7
3143	unknown3286	0.587657	0.676024	18	9	1303.02	0.929172	1	20	6.00002	17279.2	0.876426	1	19	7.60001	16226.9	1200.42	0.073977	14274	16105	15216	13758	19226	17692	15370	16829	13429	17747	16134	17678	17784	14886	13484	16243	15990.9
3149	unknown3291	0.235786	0.2987	24	3	1682.56	0.624698	0.848742	23.7736	6.63e-05	10389.7	0.429412	0.553814	23.8868	1.49296	9180.9	1079.83	0.117617	11662	12619	9379	7899	12155	10518	7900	10619	6328	9135	7835	8432	9543	5473	7147	10286	9183.12
3156	unknown3298	0.0683156	0.108433	18	6	35.5321	0.256434	0.444117	20	6	196.25	0.0883717	0.141512	19	6.01667	104.592	98.2398	0.939265	38	56	26	46	77	189	256	263	68	43	45	48	108	122	60	38	92.6875
3160	unknown3300	0.380147	0.45889	24	21	754.306	0.751936	0.971036	23.6461	17.9999	7540.99	0.643812	0.788379	23.8231	19.4899	6985.28	782.029	0.111954	7452	8511	7790	6152	7843	6176	4979	6300	5291	6789	7242	7171	7482	6772	8083	7827	6991.25
3161	unknown3301	0.475047	0.559107	18	6	1018.94	0.886147	1	20	6	10499	0.785183	0.931867	19	6.01667	9491.75	1010.92	0.106505	8289	10349	8671	8673	11704	10087	9230	10975	6643	8773	8696	10413	10626	9114	8109	9556	9369.25
3162	unknown3302	0.0579045	0.0920774	18	0	1151.17	0.450416	0.66844	26.9725	17.9999	4503.75	0.121187	0.185028	22.4862	18.7462	4591.98	898.509	0.195669	5918	6357	6764	4828	4719	3756	3144	4229	3287	4729	4390	4263	5529	3284	3728	5474	4649.94
3180	unknown3319	0.139706	0.189099	24	6	661.852	0.503356	0.724337	25.8651	6.00001	7350.5	0.257004	0.356332	24.9326	6.00841	6677.3	461.788	0.0691578	6737	7168	7710	6740	8464	7318	6089	7531	5777	6406	6421	7099	6946	6808	5120	4733	6691.69
3189	unknown3327	0.301037	0.372426	18	6	826.961	0.962374	1	20	6.00002	9082.5	0.648625	0.792255	19	6.01667	8256.02	771.192	0.0934096	7153	8310	8352	8437	10654	8378	8421	8877	6466	6088	7304	10590	8535	6916	7437	8683	8162.56
3197	unknown3334	0.587657	0.676024	24	3	1267.31	0.828467	1	23.9024	6.63e-05	15358.2	0.837288	0.977475	23.9512	1.49698	13979.3	1519.02	0.108662	14066	16070	17758	13539	15488	12251	13805	16496	9863	13551	13099	13849	14356	16283	10942	12274	13980.6
3200	unknown3337	0.0579045	0.0920774	18	9	452.548	0.545478	0.770466	20	5.99998	1773.5	0.140716	0.210976	19	7.59999	1131.38	467.694	0.413385	496	513	588	681	1189	1661	2402	1842	615	664	803	915	1198	1852	800	412	1039.44
3202	unknown3339	0.105571	0.149581	18	9	248.902	0.925864	1	20	6.00002	1021.5	0.325038	0.437766	19	7.60001	685.888	258.235	0.376497	247	360	299	486	547	1003	1441	1095	342	416	562	681	542	1445	472	224	635.125
3207	unknown3343	1	1	18	15	514.951	0.96342	1	20.3695	17.9999	6027	0.999323	1	19.1848	16.4701	5507.1	541.489	0.0983255	4928	5577	6118	6360	4985	4174	5418	5084	4917	5604	5975	6284	5668	8450	4819	5171	5595.75
3212	unknown3348	0.105571	0.149581	18	3	5732.87	0.564859	0.790511	24.0327	6.63e-05	237879	0.22777	0.319586	21.0163	1.75139	225115	17757.4	0.0788813	233649	243592	244750	229527	214118	201133	209758	237386	174777	235273	208694	234578	246007	254094	216863	239665	226492
3213	unknown3349	0.0579045	0.0920774	18	0	2268.05	0.250805	0.437562	23.9024	17.9999	25676.2	0.0759836	0.124577	20.9512	18.3644	23652.1	2413.28	0.102032	25139	28569	24680	24879	20695	21722	20786	24697	19362	24182	21881	24278	28149	26722	24000	23834	23973.4
3226	unknown3360	0.0579045	0.0920774	24	0	734.684	0.398053	0.609466	22.6735	5.47e-05	5197.75	0.109947	0.170086	23.3368	2.81e-05	4508.67	967.212	0.214523	4843	5298	5546	5104	4217	4018	4734	4295	2804	3858	3871	4155	5416	6673	3879	3787	4531.12
3230	unknown3364	0.0579045	0.0920774	24	0	695.44	0.594908	0.821675	23.0287	6.33e-05	6774.25	0.150479	0.223404	23.5144	3.23e-05	6103.1	899.364	0.147362	6512	7578	6524	6483	5976	5359	6178	6160	5080	5215	5546	5474	7161	8249	5682	4713	6118.12
3240	unknown3373	0.719948	0.813936	18	9	770.923	0.999997	1	28	6	6441.5	0.956505	1	23	8.21429	5689.38	362.727	0.0637552	4143	4991	4665	5182	5879	5734	6960	7193	4053	4923	6053	6227	5994	8498	5969	4302	5672.88
3244	unknown3377	1	1	24	18	128.34	0.916961	1	28	17.9999	2468.5	0.996453	1	26	18.1071	2120.51	101.394	0.0478159	2002	2123	1536	1897	2181	1490	2198	2092	1668	1946	2073	2762	2249	3311	2292	2022	2115.12
3245	unknown3378	0.0579045	0.0920774	24	0	1131.37	0.187246	0.356071	24.1644	6.63e-05	6958.99	0.0598965	0.101669	24.0822	3.3e-05	6024.21	1252.68	0.207941	6344	7361	6905	7226	5610	5277	4613	6398	4395	5271	5414	5454	7198	7618	6390	4860	6020.88
3249	unknown3381	0.475047	0.559107	18	0	338.704	0.831506	1	23.9024	6.63e-05	3510.25	0.761908	0.907832	20.9512	2.91e-05	3200.26	309.115	0.0965905	3933	3479	3153	3476	3832	2278	3290	2906	2489	3077	2968	3310	3616	3725	3348	2954	3239.62
3257	unknown3389	0.531352	0.624357	18	15	598.212	0.790232	1	20	12	6831.75	0.784256	0.93164	19	13.6167	5743.57	1123.34	0.195581	6461	5319	4581	5952	5619	4332	4838	6073	4660	7161	7924	7582	4838	5584	4570	6229	5732.69
3260	unknown3391	0.105571	0.149581	18	0	1098.84	0.887272	1	27.1385	12	5353.25	0.315478	0.42595	22.5692	4.98979	5372.63	1635.03	0.304326	7249	7107	6232	6377	6465	4115	2789	4076	4134	5582	5887	5810	5461	4061	5331	6052	5420.5
3266	unknown3397	0.0787266	0.117791	18	6	338.704	0.157148	0.315241	20	5.99998	2538	0.0667126	0.111316	19	6.01666	2183.63	329.627	0.150954	2136	2379	1964	1907	2546	2478	2770	2358	1666	1921	1912	1931	2320	2366	1870	1775	2143.69
3268	unknown3399	1	1	18	12	322.971	0.999998	1	25.5652	6	9558.25	1	1	21.7826	9.81699	9165.35	619.932	0.0676386	10610	9938	7727	7797	13643	10042	6561	7987	7982	10479	10599	9135	9356	4026	8945	10823	9103.12
3275	unknown3404	0.0787266	0.117791	18	9	2051.32	0.135301	0.287748	20	6.00001	11813.2	0.0590326	0.100555	19	7.60001	9562.04	1849.04	0.193373	7801	7976	7973	7730	12312	10910	11449	12582	6883	7910	9231	10556	9068	10089	7035	7672	9198.56
3281	unknown341	0.0787266	0.117791	18	9	3726.28	0.0308024	0.161456	20	6	13194	0.017028	0.0358266	19	7.6	6392.37	4939.16	0.772665	3360	3631	2429	1602	8545	14736	15124	14371	3784	3636	2768	1126	4500	2383	2534	2214	5421.44
3290	unknown3418	0.0787266	0.117791	18	6	28945.6	0.0681667	0.19902	20	6	127602	0.0334205	0.0630547	19	6.01667	95706.7	33105.7	0.345907	73303	90954	78197	68949	138097	129306	110743	132264	61172	75102	91288	88516	89214	69124	76565	94326	91695
3303	unknown343	0.235786	0.2987	24	0	172.534	0.973952	1	20	6	148093	0.567503	0.706674	22	3.3	37040.1	115567	3.12004	901	676	549	477	591589	333	223	227	183	266	187	4814	832	284	469	469	37654.9
3307	unknown3433	0.0579045	0.0920774	24	3	1500.66	0.289658	0.484441	25.5652	6.77e-05	6878.99	0.0853387	0.137316	24.7826	1.54895	4900.46	2015.18	0.411223	8562	8307	6419	4228	5247	5662	3242	5782	2201	4780	3005	2997	4240	2259	4394	6720	4877.81
3315	unknown3440	0.0579045	0.0920774	18	6	5638.47	0.556263	0.781005	20	5.99999	29878.5	0.142867	0.21361	19	6.01666	24917.4	5542.92	0.222452	19843	22299	19763	20832	27742	28946	31798	31028	19526	20590	22043	25206	25247	31626	21275	20167	24245.7
3316	unknown3441	0.182589	0.239506	24	6	813.173	0.152498	0.309122	20	6	5838	0.127559	0.193936	22	6.05	4243.8	1467.9	0.345893	2896	3230	3796	4191	5784	5145	6342	6081	3046	3287	3537	3990	3615	5608	2950	2946	4152.75
3322	unknown3447	0.139706	0.189099	24	3	467.751	0.504952	0.72549	26.8085	5.57e-05	5770.25	0.257595	0.35681	25.4043	1.58779	5181.34	498.925	0.0962928	5696	6355	5329	5701	5853	4584	4760	5537	3891	5180	4505	5440	5037	4612	4821	5468	5173.06
3333	unknown3457	1	1	18	3	292.389	0.692292	0.916705	20	6	3599	0.946881	1	19	4.43333	3396.48	336.751	0.0991471	3362	3596	3657	3417	3407	3543	3932	3514	2496	2950	2832	3818	3704	3772	3086	3186	3392
3336	unknown346	0.0579045	0.0920774	24	12	1564.12	0.458124	0.677255	23.52	12	5768.5	0.122811	0.187046	23.76	12.0012	4047.23	1927.11	0.476156	3074	3922	1732	934	2014	5201	4970	5039	8472	6197	5433	2972	5355	2432	4545	2223	4032.19
3361	unknown3482	0.235786	0.2987	18	15	1627.41	0.705596	0.930055	20	12	13436.8	0.464761	0.593283	19	13.6167	11957	2182.91	0.182563	8553	12819	14206	12797	9236	6457	11902	11907	12187	13209	14213	14138	11713	15131	11678	10828	11935.9
3366	unknown3487	0.0787266	0.117791	18	6	364.337	0.137358	0.290269	20	6	2697.75	0.0597668	0.101566	19	6.01667	2285.59	357.11	0.156244	2436	2542	2442	1685	2953	2825	2375	2638	1612	2256	1890	1866	2258	1990	1976	2133	2242.31
3367	unknown3488	0.719948	0.813936	24	12	1004.45	0.994458	1	26.3284	6.00001	9057.5	0.955184	1	25.1642	9.1584	8440.97	827.455	0.0980284	5229	7406	8771	7931	7939	7074	11244	9973	8888	8409	9703	9161	7594	12389	7677	6371	8484.94
3374	unknown3494	0.0579045	0.0920774	18	6	562.503	0.998205	1	20	6.00001	4960.5	0.222576	0.313722	19	6.01667	4458.6	568.646	0.127539	3549	4535	3895	3799	4459	4578	5903	4902	3107	3670	4149	4208	5262	6072	3968	4179	4389.69
3384	unknown3502	0.182589	0.239506	18	0	2484.07	0.323099	0.522997	27.6489	17.9999	9897.5	0.225966	0.317467	22.8245	18.8418	10453.7	2183.07	0.208832	17117	14881	12109	12056	10392	9796	7852	8191	7202	9440	9594	10777	13020	8480	7851	10239	10562.3
3386	unknown3504	0.301037	0.372426	18	9	582.302	0.678561	0.90319	20	6	6056.5	0.528718	0.663964	19	7.6	5304.51	666.158	0.125583	4358	5670	4214	4289	7208	5977	4965	6076	4129	4883	5788	5434	5593	4151	5113	4929	5173.56
3397	unknown3514	0.0579045	0.0920774	24	9	715.592	0.0145413	0.159709	20	6	9719.75	0.00680319	0.0169006	22	7.425	3988.25	3793.55	0.951181	1673	2200	1560	1205	9849	9676	10090	9264	1741	2195	1659	1262	1998	1415	1736	1195	3669.88
3403	unknown352	0.0579045	0.0920774	18	9	3114.45	0.255255	0.442988	20	6.00001	8152.25	0.0770719	0.126028	19	7.6	4601.24	3538.92	0.769124	1749	1985	980	658	514	10798	10354	10943	5082	5365	4099	1852	3195	1709	1661	1545	3905.56
3413	unknown3529	0.139706	0.189099	18	0	879.994	0.295539	0.491259	20	17.9999	5709	0.172883	0.251793	19	18.05	5142.78	759.827	0.147746	5738	6497	6186	5434	4857	3538	4029	3746	4274	5318	5800	6673	6213	6392	4446	5785	5307.88
3414	unknown353	0.235786	0.2987	18	15	997.728	0.279972	0.474102	20	12	4191.75	0.245432	0.342261	19	13.6167	3455.18	1025.56	0.296819	4343	4268	2800	2436	2843	2904	2608	1699	4130	3999	4337	4301	4647	3122	3366	3321	3445.25
3415	unknown3530	0.719948	0.813936	18	9	1082.58	0.971829	1	26.3284	6	3738.25	0.949553	1	22.1642	8.06656	3079.69	658.328	0.213764	2105	1581	2713	2052	4002	4331	4169	2451	1659	4286	4202	2647	2494	5020	1959	2734	3025.31
3429	unknown3543	0.235786	0.2987	24	21	2024.09	0.550466	0.776137	24.5682	6.63e-05	10242.2	0.394805	0.515844	24.2841	22.7664	9450.55	2149.6	0.227458	8990	9668	10243	12068	6500	6752	9879	9707	6807	7231	8462	9012	12422	14067	12505	6484	9424.81
3436	unknown355	0.380147	0.45889	18	6	449.366	0.972442	1	20	6	184720	0.737546	0.885146	19	6.01667	61640.3	125760	2.04023	159	121	449	148	736539	308	1243	789	38	190	138	1566	249	216	101	157	46400.7
3441	unknown3554	1	1	24	6	869.388	0.999987	1	28	6.63e-05	7550	1	1	26	3.25003	6750.79	439.772	0.0651438	6631	8279	7493	7797	10264	4574	3750	10213	10578	3725	4021	6617	8782	3340	7813	4250	6757.94
3444	unknown3557	0.105571	0.149581	18	9	1539.37	0.799049	1	27.6489	6.00001	9773.75	0.292944	0.399763	22.8245	8.18265	8897.44	973.647	0.10943	7080	8088	6798	7041	10220	9143	9971	9761	7455	8787	9540	11174	9834	11481	7745	7409	8845.44
3446	unknown3559	0.0787266	0.117791	24	6	456.968	0.253058	0.440587	20.2759	6	2956	0.0979367	0.154206	22.1379	6.04275	2276.46	605.111	0.265812	2736	2596	1948	1454	3404	3427	2281	2712	1577	2547	1833	2086	1957	1388	1659	2257	2241.38
3454	unknown3566	0.0579045	0.0920774	18	0	800.445	0.859203	1	27.6489	17.9999	4073.75	0.199042	0.284722	22.8245	18.8418	4234.27	602.564	0.142306	5142	5564	5366	4820	4717	4250	2767	3571	1989	4688	4351	4708	4762	2816	4287	4430	4264.25
3469	unknown358	0.0787266	0.117791	18	9	15479.3	0.0900341	0.228141	20	6	85372.2	0.0421694	0.076367	19	7.6	34525.7	37539.7	1.0873	9953	12849	3155	1777	27756	143435	78879	91419	15085	9772	7791	2787	12641	2727	7794	6519	27146.2
3487	unknown3596	1	1	24	0	3318.28	0.984145	1	20.1831	17.9999	68104.2	0.999874	1	22.0915	20.8968	65531.5	2107.21	0.0321557	65473	76592	60281	64643	65368	60797	57326	64034	59824	65197	62954	76509	70235	71017	70944	60221	65713.4
3488	unknown3597	0.0579045	0.0920774	24	21	539.876	0.408624	0.622132	21.4599	17.9999	8372.25	0.112247	0.173287	22.7299	19.477	7902.49	531.201	0.0672194	8112	9151	7638	7992	7810	7494	6979	6943	7449	7923	7289	8659	8790	8235	8657	7807	7933
3494	unknown3601	0.235786	0.2987	18	0	650.538	0.990775	1	20	17.9999	7240.75	0.573305	0.712722	19	18.05	6916.3	463.74	0.0670502	7756	8595	7208	6261	6955	5953	6024	6533	6165	6059	6395	9406	7175	6626	7388	7774	7017.06
3502	unknown3609	1	1	24	6	189.681	0.999919	1	23.2718	6	4599	1	1	23.6359	6.00142	4380.61	141.296	0.0322549	4366	5396	4529	3643	5722	4480	4228	3966	3615	4841	3911	4653	3938	4853	3645	4277	4378.94
3511	unknown3617	0.587657	0.676024	24	21	376.534	0.931757	1	20.9501	17.9999	10712.2	0.877342	1	22.4751	19.4879	10058.1	622.488	0.061889	10108	11764	9470	10040	10342	10038	7655	8845	8769	9827	9759	12157	12326	10331	10227	9965	10101.4
3515	unknown3620	0.0787266	0.117791	24	12	863.201	0.505917	0.726574	25.4179	12	4796.5	0.168205	0.246139	24.7089	12.0099	4216.6	855.425	0.202871	2553	3301	3967	3410	4579	4108	5274	4948	4866	4534	4645	5141	3691	6123	3852	2795	4236.69
3518	unknown3623	0.105571	0.149581	24	6	376.888	0.0526625	0.18054	20	6.00001	3691.5	0.0344264	0.0645588	22	6.05	2948.41	655.522	0.222331	2692	3182	2583	2444	4027	3875	3394	3470	2141	2812	2548	2783	2446	2673	2675	2779	2907.75
3521	unknown3626	0.139706	0.189099	18	0	1120.06	0.601457	0.827668	20	17.9999	6807.75	0.29213	0.398778	19	18.05	5987.4	988.26	0.165057	7428	6178	7695	6807	4502	5264	5130	4762	4111	6800	6114	7212	8947	6619	4581	7084	6202.12
3522	unknown3627	0.873774	0.972608	24	21	4568.26	0.970754	1	24.0327	6.63e-05	114856	0.98785	1	24.0163	22.5154	111633	5110.25	0.0457771	112302	121864	115584	109673	111422	104022	104295	113932	91405	112878	110187	117567	123616	121285	102011	114033	111630
3524	unknown3629	1	1	24	0	151.674	0.953318	1	24.2975	6.63e-05	4030.75	0.998893	1	24.1488	3.3e-05	3945.45	210.381	0.0533226	4074	4046	4086	3917	3829	3782	3854	3872	3330	4189	3784	3966	4498	4381	3823	3680	3944.44
3526	unknown3630	0.0579045	0.0920774	24	6	424.618	0.0385811	0.167576	20	6.00001	4082.25	0.0158704	0.0340698	22	6.05	3177.3	796.714	0.250752	2958	3144	2999	2474	4329	4076	3607	4317	2329	3043	2750	2707	2986	2705	2617	3005	3127.88
3528	unknown3632	0.182589	0.239506	18	0	496.389	0.650489	0.876904	22.7907	17.9999	3359	0.371822	0.49085	20.3953	18.2517	2988.76	479.299	0.160367	3469	4046	3001	3305	2244	3405	2107	2493	3572	2254	2790	2911	3514	3014	4199	2709	3064.56
3546	unknown3649	0.475047	0.559107	24	0	2044.78	0.955211	1	22.7907	6.63e-05	30398	0.812323	0.958148	23.3953	3.4e-05	28142	3286.67	0.116789	27474	31360	32535	30223	29137	22419	28229	29677	19490	25351	26876	29836	30402	39213	24212	24945	28211.2
3564	unknown3665	0.0787266	0.117791	18	0	757.842	0.994076	1	20	12	9260.75	0.277645	0.381047	19	15.2	5874.66	2116.47	0.360271	6160	8413	4278	5603	4008	3936	4556	3008	4402	4674	23184	4783	5564	5963	4806	4089	6089.19
3579	unknown3679	0.182589	0.239506	24	21	1339.61	0.716678	0.93923	24.0327	17.9999	18638.2	0.396975	0.518054	24.0163	19.501	16878.8	1928.19	0.114237	16205	22358	16796	15204	17712	12470	14544	15802	13835	16247	16589	17724	17624	21665	18073	17191	16877.4
3580	unknown368	0.139706	0.189099	24	6	4817.87	0.346564	0.552309	20	6.00001	52839.5	0.19502	0.2798	22	6.05001	20388.5	34048.6	1.66999	1337	1771	7607	4015	108035	9246	53860	40217	296	1857	1737	52428	1561	5038	862	2557	18276.5
3587	unknown3686	0.380147	0.45889	18	9	160.513	0.600585	0.827405	20	5.99999	3042.5	0.565537	0.704683	19	7.6	2669.01	290.024	0.108663	2115	2923	2298	2436	3756	2627	2788	2999	2362	2830	2344	2464	2370	2884	2448	2148	2612
3590	unknown3689	0.475047	0.559107	18	15	1025.48	0.991164	1	20	12	9218	0.825502	0.969476	19	13.6167	8418.5	1239.51	0.147237	9442	9934	8597	6858	9500	7235	6305	6487	8497	11254	8901	8220	7745	7919	6745	10865	8406.5
3617	unknown381	0.0579045	0.0920774	18	6	2815.35	0.353224	0.559628	20	6	12913.8	0.100009	0.156955	19	6.01667	9469.26	3560.35	0.37599	8768	10248	4181	7074	11626	15667	10793	13569	7643	7873	7713	6813	11828	3479	8839	8491	9037.81
3620	unknown384	0.182589	0.239506	24	3	145.31	0.973156	1	20	6	158651	0.484683	0.614565	22	4.675	44591.9	150229	3.36898	609	867	407	345	633611	315	419	260	114	104	99	1296	409	300	273	271	39981.2
3622	unknown386	0.105571	0.149581	18	6	562.15	0.450463	0.66844	20	6	2629.5	0.192403	0.276596	19	6.01667	1959.57	724.685	0.369819	1227	1633	1317	1712	1626	3178	2708	3006	1050	1430	1692	2027	1933	1552	1824	2033	1871.75
3623	unknown387	0.105571	0.149581	18	6	769.686	0.380563	0.589777	20	5.99998	3249.75	0.169322	0.24719	19	6.01666	2358.58	980.576	0.415749	1451	1815	1471	1925	2036	4028	3284	3651	1245	1788	1975	2576	2258	1769	2269	2295	2239.75
3631	unknown394	0.0579045	0.0920774	24	9	1937.83	0.934331	1	20	6	57770.5	0.211911	0.300737	22	7.425	17998	27310.2	1.5174	838	867	843	450	209070	3336	13326	5350	380	1083	579	12709	1047	543	490	385	15706
3637	unknown4	0.0579045	0.0920774	24	6	9594.38	0.0207582	0.159709	20	6	82353.5	0.00928392	0.0216685	22	6.05	50427.5	29286.5	0.580764	41676	38925	34151	37547	81556	90737	81245	75876	35696	39240	35728	31771	48644	35384	33684	35914	48610.9
3640	unknown401	1	1	24	18	431.689	0.999931	1	20.7529	12	3430	1	1	22.3765	14.8606	2951.47	756.411	0.256283	1907	186	4026	4808	933	2813	2506	3425	1553	2874	3259	6034	2508	4320	2422	3718	2955.75
3643	unknown404	0.475047	0.559107	24	18	963.61	0.741557	0.962224	21.995	12	5550.5	0.719818	0.867227	22.9975	14.8975	4495.33	1577.68	0.35096	5163	936	3914	4977	337	5244	3278	4677	6318	6040	6080	3764	6361	4079	4776	6029	4498.31
3644	unknown405	0.0579045	0.0920774	24	21	1140.21	0.0511931	0.179456	20	17.9999	4455	0.0202199	0.0412849	22	19.525	3541.38	1137.71	0.321263	4006	4404	3867	5384	1029	1542	1800	2061	3084	3794	4716	4836	4071	4698	3646	5405	3646.44
3646	unknown407	1	1	24	18	1077.63	0.996827	1	20	12	4924	0.999995	1	22	14.85	4300.23	1561.48	0.363115	4480	7188	2484	3549	162	5783	2479	4040	5979	6106	6087	1524	5977	2363	4806	6029	4314.75
3647	unknown408	0.0579045	0.0920774	24	21	1080.11	0.0440803	0.168276	20	17.9999	4218.25	0.0177924	0.0370745	22	19.525	3374.68	1070.17	0.317118	3891	3995	3885	5095	1110	1615	1697	1988	2944	3515	4457	4511	3914	4291	3679	4989	3473.5
3651	unknown411	0.105571	0.149581	18	15	1541.49	0.464642	0.685719	20	12	9888	0.196939	0.28218	19	13.6167	8562.34	1932.42	0.225688	7984	8557	7911	10390	4888	6738	7461	8076	7789	10441	10214	11108	10058	7321	7331	10431	8543.62
3654	unknown414	0.0579045	0.0920774	18	15	1842.54	0.342358	0.547327	20	12	4000.75	0.0975515	0.153655	19	13.6167	2964.77	1990.41	0.671353	2453	3055	3344	5351	580	736	877	1091	1809	3250	4157	6787	2733	3260	2430	5215	2945.5
3655	unknown415	0.0787266	0.117791	18	15	1102.56	0.543332	0.769083	20	12	3044	0.177592	0.258045	19	13.6167	2387.71	1190.13	0.498441	1830	2267	2630	4051	690	1209	1319	1371	1604	2555	3085	4932	2147	2598	1859	3872	2376.19
3661	unknown420	1	1	18	6	850.473	0.999822	1	20	6.00001	12535.8	1	1	19	6.01667	11414.8	1028.53	0.0901048	9011	11245	10536	14132	8696	16242	12150	13055	6633	12147	11705	12101	12422	10882	6529	13156	11290.1
3663	unknown422	0.122638	0.173367	24	6	209.657	0.969765	1	20	6	45200.8	0.372159	0.490996	22	6.05	13284.6	30187.8	2.2724	60	44	69	39	178623	489	1277	414	36	60	38	1193	72	123	30	25	11412
3665	unknown424	1	1	24	6	864.792	0.999862	1	22.5575	6	12588.8	1	1	23.2788	6.00577	11954.2	253.041	0.0211676	11119	13563	10566	14559	8659	16238	12193	13265	9368	12308	12285	11287	12636	10914	9095	13118	11948.3
3669	unknown428	0.0579045	0.0920774	24	6	18400	0.120046	0.26712	20	5.99998	134510	0.0414907	0.075329	22	6.04999	101873	27092.4	0.265942	85488	104477	77873	113106	132944	171907	113980	119208	68686	83307	90823	87740	98739	72692	81297	100819	100193
3675	unknown433	1	1	24	6	784.181	0.999896	1	25.2722	6.63e-05	12460.7	1	1	24.6361	3.07955	11835.3	648.405	0.0547857	11324	13831	10092	14596	8652	15015	12142	13296	9268	12361	12285	11239	12618	10371	9336	12957	11836.4
3679	unknown437	1	1	18	3	3202.31	0.979726	1	20	6	21052.2	0.999793	1	19	4.43333	19327.5	2955.42	0.152913	21310	20722	13324	28083	21313	27635	16125	19136	14091	14578	17285	16911	29754	13343	15464	19536	19288.1
3686	unknown443	1	1	18	6	853.478	1	1	28	5.99999	7949.5	1	1	23	6.29762	7438.41	539.86	0.0725773	6747	9652	4789	4441	5916	10372	7717	7793	10825	6478	6546	4930	7750	6583	12106	6072	7419.81
3687	unknown444	0.0787266	0.117791	18	9	3543.31	0.605293	0.830911	25.2722	5.99999	27183.8	0.192699	0.276928	21.6361	7.97739	24604.9	2863.54	0.116381	20017	24317	19846	19245	21233	30946	26582	29974	23475	27231	27790	22920	24758	23947	22049	24530	24303.8
3688	unknown445	0.301037	0.372426	18	9	2602.86	0.827185	1	26.0177	6	23686.5	0.595204	0.736984	22.0088	8.03997	22440.6	1811.67	0.0807317	19111	23148	18725	18131	18253	27170	22995	26328	22278	25233	25211	21001	22196	22757	20856	23068	22278.8
3690	unknown447	0.235786	0.2987	24	15	315.723	0.698449	0.923164	22.9091	12	3484.5	0.46173	0.59011	23.4545	13.4724	3157.75	352.135	0.111515	2676	3246	2748	2789	2029	3416	2908	3564	3235	3693	3826	3184	3362	3363	2953	3480	3154.5
3695	unknown451	0.0579045	0.0920774	18	9	3652.38	0.127657	0.276932	20	5.99999	13280.5	0.0436669	0.0784881	19	7.59999	7645.01	4439.15	0.580659	5739	6240	2550	1226	11379	18506	12508	10729	7874	6515	4011	2154	8978	2397	4301	3251	6772.38
3698	unknown454	0.182589	0.239506	18	6	4853.23	0.200842	0.373078	20	6	32810	0.157898	0.233185	19	6.01667	27505.6	4577.8	0.166431	24653	33102	21422	30791	30355	40443	29990	30452	22064	22214	23744	23540	26786	20183	26425	25050	26950.9
3699	unknown455	1	1	18	3	1193.6	0.992373	1	20.6557	6.63e-05	8934	0.999971	1	19.3279	1.61069	8060.33	874.623	0.10851	8773	11772	5952	9239	6444	11449	7665	8175	8488	6370	6938	6492	9492	6379	10155	7332	8194.69
3700	unknown456	1	1	18	0	270.645	0.901113	1	27.6489	17.9999	3032.25	0.994941	1	22.8245	18.8418	3121.97	329.756	0.105624	3067	4315	2806	4498	2419	3528	2787	2942	2579	2880	2993	3271	3406	2657	2643	3423	3138.38
3701	unknown457	0.380147	0.45889	18	0	408.708	0.925692	1	26.4865	17.9999	4391	0.719427	0.867227	22.2432	18.6798	4382.43	538.578	0.122895	4292	6081	4084	6104	2999	4733	3754	4169	3775	4260	4423	4529	4819	3886	3925	4934	4422.94
3712	unknown467	0.0579045	0.0920774	24	6	3786.56	0.100819	0.243788	20	6.00001	25921.8	0.0358644	0.0668502	22	6.05	20138.9	5215.7	0.258986	15763	23298	13981	22205	23568	30552	24184	25383	15793	17475	18421	19170	18224	14072	16839	18118	19815.4
3721	unknown475	0.235786	0.2987	18	15	1144.1	0.456165	0.674818	20	12	3561.5	0.347382	0.463961	19	13.6167	2764.16	1049.13	0.379548	3526	1266	2484	3557	1390	1364	1953	2643	3581	3635	3561	3469	3808	2980	1362	3485	2754
3726	unknown48	1	1	24	6	1281.98	0.999965	1	22.9091	5.99999	15737	1	1	23.4545	6.00324	14951.3	236.124	0.0157928	13415	19022	15566	14849	10327	17433	19053	16135	17580	15043	12719	10909	15356	12224	18724	10800	14947.2
3731	unknown484	0.0579045	0.0920774	18	6	983.762	0.143131	0.296676	20	6.00002	5412.25	0.0480115	0.0849224	19	6.01667	4374.3	990.632	0.226467	4129	3604	4341	4199	4284	5587	5829	5949	2780	4214	4077	3537	4433	3927	2976	4202	4254.25
3734	unknown487	0.0787266	0.117791	18	15	692.258	0.369296	0.577275	20	12	3995.25	0.131933	0.199885	19	13.6167	3264.94	858.272	0.262876	3034	4144	2290	3085	1982	3524	2020	2905	3899	3913	3953	4216	3856	2487	3390	3408	3256.62
3750	unknown500	0.105571	0.149581	24	18	9830.91	0.218266	0.395932	20	17.9999	70521.5	0.109922	0.170086	22	18.15	60347.2	15349	0.254345	63541	78105	52927	78134	5936	54942	42504	49959	66732	66800	67560	76096	72431	57408	71359	80888	61582.6
3755	unknown505	0.235786	0.2987	18	15	13746.5	0.475155	0.697524	20	12	87575.8	0.357274	0.474975	19	13.6167	77944.5	20358	0.261185	79013	94307	67513	95810	8015	73301	64133	69997	83470	81547	84119	101167	88142	71575	83085	98763	77747.3
3761	unknown510	0.0787266	0.117791	18	15	25741.7	0.10807	0.252882	20	12	99609	0.0490632	0.0864302	19	13.6167	82971.8	33071.9	0.398592	89010	104392	67558	105464	6125	68230	40676	63451	96271	97898	99117	105150	103449	80973	91557	103104	82651.6
3764	unknown513	0.0579045	0.0920774	18	15	759.963	0.290553	0.485563	20	12	4539	0.0855506	0.137503	19	13.6167	3917.13	1155.7	0.295036	4022	4799	3251	4631	601	3547	2743	3621	4460	4502	4244	4950	4457	3997	3845	4825	3905.94
3776	unknown524	0.105571	0.149581	24	18	983.232	0.367679	0.576203	20	17.9999	5646.25	0.164926	0.242243	22	18.15	4854.88	1535.94	0.31637	5446	9078	3752	5367	1389	4466	2094	3353	5998	5894	5302	4932	6197	4266	5849	6273	4978.5
3778	unknown526	1	1	18	6	205.591	0.999999	1	20	6.00001	2534.75	1	1	19	6.01667	2347.42	229.399	0.0977238	2143	2540	1520	2328	1338	3256	2593	2952	2246	2341	2585	2143	3061	2492	1548	2028	2319.62
3801	unknown547	0.0787266	0.117791	24	6	2789.89	0.17963	0.345228	21.7778	5.99998	24948	0.0743658	0.122156	22.8889	6.01416	20799.3	3403.39	0.16363	17842	27576	18155	21276	25500	27704	25823	20765	20796	18805	17873	19091	18922	14620	18230	17887	20679.1
3810	unknown555	0.873774	0.972608	24	21	286.909	0.811754	1	20	17.9999	5363.5	0.952925	1	22	19.525	5035.62	389.914	0.0774312	5867	6027	4423	4974	2853	5203	4645	4870	5545	5298	5385	4602	5351	5030	5913	5160	5071.62
3821	unknown565	0.0579045	0.0920774	18	9	6835.6	0.0173661	0.159709	20	6	24234	0.00794625	0.0190833	19	7.6	9306.28	10838.4	1.16463	1415	1453	1117	2069	18842	25744	23804	28546	1305	1681	1618	1489	1803	1454	1146	1325	7175.69
3824	unknown568	0.105571	0.149581	18	6	806.809	0.109752	0.254899	20	6	5275	0.0632384	0.106298	19	6.01666	4153.19	1074.38	0.258687	3818	4356	3523	3568	3846	6104	5122	6028	3359	3215	4025	3062	3960	3417	3668	3297	4023
3832	unknown575	0.0579045	0.0920774	24	21	1719.33	0.279699	0.473825	20	17.9999	10079	0.0829713	0.134054	22	19.525	8648.21	1788.66	0.206824	11291	12455	7993	8562	3598	7583	6369	6844	11058	8981	9296	6668	10326	8736	11914	9340	8813.38
3833	unknown576	1	1	18	15	324.385	0.999415	1	20	12	6955.5	1	1	19	13.6167	6750.98	320.373	0.0474558	6644	7558	5183	7622	5403	6952	6187	7023	7191	7167	7052	6412	7133	6299	6921	7219	6747.88
3838	unknown580	0.0787266	0.117791	18	9	977.398	0.0398797	0.167576	20	6	6631	0.0212351	0.0430066	19	7.6	4663.76	1412.36	0.302837	3162	3320	3553	4512	7203	6609	5718	6994	2609	3459	3789	4585	3764	3463	3342	4096	4386.12
3841	unknown583	0.0579045	0.0920774	18	9	6874.14	0.0436182	0.168276	20	6	57262.5	0.0176325	0.03683	19	7.6	44665.3	9075.95	0.203199	35169	37174	36112	42553	54235	59562	53479	61774	30433	37396	40344	43434	40791	37281	35942	40420	42881.2
3856	unknown597	1	1	24	6	112.43	0.999981	1	28	12	4407.75	1	1	26	8.82143	4400.28	55.7542	0.0126706	4331	4723	4581	4613	3698	4493	4525	4530	4199	4595	4654	4183	4525	4177	4225	4272	4395.25
3868	unknown607	0.301037	0.372426	18	0	3767.11	0.969093	1	20	12	62450.8	0.651124	0.79453	19	15.2	61423	4735.82	0.0771017	65818	67596	62947	67964	48863	60377	60574	61185	59682	67068	64547	58506	65456	59172	57959	62735	61903.1
3889	unknown626	0.475047	0.559107	24	6	1890.45	0.902728	1	20.8511	6.00001	42652.2	0.791925	0.938367	22.4255	6.02973	40214.5	2024.15	0.0503337	40639	39041	39560	41638	34098	45789	44649	46073	35171	41654	40701	38934	40135	37719	36917	39114	40114.5
3903	unknown639	0.105571	0.149581	18	9	1239.2	0.0168737	0.159709	20	6	6078	0.0130581	0.0289215	19	7.6	2922.9	2309.31	0.790075	1243	1334	1057	1340	5068	6830	6364	6050	1411	1260	1316	1224	1326	1117	1457	1106	2468.94
3908	unknown643	0.0579045	0.0920774	24	6	2121.32	0.0227212	0.159709	20	6	16616.2	0.010043	0.0229842	22	6.05	6565.76	9291.96	1.41521	2490	1995	2092	4158	12537	17414	20808	15706	2289	1929	2542	1600	2143	2031	4819	1277	5989.38
3915	unknown65	1	1	24	0	494.621	0.988291	1	24.0327	17.9999	4728.75	0.999931	1	24.0163	21.002	4342.06	491.614	0.113221	5275	5887	3282	4154	2762	4944	3945	4276	4989	3713	4102	3223	5051	4238	5790	3836	4341.69
3935	unknown668	0.0921486	0.137493	24	6	2563.97	0.0225067	0.159709	20	6	31588.2	0.0148875	0.0322799	22	6.05	11383	18884.2	1.65899	2752	2349	2673	5495	23506	30059	41513	31275	2639	2894	3256	2281	2362	2752	5868	1711	10211.6
3937	unknown67	0.0579045	0.0920774	24	0	1332.9	0.317606	0.5171	21.8859	6.29e-05	12940.7	0.0918787	0.145941	22.9429	3.3e-05	11209.3	1817.91	0.162178	12253	12629	14703	12178	12284	11320	10430	12041	7426	8924	9542	10710	13393	13995	8183	10455	11279.1
3948	unknown68	0.0579045	0.0920774	24	0	1115.11	0.297179	0.492643	21.5648	5.4e-05	7318.74	0.0871134	0.139652	22.7824	2.85e-05	6085.53	1440.1	0.236643	6531	7127	8150	7467	5522	5934	6876	6256	3229	4241	4917	5927	7947	8426	4560	5292	6150.12
3955	unknown686	0.0787266	0.117791	18	9	49912.5	0.0238849	0.159709	20	6	127836	0.0136821	0.0300424	19	7.6	51768.9	54616.7	1.05501	11237	8750	9561	17688	94723	131116	167454	118053	10822	11623	12442	9096	10625	11563	25060	6707	41032.5
3962	unknown692	0.0787266	0.117791	18	6	7567.46	0.0405242	0.167576	20	6	27090.5	0.0215272	0.043537	19	6.01667	18575.6	8835.46	0.475648	12774	12891	13665	16094	23341	28671	26536	29814	11122	14972	15368	15990	17320	16285	10691	14545	17504.9
3969	unknown699	0.0579045	0.0920774	18	15	648.77	0.165284	0.325604	20	12	4905.5	0.0540652	0.093454	19	13.6167	4087.44	967.872	0.236792	3591	4356	3581	4281	2671	4455	2623	3617	4990	5061	4392	5179	4348	3870	4095	4139	4078.06
3973	unknown701	0.139706	0.189099	18	15	332.163	0.738292	0.959425	20	12	4296.25	0.337449	0.45293	19	13.6167	3852.31	586.767	0.152316	3775	3648	3650	4443	2453	4142	3089	3903	4374	4231	4449	4131	4334	3613	3357	3954	3846.62
3975	unknown703	0.139706	0.189099	18	6	4561.9	0.0709052	0.201721	20	6	11364	0.055618	0.095832	19	6.01667	5190.17	6312.76	1.21629	2657	2152	1495	2099	19103	9202	8308	8843	2436	2434	1814	1984	2633	1919	2704	1020	4425.19
3983	unknown710	0.0787266	0.117791	24	18	779.232	0.110759	0.256188	20	17.9999	8329	0.0500697	0.0878452	22	18.15	7536.75	918.571	0.121879	7183	8345	7615	8233	5723	7175	5716	6208	7061	7829	8123	9244	9142	7663	7764	8747	7610.69
3994	unknown720	0.105571	0.149581	18	9	3672.36	0.0165926	0.159709	20	6	14973.2	0.01287	0.0285633	19	7.6	5520.58	6859.98	1.24262	597	511	569	556	17674	14328	15443	12448	536	665	491	630	589	517	683	516	4172.06
4006	unknown731	0.380147	0.45889	18	6	770.039	0.948925	1	20	6	7789	0.728541	0.876029	19	6.01667	6671.82	1032.12	0.154698	7129	5505	5999	6731	12076	7276	6598	5206	4558	5363	3582	7050	6933	6318	8034	6390	6546.75
4017	unknown741	0.0579045	0.0920774	18	6	4418.71	0.141161	0.294425	20	6	28100.5	0.047464	0.0841257	19	6.01667	22735.7	4688.63	0.206223	20641	23027	23839	22229	35488	24993	29640	22281	14347	19153	15588	21128	19801	19971	18398	24157	22167.6
4023	unknown747	0.0579045	0.0920774	18	0	1755.92	0.603459	0.829253	20	17.9999	8716	0.152143	0.225532	19	18.05	8061.76	1398.21	0.173437	9868	8688	11402	9984	7183	7110	4539	6535	5978	9163	8221	10314	9687	8364	6394	10419	8365.56
4029	unknown752	0.0579045	0.0920774	18	15	14658.7	0.171817	0.333986	20	12	116513	0.0558167	0.0961361	19	13.6167	96872.4	21879.6	0.22586	82740	99414	88149	97884	67811	95891	71186	88377	96062	118646	112516	138827	97567	87534	94958	109006	96660.5
4034	unknown757	0.235786	0.2987	18	0	1496.95	0.218122	0.395889	20	17.9999	11261.7	0.204051	0.290925	19	18.05	10207.1	1338.65	0.131149	10831	12158	11113	12113	6429	10001	6676	8709	8925	11437	11173	13356	11707	9926	11224	12190	10498
4038	unknown760	0.105571	0.149581	24	12	7356.03	0.0646231	0.195118	20	12	65290.8	0.0408489	0.074296	22	12.1	48831	16296.4	0.333731	35961	46332	39119	42388	35760	52000	37373	45610	55589	64940	63540	77094	44628	36146	40865	48569	47869.6
4055	unknown776	0.105571	0.149581	24	6	3508.66	0.353723	0.559803	21.4599	6.00002	19787.5	0.160111	0.236212	22.7299	6.0188	16400.8	1994.64	0.121618	21516	19454	15201	15052	21348	23715	16140	17947	11462	15408	14397	13488	18919	8526	12788	15769	16320.6
4057	unknown778	0.182589	0.239506	24	3	2456.14	0.708085	0.931351	28	6.34e-05	18122	0.393775	0.514964	26	1.62503	15614.9	2033.17	0.130207	19323	17942	16826	18397	23035	17030	12166	13813	10753	15181	12998	16221	15406	9968	13095	17068	15576.4
4075	unknown794	0.0787266	0.117791	18	9	3099.6	0.0270088	0.160754	20	6	7504	0.0152103	0.0328646	19	7.6	2833.28	3421.52	1.20762	278	259	303	292	9729	8594	4699	6994	162	463	474	604	478	238	221	783	2160.69
4080	unknown799	0.182589	0.239506	18	0	2422.55	0.215187	0.39232	28	6.63e-05	12048.5	0.166466	0.244089	23	2.72e-05	9065.03	1334.6	0.147225	12798	12461	11639	11296	7918	8719	7174	8759	6283	9385	8200	8288	10954	5897	7048	8993	9113.25
4091	unknown808	1	1	18	6	1390.53	0.975186	1	20	6	23299.8	0.99969	1	19	6.01667	21857.4	1462.23	0.0668987	21550	22950	18077	22035	19739	26289	23043	24128	19315	22658	22352	19611	23747	20774	19558	21057	21680.2
4092	unknown809	1	1	18	3	801.506	0.999999	1	20	6	23543.8	1	1	19	4.43333	23074.2	692.204	0.0299991	24837	25839	20394	22309	19311	26561	23947	24356	22506	23553	23373	19852	25806	21311	23135	21949	23064.9
4096	unknown812	1	1	18	15	296.631	1	1	22.7907	17.9999	13074.5	1	1	20.3953	16.5521	12751.8	316.683	0.0248345	12763	13187	11939	13561	11088	13525	12757	12425	10237	13934	14263	12625	13497	14079	11989	12733	12787.6
4099	unknown815	0.0579045	0.0920774	24	6	252.967	0.172329	0.334757	20	6.00001	4056.75	0.0559534	0.0963333	22	6.05	3650.95	354.857	0.0971958	3650	3713	3315	3516	3902	4172	3948	4205	3095	3819	3324	3551	3894	3401	3244	3314	3628.94
4115	unknown83	0.0579045	0.0920774	18	6	4614.58	0.0234908	0.159709	20	6	15940	0.0103379	0.0235718	19	6.01667	11276.6	4642.09	0.411657	9841	10185	8516	8614	15069	17542	15991	15158	8604	8849	8538	7574	10968	8458	8485	9033	10714.1
4122	unknown836	0.0787266	0.117791	24	9	735.745	0.280973	0.475426	20	6	5337.25	0.106426	0.165347	22	7.425	4171.47	950.626	0.227887	3835	3824	3853	2464	6619	4870	5425	4435	3798	4994	3212	3896	2926	3277	3297	4742	4091.69
4124	unknown838	0.0579045	0.0920774	24	9	2589.07	0.0591164	0.187903	20	6	16830.5	0.0228568	0.0454825	22	7.425	10750.5	3974.2	0.369677	7539	8682	7716	9102	18744	19104	13050	16424	6331	8522	8509	9649	12670	8212	5860	6557	10416.9
4149	unknown860	1	1	18	3	260.039	1	1	25.7143	6.63e-05	4652	1	1	21.8571	1.82146	4425.16	144.794	0.0327205	4002	5683	4282	4641	3063	5046	5153	4815	5454	4349	3889	3298	4746	3714	5456	3321	4432
4150	unknown861	1	1	24	6	770.57	0.999979	1	23.7736	5.99997	9565.75	1	1	23.8868	6.00012	9069.97	213.023	0.0234866	8353	11884	8697	9016	6686	10603	10965	10009	10880	9225	7691	6760	8768	7423	11705	6442	9069.19
4151	unknown862	1	1	24	6	524.673	0.999437	1	26.0177	6.63e-05	5909.25	1	1	25.0088	3.12614	5563.39	424.181	0.0762451	5229	7115	5570	5723	4007	6605	6932	6071	6719	5733	4660	4069	5337	4479	6932	3863	5565.25
4170	unknown88	0.0579045	0.0920774	18	15	19305.1	0.451377	0.669337	20	12	67830.2	0.12139	0.185176	19	13.6167	58522.7	23160.4	0.395751	64405	106678	41402	69013	14279	49524	25583	40921	73740	70412	68035	59134	70113	50439	60167	68929	58298.4
4176	unknown885	0.235786	0.2987	24	0	506.288	0.865299	1	20	4.87e-05	3854	0.528326	0.663858	22	2.68e-05	3484.86	777.435	0.223089	3420	3607	4454	3935	2847	3224	3737	3679	2061	2706	2973	3409	4471	6394	3026	2790	3545.81
4203	unknown909	0.105571	0.149581	24	0	2836.91	0.854098	1	21.1511	5.6e-05	12456.7	0.307119	0.41609	22.5755	2.99e-05	9431.42	3607.32	0.382478	3582	15139	13544	17562	8360	9738	9826	10514	2228	3027	7119	10142	18734	10543	11337	2590	9624.06
4211	unknown916	0.105571	0.149581	18	9	876.105	0.743949	0.96475	20	6.00002	5388.25	0.278355	0.38178	19	7.60001	4258.06	855.887	0.201004	2937	2964	3565	3670	4811	4902	6329	5511	3123	3065	4125	4268	4265	6322	2752	2828	4089.81
4217	unknown921	0.0579045	0.0920774	24	0	4690.95	0.437874	0.653762	22.5575	6.63e-05	38728.7	0.118529	0.181268	23.2788	3.42e-05	34587.3	6719.25	0.19427	41687	34930	39470	38828	32194	31589	34442	33346	21056	29982	30417	34803	40552	49421	30222	33187	34757.9
4218	unknown922	0.0787266	0.117791	24	0	1922.98	0.18487	0.352482	25.8651	6.63e-05	10670.7	0.0761166	0.124748	24.9326	3.2e-05	8273.81	2157.47	0.26076	11643	10149	10433	10458	8374	7296	4829	7610	5343	7008	7056	7904	9092	6813	6566	10860	8214.62
4224	unknown928	0.139706	0.189099	24	0	2007.48	0.545218	0.770466	23.6461	6.63e-05	17315	0.272293	0.374318	23.8231	3.34e-05	14910.4	2894.07	0.194098	14604	16786	21002	16868	15921	12068	14291	15025	8514	11367	14038	15698	17710	18501	11530	14916	14927.4
4228	unknown931	0.105571	0.149581	24	0	810.344	0.479942	0.702077	24.4321	6.63e-05	6902.24	0.201783	0.287976	24.2161	3.29e-05	5871.71	1189.24	0.202537	5751	6615	8283	6960	6013	4715	5574	5843	3241	4661	5355	6360	6840	7232	4707	5666	5863.5
4233	unknown936	0.0787266	0.117791	24	0	11949.4	0.393119	0.604605	25.2722	6.63e-05	90292.4	0.138509	0.207991	24.6361	3.23e-05	74755.4	15819.5	0.211617	71238	84508	112337	93087	73826	61275	68591	73926	47376	56601	66759	78476	86224	87273	55476	74207	74448.8
4236	unknown939	0.301037	0.372426	18	3	624.022	0.748903	0.967936	20	6.63e-05	4811.25	0.56129	0.699592	19	1.58336	4261.54	844.793	0.198237	4524	4846	5013	4862	4822	4056	4990	4626	2303	3071	3769	4265	5706	6872	2965	3787	4404.81
4239	unknown941	0.0579045	0.0920774	24	0	2555.13	0.348871	0.554149	24.8451	6.63e-05	17649.5	0.0990265	0.155752	24.4225	3.26e-05	14703.4	3286.38	0.223511	14157	16854	21060	18527	12494	12101	13808	14725	9075	11281	13490	15395	18347	17573	11826	13848	14660.1
4241	unknown943	1	1	24	0	91.5703	0.999998	1	28	6.00001	3572	1	1	26	2.78572	3620.24	213.086	0.0588596	3631	3544	3668	3307	4150	3221	3552	3365	2640	3311	3533	4405	4152	5021	2988	3457	3621.56
4243	unknown945	0.475047	0.559107	24	3	148.316	0.909126	1	26.4865	17.9999	3405.25	0.794488	0.940441	25.2432	22.7768	3434.35	249.966	0.0727841	3875	4180	3423	3646	2403	3438	3342	3690	3771	3159	3377	2807	3671	3382	3322	3246	3420.75
4244	unknown946	1	1	18	6	297.869	1	1	28	6	10473.5	1	1	23	6.29762	10374.8	101.083	0.00974313	10286	10186	10171	9486	12282	8926	11018	9668	7362	9250	10224	12639	12130	13416	9270	9738	10378.2
4245	unknown947	0.531352	0.624357	18	0	378.479	0.933579	1	27.3065	17.9999	2919	0.843827	0.984578	22.6533	18.7929	2961	296.147	0.100016	3428	3797	3037	3345	1902	3126	2674	3106	3480	2843	2933	2300	3106	2782	2965	2823	2977.94
4249	unknown950	0.719948	0.813936	18	0	5704.41	0.996946	1	26.4865	6.63e-05	29761.2	0.95578	1	22.2432	2.78e-05	25005.8	2723.06	0.108897	34751	35356	24731	24207	43309	21140	14829	19806	16593	21874	17668	32105	30834	17635	25286	22915	25189.9
4250	unknown951	0.105571	0.149581	18	6	1158.59	0.426044	0.640324	20	6.00001	6288.5	0.18448	0.266645	19	6.01667	5153.61	1131.45	0.219546	4652	4689	4596	4610	5447	6657	6451	6599	3626	4242	4380	4882	6095	6296	3601	3441	5016.5
4256	unknown957	0.139706	0.189099	18	6	973.332	0.148852	0.303615	20	6.00001	6358	0.101337	0.15858	19	6.01667	5247.18	1092.31	0.208171	5141	5485	4280	4343	5285	7071	6900	6176	4763	4600	4647	4016	5736	4233	4463	4698	5114.81
4293	unknown990	0.0787266	0.117791	18	0	436.992	0.610641	0.834356	20	18	3319.75	0.193978	0.278398	19	18.05	3040.45	429.986	0.141422	3189	3479	3739	3900	1988	2571	3142	2873	2640	3215	2920	3207	3724	4027	2462	3066	3133.88
4295	unknown992	1	1	18	0	436.462	0.988085	1	24.0327	17.9999	8784.5	0.999929	1	21.0163	18.3786	8518.94	541.393	0.0635517	8645	9728	8856	9337	6015	8274	9127	8753	8222	8772	8129	8435	9347	10264	7510	8017	8589.44
4301	unknown998	0.182589	0.239506	18	9	1294.36	0.410623	0.624077	20	6	9249.5	0.269206	0.371229	19	7.6	7173.64	1532.88	0.213682	5454	5668	6782	5321	7475	9129	9692	10702	5343	5935	5649	7366	8074	8971	4057	4339	6872.31
4305	Urea	0.139706	0.189099	24	3	553.665	0.866464	1	20	5.99997	4510	0.376654	0.495718	22	4.67498	4168.68	415.17	0.0995927	4169	5157	3951	4716	3914	6223	4078	3825	3782	2484	3059	3706	6157	3381	4846	3047	4155.94
4308	Uridine-5-diphosphoacetylglucosamine	0.475047	0.559107	18	6	1243.09	0.343088	0.547979	20	6	6889.25	0.458652	0.586695	19	6.01667	5018.06	1936.64	0.385935	4648	4753	3582	3037	9161	7673	4425	6298	3785	4801	4399	3549	3956	1992	4709	5766	4783.38

## Sheet: unique cycling in TS
ID	CycID	JTK_pvalue	JTK_BH.Q	JTK_period	JTK_adjphase	JTK_amplitude	LS_pvalue	LS_BH.Q	LS_period	LS_adjphase	LS_amplitude	meta2d_pvalue	meta2d_BH.Q	meta2d_period	meta2d_phase	meta2d_Base	meta2d_AMP	meta2d_rAMP	X0	X0.1	X0.2	X0.3	X6	X6.1	X6.2	X6.3	X12	X12.1	X12.2	X12.3	X18	X18.1	X18.2	X18.3	TS
5	1-(2-Hydroxyethyl)-2,2,6,6-tetramethyl-4-piperidinol	0.0144977	0.0319142	24	18	167.938	0.32281	0.522725	20	17.9999	472.249	0.0297857	0.0571939	22	18.15	320.327	220.357	0.687915	369	293	204	952	67	25	52	102	295	350	516	295	615	588	329	357	338.062
13	1H-Indole-1-pentanoic acid, 3-[(2,2,3,3-tetramethylcyclopropyl)carbonyl]-	0.0065055	0.0176718	24	0	1455.23	0.0841876	0.220795	24.0327	6.63e-05	5899.99	0.00466067	0.0126051	24.0163	3.31e-05	4722.74	1733.13	0.366975	5820	6571	5105	6104	2511	4499	3729	4730	3190	3485	3776	3783	7031	6015	4897	4303	4721.81
31	3-[5-(2-Methylpropyl)-3,6-dioxopiperazin-2-yl]propanoic acid	0.00980952	0.0239973	18	6	1636.6	0.25981	0.448735	20	6	8686	0.0177695	0.0370669	19	6.01667	7228.96	1261.22	0.174468	6843	7588	7514	6302	7739	8078	9273	9654	4187	4684	5605	5612	8509	9712	6490	5428	7076.12
37	3'-Hydroxyflavanone	0.00980952	0.0239973	24	18	284.61	0.127488	0.276882	21.3559	17.9999	1423.25	0.00960974	0.0222395	22.678	18.0613	1144.39	262.198	0.229116	1079	1368	1045	1113	566	811	843	945	875	1105	1524	1552	1205	1364	1490	1634	1157.44
45	3-Methylcytidine	0.00980952	0.0239973	24	0	231.224	0.124367	0.273335	20.7529	5.22e-05	1054	0.0094047	0.0218758	22.3765	2.82e-05	813.394	301.809	0.371049	1139	1417	862	798	628	930	836	863	559	517	468	473	1168	957	1011	687	832.062
68	7-Methylguanosine	0.00421867	0.0128369	24	0	181.019	0.129785	0.279448	24.2975	6.63e-05	821.999	0.00465947	0.0126051	24.1488	3.3e-05	634.906	215.124	0.338829	897	821	832	738	470	639	564	623	487	435	465	451	659	962	704	395	633.875
69	8-Oxo-2-deoxyadenosine	0.0065055	0.0176718	18	6	105317	0.0694996	0.20048	20	6	693518	0.00393422	0.0111341	19	6.01667	590158	87811.7	0.148793	607230	588562	615826	553775	662813	631704	767344	712210	411918	491756	513516	498393	607118	636037	515921	458152	579517
70	9-(2,3-Dihydroxypropoxy)-9-oxononanoic acid	0.0144977	0.0319142	24	6	3574.42	0.0235203	0.159709	20	5.99997	17595.5	0.00306334	0.00929407	22	6.04999	10133.6	6162.76	0.608152	9719	9060	8877	7324	20358	14076	21240	14708	4674	7578	5382	5262	7549	5935	6576	7703	9751.31
84	Ala-Arg	0.00980952	0.0239973	24	3	738.043	0.0438599	0.168276	20	6	4039.75	0.00376514	0.0108039	22	4.675	3367.36	779.405	0.231459	3906	4036	3585	3089	3684	4628	3779	4068	2157	2639	2738	2461	3669	2751	2963	3342	3343.44
87	Ala-Gln	0.00980952	0.0239973	18	6	1319.64	0.28669	0.481336	20	6	9848.5	0.019331	0.039764	19	6.01667	8454.1	1296.38	0.153343	8007	7709	8230	8411	8171	9784	11188	10251	6167	6840	7524	7544	8529	9948	6528	7921	8297
89	Ala-Ile	0.00421867	0.0128369	18	6	9241.89	0.0330507	0.16536	20	6	38127.2	0.00137728	0.0051234	19	6.01667	29120.7	7866.6	0.270138	28743	30986	28953	25335	34141	38554	38606	41208	15311	19883	21220	22103	31485	28583	20400	25168	28167.4
90	Ala-Ile/Leu-Ala-Ile/Leu	0.000572095	0.00320048	18	0	789.838	0.0718584	0.203098	25.2722	17.9999	3180.75	0.000456288	0.00233814	21.6361	18.5231	2966.86	695.496	0.234421	3737	4241	3910	3531	2195	2317	2440	2895	2176	2819	2972	2652	3565	2859	3173	3126	3038
92	Ala-Leu	0.000987235	0.00460639	18	6	21399.2	0.0227093	0.159709	20	6	77478	0.000262432	0.00159597	19	6.01667	56186.9	18642.2	0.331789	52462	57620	58668	49458	72146	88407	72712	76647	30229	33558	33918	36868	60475	49872	39855	49950	53927.8
93	Ala-Leu-Ala-Leu	0.0419656	0.0724237	24	3	1021.77	0.297619	0.492996	24.9858	4.15e-05	8398.5	0.0672305	0.112094	24.4929	1.53083	7065.13	1481.14	0.209641	9586	8199	8406	7403	8745	6949	6171	6846	4168	7272	5335	6644	7874	6172	5724	7366	7053.75
95	Ala-Lys	0.0299489	0.0559443	24	3	3248.27	0.305715	0.502282	20	6	32591.2	0.0521276	0.090684	22	4.675	28276.9	4962.78	0.175507	30168	36220	29026	23169	41035	30373	30052	28905	21367	25849	25435	22744	27227	26311	26734	25378	28124.6
96	Alanine	0.00980952	0.0239973	24	3	1787.21	0.0945501	0.235153	20.9501	6.63e-05	28081.2	0.00740419	0.0180926	22.4751	1.40473	25831.2	3321.2	0.128573	27691	29511	27669	27454	25242	27534	26182	26547	20829	22549	22372	25772	29093	26834	25740	24263	25955.1
97	Ala-Phe	0.000987235	0.00460639	18	6	8051.12	0.0361705	0.166866	20	6	23577	0.000401371	0.00216426	19	6.01667	16274.7	6455.95	0.396686	17367	18309	14546	11826	23306	25067	21619	24316	6850	8987	9022	9707	17124	9479	12005	18348	15492.4
102	Ala-Trp	0.0177588	0.0389345	18	6	718.067	0.22345	0.402837	20	6	4076	0.0259102	0.0506049	19	6.01667	3374.72	597.007	0.176905	3292	3457	3401	3230	3230	4254	4663	4157	2200	2223	2666	2552	4133	4175	2734	2471	3302.38
103	Ala-Tyr	0.000987235	0.00460639	18	6	1242.74	0.0371739	0.166866	20	5.99997	3782.5	0.000411501	0.00218626	19	6.01665	2524.48	1211.36	0.479844	2228	2508	2046	1593	3950	3866	3304	4010	1164	1570	1601	1702	2437	1660	1815	2589	2377.69
104	Ala-Val	0.00267199	0.00936821	18	6	5604.88	0.0356122	0.166866	20	6	25729.2	0.000976296	0.00398057	19	6.01667	20028.2	5002.69	0.249783	19265	21271	20204	17662	22042	25671	28845	26359	13675	14929	14699	13871	22366	18339	15563	15990	19421.9
106	Allantoin	0.0065055	0.0176718	24	3	3412.32	0.282399	0.476906	22.1053	6.63e-05	13512.7	0.0134103	0.0295806	23.0526	1.44082	9811.01	4576.08	0.466423	11884	11557	13075	17535	6676	8728	10884	20525	3181	4542	5164	8597	9091	8555	7020	11481	9905.94
120	Asn-Ala	0.00421867	0.0128369	18	6	2834.26	0.0280754	0.160845	20	6	7100	0.00118928	0.00456118	19	6.01667	4408.92	2776.22	0.629682	2917	3328	2803	2725	6776	6746	7549	7329	2389	2714	3232	3207	3936	3726	2860	2923	4072.5
122	Asn-Glu	0.0065055	0.0176718	18	0	362.923	0.191653	0.360494	20	17.9999	2598.75	0.00958434	0.0222283	19	18.05	2301.51	359.216	0.156078	2593	2717	2720	2648	1833	1490	2146	1878	2251	2324	2513	2565	2668	3293	2303	2131	2379.56
124	Asn-His	0.0419656	0.0724237	18	6	1023.89	0.370634	0.578949	20	6	6038	0.0803116	0.130292	19	6.01667	5229.28	731.044	0.139798	5049	6300	4455	4547	5991	5154	6699	6308	4261	4516	4539	4199	5404	6085	4183	4561	5140.69
125	Asn-Leu	0.00164724	0.00666594	18	6	1334.31	0.0448595	0.169358	20	6	5711.25	0.000776843	0.00339771	19	6.01667	4369.05	1189.79	0.272322	4028	4680	4251	3921	5015	5824	5884	6122	2708	2767	3266	3178	4880	4541	2872	3661	4224.88
126	Asn-Lys	0.000320124	0.00217263	18	0	1261.12	0.0426952	0.168276	24.7059	17.9999	5932.74	0.000166753	0.00118367	21.3529	18.455	5283.7	1359.94	0.257384	8079	7243	6077	6155	4289	4723	4376	4117	4408	4729	5093	4022	6366	5784	5485	6096	5440.12
127	Asn-Met	0.00164724	0.00666594	18	6	781.176	0.0896167	0.227699	20	6.00001	2958	0.00144976	0.00531538	19	6.01667	2159.11	760.143	0.352062	1866	1917	2008	1799	2523	2886	3179	3244	1038	1376	1514	1630	2563	2362	1463	1704	2067
129	Asn-Pro-Arg	0.0121536	0.0296814	24	9	206.475	0.0736104	0.205634	21.1511	6	3638.25	0.00717415	0.01761	22.5755	7.43496	3271.85	274.688	0.083955	3102	3356	3243	3092	3906	3337	3771	3539	3102	3098	3237	3376	2913	3276	2795	2942	3255.31
130	Asn-Tyr	0.000572095	0.00320048	18	6	1201.37	0.0336324	0.166163	20	5.99998	3846	0.000228168	0.00147458	19	6.01666	2647.38	1155.86	0.436607	2257	2578	2153	1940	3883	4005	3452	4044	1360	1671	1930	1784	2824	2077	1791	2368	2507.31
131	Asn-Val	0.000572095	0.00320048	18	6	3991.09	0.0564774	0.184425	20	5.99998	13133	0.000366404	0.00201081	19	6.01666	9134.08	3840.56	0.420465	8206	8585	7645	6517	11562	12804	14208	13958	4645	5510	5928	6001	10578	9169	5893	7490	8668.69
134	Asp-Arg	0.0144977	0.0319142	18	0	1082.58	0.32272	0.522725	20	17.9999	9746.25	0.0297787	0.0571939	19	18.05	8844.4	1090.35	0.123281	8946	9851	11049	9976	7722	6218	7506	8116	9467	9550	9609	8306	8378	12329	9538	8740	9081.31
137	Asp-Glu	0.0299489	0.0559443	24	12	102.53	0.213738	0.3905	24.5682	12	578.5	0.0387355	0.0710096	24.2841	12.0016	447.98	129.139	0.28827	171	306	390	374	467	306	555	472	607	458	648	601	388	648	410	386	449.188
148	Betaine aldehyde cation	0.0144977	0.0319142	18	9	251.73	0.712155	0.934717	20	6.00001	1618	0.0575415	0.09848	19	7.60001	1413.82	226.41	0.160141	1247	1116	1241	951	1802	1511	1713	1446	1118	1424	1373	1706	1255	1403	909	1694	1369.31
157	Carnosine	0.0144977	0.0319142	18	6	2151.9	0.187667	0.356473	20	6	13925.8	0.0187918	0.0387839	19	6.01667	11859.9	1820.55	0.153505	11420	12979	11790	10289	13427	12371	16094	13811	8463	10516	9310	9381	12449	13942	10508	9478	11639.2
159	Choline	0.00980952	0.0239973	18	6	421109	0.0611471	0.189661	20	5.99999	4.03742e+06	0.00504984	0.013323	19	6.01666	3.6076e+06	399619	0.110772	3312594	3547484	3518641	3641895	3888156	4083097	4046241	4132191	2886598	3250391	3281155	3493958	3694865	3481062	3190532	3497892	3559172
169	Cyclic adenosine diphosphate ribose	0.0299489	0.0559443	18	15	295.747	0.849306	1	20	12	2015.75	0.118826	0.181615	19	13.6167	1810.34	357.877	0.197685	1644	1853	1920	2391	1386	1550	1358	1767	1801	2184	2019	2059	1542	1574	1740	2122	1806.88
170	Cyclo(Leu-Pro)	0.0419656	0.0724237	18	6	627.38	0.301755	0.497942	20	6	3966.5	0.06799	0.113099	19	6.01667	3320.37	553.373	0.16666	3426	3368	3163	3276	3238	4289	4215	4124	2026	2568	2758	3047	3741	4091	2221	2502	3253.31
171	Cyclo(prolyltyrosyl)	0.0419656	0.0724237	18	6	60.1041	0.272754	0.464605	20	5.99999	566.25	0.0626123	0.10545	19	6.01666	524.233	28.2254	0.0538414	622	546	490	519	576	556	551	582	422	472	394	462	523	561	628	429	520.812
174	Cytidine	0.00267199	0.00936821	24	3	1286.23	0.0848849	0.221684	26.0177	7.05e-05	5126.49	0.00213008	0.00707356	25.0088	1.56309	3364.96	1727.79	0.513465	6255	6237	4393	3621	2052	3625	3572	4678	2072	2240	2149	1267	3375	2688	3437	1804	3341.56
175	Decanoyl-L-carnitine	0.00421867	0.0128369	18	9	1724.28	0.10185	0.244631	20	6.00002	5740.75	0.00376069	0.0107983	19	7.60001	3210.8	1983.26	0.617684	1590	1701	1188	505	6704	5824	5265	5170	2342	2293	2455	921	4240	2099	1852	986	2820.94
178	Diprotin B	0.00267199	0.00936821	18	6	508.41	0.0570672	0.185233	20	6	2194.25	0.00149258	0.00542701	19	6.01667	1702.42	423.337	0.248667	1808	1733	1608	1579	2031	2020	2291	2435	941	1192	1164	1224	2049	1807	1222	1314	1651.12
195	D-myo-Inositol, 1-[2-hydroxy-3-[(1-oxo-9,12-octadecadienyl)oxy]propyl hydrogen phosphate], [S-(Z,Z)]-	0.000320124	0.00217263	18	6	34225.7	0.0713571	0.202475	20	6	91827.8	0.000266965	0.00161899	19	6.01667	40124.9	51624.4	1.28659	20184	14759	22017	13080	148060	64526	100109	54616	5678	13134	8963	4128	13933	24679	15111	18928	33869.1
197	Dolasetron	0.00267199	0.00936821	24	6	333.754	0.0245524	0.159709	20	5.99997	1510	0.000697492	0.00315914	22	6.04999	828.954	565.521	0.68221	766	777	697	615	1774	1225	1905	1136	397	478	419	468	552	393	613	487	793.875
201	Erucamide	0.0419656	0.0724237	24	12	75748.1	0.374972	0.583419	24.7059	12	260278	0.0810685	0.131323	24.3529	12.0025	183034	91879.3	0.501978	68902	85530	164205	64645	298091	197674	75361	264910	144046	198901	327488	370678	187296	149109	216462	132355	184103
204	Ferulic acid	0.0499351	0.0858693	18	6	96.5201	0.939019	1	20	6	511	0.190371	0.273856	19	6.01667	322.731	188.613	0.584427	308	171	259	177	1043	446	268	287	100	141	197	149	762	178	115	197	299.875
210	gamma-Glutamylmethionine	0.00267199	0.00936821	24	0	75.3069	0.077578	0.211133	23.3952	4.63e-05	601.5	0.00196538	0.00665065	23.6976	2.34e-05	516.307	98.4673	0.190715	580	570	585	671	544	537	516	421	397	432	438	435	540	461	521	629	517.312
214	Gln-Ala	0.00267199	0.00936821	18	6	2003.23	0.158294	0.317026	20	6.00002	10227.8	0.00370861	0.0106913	19	6.01667	8223.08	1918.78	0.233341	7560	8755	7217	6609	8615	11540	10363	10393	5774	6569	6533	6500	9915	7394	6296	7816	7990.56
215	Gln-Gln	0.00421867	0.0128369	18	6	784.889	0.472457	0.69512	20	6	6048	0.0143866	0.0313981	19	6.01667	5098.63	922.771	0.180984	4292	5150	4733	4614	4635	5720	7006	6831	3850	3766	4170	4391	4954	6353	4360	4964	4986.81
216	Gln-Ile	0.00267199	0.00936821	18	6	1906.01	0.0296537	0.160845	20	6	9606.25	0.000827453	0.0035474	19	6.01667	7659.1	1648.71	0.215261	7486	7969	7952	7296	8745	9662	9995	10023	4737	5284	5775	5827	8357	7840	5661	6740	7459.31
217	Gln-Leu	0.00267199	0.00936821	18	6	3010.51	0.0189135	0.159709	20	6	14449	0.000550488	0.00266535	19	6.01667	11260.7	2769.64	0.245956	10948	11781	11297	10468	13100	14728	14723	15245	7498	8359	8104	8342	12134	9683	8923	9468	10925.1
219	Gln-Met	0.00131724	0.00611979	18	6	1217.81	0.0254358	0.159709	20	6.00001	3604	0.000378735	0.00205762	19	6.01667	2350.38	1199.74	0.510442	2003	2250	1897	1650	3208	3695	3582	3931	1014	1377	1538	1501	2381	1835	1538	1880	2205
220	Gln-Phe	0.000320124	0.00217263	18	6	754.483	0.100574	0.243726	20	6	3232.25	0.000365222	0.00200687	19	6.01667	2528.7	646.373	0.255614	2443	2591	2397	2014	3038	3384	3490	3017	1296	1965	1770	1927	2913	2573	1769	2619	2450.38
223	Gln-Val	0.00267199	0.00936821	18	6	4304.16	0.0299661	0.161299	20	6.00002	14709.8	0.000835332	0.00357096	19	6.01667	10125.5	4426.7	0.437184	8615	8888	9283	7381	12947	14759	15160	15973	5042	7066	7531	6807	10514	8193	7186	8080	9589.06
229	Glucuronic acid	0.0499351	0.0858693	24	6	97.7575	0.0643331	0.194527	20	6	622.75	0.0216544	0.0437534	22	6.05	496.541	96.3783	0.194099	446	428	487	624	643	654	604	590	325	392	446	494	452	402	391	471	490.562
232	Glu-His	0.0144977	0.0319142	18	0	374.413	0.156906	0.315165	20	17.9999	2541.25	0.0161188	0.0344494	19	18.05	2315.41	327.769	0.14156	2672	2931	2580	2579	1952	1627	1857	2022	2614	2582	2390	2215	2361	3071	2509	2224	2386.62
235	Glu-Lys	0.00421867	0.0128369	18	0	1583.04	0.366058	0.574617	20	17.9999	8513.25	0.0115407	0.0260226	19	18.05	8070.92	1241.31	0.1538	9147	11456	9692	9398	7815	5529	6719	6463	8712	8628	7449	8389	7894	9954	8296	7909	8340.62
246	Glycerol trilaurate	2.89e-06	5.71e-05	24	21	35152.4	0.0177008	0.159709	23.7736	17.9999	88593.2	9.09e-07	2.06e-05	23.8868	19.4933	53799.9	37788.7	0.702394	66234	92054	57097	59440	13091	15306	15128	26220	37050	36436	43037	48274	100481	64703	93864	95326	53983.8
251	Gly-Ile	0.00267199	0.00936821	18	6	2871.56	0.0425915	0.168276	20	6	13904.2	0.00114726	0.00445519	19	6.01667	11054.1	2452.67	0.221879	10914	11693	11109	10085	12276	14335	14920	14086	6604	8021	8479	8160	12506	11188	8151	9583	10756.9
252	Gly-Lys	7.77e-06	0.000124608	18	0	3840.3	0.195888	0.366392	20	17.9999	15336	2.19e-05	0.000259926	19	18.05	14340.9	3189.42	0.2224	19237	22057	17880	18003	12526	9572	11172	10942	14621	14957	14123	14109	14178	17150	15224	14792	15033.9
253	Gly-Phe	0.0210199	0.0421957	18	6	1170.97	0.369178	0.577275	20	6	6935.5	0.0454644	0.0812133	19	6.01667	5990.95	790.253	0.131908	6080	6264	6284	5174	6572	6245	6988	7937	3655	4383	4913	4593	7620	7666	4433	5516	5895.19
256	Gly-Pro-Arg	0.0210199	0.0421957	18	0	1060.66	0.378262	0.586886	20	17.9999	8991.75	0.0463899	0.0825599	19	18.05	8478.75	916.442	0.108087	9397	11304	7899	9969	6861	7799	6899	7368	7647	9735	9215	8786	9310	8644	9191	8822	8677.88
257	Gly-Pro-Lys	0.0299489	0.0559443	18	0	484.368	0.110924	0.256435	20	17.9999	3823.75	0.0222817	0.0446665	19	18.05	3455.54	495.151	0.143292	3771	3963	3710	4500	3068	2475	2583	2682	3235	4085	3733	3910	3655	4427	3544	3669	3563.12
259	Gly-Thr	0.0144977	0.0319142	18	6	781.707	0.609802	0.834356	20	5.99999	6653.5	0.0506431	0.0887433	19	6.01666	5866.06	781.888	0.13329	5380	5315	5482	5746	5579	6825	7363	6847	4469	5034	5096	5503	6509	6907	4757	5529	5771.31
260	Gly-Trp	0.0419656	0.0724237	24	0	310.42	0.244992	0.430177	23.52	6.63e-05	1747.25	0.057343	0.0982031	23.76	3.35e-05	1465.03	368.894	0.2518	1686	1910	1749	1644	1265	1205	1517	1505	995	1159	1296	1184	1914	2051	1222	1186	1468
261	Gly-Tyr	0.00267199	0.00936821	18	6	604.223	0.144371	0.29839	20	5.99998	4494.5	0.00341794	0.0100554	19	6.01666	3948.01	430.733	0.109101	3839	4258	4150	3779	3927	4284	4784	4983	2396	3099	3150	3160	4470	4727	3479	3848	3895.81
272	His-Ala	0.00164724	0.00666594	18	6	1660.64	0.030062	0.161299	20	6.00001	4372.25	0.000540412	0.00264704	19	6.01667	2758.41	1605.87	0.582171	2140	2542	1886	1640	3977	4725	4434	4353	1425	1421	1956	1721	2513	2216	1710	2362	2563.81
276	His-Ile	0.000987235	0.00460639	18	6	6047.35	0.0569881	0.185171	20	6.00002	21771.2	0.0006068	0.00284476	19	6.01667	15585.5	5874.35	0.37691	15088	14196	13375	12073	18889	22859	20891	24446	7800	10560	10422	11806	17038	12093	10156	16287	14873.7
278	His-Met	8.77e-05	0.00082364	18	6	4227.79	0.0295282	0.160845	20	6	10758	3.59e-05	0.000373657	19	6.01667	6540.46	4146.37	0.633958	5265	6116	4233	3767	10517	11114	9529	11872	2971	3588	3695	3484	6468	4163	4472	5354	6038
279	His-Phe	0.000320124	0.00217263	18	6	7665.74	0.0561575	0.183796	20	5.99997	23217.5	0.000214406	0.00140663	19	6.01665	13711.9	9135.09	0.666218	11400	13082	10038	7609	25089	29201	15454	23126	4619	6893	6527	6427	13092	6643	8723	13755	12604.9
280	His-Pro	0.0210199	0.0421957	18	6	1712.61	0.0406779	0.167576	20	6	4650.25	0.00689538	0.0170807	19	6.01667	2728.51	1949.17	0.714371	1481	1763	1870	2015	3738	4687	5234	4942	1191	1558	1678	1723	2373	2847	1434	1343	2492.31
281	His-Ser	0.000987235	0.00460639	18	6	3031.9	0.0376797	0.167576	20	6.00001	7540.5	0.000416597	0.00220521	19	6.01667	4791.04	2771.99	0.578578	3666	4597	3212	2392	7090	7644	7506	7922	2618	2801	3216	2987	4809	3914	3505	3403	4455.12
286	His-Trp	8.77e-05	0.00082364	18	6	2499.98	0.0392887	0.167576	20	6.00001	7415.25	4.68e-05	0.00045546	19	6.01667	4703.14	2690.87	0.572144	3326	4094	3600	3083	6060	7323	8269	8009	2289	2634	2957	2910	4691	4262	3283	3243	4377.06
288	His-Val	0.00267199	0.00936821	18	6	2105.59	0.0304943	0.161456	20	6	5809	0.000848633	0.00360607	19	6.01667	3709.16	2048.37	0.552248	2869	3546	2980	2312	5270	6725	5488	5753	1973	2020	2327	2467	3620	3280	2091	2654	3460.94
289	Hypoxanthine	0.0144977	0.0319142	24	3	6668.55	0.204518	0.378283	26.4865	6.63e-05	16043.2	0.0202241	0.0412849	25.2432	1.57773	10145.8	5245.15	0.51698	14755	17908	20873	10637	22072	14041	8600	5950	5345	10555	2599	2892	11092	4411	4754	4548	10064.5
293	Ile-Asp	0.000572095	0.00320048	18	6	4120.66	0.0685649	0.199225	20	6.00001	14110.5	0.000437216	0.00226996	19	6.01667	8967.38	5122.56	0.571244	6122	6650	6761	7133	17586	13667	14865	10324	4245	4748	5618	6067	8825	9206	5654	6075	8346.62
294	Ile-Gln	0.000572095	0.00320048	18	6	5423.51	0.189279	0.358051	20	5.99998	23412.5	0.00109701	0.00431824	19	6.01666	18073.8	5190.92	0.287207	15320	15986	15585	16684	19984	22907	26304	24455	9453	11222	14721	15262	21195	20607	13066	16365	17444.8
299	Ile-Ile	0.000779665	0.00435045	18	6	6831.36	0.0265876	0.159895	20	6.00001	14828.8	0.000244274	0.00153139	19	6.01667	7444.91	6876.38	0.923636	6571	6691	5330	4340	16648	16395	10186	16086	647	1546	1648	2056	7068	2212	1671	6691	6611.62
300	Ile-Leu	0.000987235	0.00460639	18	6	133819	0.0207901	0.159709	20	6	338090	0.000242066	0.00152783	19	6.01667	201385	126951	0.630388	192215	196286	148408	145238	332416	365084	288885	365975	70141	91741	97621	93538	199586	102790	110449	175642	186001
305	Ile-Pro-Ile	0.0065055	0.0176718	18	6	1428.89	0.0993618	0.24176	20	6.00001	5696.25	0.0053936	0.0139512	19	6.01667	4132.21	1529.92	0.370242	3346	3511	3317	3863	4881	5486	6547	5871	2256	2922	3071	3138	4691	4624	2752	2873	3946.81
306	Ile-Trp	0.00421867	0.0128369	18	6	6129.2	0.0174379	0.159709	20	6	21872.5	0.000773705	0.00339771	19	6.01667	15041.5	5756.56	0.382713	15395	16294	15539	13687	19147	23737	20923	23683	6109	7707	8133	7410	16217	13059	9522	12940	14343.9
308	Ile-Val	0.00267199	0.00936821	18	6	8736.48	0.115397	0.260821	20	6	36154.5	0.00280105	0.00864471	19	6.01667	27300.3	7965.02	0.291756	26306	26859	26790	23081	28761	33856	43068	38933	13721	14681	21479	18885	31801	31750	20673	20717	26335.1
309	Ile-Val	0.00980952	0.0239973	18	6	417.193	0.0190363	0.159709	20	5.99998	1261.75	0.00179003	0.00623057	19	6.01665	766.824	467.895	0.610173	621	729	712	486	1252	1039	1281	1475	318	485	438	460	545	371	517	633	710.125
322	L-Arginine	2.22e-07	7.82e-06	18	0	9502.28	0.0470575	0.173183	24.4321	17.9999	34335.5	2.02e-07	6.96e-06	21.2161	18.4233	30641.9	8276.31	0.270097	42207	38639	37926	42597	22273	24604	23574	24039	25542	28510	30069	28998	37380	37775	31220	30967	31645
327	Leu-Gln	0.000320124	0.00217263	18	6	12905.2	0.0305519	0.161456	20	6.00001	32926.2	0.000122599	0.000953055	19	6.01667	20414	12409.7	0.607903	15787	16919	14089	13338	31096	32145	32159	36305	9364	11150	11962	13047	21701	14780	12774	15947	18910.2
330	Leu-His	0.00421867	0.0128369	18	6	3740.06	0.0430908	0.168276	20	6	13530	0.00174745	0.00614161	19	6.01667	9897.67	3038.2	0.306962	9979	12376	10000	7978	12144	16166	12047	13763	5000	5342	6317	6705	10554	7054	6655	10392	9529.5
335	Leu-Met	0.00421867	0.0128369	18	6	6539.68	0.0222127	0.159709	20	6	14853.5	0.000962882	0.00394072	19	6.01667	7988.64	6655.5	0.83312	6246	7015	4721	4377	13912	16786	12590	16126	2439	3151	3414	3547	6589	3000	4362	6639	7182.12
338	Leu-Ser	0.000987235	0.00460639	18	6	15179.5	0.0221652	0.159709	20	6.00001	35297.5	0.000256676	0.00156978	19	6.01667	20130.1	15114.9	0.750862	13780	15702	12862	11759	33875	39464	35344	32507	7722	9629	11602	12005	17662	14204	11107	13551	18298.4
339	Leu-Trp	0.000987235	0.00460639	18	6	5718.02	0.0277589	0.160845	20	6	17357.5	0.000315284	0.00180989	19	6.01667	11777	4894.38	0.415589	11061	12692	11634	9758	14354	17808	17511	19757	4767	5757	6141	5966	13209	11053	7479	9995	11183.9
341	Leu-Tyr	0.0144977	0.0319142	18	6	1947.73	0.0955215	0.236565	20	5.99997	5806.25	0.0105001	0.0238664	19	6.01665	3371.66	2332.1	0.691676	3089	3387	2164	1729	6921	6845	3271	6188	1115	1672	1582	1546	2597	1219	1639	4461	3089.06
342	Leu-Val	0.000320124	0.00217263	18	6	10669.5	0.0352115	0.166866	20	6	36074.8	0.000139697	0.00105381	19	6.01667	25060.9	9687.33	0.386551	26312	25412	22289	22222	28783	36207	40527	38782	11600	13323	14479	14117	27753	26543	17006	16837	23887
352	Lysine	0.000320124	0.00217263	18	0	65578.7	0.070015	0.200973	20	17.9999	297843	0.000262369	0.00159597	19	18.05	253109	63139.9	0.249457	323106	357201	302181	325565	201007	174669	183446	183981	243678	262648	266387	254008	311374	364597	269717	245686	266828
359	Lys-Tyr	0.0144977	0.0319142	18	6	1188.82	0.0773951	0.211033	20	6	4059.75	0.0087437	0.020621	19	6.01667	2530.42	1497.11	0.591647	2290	2613	1651	1232	4383	4798	2762	4296	1202	1615	1631	1377	2013	1126	1684	2911	2349
361	Malic acid	1.91e-05	0.00025515	18	9	3548.09	0.0929735	0.232434	20	6.00001	22799.5	2.53e-05	0.000288816	19	7.6	19371.3	3325.25	0.171659	16056	15933	15695	15500	21494	21163	23667	24874	17204	20136	19656	17543	19454	16465	16868	17774	18717.6
370	Met-Asn	0.000572095	0.00320048	18	6	511.061	0.0338275	0.166163	20	6	1353	0.00022938	0.0014802	19	6.01667	867.51	475.612	0.54825	639	855	664	550	1262	1296	1385	1469	401	509	602	496	904	604	555	767	809.875
371	Met-Asp	0.0065055	0.0176718	18	6	521.314	0.164195	0.324049	20	6.00001	1861.25	0.00837637	0.0199723	19	6.01667	1336.04	515.575	0.385898	982	994	1247	1257	1726	1683	2201	1835	676	798	868	1264	1386	1666	720	1074	1273.56
372	Met-Gln	0.000987235	0.00460639	18	6	5429.87	0.021249	0.159709	20	6	13049.2	0.000246951	0.00153306	19	6.01667	8223.27	4476.42	0.54436	7509	9516	6521	5100	13233	12258	13440	13266	3536	4569	4462	4577	7966	5256	4728	6956	7680.81
377	Met-His	0.00164724	0.00666594	18	6	776.226	0.0242401	0.159709	20	6	2529.75	0.00044435	0.00228508	19	6.01667	1790.07	658.713	0.367981	1753	2076	1586	1399	2436	2685	2745	2253	1015	1075	1074	1088	1869	1613	1376	1321	1710.25
386	Met-Ser	0.000320124	0.00217263	18	6	586.192	0.0311193	0.161527	20	5.99998	1517	0.000124692	0.000964138	19	6.01666	957.456	539.125	0.563081	808	986	645	624	1400	1541	1419	1708	439	520	590	501	922	649	611	911	892.125
387	Met-Thr	0.00267199	0.00936821	18	6	835.447	0.0927506	0.232365	20	6.00001	2908.5	0.0023055	0.00752084	19	6.01667	2004.6	903.923	0.450924	1568	1688	1583	1483	2406	2768	3235	3225	1228	1165	1365	1416	2056	2422	1367	1346	1895.06
388	Met-Trp	0.0065055	0.0176718	18	6	827.668	0.0269631	0.160754	20	6	2707	0.00169241	0.00599683	19	6.01667	1926.13	625.167	0.324571	2280	2398	1939	1590	2592	2366	2784	3086	862	976	1126	945	2228	1368	1264	1802	1850.38
389	Met-Val	0.00421867	0.0128369	18	6	3302.01	0.0514228	0.179456	20	6	10503.2	0.00204699	0.00688157	19	6.01667	7110.72	3071.09	0.431896	7044	8360	5714	5175	8492	11994	9147	12380	3500	3583	4465	4416	7620	4303	4785	6839	6738.56
393	Myristoyl-L-carnitine	0.0419656	0.0724237	18	6	79504.4	0.082423	0.218818	20	6	185306	0.02306	0.0458026	19	6.01667	106697	82263.7	0.771003	75482	80250	46195	35798	174608	206054	173057	187507	61483	67809	74062	36353	142345	68648	73871	44131	96728.3
394	N-(14-Methylpentadecanoyl)phenylalanine	0.000446109	0.00300881	24	0	349.311	0.0438522	0.168276	24.2975	6.63e-05	1391	0.000231661	0.00148168	24.1488	3.3e-05	1025.8	440.119	0.429051	1377	1244	1292	1651	793	832	1013	834	600	605	678	870	1206	1471	834	1079	1023.69
396	N,N'-Diacetylcystine	0.0499351	0.0858693	18	6	36.5928	0.294711	0.490397	20	6.00001	195	0.0768019	0.125776	19	6.01667	162.279	26.0281	0.160391	149	135	156	233	169	172	222	217	98	120	115	160	172	141	122	165	159.125
404	N.epsilon.-Acetyl-L-lysine	0.000171384	0.00137171	24	21	466.867	0.0323428	0.164896	21.5648	17.9999	3278.75	7.26e-05	0.000635332	22.7824	19.4754	2848.78	480.501	0.168669	2842	2944	3290	3442	2259	2489	2325	2170	2610	2881	2906	2730	3125	3403	3536	3051	2875.19
405	N.epsilon.-Dimethyl-L-lysine	0.0144977	0.0319142	18	0	9454.02	0.0986759	0.240851	24.1644	17.9999	71638.7	0.0108004	0.0244335	21.0822	18.3931	65598.7	9191.33	0.140114	73832	76485	78990	71543	56578	55371	62005	63052	52317	62758	65690	63116	78142	76335	72218	59860	66768.2
411	N-Acetyl-DL-valine	0.00421867	0.0128369	18	0	1450.28	0.158745	0.317587	23.3952	17.9999	4767.49	0.00556428	0.0143157	20.6976	18.311	3874.75	1408.73	0.363567	5449	4707	5317	6019	2194	2876	2769	2710	2559	3533	4033	4019	5168	6758	3169	3975	4078.44
412	N-Acetyl-D-phenylalanine	0.00421867	0.0128369	18	0	611.117	0.166373	0.326751	23.7736	17.9999	1760.5	0.00579871	0.0148307	20.8868	18.3505	1296.36	763.535	0.588984	1696	2042	1529	3188	346	720	776	754	716	829	1391	1375	2189	2249	1259	1345	1400.25
413	N-Acetyl-epsilon-caprolactam (double check)	0.00536208	0.0162704	18	0	107.48	0.0868765	0.224787	24.1644	17.9999	457.749	0.0040396	0.0113729	21.0822	18.3931	375.301	126.82	0.337917	459	576	423	575	275	267	339	263	303	275	342	335	598	485	429	319	391.438
414	N-Acetylglucosamine	0.000320124	0.00217263	24	0	429.567	0.0398761	0.167576	24.9858	6.63e-05	1827.5	0.000156615	0.00113782	24.4929	3.25e-05	1334.39	537.129	0.402528	1614	1568	2214	1914	946	1236	1044	1057	861	1145	916	917	1225	1647	1626	1289	1326.19
417	N-Acetyl-leucine (double check)	4.22e-05	0.000465917	18	0	294.687	0.0640184	0.194117	23.9024	17.9999	897.498	3.73e-05	0.0003841	20.9512	18.3644	682.356	335.273	0.491346	1019	1085	769	1257	296	416	458	483	470	486	654	649	1156	1003	704	727	727
420	N-Acetylphenylalanine	0.0144977	0.0319142	24	0	96.5201	0.192656	0.361899	24.4321	6.63e-05	473.499	0.0192181	0.0395693	24.2161	3.29e-05	357.983	133.328	0.372441	407	538	361	588	236	285	344	390	249	219	272	273	542	409	337	263	357.062
424	N-epsilon-Acetyllysine	0.00131724	0.00611979	18	0	739.634	0.062395	0.191882	20	18	4908	0.0008553	0.00363083	19	18.05	4230.99	740.732	0.175073	4784	5379	4384	5276	3429	3953	3344	3111	3990	3928	4546	4515	5549	4784	4637	4662	4391.94
429	N-L-.gamma.-Glutamyl-L-leucine	0.00421867	0.0128369	18	6	4864.89	0.372412	0.580614	20	6	25188.2	0.011714	0.0263489	19	6.01667	20751.4	4226.44	0.20367	17220	20596	18715	19983	20081	25570	27601	27501	13061	14853	17382	16781	24981	25434	16479	17590	20239.2
445	Orthanilic acid	0.00980952	0.0239973	18	6	508.763	0.0511633	0.179456	20	6	1355	0.0043148	0.0119687	19	6.01667	790.388	577.248	0.730334	486	626	455	428	1713	1382	1183	1142	288	502	417	615	529	357	672	732	720.438
446	Oxypurinol	0.00421867	0.0128369	24	3	12978.9	0.15062	0.306047	26.9725	7.74e-05	40879.7	0.00531287	0.0138001	25.4862	1.59293	26552.6	12271.1	0.462144	40230	44942	48350	29997	40757	33156	22753	17271	16558	29996	7967	8933	32666	16459	16616	14840	26343.2
454	Phe-Ala b	0.00421867	0.0128369	18	6	2387.19	0.0290639	0.160845	20	6.00001	6054.75	0.00122691	0.00468475	19	6.01667	3095.32	2937.87	0.949132	2024	2433	1452	1502	6464	7458	4531	5766	927	1271	1363	1262	2466	1260	1304	2346	2739.31
455	Phe-Asn	0.0144977	0.0319142	18	9	1077.63	0.065877	0.196625	20	6	4305.25	0.00759635	0.0184477	19	7.6	2649.14	1187.56	0.448281	1444	1544	1604	1547	3761	3813	4798	4849	1191	1936	1978	1715	2385	2632	1569	1885	2415.69
459	Phe-His	0.000572095	0.00320048	18	6	4166.8	0.0345551	0.166866	20	6.00001	9977	0.000233893	0.00149154	19	6.01667	5926.8	4028.51	0.679711	4612	5308	3920	2722	10293	10421	8827	10367	2120	3347	3127	3310	4990	4091	3753	5810	5438.62
460	Phe-Ile	0.000987235	0.00460639	18	6	8318.05	0.028757	0.160845	20	5.99999	22184.2	0.000325617	0.00186251	19	6.01666	14672.1	7001.5	0.477197	13412	16022	11763	10047	21055	21870	20989	24823	5987	8562	8930	8419	14977	11643	9498	13182	13823.7
461	Phe-Leu	0.00164724	0.00666594	18	6	25512.4	0.0364207	0.166866	20	6	72571.5	0.000643209	0.00297553	19	6.01667	41160.4	30706.4	0.746017	32552	35241	25847	23406	68266	84262	54928	82830	14280	20679	21075	18947	33947	19617	21518	41636	37439.4
470	Phe-Thr	8.77e-05	0.00082364	18	6	1810.55	0.0351532	0.166866	20	5.99998	5168	4.22e-05	0.000420058	19	6.01666	3472.73	1623.98	0.467638	2867	3461	2713	2554	5030	5223	5163	5256	1673	1685	2147	2339	3629	3479	2399	2797	3275.94
471	Phe-Trp	0.000987235	0.00460639	18	6	2557.25	0.0254517	0.159709	20	6	7703.75	0.000291259	0.00170888	19	6.01667	5245.88	2205.46	0.420417	5120	5760	4506	4296	7392	7341	7384	8698	2315	3013	3374	3131	5802	3453	3382	4691	4978.62
473	Phe-Val	0.000987235	0.00460639	18	6	6418.05	0.0265228	0.159895	20	6.00001	15264.2	0.000302437	0.00175308	19	6.01667	7405.84	7777.87	1.05024	4663	5637	3504	2912	15808	18492	11127	15630	1707	2446	2808	2368	4877	2676	2812	5946	6463.31
481	Pro-Asn	0.00344533	0.0120018	24	0	1467.95	0.105872	0.250233	24.7059	17.9999	7886.99	0.00325234	0.00967214	24.3529	21.0479	7334.18	1528.43	0.208398	8926	10867	7348	8310	6058	6021	6149	6499	5977	6751	5996	6499	9097	6772	8244	7435	7309.31
490	Proline	0.0419656	0.0724237	24	6	19472.3	0.0943732	0.234848	20.8511	6	214227	0.0258671	0.0505665	22.4255	6.02972	198230	8071.95	0.0407202	196978	214667	212454	199707	211233	224013	211696	209967	169274	195923	179909	183732	210995	182181	174194	188371	197831
506	PyroGlu-Met	0.000320124	0.00217263	18	6	155.917	0.187236	0.356071	20	6	619.75	0.000642676	0.00297553	19	6.01667	466.039	148.857	0.31941	374	414	392	432	551	544	664	720	254	265	298	365	537	589	379	390	448
507	PyroGlu-Phe	8.77e-05	0.00082364	18	6	1051.47	0.0596896	0.188828	20	5.99997	3740.5	6.89e-05	0.000616456	19	6.01665	2687.86	1025.19	0.381414	1971	2351	2491	2278	3204	3752	4030	3976	1404	1609	1777	2211	2730	2742	2138	2354	2563.62
510	PyroGlu-Trp	0.0210199	0.0421957	18	6	234.936	0.381712	0.590923	20	6.00001	1155.25	0.0467401	0.0830125	19	6.01667	975.108	140.664	0.144255	827	946	1034	1169	885	1214	1211	1311	556	565	695	645	1301	1441	833	696	958.062
511	PyroGlu-Val	0.00164724	0.00666594	18	6	1154.71	0.0475506	0.173457	20	6	3325	0.000818882	0.00352723	19	6.01667	2186.06	1126.41	0.515271	1501	1729	1669	1898	2913	3336	3363	3688	1057	1281	1423	1489	2228	2344	1474	1400	2049.56
520	S-Adenosyl-methionine	0.0144977	0.0319142	24	15	455.73	0.0976243	0.239362	21.1511	12	3111.5	0.0107005	0.0242454	22.5755	13.4589	2587.33	608.168	0.235056	2217	2626	2133	1873	2567	1905	2277	2403	2491	3211	3286	3458	2715	2557	2922	2547	2574.25
522	Sebacic acid	0.0299489	0.0559443	24	18	3016.16	0.192417	0.361617	20.8511	17.9999	16550.2	0.0354771	0.0662423	22.4255	18.0891	13423.8	3146.42	0.234392	13075	15517	12985	14069	8026	9023	9524	10243	9350	12179	17346	20303	13508	15590	18329	18774	13615.1
523	Ser-Ala	0.0144977	0.0319142	18	6	1146.57	0.20315	0.376263	20	6	7437.25	0.0201086	0.0410903	19	6.01667	6265.46	1078.64	0.172157	5383	6482	5725	6358	6310	7357	8200	7882	4469	4960	5267	5301	7196	6932	5151	5183	6134.75
524	Ser-Arg	0.0144977	0.0319142	24	3	5607.71	0.147576	0.302702	21.0501	5.99998	38870.8	0.0152915	0.033007	22.5251	4.61801	35101.6	3595.07	0.102419	38733	46609	37521	32535	42856	35094	40068	37465	27923	31195	28201	28743	37275	36415	31807	27834	35017.1
527	Ser-His	0.0299489	0.0559443	24	3	576.999	0.319334	0.519155	25.2722	8.01e-05	7637.24	0.0540329	0.0934355	24.6361	1.5398	6677.59	1026.23	0.153683	7890	9150	6861	6648	6499	5945	7142	6820	5874	6427	5785	5384	6759	7600	6262	5639	6667.81
528	Ser-Ile	0.00980952	0.0239973	18	6	2550.18	0.0224176	0.159709	20	6	11491.2	0.00207202	0.00694741	19	6.01667	8755.08	2342.18	0.267523	8395	9677	8797	8206	10612	11924	11844	11585	5381	6224	6610	6119	9326	8318	5738	6784	8471.25
529	Serine	2.89e-06	5.71e-05	18	0	6263.02	0.0694684	0.20048	24.5682	17.9999	37697.2	3.29e-06	5.87e-05	21.2841	18.439	35108.3	5914.62	0.168468	43282	44331	38758	41988	26915	31528	30824	31883	33296	33299	33952	32067	42381	38493	35507	34408	35807
531	Ser-Leu	0.00421867	0.0128369	18	6	3867.52	0.0191498	0.159709	20	6	15277.5	0.000842097	0.00358615	19	6.01667	11246.6	3616.87	0.321596	10694	11747	10536	9962	13261	15986	15717	16146	7153	7774	7863	7727	11622	9723	8225	8797	10808.3
534	Ser-Phe	0.00164724	0.00666594	18	6	1919.44	0.0443519	0.168459	20	6	5843.25	0.000768884	0.00338684	19	6.01667	4066.99	1614.74	0.397036	4135	4410	3720	2777	5952	6479	4880	6062	2035	2626	2520	2520	4395	2581	2627	4222	3871.31
536	Ser-Pro-Arg	0.0419656	0.0724237	24	3	607.758	0.302365	0.498758	22.4427	6.19e-05	5294	0.0681018	0.113233	23.2214	1.45137	4718.51	777.626	0.164803	5542	5473	5167	4994	5168	4446	5343	4327	3693	4308	4247	3974	4602	5945	4625	3847	4731.31
538	Ser-Thr	0.00267199	0.00936821	18	6	1243.09	0.140062	0.293663	20	6	5857.25	0.00332727	0.00983419	19	6.01667	4639.65	1083.28	0.233483	4182	5155	4410	4109	5673	5543	6371	5842	3150	3897	1871	3933	5241	5431	3628	3698	4508.38
540	Ser-Tyr	0.00267199	0.00936821	18	6	2016.49	0.148835	0.303615	20	6	9938.5	0.00351151	0.0102805	19	6.01667	8205.49	1473.45	0.179569	8708	9299	7615	6888	8865	10634	9360	10895	5054	5371	6520	6065	10326	7184	6539	9108	8026.94
541	Ser-Val	0.0210199	0.0421957	18	6	10507.1	0.600189	0.827277	20	5.99999	68470	0.0677826	0.112884	19	6.01666	59333	8832.98	0.148871	52545	56739	53808	59247	60277	70237	68785	74581	39893	44947	55259	55301	75020	64474	45128	55961	58262.6
544	Stanozolol	0.00980952	0.0239973	18	6	1720.04	0.0252993	0.159709	20	6	3980.5	0.00230836	0.00752084	19	6.01667	1834.56	2197.1	1.19762	714	812	619	806	5085	3991	3789	3057	779	630	727	676	1022	960	773	653	1568.31
558	Thr-Gln	0.00980952	0.0239973	18	6	944.341	0.281229	0.475487	20	6	6138	0.0190158	0.0391716	19	6.01667	5051.82	1021.78	0.20226	4576	4950	4811	4512	4496	5907	7152	6997	3430	3946	4295	3727	5745	5489	4285	4530	4928
560	Thr-His	0.0210199	0.0421957	18	6	340.825	0.211739	0.388915	20	6	1687.5	0.02855	0.0551635	19	6.01667	1355.1	294.776	0.217532	1367	1447	1343	1100	1414	1663	1839	1834	822	1068	1242	824	1502	1010	954	1681	1319.38
562	Thr-Leu	0.00267199	0.00936821	18	6	2869.62	0.0327932	0.16536	20	6	11311.2	0.000906239	0.00378766	19	6.01667	8492.66	2427.96	0.285889	8656	8797	8481	7631	9611	11744	11712	12178	4414	5778	5701	5516	9752	7938	5819	7447	8198.44
564	Thr-Phe	0.00164724	0.00666594	18	6	2903.56	0.0414248	0.168276	20	6	7638	0.000722799	0.00323318	19	6.01667	4791.28	2598.64	0.542368	4939	5274	3867	2987	7892	8626	5749	8285	1715	2264	2326	2446	4567	2427	2916	5342	4476.38
565	Thr-Pro-Lys	0.0419656	0.0724237	24	6	227.335	0.0607285	0.189448	20	6	2796.25	0.0177688	0.0370669	22	6.05	2355.44	410.059	0.174091	2102	2397	1982	2315	3102	2753	2589	2741	2088	2319	2093	2192	2070	2411	2036	2090	2330
566	Thr-Thr	0.000572095	0.00320048	18	6	1472.55	0.0636016	0.193531	20	6	5688	0.0004083	0.00218226	19	6.01667	4358.75	1283.18	0.294393	4080	4479	3786	3166	5346	5461	5875	6070	2888	3384	3288	3221	4511	4691	3546	3460	4203.25
568	Thr-Tyr	0.00164724	0.00666594	18	6	1271.55	0.0518528	0.180004	20	6.00001	3575.5	0.000885573	0.00373372	19	6.01667	2303.5	1196.05	0.51923	2220	2389	1714	1520	3718	4248	2773	3563	981	1268	1362	1297	2264	1298	1348	2574	2158.56
570	Thr-Val-Ile	0.00164724	0.00666594	18	6	2461.09	0.028355	0.160845	20	6.00001	9541.75	0.000512456	0.00254174	19	6.01667	7427.07	1598.36	0.215208	7967	7837	8675	7667	9387	9343	9956	9481	3050	4535	4792	5493	8682	7841	5656	5372	7233.38
572	Thymidine	0.00164724	0.00666594	24	0	4221.6	0.0477866	0.173733	25.1282	6.63e-05	11825.2	0.000822556	0.0035334	24.5641	3.24e-05	7173.98	4833.95	0.673817	10425	12085	11271	13520	2304	4896	6154	6875	2784	4038	4249	3480	9398	11515	5879	4570	7090.19
585	Trp-Ala	0.0144977	0.0319142	18	6	361.332	0.034926	0.166866	20	6.00001	973.75	0.00434866	0.0120026	19	6.01667	481.169	489.308	1.01691	307	392	198	205	994	1299	663	939	149	171	204	199	277	177	177	399	421.875
586	Trp-Leu	0.000987235	0.00460639	18	6	8446.39	0.0514468	0.179456	20	6.00001	25760.2	0.000552993	0.00267239	19	6.01667	13326.9	12344.2	0.926261	9086	10843	6201	6002	26214	33528	15966	27333	3636	5371	5713	5114	9718	5402	5903	13266	11831
588	Trp-Phe	0.00421867	0.0128369	18	6	729.381	0.054381	0.181681	20	6.00001	2456.5	0.00215191	0.00712913	19	6.01667	1289.42	1144.86	0.887884	987	1012	689	667	2758	3280	1425	2363	427	559	486	487	935	464	634	1238	1150.69
589	Trp-Trp	1.91e-05	0.00025515	18	6	542.351	0.0474971	0.173457	20	6	1378	1.35e-05	0.000177986	19	6.01667	789.463	585.08	0.741111	495	580	560	471	1171	1615	1134	1592	279	283	369	400	727	690	459	672	718.562
590	Trp-Val	0.000572095	0.00320048	18	6	1080.11	0.0359316	0.166866	20	6	2999.75	0.000242406	0.00152783	19	6.01667	1342.08	1666.05	1.24139	702	764	437	428	3375	3855	1853	2916	290	339	366	348	731	393	413	1033	1140.19
593	Tyr-Gln	0.00421867	0.0128369	18	6	1185.82	0.0208656	0.159709	20	6.00001	2653.75	0.000909992	0.00379968	19	6.01667	1536.49	1107.74	0.720959	1193	1353	969	769	2731	2674	2495	2715	708	821	882	851	1365	871	860	1179	1402.25
594	Tyr-His	0.00164724	0.00666594	18	6	644.528	0.0433216	0.168276	20	6	1786.5	0.0007527	0.00333785	19	6.01667	1218.14	554.051	0.454833	1098	1320	887	704	1652	1861	1800	1833	677	819	837	766	1199	826	974	1163	1151
595	Tyr-Leu	0.00421867	0.0128369	18	6	3565.41	0.0248441	0.159709	20	6	11196	0.00106521	0.00423542	19	6.01667	7687.54	3026.3	0.393663	8365	8872	7058	6102	10768	12217	10061	11738	3229	4216	4799	4176	8154	5322	4519	7537	7320.81
596	Tyr-Met	0.000987235	0.00460639	18	6	526.441	0.0455179	0.170495	20	6	1556	0.000494766	0.00248243	19	6.01667	814.536	728.553	0.894439	626	724	404	333	1731	1935	993	1565	271	336	294	269	559	330	450	800	726.25
598	Tyr-Thr	0.00421867	0.0128369	18	6	2319.49	0.24653	0.432352	20	6.00001	9433	0.00818348	0.0195987	19	6.01667	7303.64	2183.85	0.299008	5599	6754	6062	5909	8176	9485	9866	10205	4573	4897	6240	5982	8541	8474	5600	6261	7039
599	Tyr-Tyr	0.00267199	0.00936821	18	6	253.498	0.0647709	0.195305	20	6.00001	923.75	0.00167215	0.00593963	19	6.01667	540.584	377.713	0.698713	428	461	343	308	1005	1164	568	958	261	236	326	260	430	255	345	569	494.812
600	Tyr-Tyr-Tyr	0.00421867	0.0128369	18	6	789.838	0.0796967	0.21462	20	6	4343.25	0.00302518	0.00922465	19	6.01667	3538.95	771.176	0.217911	3260	3630	3156	3040	4428	4687	3973	4285	2530	2578	2912	3450	3737	3171	3467	2824	3445.5
601	Tyr-Val	0.00980952	0.0239973	18	6	2288.2	0.0288872	0.160845	20	6.00001	5909	0.00259814	0.00819371	19	6.01667	3226.11	2659.64	0.824411	2370	2736	1834	1491	6196	6969	4698	5773	1171	1505	1705	1549	2752	1396	1651	2665	2903.81
606	unknown1001	0.0299489	0.0559443	18	6	1020	0.0785966	0.212354	20	6.00001	4905.75	0.0165989	0.0352146	19	6.01667	3841.94	1021.21	0.265807	3403	3488	3422	3708	4797	5303	4963	4560	2445	3006	3046	3851	3940	4098	2775	2686	3718.19
607	unknown1002	0.00421867	0.0128369	24	3	527.855	0.126719	0.276141	25.8651	6.63e-05	4132.99	0.00456215	0.0124422	24.9326	1.55832	3001.39	1084.12	0.361208	3184	3460	5109	4779	2823	2853	2980	2792	1269	2335	2105	2816	2869	3716	2225	2485	2987.5
608	unknown1003	0.0144977	0.0319142	18	6	631.623	0.0799911	0.214971	20	6	3209	0.00899873	0.021151	19	6.01667	2558.81	559.616	0.218701	2488	2586	2809	2314	3056	3384	3446	2950	1557	1829	1885	2372	2797	2789	1884	1710	2491
610	unknown1005	4.22e-05	0.000465917	24	0	682.535	0.0292719	0.160845	25.1282	6.63e-05	3203.99	1.8e-05	0.000225664	24.5641	3.24e-05	2334.35	892.919	0.382512	2825	2917	3604	3470	1751	2188	2181	2011	1405	1670	1591	1856	2472	2893	2376	1892	2318.88
611	unknown1006	0.0210199	0.0421957	24	6	1031.85	0.054397	0.181681	20	6.00001	4727.5	0.00888862	0.0209059	22	6.05	3691.41	535.637	0.145103	3875	4039	3892	4092	4311	5019	4796	4784	2187	2513	2636	2718	4771	3785	2664	2449	3658.19
613	unknown1008	0.00164724	0.00666594	24	3	610.233	0.0447433	0.169204	21.995	4.71e-05	5527.25	0.000775021	0.00339771	22.9975	1.43737	4669.3	1289.88	0.276246	5436	5520	5706	5447	4667	4895	4361	4716	3135	3605	3920	3887	6147	4633	4461	4631	4697.94
619	unknown1013	0.0065055	0.0176718	24	0	1744.79	0.0872421	0.225124	26.0177	6.63e-05	7768.23	0.00480955	0.0129189	25.0088	3.19e-05	5626.68	1915.13	0.340366	8462	8090	7256	7265	5239	5391	3866	4513	3454	4750	4313	4365	7081	3285	5192	6604	5570.38
621	unknown1015	0.000572095	0.00320048	24	0	426.562	0.0868227	0.224787	24.9858	6.63e-05	2628.25	0.000541913	0.00264839	24.4929	3.25e-05	2005.34	644.461	0.321372	2235	2205	3061	3012	1624	1758	2138	1839	1107	1527	1553	1685	2018	2608	1805	1753	1995.5
622	unknown1016	0.000572095	0.00320048	24	3	949.291	0.0341192	0.166163	21.995	6.63e-05	5463.25	0.00023119	0.00148168	22.9975	1.43738	4405.43	1427.76	0.324091	5270	5490	5651	5442	4594	4642	5022	4558	2471	3056	3459	3552	5436	4795	3500	4056	4437.12
623	unknown1017	0.000572095	0.00320048	24	0	1290.65	0.111699	0.257127	24.7059	6.63e-05	7207.99	0.000681082	0.00309778	24.3529	3.27e-05	5349.73	2085.52	0.389836	5819	5878	9160	7975	4334	3950	5637	4373	2621	4114	4099	4202	5920	7444	5249	4450	5326.56
634	unknown1027	0.000320124	0.00217263	18	6	1266.61	0.0763426	0.208995	20	5.99998	5233.25	0.000283966	0.00168489	19	6.01666	3599.34	1561.44	0.433814	3062	3136	2959	3076	4047	5572	6458	4856	1492	2287	2434	2330	4072	3091	2316	3374	3410.12
635	unknown1028	0.00267199	0.00936821	18	6	2323.2	0.0403853	0.167576	20	5.99999	6775.75	0.00109358	0.00431648	19	6.01666	4417.11	2199.1	0.497859	3779	4257	3880	3398	7288	6631	6611	6573	1392	2429	2476	2922	4962	2655	2339	4818	4150.62
640	unknown1032	0.000572095	0.00320048	24	3	888.656	0.0431045	0.168276	25.5652	5.65e-05	5043.74	0.000286309	0.00168899	24.7826	1.54894	3892.92	1182.91	0.303861	5500	5186	4906	4583	4069	4234	3307	4012	2449	3151	2784	3342	4535	2897	3242	3877	3879.62
641	unknown1033	0.0299489	0.0559443	24	6	720.542	0.109894	0.254899	20	5.99998	5553.25	0.0221054	0.0443902	22	6.04999	4534.37	870.527	0.191984	4106	4558	4489	4485	5647	5399	5210	5957	3300	4126	3829	4911	4940	4231	3011	3487	4480.38
651	unknown1042	0.00980952	0.0239973	18	6	1433.66	0.0432899	0.168276	20	6	6054.5	0.00372176	0.0107208	19	6.01667	4542.38	1335.37	0.29398	4046	4152	4714	4699	6708	6551	5287	5672	2371	3032	3145	3626	5345	3762	3471	3508	4380.56
654	unknown1045	8.77e-05	0.00082364	24	0	641.346	0.0210909	0.159709	23.3952	4.8e-05	5185.25	2.63e-05	0.000296687	23.6976	2.43e-05	4264.55	937.92	0.219934	5477	5301	5020	4943	4238	4275	4633	4137	2766	3424	3458	3496	4796	4402	3688	4332	4274.12
661	unknown1051	0.00980952	0.0239973	18	9	1293.65	0.264169	0.454169	20	6	4685	0.0180245	0.0374501	19	7.6	3342.66	1234.08	0.369193	1770	2011	2020	2112	3266	5395	5071	5008	3242	2610	2909	3018	3859	3795	2048	1467	3100.06
667	unknown1057	0.000320124	0.00217263	18	6	884.767	0.0393706	0.167576	20	6	3807.25	0.00015479	0.00113026	19	6.01667	2959.84	701.697	0.237072	2957	3055	3152	2807	3756	4422	3154	3897	1585	1832	1873	1882	3298	3079	2282	2966	2874.81
668	unknown1058	0.00164724	0.00666594	18	6	2761.96	0.0453056	0.170201	20	5.99998	7617.75	0.000783829	0.00341447	19	6.01666	4950.19	2462.79	0.497513	4590	5230	4374	3265	7625	9106	6334	7406	2400	2456	2690	2573	4879	2532	3257	5711	4651.75
673	unknown1062	0.000987235	0.00460639	24	0	776.05	0.0392554	0.167576	25.7143	7.93e-05	5181.99	0.000432431	0.00225051	24.8571	3.83e-05	3990.15	1044.97	0.261887	5409	5142	5471	4706	4292	4190	3450	3694	2673	3293	2818	3232	4411	2778	3526	4332	3963.56
677	unknown1066	0.00164724	0.00666594	18	6	1615.74	0.0347451	0.166866	20	6	7020.5	0.000616312	0.00287643	19	6.01667	5427.19	1411.15	0.260015	5134	5559	5365	4873	6270	7675	7133	7004	3291	3605	3812	3858	6272	4914	4386	4948	5256.19
678	unknown1067	0.00980952	0.0239973	24	3	1017.53	0.035758	0.166866	20.1831	6	5353.75	0.00314127	0.00943465	22.0915	4.6644	4686.72	701.034	0.149579	4765	5357	5763	5294	4897	5732	5438	5348	3361	3440	3523	3636	5558	4602	4055	3888	4666.06
682	unknown1070	0.0299489	0.0559443	18	6	498.157	0.0680009	0.19902	20	5.99998	3439	0.0146561	0.0318738	19	6.01666	2830.14	567.458	0.200505	2480	2820	2618	2853	2959	3768	3708	3321	2158	2504	2373	2449	3042	2633	2303	2193	2761.38
685	unknown1073	8.77e-05	0.00082364	24	0	1981.31	0.0239434	0.159709	24.4321	6.21e-05	14872.7	2.95e-05	0.000322674	24.2161	3.08e-05	12177	2761.75	0.2268	14136	15040	15490	14825	10585	12045	12710	12103	8895	10179	9723	9706	14116	12976	11216	10782	12157.9
686	unknown1074	0.00267199	0.00936821	18	6	662.382	0.0342922	0.166163	20	6.00001	3231.5	0.00094357	0.00387634	19	6.01667	2584.24	517.207	0.200139	2566	2834	2857	2460	2885	3066	3570	3405	1530	1772	1814	1760	3037	2558	2031	2200	2521.56
689	unknown1077	0.0210199	0.0421957	24	3	654.604	0.0631863	0.193348	20.464	6.63e-05	4995.25	0.0101259	0.0231373	22.232	1.38954	4463.6	772.598	0.173089	4767	5224	4872	5118	4358	4887	5047	4746	3610	3671	3795	3727	5172	4904	4310	3768	4498.5
690	unknown1078	0.00164724	0.00666594	18	6	1271.73	0.111358	0.25689	20	6	7046.25	0.00176164	0.00617644	19	6.01667	5972.51	927.949	0.15537	6014	6563	5634	5284	6636	6795	7357	7397	4041	4439	4759	4627	7032	6772	5229	5182	5860.06
691	unknown1079	0.00980952	0.0239973	24	6	621.724	0.062067	0.191281	20	6.00001	4912.25	0.00511672	0.0134357	22	6.05001	3973.75	741.626	0.186631	3640	3946	3624	4137	4292	5194	5371	4792	3223	3340	3298	3553	4326	3902	3144	3062	3927.75
693	unknown1080	0.00267199	0.00936821	18	6	1204.2	0.0181197	0.159709	20	6.00001	3441.5	0.00052946	0.00260811	19	6.01667	2248.22	1111.26	0.494282	1918	2297	1817	1843	3057	3670	3506	3533	1172	1294	1269	1327	2253	1543	1480	1838	2113.56
694	unknown1081	0.000987235	0.00460639	18	6	654.781	0.0590491	0.187903	20	6	3729.5	0.000626674	0.00291148	19	6.01667	3134.52	509.769	0.16263	3064	3484	3023	2870	3567	3708	3883	3760	2102	2338	2523	2611	3619	3175	2786	2651	3072.75
697	unknown1084	0.00164724	0.00666594	18	6	1073.03	0.047642	0.173532	20	6	5419.5	0.000820305	0.00352723	19	6.01667	4433.84	814.077	0.183606	4532	5202	4157	4115	5139	5274	5613	5652	2848	3262	3409	3338	5024	4682	3559	3557	4335.19
700	unknown1087	0.000987235	0.00460639	18	6	2390.37	0.0304571	0.161456	20	5.99998	9096.25	0.000343141	0.00192651	19	6.01666	6776.25	2148.7	0.317093	5860	7228	6162	5738	7976	9324	9484	9601	4534	4702	4803	4739	7130	6483	5286	5204	6515.88
702	unknown1089	0.00980952	0.0239973	18	6	590.257	0.0567964	0.185039	20	6	5447	0.00473166	0.0127493	19	6.01667	4796.38	422.982	0.0881878	4900	5373	5233	5273	4964	5427	5732	5665	3363	3783	3772	3873	5408	5362	3984	3810	4745.12
704	unknown1090	0.00980952	0.0239973	24	21	338.527	0.133504	0.285187	22.3291	17.9999	3107.75	0.0100029	0.0229288	23.1646	19.4712	2782.37	350.2	0.125864	3126	3243	2722	2714	2624	2312	2313	2332	2394	2720	3046	2749	3365	3253	3107	2706	2795.38
718	unknown1102	0.0144977	0.0319142	24	3	1228.24	0.031826	0.163475	20.9501	6	6201	0.00400556	0.0112972	22.4751	4.62306	5379.67	818.148	0.152082	6225	6267	5983	5826	6575	6492	6284	5453	3924	4236	4056	4495	6110	4857	4642	4333	5359.88
719	unknown1103	0.0210199	0.0421957	18	0	2913.28	0.0608816	0.189557	24.5682	6.63e-05	17683.2	0.00980411	0.0225928	21.2841	2.87e-05	14638.1	2564.92	0.175222	16901	18570	17172	18090	13090	12844	12933	13182	11856	12260	13304	14579	18453	17278	15323	12950	14924.1
720	unknown1104	0.00267199	0.00936821	24	3	998.788	0.102735	0.246021	21.253	6.63e-05	7200.25	0.00252561	0.00803518	22.6265	1.41419	6476.64	900.068	0.138971	7504	7475	6888	6934	6764	7777	7405	6757	4925	5350	5145	6422	7349	6524	5490	5388	6506.06
724	unknown1108	0.0210199	0.0421957	18	6	644.174	0.0751339	0.207497	20	6	3666	0.011767	0.0264407	19	6.01667	2990.4	609.345	0.203767	2543	2918	3083	3071	3450	3862	3906	3446	2059	2455	2514	2762	2982	3239	2126	2249	2916.56
729	unknown1112	0.00421867	0.0128369	18	6	3434.06	0.0437063	0.168276	20	6	10247.2	0.0017698	0.00619398	19	6.01667	6565.39	3626.99	0.55244	4782	5207	5190	5076	9437	10498	11681	9373	3227	3510	3890	4881	6692	6992	3864	3714	6125.88
730	unknown1113	0.0419656	0.0724237	18	6	1257.59	0.0825004	0.218889	20	5.99999	4587.75	0.0230784	0.0458182	19	6.01666	3277.66	1270.59	0.387651	2552	2748	3203	2759	4489	4553	5115	4194	2021	2394	2154	2769	3081	4097	2121	1729	3123.69
732	unknown1115	0.000171384	0.00137171	24	3	1051.47	0.0201944	0.159709	24.0327	4.58e-05	6728	4.7e-05	0.00045546	24.0163	1.50104	5386.79	1666.84	0.30943	6584	6711	7191	6426	5976	5769	5321	4856	3505	4276	4081	4298	5781	5830	4653	4923	5386.31
736	unknown1119	0.0065055	0.0176718	18	6	2120.61	0.0338651	0.166163	20	6	9553.25	0.00207542	0.00694741	19	6.01667	7358.42	1913.33	0.26002	6868	7428	7540	7189	10606	9953	9351	8303	4127	5251	5489	6192	7854	6945	5387	5542	7126.56
738	unknown1120	0.0144977	0.0319142	18	6	482.07	0.0556397	0.183256	20	6.00001	4489	0.00655211	0.0163803	19	6.01667	4051.42	328.361	0.0810485	3844	4435	4298	4186	4429	4518	4563	4446	2970	3484	3658	3766	4379	3698	3778	3734	4011.62
741	unknown1123	0.00536208	0.0162704	18	6	7322.44	0.0897927	0.227903	20	6.00001	26042.2	0.0041593	0.0116192	19	6.01667	18318.9	7554.61	0.412394	14308	15955	15636	15035	27788	25300	28950	22131	9592	11685	13119	13239	19588	22185	12259	11685	17403.4
744	unknown1126	0.0065055	0.0176718	18	6	2432.27	0.0627624	0.192329	20	6	11907.5	0.00359448	0.0104809	19	6.01667	9507.59	1945.67	0.204643	9909	10039	9953	9222	13481	12673	11695	9781	4979	6893	6485	7312	11156	10073	6983	7715	9271.81
751	unknown1132	0.00421867	0.0128369	18	6	1399.36	0.0327657	0.16536	20	6.00001	6541.75	0.0013666	0.00509242	19	6.01667	5200.27	1023.42	0.196801	5613	5354	5760	5557	6429	6626	6693	6419	2731	3374	3737	3882	6140	5397	3532	3976	5076.25
753	unknown1134	0.0210199	0.0421957	18	6	750.417	0.047193	0.173183	20	5.99999	4530.75	0.00785239	0.0189082	19	6.01666	3864.24	473.36	0.122498	4197	3670	4504	4219	4745	4653	4594	4131	2379	2898	3066	2998	4423	4092	3014	3327	3806.88
754	unknown1135	0.0144977	0.0319142	18	6	2275.82	0.0601264	0.188828	20	6.00001	8111.25	0.00701286	0.0172925	19	6.01667	5906.03	2195.29	0.371703	4673	4733	4954	5366	8181	8091	8494	7679	3578	4166	4688	4881	6176	6467	3945	4168	5640
757	unknown1138	0.0065055	0.0176718	18	6	2982.22	0.0276711	0.160845	20	6	10968.8	0.00173218	0.00611496	19	6.01667	7848.14	2700.12	0.344046	7750	6886	8393	7986	11956	11115	10989	9815	3281	4748	5220	5734	8160	7992	4612	5698	7520.94
761	unknown1141	0.0299489	0.0559443	18	6	677.055	0.343395	0.548267	20	6.00001	4437.75	0.057357	0.0982031	19	6.01667	3741.76	663.897	0.177429	3509	3344	3424	3772	3672	4914	4733	4432	2654	2981	3309	3447	4266	4284	2817	3023	3661.31
762	unknown1142	0.0210199	0.0421957	18	6	1472.9	0.153962	0.31094	20	6	7106.75	0.0217908	0.043947	19	6.01667	5618.65	1346.31	0.239615	5224	5041	5424	5718	7070	7505	7509	6343	3300	3966	4299	4588	6344	7120	3946	3891	5455.5
768	unknown1148	0.0359573	0.0669944	18	6	817.062	0.35613	0.562584	20	5.99997	4683.25	0.0686102	0.113956	19	6.01665	3773.69	889.728	0.235771	3027	3186	3726	3661	4380	4668	5611	4074	2689	3030	3081	3020	4070	4848	3027	2556	3665.88
769	unknown1149	0.0065055	0.0176718	18	6	1059.95	0.0875833	0.225414	20	6	4186.75	0.00482613	0.0129442	19	6.01667	3136.69	959.881	0.306017	2731	2492	3130	3371	4622	4237	4392	3496	1719	2028	2269	2501	3586	3462	2139	2151	3020.38
771	unknown1150	0.0419656	0.0724237	18	6	2215.9	0.11445	0.260072	20	6.00002	11832.8	0.0304438	0.0581993	19	6.01667	9894.85	1499.66	0.151559	9336	9458	11310	11221	11801	11487	12868	11175	6030	6939	7696	8072	11082	12084	6880	7971	9713.12
774	unknown1153	0.0299489	0.0559443	18	6	2668.27	0.172874	0.334919	20	6	15828.8	0.0324283	0.0614237	19	6.01667	13024.1	2368.96	0.18189	12740	11992	14084	13427	14027	16525	17766	14997	7355	9334	10816	11417	15028	15232	8857	10196	12737.1
775	unknown1154	0.0210199	0.0421957	18	6	749.18	0.424552	0.639189	20	5.99999	4573	0.0510365	0.0891889	19	6.01666	3801.49	741.079	0.194944	3113	3593	3516	3796	4027	5296	4507	4462	2118	2614	3418	3586	4560	4359	3129	3293	3711.69
777	unknown1156	0.0419656	0.0724237	24	3	986.591	0.114625	0.260072	20.9501	5.99997	5946.5	0.0304829	0.0582478	22.4751	4.62304	5255.59	670.295	0.127539	5451	5628	6384	6206	5701	6504	5641	5940	3160	4220	4248	4980	6180	5034	3813	4740	5239.38
794	unknown1171	0.0065055	0.0176718	18	6	2804.74	0.0916802	0.231203	20	6	12993	0.00502461	0.013323	19	6.01667	10293.2	2195.6	0.213306	9967	9265	11137	12042	11718	13199	13966	13089	5078	6661	6992	9188	11447	12198	6979	7508	10027.1
799	unknown1176	0.00164724	0.00666594	24	0	1075.86	0.0730203	0.204514	24.7059	6.63e-05	6789.99	0.00120591	0.00461679	24.3529	3.27e-05	5573.11	1315.21	0.235992	6151	6277	6866	7866	4485	6022	5391	4835	3960	4532	4911	4628	6231	6448	4885	5448	5558.5
801	unknown1178	0.0065055	0.0176718	18	9	1420.22	0.028372	0.160845	20	5.99999	6915.5	0.00177144	0.00619398	19	7.6	3840.64	2361.75	0.614936	1703	1921	1893	1869	6938	7082	7391	6251	1298	2250	2703	3249	3000	2603	1745	2126	3376.38
804	unknown1180	0.00267199	0.00936821	18	6	1186.88	0.119752	0.26712	20	6	4846.25	0.00289492	0.00888378	19	6.01666	3660.42	1125.25	0.30741	3138	3100	3107	3761	4779	5439	4398	4769	1964	2291	2712	2946	4546	3933	2860	2642	3524.06
810	unknown1186	0.00164724	0.00666594	18	6	2372.7	0.0629451	0.192753	20	6	9326	0.00105491	0.00420993	19	6.01667	6965.98	2179.43	0.312868	6322	7281	6019	6056	8252	10050	8807	10195	3665	4174	5279	5518	8283	6243	5017	6069	6701.88
812	unknown1188	0.0419656	0.0724237	18	6	1079.75	0.225062	0.404701	20	6	5782.75	0.0534796	0.0926636	19	6.01667	4703.03	893.508	0.189986	4154	4502	4724	5703	5684	5755	6012	5680	2277	3118	3481	4585	5509	5726	2856	3750	4594.75
813	unknown1189	0.0299489	0.0559443	18	6	1610.44	0.0350074	0.166866	20	6	6284.5	0.00824118	0.0196716	19	6.01667	4697.7	1373.62	0.292401	4048	4219	4529	5826	6892	6350	5818	6078	2222	2852	3431	4176	4496	4179	3405	3979	4531.25
815	unknown1190	0.0299489	0.0559443	24	3	3160.77	0.150972	0.306474	21.0501	6.63e-05	20854.5	0.0289324	0.0558029	22.5251	1.40785	17219.8	5335.17	0.309828	18762	19581	21489	23586	16962	18463	18231	19016	9149	11424	14233	15044	22322	22252	13421	14635	17410.6
819	unknown1194	0.0210199	0.0421957	18	6	733.27	0.0438738	0.168276	20	6.00001	3787.25	0.00736738	0.0180128	19	6.01667	3164.35	462.912	0.14629	2720	3417	3633	3776	3908	3809	3737	3695	2091	2297	2498	2658	3534	2872	2508	2579	3108.25
834	unknown1207	0.0299489	0.0559443	24	0	1461.59	0.290179	0.485126	23.7736	6.63e-05	10318	0.0499318	0.0876387	23.8868	3.33e-05	8683.91	1974.14	0.227333	8789	8613	11050	12820	8715	7508	8501	8231	5355	6320	7174	9175	10782	9575	7574	8879	8691.31
837	unknown121	0.000320124	0.00217263	18	6	17208.7	0.0441482	0.168276	20	6.00001	39267.2	0.000171955	0.0012048	19	6.01667	20954.8	18194	0.868251	14349	16521	12602	8416	32609	34762	51808	37890	7654	9193	8470	5688	17363	19675	11981	11019	18750
838	unknown1210	0.0210199	0.0421957	18	6	1283.22	0.711015	0.933554	20	5.99998	8176	0.0777663	0.126876	19	6.01666	6960.74	1238.8	0.17797	5701	6487	6302	6502	6985	8121	8782	8816	4771	5047	6281	6415	8787	8279	5376	6318	6810.62
842	unknown1214	0.0144977	0.0319142	24	3	619.426	0.142621	0.296022	21.1511	6.63e-05	4735.25	0.0148487	0.0322441	22.5755	1.41101	4014.1	996.011	0.248128	4378	4055	5056	5452	4490	4611	3984	4385	2060	3050	3253	3858	4792	4309	3292	3746	4048.19
847	unknown1219	0.00980952	0.0239973	18	9	2564.68	0.0379482	0.167576	20	6	9594.25	0.00331154	0.00980765	19	7.6	5522.27	3008.13	0.544726	3086	3198	2734	3212	11468	10730	8204	7975	2955	3645	3694	3361	5206	3132	3010	3285	4930.94
851	unknown1222	0.0210199	0.0421957	24	3	2888.35	0.10742	0.252208	20.5594	6.63e-05	19391.5	0.0160163	0.0343288	22.2797	1.39252	16661.7	3910.74	0.234714	18267	17511	19927	21861	19904	18333	17263	17728	9438	11955	14139	15458	20218	17874	13613	15826	16832.2
852	unknown1223	0.00421867	0.0128369	24	3	1254.41	0.146167	0.300952	21.5648	6.63e-05	7596.75	0.00517428	0.01354	22.7824	1.42393	6359.44	1615.22	0.253988	6959	6226	8213	8989	7651	6733	6916	6776	3408	4512	5085	6118	7550	6421	4784	6137	6404.88
864	unknown1234	0.0210199	0.0421957	24	3	998.081	0.107769	0.252432	20.6557	5.99999	5076.5	0.016061	0.0343428	22.3279	4.63835	4376.89	695.64	0.158935	4487	4296	5302	6130	5335	5165	4848	4958	2302	3050	3420	3960	4930	4721	3126	3708	4358.62
871	unknown1240	0.0065055	0.0176718	24	0	900.324	0.14842	0.30314	24.4321	6.63e-05	6143.99	0.00766913	0.018562	24.2161	3.29e-05	5121.03	1171.28	0.228719	5887	5664	6095	6930	4344	5300	4470	5125	3330	4030	4396	4869	6795	5341	4299	4932	5112.94
876	unknown1245	0.00980952	0.0239973	24	3	801.859	0.0993839	0.24176	21.7778	4.8e-05	4875.5	0.00773411	0.0186973	22.8889	1.43058	4233.16	759.365	0.179385	4924	4382	5287	4909	5477	4460	4665	4346	2754	3362	3772	3778	4847	3309	3651	4113	4252.25
890	unknown1258	0.0144977	0.0319142	24	3	1738.78	0.0950865	0.235897	21.0501	6.63e-05	9793.24	0.0104586	0.0237921	22.5251	1.40785	7870.86	2789.19	0.354369	9118	8783	10625	10647	7975	7434	9200	8834	3899	5435	5938	6253	10387	10027	6841	6134	7970.62
893	unknown1260	0.00980952	0.0239973	18	6	1852.62	0.246382	0.432267	20	6	8797	0.0169793	0.0357799	19	6.01667	6995.1	1612.59	0.230532	5926	6524	7001	7354	7415	8167	9966	9640	3493	4391	5539	6093	8838	8106	4567	5775	6799.69
894	unknown1261	0.0144977	0.0319142	24	21	743.7	0.160736	0.319892	24.4321	17.9999	7161.24	0.016456	0.0349935	24.2161	19.5149	6325.14	870.166	0.137573	6253	7150	5918	7121	4706	6095	5643	5822	5448	5892	6102	6280	7996	7073	7492	6084	6317.19
896	unknown1263	0.0144977	0.0319142	24	0	808.577	0.140117	0.293663	25.1282	6.63e-05	5409.24	0.014624	0.0318466	24.5641	3.24e-05	4264.04	1127.02	0.264308	4765	4816	5885	6171	3627	4081	3944	4601	2103	3199	3567	4210	5238	4506	3278	3921	4244.5
897	unknown1264	0.0299489	0.0559443	18	6	2238.35	0.384911	0.595237	20	6.00001	12559.5	0.0629757	0.106021	19	6.01667	10567.1	1941.92	0.183771	8842	9360	9430	11582	12104	12851	12959	12324	6590	8790	9035	11437	12314	10694	7854	9142	10331.8
902	unknown1269	0.0299489	0.0559443	18	6	750.24	0.212466	0.389446	20	6	5276.25	0.038543	0.0706867	19	6.01667	4580.57	581.361	0.126919	4699	4245	4340	5074	4846	5061	5998	5200	3379	3489	4051	3584	5388	5255	3808	3745	4510.12
905	unknown1271	0.0210199	0.0421957	18	6	978.813	0.0986366	0.240851	20	6.00001	5242.5	0.0148836	0.0322799	19	6.01667	4343.42	705.895	0.162521	4548	3798	4543	5165	4913	5191	5794	5072	2428	3290	3086	3617	4931	5052	3281	3417	4257.88
909	unknown1275	4.22e-05	0.000465917	24	3	747.765	0.0360622	0.166866	24.4321	5.86e-05	4392.25	2.19e-05	0.000259926	24.2161	1.51353	3494.23	1013.06	0.289922	4247	3747	4810	4765	3620	3625	3827	3662	2016	2658	2722	3128	3653	3514	2721	3134	3490.56
911	unknown1277	0.0210199	0.0421957	18	6	545.71	0.149003	0.303615	20	6	4376.75	0.0211915	0.0429664	19	6.01667	3888.49	355.761	0.0914909	4221	3905	3929	4202	3956	4676	4400	4475	2706	3073	3129	3625	4433	4310	2892	3594	3845.38
912	unknown1278	0.00267199	0.00936821	24	3	1758.57	0.0978051	0.239669	23.7736	6.63e-05	13313.2	0.00241727	0.00777043	23.8868	1.49296	11624.2	1819.25	0.156505	12469	12860	13998	13926	11440	12551	12751	12901	8636	9958	10299	10720	12414	12393	8559	10172	11627.9
913	unknown1279	0.00164724	0.00666594	18	6	1602.48	0.0342112	0.166163	20	6	4974.25	0.000607715	0.00284476	19	6.01667	3215.19	1678.8	0.522147	2697	3068	2432	2481	3993	5283	5376	5245	1552	1845	1794	2092	3428	2105	1827	2970	3011.75
916	unknown1281	0.000320124	0.00217263	24	3	700.743	0.0654082	0.19627	22.6735	6.63e-05	4007.75	0.000246531	0.00153306	23.3368	1.45858	3252.95	944.506	0.290354	3691	3728	4170	4442	3291	3584	3542	3568	1785	2460	2499	2869	4075	2910	2487	3153	3265.88
923	unknown1288	0.0210199	0.0421957	18	9	705.693	0.882693	1	20	6	5994.25	0.0925304	0.146653	19	7.6	5417.69	534.799	0.0987135	4391	4546	4142	5412	5800	6442	5787	5948	4687	4950	5469	5730	6062	5767	4643	5225	5312.56
925	unknown129	2.89e-06	5.71e-05	18	6	13609	0.0304232	0.161456	20	6	29137.2	1.51e-06	3.17e-05	19	6.01667	12240.5	17287.5	1.41232	3365	3914	3543	3581	40062	25494	28860	22133	2903	3345	2873	3049	4544	6351	4736	3576	10145.6
937	unknown130	0.000572095	0.00320048	18	9	6361.84	0.0310263	0.161527	20	6.00002	20794.2	0.000211919	0.00139454	19	7.60001	11208.5	8138.06	0.726061	5279	4466	3313	2809	21459	23547	20529	17642	10279	8880	7050	4802	9049	5594	5111	3931	9608.75
938	unknown1300	0.0299489	0.0559443	18	6	1450.28	0.807181	1	20	6	6734.25	0.114162	0.17579	19	6.01667	5332.55	1321.8	0.247875	4372	4373	4675	5969	5043	6309	8155	7430	3255	3066	3844	4063	6274	9318	3277	3335	5172.38
941	unknown1303	0.0210199	0.0421957	24	3	1531.24	0.150406	0.305755	21.253	6.63e-05	10410.5	0.0213614	0.043222	22.6265	1.41419	8672.06	2415.06	0.278487	10561	9628	9815	11638	8640	9333	9428	10137	4859	5753	6877	8148	11158	9999	6023	8019	8751
958	unknown1319	0.00421867	0.0128369	24	0	1304.26	0.0673846	0.198391	24.8451	6.63e-05	8254.49	0.00260553	0.00820505	24.4225	3.26e-05	6782.28	1584.21	0.23358	8561	7413	7973	9071	5968	6460	5986	6704	4848	5326	5764	6141	8072	7962	5855	6078	6761.38
968	unknown1328	0.0144977	0.0319142	18	9	7119.86	0.427763	0.641793	20	6	22794	0.037724	0.0695676	19	7.6	16127	6873.32	0.426201	6381	6657	8901	10132	16588	23814	27420	23354	11985	11979	16253	20351	15097	24267	7032	6202	14775.8
973	unknown1332	0.0210199	0.0421957	24	0	2575.11	0.11658	0.262639	23.7736	7.34e-05	13607.2	0.0171816	0.0360527	23.8868	3.69e-05	10825	3200.29	0.295639	13162	11766	14117	15384	9326	9937	11929	9986	6418	7206	8779	9501	13690	14246	8590	9355	10837
980	unknown1339	0.0065055	0.0176718	18	6	3245.97	0.0493951	0.176469	20	6	11203.8	0.00290588	0.00890478	19	6.01667	8205.46	2564.02	0.312478	8933	9427	7531	6752	9123	11735	11648	12309	4059	4394	5729	5216	9481	6252	5192	8535	7894.75
998	unknown1355	0.000572095	0.00320048	18	6	1470.96	0.055729	0.183256	20	5.99999	6064.5	0.000361974	0.00199917	19	6.01666	4572.39	1400.42	0.306278	4155	4658	4017	3787	5579	6573	5462	6644	2869	2919	3429	3392	5175	4024	3380	4380	4402.69
1007	unknown1363	0.0419656	0.0724237	24	0	410.299	0.268492	0.459196	22.5575	5.14e-05	4452.25	0.0618113	0.104263	23.2788	2.65e-05	3923.98	571.893	0.145743	4283	3835	4665	5026	3708	4168	3982	3967	2719	3326	3789	3464	4503	4621	3408	3552	3938.5
1008	unknown1364	0.0419656	0.0724237	24	0	4458.66	0.256901	0.444243	26.3284	6.63e-05	22714.2	0.0596187	0.101354	25.1642	3.17e-05	16916.5	4855.12	0.287005	23672	21577	25349	20259	18566	14964	10859	11738	9036	14848	14002	16766	16158	11264	15724	23296	16754.9
1009	unknown1365	0.00980952	0.0239973	24	6	643.114	0.0735527	0.205634	21.0501	5.99998	3978.75	0.00594108	0.0151234	22.5251	6.02583	3371.95	264.06	0.0783108	3705	3444	3622	4175	3912	4296	3972	3735	1867	2718	2946	3292	3458	3050	2469	3094	3359.69
1011	unknown1367	0.00267199	0.00936821	24	3	633.921	0.0541756	0.181681	24.0327	6.63e-05	3742	0.00142447	0.00525381	24.0163	1.50105	3102.2	693.583	0.223578	3490	3327	4053	4098	3134	3439	3569	3350	1973	2542	2790	2539	3219	3226	2431	2452	3102
1018	unknown1373	0.000987235	0.00460639	18	9	6567.61	0.0904717	0.228955	20	6.00001	22343	0.000922046	0.0038242	19	7.60001	12755.1	8174.01	0.64084	4353	3077	7883	7469	30538	14309	20859	23666	3211	11549	10070	12762	8665	9028	2063	8871	11148.3
1029	unknown1383	0.00164724	0.00666594	18	9	985	0.125862	0.27525	20	6	3523.5	0.00196569	0.00665065	19	7.6	2152.73	1187.42	0.551589	917	606	1560	1405	4826	2226	3222	3820	724	2055	1769	2254	1617	1623	451	1634	1919.31
1032	unknown1386	0.00267199	0.00936821	24	0	697.914	0.138154	0.29124	25.8651	6.63e-05	6475.99	0.003287	0.00975511	24.9326	3.2e-05	5369.82	1002.72	0.186733	6778	5679	6907	6540	5279	5193	5235	4862	3568	4445	4731	5300	5975	5584	3839	5562	5342.31
1033	unknown1387	8.77e-05	0.00082364	18	6	708.521	0.0847797	0.221543	20	5.99997	2632.5	9.52e-05	0.000783923	19	6.01665	1866.46	746.53	0.39997	1621	1659	1487	1490	2218	3036	2463	2813	911	1080	1432	1352	2106	1723	1190	1835	1776
1038	unknown1391	0.00267199	0.00936821	18	9	1208.45	0.0728197	0.204348	20	6	6183.75	0.00185715	0.00641264	19	7.6	4885.41	1213.77	0.248448	3418	3358	4256	4261	5813	6644	6045	6233	3666	4290	5152	5260	4770	4392	3150	3641	4646.81
1040	unknown1393	0.0299489	0.0559443	18	6	574.171	0.292911	0.487996	20	6	3928.25	0.0503196	0.0882478	19	6.01667	3330.32	520.953	0.156427	3165	3080	3433	3498	3425	4171	4255	3862	2198	2510	3034	3060	3499	4105	2313	2667	3267.19
1043	unknown1396	0.0210199	0.0421957	24	0	1501.89	0.330709	0.532528	21.8859	4.54e-05	8410.99	0.0414918	0.075329	22.9429	2.38e-05	6830.24	1911.4	0.279844	7439	6178	10421	9606	6957	7086	6446	6660	3607	5090	5120	5874	8945	9550	4424	7055	6903.62
1046	unknown1399	0.0299489	0.0559443	24	3	479.772	0.0912495	0.230385	20.2759	5.99999	3144.75	0.0188631	0.0388754	22.1379	4.65912	2680.81	513.529	0.191557	2897	2580	3162	2972	2845	3146	3446	3142	1758	1978	2437	2419	2470	3014	1909	2481	2666
1050	unknown1401	0.000987235	0.00460639	24	3	926.31	0.0786152	0.212354	21.995	6.63e-05	6387.75	0.000812112	0.00351293	22.9975	1.43738	5443.24	1182.92	0.217319	6161	5571	6577	7242	6034	5939	5970	5897	3360	4285	4639	4854	5921	5768	4011	5283	5469.5
1057	unknown1408	0.000572095	0.00320048	24	0	1365.07	0.0687801	0.199343	23.9024	6.63e-05	7660.99	0.000438465	0.002271	23.9512	3.32e-05	6242.86	1802.87	0.28879	6852	6693	8192	8907	5584	6090	5550	5539	4178	4354	5041	5659	7264	8133	5598	6298	6245.75
1069	unknown1419	0.0144977	0.0319142	18	6	873.277	0.126815	0.276211	20	5.99998	5937.5	0.013419	0.0295847	19	6.01666	4998.34	885.827	0.177224	4682	4364	4733	5183	5763	6193	5900	5894	3623	4052	4662	4598	5461	5312	3863	3973	4891
1078	unknown1427	0.0144977	0.0319142	18	6	547.831	0.1154	0.260821	20	5.99998	4318.5	0.0123689	0.0276212	19	6.01666	3754.1	538.757	0.143512	3484	3491	3596	3710	4248	4516	4286	4224	2829	2988	3480	3720	3959	3831	3247	3412	3688.81
1083	unknown1431	0.00267199	0.00936821	24	9	1148.69	0.0442701	0.168444	20	5.99998	6523	0.00118791	0.00455996	22	7.42499	4670.91	1472.66	0.315283	3865	3627	3168	5044	5300	7418	6781	6593	3808	3981	4791	4797	4177	3376	3590	2441	4547.31
1085	unknown1433	0.00421867	0.0128369	24	6	913.582	0.0293293	0.160845	20.7529	6.00001	5123.5	0.00123698	0.00471492	22.3765	6.03176	4244.12	540.237	0.127291	4487	4014	4590	4987	5166	5415	5019	4894	3157	3353	3589	3976	4284	3784	3160	3591	4216.62
1094	unknown1441	0.000987235	0.00460639	24	0	1794.64	0.0736037	0.205634	24.2975	6.63e-05	12055.5	0.000765129	0.00337373	24.1488	3.3e-05	9741.34	2510.41	0.257707	11763	9955	13210	13294	9235	8777	9569	9597	6406	6623	8754	8322	11558	11206	7982	9418	9729.31
1108	unknown1454	0.000987235	0.00460639	18	9	9231.63	0.0845097	0.221238	20	6	38052	0.000866971	0.00367318	19	7.6	26204.7	10720.2	0.409094	15741	12979	19208	18009	41805	30551	36446	43406	14633	25955	24927	26114	21671	20659	8977	24476	24097.3
1110	unknown1456	0.00164724	0.00666594	24	21	1495.88	0.0554699	0.183256	20	17.9999	10016.5	0.000941187	0.00387634	22	19.525	8650.86	1625.91	0.187948	9980	11564	8671	9294	4463	6813	6472	7261	9514	9326	9405	7987	10210	9536	10219	10101	8801
1112	unknown1458	0.00164724	0.00666594	18	0	569.928	0.0701505	0.201033	20	17.9999	3284	0.00116315	0.0044928	19	18.05	2775.52	562.257	0.202577	3360	3909	2802	3189	1521	2214	2204	2382	2956	3104	3086	2500	3351	3148	3390	3247	2897.69
1116	unknown1461	0.000572095	0.00320048	24	3	984.293	0.0426346	0.168276	25.7143	7.48e-05	6162.74	0.000283455	0.00168489	24.8571	1.55361	4969.84	1216.9	0.244857	6200	6108	6210	6133	4694	5360	5014	5163	3362	4184	4058	4263	5728	4980	3599	4227	4955.19
1122	unknown1467	8.77e-05	0.00082364	18	6	2233.4	0.0601317	0.188828	20	6.00001	6543.75	6.94e-05	0.000616645	19	6.01667	4371.19	2060	0.471266	3921	4425	3622	2808	5669	7789	6045	6672	2096	2161	2523	2559	4717	3083	2965	4890	4121.56
1128	unknown1472	0.0210199	0.0421957	18	6	727.259	0.309355	0.50643	20	6	4812.25	0.0392468	0.0717344	19	6.01667	4154.99	542.53	0.130573	4080	3698	4479	4439	3920	5344	5326	4659	2828	3047	3449	3363	5001	5044	3298	3453	4089.25
1141	unknown1484	0.000987235	0.00460639	18	9	1563.77	0.116745	0.262874	20	6	7567	0.00116043	0.0044903	19	7.6	5753.55	1762.29	0.306296	3875	3183	4879	4605	7779	6094	7888	8507	3746	6005	6069	5899	5155	5114	2812	4904	5407.12
1142	unknown1485	0.0419656	0.0724237	24	0	561.089	0.202738	0.375956	24.5682	7.35e-05	6767.24	0.0490636	0.0864302	24.2841	3.63e-05	5715.67	1038.37	0.181671	6321	5451	7777	7520	5872	5792	5504	5318	3706	4231	5423	5598	6082	6272	5001	5433	5706.31
1146	unknown1489	0.000987235	0.00460639	18	9	10984.2	0.0788817	0.212809	20	6	46247.5	0.000814602	0.00352019	19	7.6	32898.5	12248	0.372295	20727	16912	25470	23323	47286	38081	47743	51880	19142	32113	33760	32587	29049	28014	14596	27170	30490.8
1150	unknown1492	0.0419656	0.0724237	18	6	770.746	0.672099	0.897099	20	6.00001	4123.5	0.128848	0.195758	19	6.01667	3330.19	761.301	0.228606	2901	2745	3207	3323	3511	4051	4958	3974	2083	2069	3132	2886	3373	5061	2328	2205	3237.94
1151	unknown1493	0.0144977	0.0319142	18	0	901.561	0.223835	0.403331	20	17.9999	4703.75	0.0218415	0.0440286	19	18.05	3898.33	1004.12	0.257576	5611	6255	3848	4113	1815	2957	2870	2909	4948	3761	4529	3433	4679	4061	6017	4058	4116.5
1154	unknown1496	0.0419656	0.0724237	18	0	1187.59	0.122264	0.270794	20	17.9999	7143.5	0.0321833	0.0610131	19	18.05	6089.86	1252.22	0.205624	7725	8803	6185	6672	2950	4989	4673	4996	7322	6680	6746	5476	7599	6553	7877	6545	6361.94
1161	unknown1501	0.00421867	0.0128369	24	0	829.259	0.120081	0.26712	25.2722	6.63e-05	6237.24	0.00435043	0.0120026	24.6361	3.23e-05	4886.88	1351.03	0.27646	5629	5015	7518	6787	4267	4502	4760	4510	2865	3573	4120	4547	5077	5693	3638	5270	4860.69
1177	unknown1516	8.77e-05	0.00082364	24	0	538.992	0.0265327	0.159895	23.52	6.63e-05	2587	3.25e-05	0.000348393	23.76	3.35e-05	2116.81	667.476	0.315321	2451	2866	2683	2348	1662	2086	1844	2060	1371	1558	1765	1664	2657	2531	2100	2309	2122.19
1179	unknown1518	0.0210199	0.0421957	18	6	1890.45	0.105302	0.249565	20	6	8829	0.0157446	0.0338388	19	6.01667	7039.07	1528.79	0.217187	5775	6811	8499	7072	9033	9052	8824	8407	4389	4714	5228	6318	6810	8647	4742	5340	6853.81
1180	unknown1519	0.00164724	0.00666594	18	6	1353.76	0.100368	0.243655	20	6	5858.75	0.00160495	0.00574541	19	6.01667	4539.73	1127.28	0.248314	3830	4500	4418	5249	4871	5622	6687	6255	2913	2504	3066	3189	4552	5604	4508	2682	4403.12
1191	unknown1529	0.00164724	0.00666594	18	9	1940.65	0.11288	0.258539	20	6	9350.75	0.00178319	0.00621676	19	7.6	7649.29	1705.61	0.222976	5708	5814	6257	5941	8994	8663	9126	10620	6006	8884	7355	7320	7575	6797	5246	6718	7314
1198	unknown1535	0.000171384	0.00137171	18	9	13741.7	0.0427641	0.168276	20	6	60391.2	9.4e-05	0.000775158	19	7.6	44701.4	14748	0.329922	30133	28946	32653	31837	58210	56173	59186	67996	33449	47632	42815	40423	39699	35988	26291	37406	41802.3
1226	unknown1560	0.000171384	0.00137171	24	0	1326.53	0.0434745	0.168276	25.5652	6.63e-05	7766.98	9.54e-05	0.000784036	24.7826	3.21e-05	5966.53	1694.58	0.284014	7165	7030	8758	8115	5180	4828	5124	4956	3871	5107	4816	5485	6510	5752	5321	6811	5926.81
1254	unknown1586	0.000171384	0.00137171	24	3	627.557	0.0462606	0.171511	24.8451	4.42e-05	4459.75	0.000101047	0.000819352	24.4225	1.52643	3656.39	906.025	0.247792	4267	4180	4870	4522	3447	3986	3708	3793	2378	3047	2890	3344	4157	3412	2898	3506	3650.31
1255	unknown1587	0.00421867	0.0128369	18	0	1430.65	0.147558	0.302702	21.5648	18	9189.49	0.00521764	0.0136099	19.7824	18.1473	7681.49	1611.09	0.209736	9140	7671	10017	9576	5398	5951	7066	6110	6607	7822	7441	8119	9401	11635	7183	8539	7979.75
1257	unknown1589	0.0210199	0.0421957	18	6	1324.76	0.234523	0.416183	20	6.00001	7897.5	0.0311184	0.0591495	19	6.01667	6616.65	1203.98	0.181962	6018	5095	7217	6751	7578	7435	8647	7930	4489	5585	5653	6338	6536	7491	4676	6093	6470.75
1259	unknown1590	0.00164724	0.00666594	24	0	878.227	0.0845912	0.221317	25.5652	6.63e-05	5686.49	0.0013765	0.0051234	24.7826	3.21e-05	4468.33	1176.63	0.263327	4653	5425	6599	6069	3807	3461	3963	4313	2900	3790	3451	4408	4777	4704	3886	4846	4440.75
1261	unknown1592	0.00164724	0.00666594	24	3	701.45	0.0543383	0.181681	23.0287	6.63e-05	6135.75	0.000923831	0.00382793	23.5144	1.46968	5543.75	655.04	0.118158	6517	6066	5868	6092	5617	6078	6052	5777	4410	5053	5009	5107	5853	5609	4827	4866	5550.06
1266	unknown1597	0.00421867	0.0128369	24	6	761.554	0.0564053	0.18439	20.0911	6	3665.5	0.00222332	0.00729316	22.0456	6.04753	2543.18	875.061	0.344082	2907	2912	2367	2030	3844	4553	2711	3554	1452	2184	1993	1847	2021	1251	1723	2492	2490.06
1267	unknown1598	0.0419656	0.0724237	24	9	530.33	0.111674	0.257127	20	6.00002	4243.75	0.0298203	0.0572349	22	7.42501	3400.87	627.006	0.184366	2893	2397	3179	3326	4224	4506	4103	4142	2649	3082	3486	3442	3037	3727	2505	2874	3348.25
1277	unknown1606	4.22e-05	0.000465917	24	0	610.587	0.0228304	0.159709	26.3284	6.63e-05	4912.74	1.43e-05	0.000185431	25.1642	3.17e-05	3972.15	810.089	0.203942	5167	4883	4953	4648	3328	3902	3555	3710	3074	3646	3427	3308	4018	3939	3662	3903	3945.19
1279	unknown1608	0.000987235	0.00460639	18	9	4064.27	0.0992643	0.24174	20	6	36013.5	0.00100257	0.00405333	19	7.6	30756.7	4541.2	0.147649	26544	26939	26412	25942	31632	34757	37678	39987	28812	31721	28949	26218	30636	26958	27155	27484	29864
1287	unknown1615	0.00421867	0.0128369	18	0	421.789	0.188147	0.356689	20	17.9999	2825.75	0.00645999	0.0162061	19	18.05	2653.14	340.515	0.128344	3226	2773	3009	3401	2139	2438	2163	2010	2995	2791	2590	2796	2889	3155	2655	2604	2727.12
1289	unknown1617	0.0065055	0.0176718	18	9	4310.52	0.213405	0.390221	20	5.99999	13685.8	0.0105229	0.0239056	19	7.59999	9750.82	4186.7	0.429369	3868	4307	5808	6603	10383	14227	15498	14635	7918	8282	10423	11113	7970	13187	4869	3754	8927.81
1296	unknown1623	0.00421867	0.0128369	18	6	735.391	0.305777	0.502282	20	5.99997	4249.25	0.00987234	0.0227137	19	6.01665	3379.3	860.216	0.254554	2917	3144	2937	2927	3302	3972	4911	4812	2110	2373	2754	2941	3559	4111	2648	2983	3275.06
1301	unknown1628	0.0144977	0.0319142	24	6	423.911	0.196753	0.367374	20.1831	6.00001	2087.75	0.0195667	0.0401155	22.0915	6.04512	1612.15	391.113	0.242603	2024	1783	1427	1141	1965	2545	1860	1981	1131	1717	1347	1275	1260	1062	1098	1807	1588.94
1306	unknown1632	0.0065055	0.0176718	18	6	1174.33	0.170209	0.331769	20	5.99998	7500.75	0.00864335	0.0204512	19	6.01666	6063.93	1404.9	0.231681	5128	5713	5585	5528	6175	7261	8293	8274	4348	4982	5336	4737	6060	7115	4802	4962	5893.69
1311	unknown1637	0.00980952	0.0239973	18	6	949.821	0.109039	0.254247	20	6.00001	4075.75	0.00838628	0.0199849	19	6.01667	2995.38	1095.5	0.365729	2230	2514	2580	2464	3497	3838	4864	4104	1877	2320	2387	2283	2849	3502	2162	2331	2862.62
1313	unknown1639	0.00421867	0.0128369	18	9	744.76	0.107344	0.252197	20	6	6389.75	0.00393976	0.0111425	19	7.6	5584.27	750.753	0.134441	4903	4454	4955	5047	6806	6604	6017	6132	4738	5394	5835	5551	4933	5309	4730	5579	5436.69
1317	unknown1642	0.0144977	0.0319142	18	0	3061.6	0.488836	0.711003	20	18	15007.5	0.0421641	0.076367	19	18.05	13013.3	2971.56	0.228347	19421	19410	13355	14405	4946	13240	10284	12305	15828	12762	13772	8786	16103	14193	16642	13092	13659
1321	unknown1646	1.91e-05	0.00025515	18	0	974.04	0.0385226	0.167576	24.0327	17.9999	3787	1.11e-05	0.000153265	21.0163	18.3786	3306.47	868.954	0.262804	4336	4190	3996	4538	2436	2675	2633	2537	2582	3170	3263	3210	4129	4077	3464	3478	3419.62
1324	unknown1649	8.77e-05	0.00082364	24	0	1547.68	0.0357026	0.166866	25.5652	6.63e-05	8062.98	4.28e-05	0.000424189	24.7826	3.21e-05	5931.51	2003.03	0.337692	8659	6712	8578	8303	4269	5084	5201	4956	4079	4948	4511	4629	5784	7127	4999	6314	5884.56
1334	unknown1658	0.0419656	0.0724237	18	9	1667.71	0.826809	1	20	6	24716.5	0.151319	0.224464	19	7.6	22836.2	1723.06	0.075453	19771	20126	20973	21425	22480	23185	24270	28931	20783	24485	22178	21321	21479	22015	23854	22683	22497.4
1336	unknown166	0.0065055	0.0176718	24	21	3541.9	0.0874075	0.225282	24.0327	17.9999	12362.2	0.00481759	0.0129325	24.0163	19.501	9305.55	3824.69	0.411012	13699	13364	10587	7645	7872	6335	5164	5650	7219	7848	6807	7207	16451	13108	10167	9723	9302.88
1347	unknown167	0.0299489	0.0559443	18	3	699.329	0.339602	0.544621	20	6.63e-05	2093	0.0568364	0.097582	19	1.58336	1554.32	838.696	0.539589	2453	2176	2034	1709	1294	1509	2443	1530	721	719	832	775	2535	3743	1397	1275	1696.56
1352	unknown1674	0.000987235	0.00460639	18	9	1549.8	0.295663	0.491259	20	6	17601.2	0.00266761	0.00835197	19	7.6	16099.8	1624.84	0.100923	13464	14758	13686	14763	15891	17766	16945	19803	15580	16428	16957	14985	15753	14852	16121	14734	15780.4
1356	unknown1678	0.00267199	0.00936821	18	9	1384.52	0.29365	0.489039	24.0327	6	13598	0.00639497	0.0160709	21.0163	7.87756	12468.8	1259.02	0.100973	10570	11485	10687	11319	12036	12754	14573	15029	12030	12844	13876	12224	12655	10950	12151	11693	12304.8
1366	unknown1687	0.00267199	0.00936821	24	21	1943.13	0.113624	0.259021	23.0287	17.9999	11715	0.00276272	0.00856065	23.5144	19.4773	10055.5	2001.06	0.199001	12160	12553	9107	10700	7455	9362	7184	8313	10397	8990	9439	9049	12233	9479	13394	11754	10098.1
1379	unknown1699	0.0144977	0.0319142	18	6	2935.55	0.0501717	0.177777	20	6	11514.5	0.00598344	0.0151955	19	6.01667	8797.06	2661.34	0.302526	8700	7970	7431	6873	11191	11808	11917	11142	6849	7179	6527	6699	9950	8207	6366	6784	8474.56
1382	unknown1700	0.0065055	0.0176718	18	6	21588.3	0.0576221	0.186475	20	6	82144.8	0.00333212	0.00984179	19	6.01667	62383	19440.1	0.311625	61541	55934	51849	48305	78759	84438	84195	81187	47999	50330	46330	46881	71486	59293	43227	48682	60027.2
1390	unknown1708	0.00980952	0.0239973	18	6	1270.67	0.537644	0.763279	20	6	8625.5	0.0329361	0.0622494	19	6.01667	7534.85	994.178	0.131944	6849	7404	7815	6858	7823	8016	9694	8969	4807	5947	6024	6687	8879	9766	5881	7211	7414.38
1401	unknown1718	0.000572095	0.00320048	24	0	521.491	0.046453	0.171916	24.1644	6.05e-05	3874.25	0.000306563	0.00176989	24.0822	3.01e-05	3133.35	764.999	0.244147	3530	3656	4370	3941	2903	3167	3146	3134	1976	2574	2536	2515	3237	3852	2589	2975	3131.31
1402	unknown1719	0.00164724	0.00666594	24	0	1916.44	0.0572233	0.185555	23.6461	6.89e-05	13242.5	0.000968005	0.00395794	23.8231	3.47e-05	10950	2455.4	0.224238	11972	13213	14205	13580	9999	10947	11294	11045	7046	8738	9005	9515	12797	12822	9000	10253	10964.4
1403	unknown172	0.0299489	0.0559443	18	6	1133.32	0.104602	0.248314	20	6	3724.5	0.0211954	0.0429664	19	6.01667	2265.42	1514.12	0.668362	1812	1530	1317	1051	2787	3701	4930	3480	1284	1560	1335	1275	2399	2328	1330	1192	2081.94
1407	unknown1723	0.0065055	0.0176718	24	3	695.616	0.112133	0.257853	20.2759	6.63e-05	4773.5	0.00599866	0.0152194	22.1379	1.38366	4232.2	786.898	0.185931	4955	4833	5299	4007	5084	4564	4586	4794	2473	3712	3648	3619	4746	4497	3354	4153	4270.25
1408	unknown1724	0.0210199	0.0421957	18	6	961.488	0.169426	0.330754	20	6	5187.25	0.0236386	0.0467376	19	6.01667	4251.82	904.171	0.212655	4348	3739	3718	3825	5117	5005	5780	4847	3253	3366	3488	3581	5131	4424	3318	3336	4142.25
1409	unknown1725	0.0419656	0.0724237	18	6	4170.87	0.147977	0.303094	20	6	23924.2	0.0377664	0.0695866	19	6.01667	19724.6	3875.35	0.196473	21175	18700	17735	17485	23350	22840	26145	23362	15535	15317	15366	16540	23796	20860	15323	14550	19254.9
1410	unknown1726	0.00421867	0.0128369	24	0	450.25	0.0740375	0.206162	26.0177	6.63e-05	4033.75	0.00283337	0.0087134	25.0088	3.19e-05	3417.08	551.038	0.16126	3826	4081	4265	3963	3150	3346	3030	3442	2545	3000	3026	3316	3832	3226	2871	3495	3400.88
1412	unknown1728	0.000987235	0.00460639	18	9	24252.7	0.024238	0.159709	20	6	73729.5	0.000278539	0.00167046	19	7.6	33165.8	30860.4	0.930487	8852	10235	6845	6566	58900	90355	73223	72440	15403	14539	14752	9700	15330	10050	14997	11403	27099.4
1420	unknown1735	0.0144977	0.0319142	18	6	839.336	0.155341	0.312559	20	6.00001	4086.75	0.0159806	0.0342725	19	6.01667	3255.2	790.786	0.24293	2473	3258	3145	3095	3969	3913	4428	4037	2059	2383	2765	2818	3335	3992	2381	2499	3159.38
1427	unknown1741	0.0144977	0.0319142	18	6	2381.18	0.142601	0.296022	20	6	11078.5	0.0148469	0.0322441	19	6.01667	8741.78	2292.3	0.262224	9326	7933	6813	7107	10420	10393	12573	10928	7033	7018	6239	7162	10217	8911	6250	7101	8464
1436	unknown175	0.00980952	0.0239973	18	9	4393.25	0.40241	0.61505	20	5.99999	16562.5	0.0257954	0.0504717	19	7.59999	12532.9	4293.1	0.342547	10990	9449	6141	4911	17315	18690	18119	12126	14745	15693	11077	7406	15699	11004	7409	6249	11688.9
1461	unknown1772	0.0299489	0.0559443	18	9	217.789	0.657106	0.88276	20	6	1729.25	0.0969846	0.152891	19	7.6	1500.29	222.767	0.148482	1018	1368	1081	1374	1502	1877	1588	1950	1269	1301	1515	1679	1493	1246	1620	1423	1456.5
1478	unknown1788	0.0144977	0.0319142	18	6	261.806	0.856653	1	20	5.99999	1216.5	0.0669224	0.111623	19	6.01666	1004.1	244.764	0.243765	721	886	677	877	1046	1231	1306	1283	782	743	787	1015	1091	965	1292	889	974.438
1493	unknown1800	0.0144977	0.0319142	24	18	1416.16	0.195751	0.366293	21.4599	17.9999	6843.75	0.0194816	0.0400167	22.7299	18.0563	5408.94	1297.12	0.239809	4708	6073	5512	5074	2957	3002	2927	5496	4034	6056	6144	8172	6727	5343	6684	8621	5470.62
1504	unknown1810	0.0419656	0.0724237	18	9	19853.4	0.798418	1	20	6	56161.5	0.147294	0.219169	19	7.6	39511.7	16321.3	0.413075	17155	20005	25946	12183	60727	72153	51766	40000	11143	35424	29783	65645	64807	17047	29526	27542	36303.2
1508	unknown1814	0.0144977	0.0319142	18	9	340355	0.570443	0.796695	24.0327	5.99999	906818	0.0479262	0.0848408	21.0163	7.87755	651664	287876	0.441755	446861	157380	479024	202920	1176451	908591	755261	786970	98682	819629	704215	1252297	653913	496989	234571	652647	614150
1509	unknown1815	0.0210199	0.0421957	18	9	1610.08	0.566418	0.79218	20	5.99999	4468.5	0.0646582	0.108473	19	7.6	3182.9	1509.05	0.474112	2118	667	2035	778	6512	4272	3151	3939	599	3699	3155	5594	3389	2444	1193	2635	2886.25
1510	unknown1816	0.0144977	0.0319142	18	9	2538.34	0.504917	0.72549	24.2975	6	6675.25	0.0433143	0.0778865	21.1488	7.89841	4859.47	2125.96	0.437488	3177	1237	3641	1516	8182	6666	5909	5944	963	6214	5374	9326	4836	3651	1869	4992	4593.56
1522	unknown1827	0.00980952	0.0239973	18	0	1743.02	0.989815	1	27.8233	17.9999	4312.49	0.0547102	0.0944934	22.9117	18.867	5946.95	6453.44	1.08517	53099	3616	2291	5861	900	744	1271	1402	1049	9777	911	1727	2084	1393	11973	1800	6243.62
1524	unknown1829	0.0210199	0.0421957	18	0	4679.28	0.610371	0.834356	25.5652	6.63e-05	16077.4	0.0687168	0.114089	21.7826	2.83e-05	7331.34	6081.84	0.829567	10444	35502	10274	8090	1883	8202	2255	3038	2368	2496	2002	4905	3849	6476	20055	4050	7868.06
1530	unknown1834	0.0419656	0.0724237	24	12	11042.9	0.422684	0.63682	22.1053	12	41022.2	0.0892591	0.142564	23.0526	12.0203	21992.7	21046.5	0.956977	2747	4286	14241	2632	40098	18085	2302	31103	15251	19057	52472	77309	15872	11376	24702	10249	21361.4
1538	unknown1841	0.0419656	0.0724237	24	12	809.284	0.426963	0.641036	24.5682	12	3375.75	0.0899823	0.143349	24.2841	12.0016	2473.33	1047.64	0.423575	1200	1485	2220	1018	3905	2489	1247	3273	1832	2856	4162	4653	2474	2013	3085	1818	2483.12
1543	unknown1846	0.0210199	0.0421957	24	0	1357.47	0.839752	1	26.4865	6.63e-05	7674.97	0.0889093	0.142259	25.2432	3.16e-05	3594.19	3280.05	0.912598	2939	19925	4315	3521	764	1493	1136	2888	1088	1406	819	2344	1499	2743	7636	1144	3478.75
1546	unknown1849	0.0299489	0.0559443	24	15	451.664	0.215653	0.392838	20	12	2905.25	0.0390249	0.0715099	22	13.475	1243.52	2108.47	1.69557	143	188	849	141	1155	689	120	822	1394	919	5023	4285	783	462	1283	733	1186.81
1552	unknown1854	0.00421867	0.0128369	18	9	691.904	0.192734	0.361899	20	6	2991.5	0.0065979	0.0164852	19	7.6	2160.22	798.537	0.369655	1358	1389	1782	1104	3386	3840	1577	3163	1963	1561	2092	2358	1562	1813	1692	1412	2003.25
1557	unknown1859	0.0144977	0.0319142	24	15	1980.08	0.238362	0.421786	20	12	10644.5	0.0230417	0.0457874	22	13.475	5363.42	6536.38	1.2187	1204	1306	4922	914	5460	3803	1563	4070	6813	4526	19475	11764	4096	2876	6605	3605	5187.62
1561	unknown1862	0.0210199	0.0421957	24	12	3629.58	0.141127	0.294425	20	12	13447.8	0.0202325	0.0412849	22	12.1	5498.93	8437.13	1.53432	872	584	2469	527	5473	1760	309	7203	6312	9562	25047	12870	898	2396	1774	1963	5001.19
1566	unknown1867	0.0299489	0.0559443	24	12	732.739	0.28506	0.479857	20	12	3926.75	0.0492029	0.0865699	22	12.1	1373.22	2615.26	1.90447	164	107	328	104	740	203	71	1195	1682	2967	8956	2102	89	372	158	265	1218.94
1570	unknown1870	0.0299489	0.0559443	24	12	25668.2	0.124536	0.273443	20	12	81558.2	0.0245842	0.0483202	22	12.1	37675.4	47943.1	1.27253	12960	7416	18256	6914	40515	15887	6881	59576	49822	77205	140342	58864	7165	24810	12450	18490	34847.1
1589	unknown1888	0.0210199	0.0421957	24	21	642.937	0.939261	1	26.3284	17.9999	6445.73	0.097234	0.153211	25.1642	19.6113	3945.62	1912.35	0.484676	5128	4046	2867	3003	2584	2045	2853	2388	2378	2717	2736	3168	2927	2977	16011	3868	3856
1599	unknown1897	0.00980952	0.0239973	18	9	2557.07	0.039448	0.167576	20	5.99998	10163.5	0.00342743	0.0100752	19	7.59999	6180.05	3307.16	0.535134	3420	5551	2229	3369	12573	8806	9807	9468	2787	4667	6998	4423	3703	4017	3704	2957	5529.94
1606	unknown1902	0.0210199	0.0421957	18	6	7235.47	0.0580563	0.186902	20	6	24163.5	0.00940711	0.0218758	19	6.01667	11349	13162.5	1.1598	4589	5411	4203	4533	37005	24052	21100	14497	5667	4466	4734	4338	6193	5630	5138	4507	9753.94
1607	unknown1903	4.22e-05	0.000465917	18	6	3476.49	0.0345181	0.166866	20	6	9715.75	2.1e-05	0.000252873	19	6.01667	5113.46	4674.52	0.914159	2773	3017	2686	2842	11933	9939	10001	6990	1914	2633	2367	2257	3418	3653	3779	2550	4547
1608	unknown1904	0.0144977	0.0319142	18	6	1667	0.111345	0.25689	20	6	5433.5	0.0119921	0.0269045	19	6.01667	3500.93	2014.49	0.575415	2350	2966	1894	2216	6197	4288	6434	4815	1616	2166	2522	2846	2481	3284	3934	2100	3256.81
1633	unknown1927	4.22e-05	0.000465917	24	21	2110.01	0.0382578	0.167576	24.2975	17.9999	7766.23	2.31e-05	0.000268574	24.1488	19.5099	5686.71	2220.29	0.390436	6661	8143	4991	6153	3038	4782	3677	3494	5792	3685	4792	4490	8768	6914	8430	6953	5672.69
1636	unknown193	0.0419656	0.0724237	18	9	996.844	0.148937	0.303615	20	5.99999	3857.25	0.037971	0.0698447	19	7.59999	2347.21	1153.61	0.491481	1575	1397	1067	952	3353	4449	4745	2882	1932	1989	1469	971	2540	2610	1122	874	2120.44
1641	unknown1934	0.0499351	0.0858693	24	0	127.279	0.434047	0.64987	23.2718	6.63e-05	751.499	0.104722	0.163216	23.6359	3.37e-05	603.029	189.565	0.314354	630	1031	457	888	611	413	611	623	426	443	457	431	770	564	838	493	605.375
1651	unknown1943	0.0419656	0.0724237	18	6	515.127	0.943689	1	20	5.99999	3378.5	0.167473	0.245318	19	6.01666	2584.6	910.134	0.352137	1702	1810	2053	1673	3065	1790	3631	5028	1622	2210	1760	2361	2979	2849	2248	2808	2474.31
1654	unknown1946	0.0144977	0.0319142	18	6	336.76	0.977635	1	28	6.63e-05	6039.98	0.0745012	0.122332	23	3.83336	3580.62	1049.71	0.293166	2502	2724	2873	16061	3382	3009	3056	2977	2183	2836	2108	2439	2906	2806	2684	2868	3588.38
1657	unknown1949	0.00164724	0.00666594	18	6	5266.88	0.117287	0.263779	20	6	21901.8	0.0018454	0.00638226	19	6.01667	10607.3	11521.6	1.08619	5822	5532	4642	3809	37558	20273	18535	11241	5401	4202	4456	3776	6603	4552	6136	4840	9211.12
1665	unknown1956	0.0419656	0.0724237	24	18	726.906	0.710737	0.933554	27.3065	17.9999	4196.99	0.134588	0.203054	25.6533	18.075	1941.41	1674.05	0.862285	1448	1027	334	2245	475	352	618	574	744	1742	2243	1254	10691	1109	3309	1679	1865.25
1673	unknown1963	0.0210199	0.0421957	18	3	501.515	0.298741	0.494029	20	6.63e-05	1562.75	0.0381194	0.0700582	19	1.58336	1168.42	558.81	0.478263	1772	1699	1433	1347	956	1178	1783	1108	541	642	696	669	1828	2524	1230	805	1263.19
1676	unknown1966	0.00267199	0.00936821	24	18	1044.75	0.660088	0.885983	28	17.9999	4932.98	0.0129465	0.0287184	26	18.1071	2120.59	1747.69	0.824153	1959	631	288	670	381	388	576	587	1020	1838	2991	1382	12733	1184	3727	2088	2027.69
1679	unknown1969	0.0419656	0.0724237	18	9	2889.77	0.466332	0.687744	20	6	11125.5	0.0965532	0.15236	19	7.6	8294.2	2843.71	0.342855	7350	6771	4350	2738	11473	12288	12670	8071	10285	9688	6853	4556	10879	6961	4598	4232	7735.19
1683	unknown1972	0.0419656	0.0724237	18	9	593.616	0.161354	0.320549	20	5.99999	2474	0.0405944	0.0739166	19	7.59999	1581.66	671.015	0.424248	1146	1002	806	749	2092	2698	3111	1995	1336	1348	958	816	1732	1706	1020	681	1449.75
1685	unknown1974	0.00164724	0.00666594	24	18	1348.28	0.596994	0.823576	28	17.9999	5734.98	0.00779291	0.018809	26	18.1071	2491.98	2097.2	0.84158	2499	766	447	829	384	486	676	703	1172	2435	2883	1868	14319	1614	4340	2667	2380.5
1693	unknown1981	8.77e-05	0.00082364	18	0	9395.33	0.0239743	0.159709	20	17.9999	34229.7	2.96e-05	0.000322674	19	18.05	26617.5	9410.89	0.35356	34212	36602	39931	35021	13655	15786	13956	14834	25305	29249	29844	33283	32347	34452	33150	36970	28662.3
1694	unknown1982	0.00421867	0.0128369	24	18	1303.2	0.559557	0.784612	28	17.9999	5273.98	0.0166394	0.0352488	26	18.1071	2420.39	1940.19	0.801605	2698	821	442	1114	450	561	781	765	1125	2412	3043	1768	12620	1746	4114	2616	2317.25
1706	unknown1993	0.00980952	0.0239973	24	18	1412.45	0.61025	0.834356	27.8233	17.9999	5629.98	0.0366257	0.0679183	25.9117	18.0985	2642.17	2048.19	0.775193	3098	806	484	1244	487	645	841	824	1407	2452	3483	2304	13864	1793	4022	2841	2537.19
1707	unknown1994	0.00421867	0.0128369	24	18	1494.82	0.549769	0.775408	27.1385	17.9999	5390.48	0.0163893	0.0348725	25.5692	18.068	2637.78	2007.01	0.76087	3546	1121	460	1232	496	537	816	836	1301	2752	3822	2325	12653	1767	4186	2956	2550.38
1711	unknown1998	0.00164724	0.00666594	24	18	1465.83	0.584902	0.811478	27.1385	17.9999	5499.23	0.00765477	0.0185479	25.5692	18.068	2717.04	2044.4	0.752438	3710	1218	602	1245	493	598	926	965	1383	2555	3764	2592	13052	1781	4023	3141	2628
1719	unknown2003	0.0065055	0.0176718	24	18	1441.26	0.344793	0.550094	25.7143	17.9999	5016.99	0.0159255	0.0341711	24.8571	18.0214	2910.77	1706.87	0.586399	4211	1846	1032	1946	842	1074	1263	1208	2184	3046	3918	3235	9844	2503	4197	3524	2867.06
1720	unknown2004	0.0144977	0.0319142	18	9	1465.13	0.160807	0.319892	20	6.00002	5160	0.0164623	0.0349935	19	7.60001	3211.12	1529.57	0.476334	2138	1650	1381	1387	6388	4796	5654	3802	2288	3278	2044	1473	2920	3045	3146	1177	2910.44
1736	unknown2019	0.0065055	0.0176718	18	9	910.4	0.392089	0.60375	20	6	4777	0.0177821	0.037071	19	7.6	3978.7	832.741	0.2093	3227	2876	3064	3126	4797	4638	4963	4710	3233	4289	3877	4169	3681	4988	1969	3433	3815
1742	unknown2024	0.00267199	0.00936821	18	9	836.861	0.0355545	0.166866	20	6	4938.75	0.000974868	0.00398057	19	7.6	3516.77	1083.65	0.308137	2706	2782	2885	2474	6083	4158	4770	4744	2627	2915	2939	2919	2887	2826	2322	2823	3303.75
1775	unknown2054	0.0299489	0.0559443	24	12	10335.8	0.551945	0.777136	20	12	31316	0.0843463	0.13587	22	12.1	14570	18334.6	1.25838	112	40	31640	1864	7423	2402	17295	14693	20260	7741	47488	49775	662	11573	301	2544	13488.3
1776	unknown2055	0.0419656	0.0724237	24	12	2863.43	0.518888	0.74078	20	12	8702.5	0.105109	0.163596	22	12.1	4232.27	4970.04	1.17432	264	288	8423	790	2503	919	5490	4349	5727	2485	12855	13743	405	3391	311	1082	3939.06
1780	unknown2059	0.000572095	0.00320048	18	6	1478.91	0.0376849	0.167576	20	6.00001	3533.25	0.000253208	0.00156084	19	6.01667	1969.28	1465.53	0.744195	1429	1842	1295	1676	2676	3377	4350	3730	566	575	698	617	1722	1015	2334	765	1791.69
1793	unknown2070	0.00267199	0.00936821	18	6	303.702	0.0251229	0.159709	20	6	841.25	0.000712158	0.00319549	19	6.01667	484.87	355.832	0.733872	280	340	382	319	1041	689	853	782	217	289	285	293	320	350	341	287	441.75
1797	unknown2074	0.000572095	0.00320048	18	6	1294.71	0.025384	0.159709	20	5.99998	2923.75	0.000176295	0.00121942	19	6.01666	1636.96	1235.45	0.754722	1129	1458	1073	1205	2492	2849	3248	3106	615	669	638	653	1352	847	1738	724	1487.25
1798	unknown2075	0.000320124	0.00217263	18	6	786.303	0.0223573	0.159709	20	6.00001	1604.25	9.2e-05	0.000764914	19	6.01667	877.095	703.762	0.802379	627	738	564	556	1520	1519	1672	1706	319	329	339	316	624	343	913	584	791.812
1802	unknown2079	0.000572095	0.00320048	18	9	1881.26	0.0374818	0.167316	20	6.00003	5797.25	0.000251959	0.00155855	19	7.60001	3070.81	2158.8	0.703006	940	1011	1223	1702	4879	4809	7032	6469	1442	2019	2074	1923	1798	2634	1331	1057	2646.44
1823	unknown2098	0.00164724	0.00666594	18	6	1109.98	0.0538868	0.181591	20	6.00001	2874.25	0.000916896	0.00381024	19	6.01667	1640.14	1156.44	0.705085	1230	1491	1051	1529	2228	2254	3922	3093	480	680	659	656	1851	674	1444	758	1500
1824	unknown2099	8.77e-05	0.00082364	24	0	1286.4	0.0435156	0.168276	24.7059	6.63e-05	3116.74	5.14e-05	0.000487236	24.3529	3.27e-05	1960.7	1289.33	0.657586	2922	2949	3174	3422	1074	1230	1859	2090	642	1055	1073	951	2898	2947	1744	1112	1946.38
1832	unknown2105	0.0065055	0.0176718	18	9	4186.6	0.365169	0.573516	20	6	18931.8	0.0167302	0.0353893	19	7.6	7175.93	8756.03	1.22019	757	795	710	456	46100	6685	13259	9683	430	2177	1122	1665	1250	869	605	712	5454.69
1833	unknown2106	0.00421867	0.0128369	18	9	7668.22	0.54915	0.774787	20	6.00002	29726	0.0163734	0.0348694	19	7.60001	12428.4	14422.6	1.16046	790	691	1160	1329	78120	7168	16521	17095	648	6437	5113	12194	1519	2412	656	1638	9593.19
1837	unknown211	0.0065055	0.0176718	18	9	3654.68	0.0879687	0.225654	20	6.00001	11427	0.00484485	0.0129688	19	7.60001	6509.28	3997.62	0.614142	3289	1982	2735	2769	14395	11249	11873	8191	4522	5991	3914	3205	5575	7007	2539	2339	5723.44
1839	unknown2111	0.000987235	0.00460639	18	0	1304.97	0.0386833	0.167576	20	17.9999	5324.5	0.000426689	0.0022343	19	18.05	4388.93	1228	0.279796	5504	5392	5930	6034	2284	3274	2975	2429	4617	4809	4786	5160	5977	5779	4510	5032	4655.75
1842	unknown2114	0.0419656	0.0724237	18	9	1613.26	0.681798	0.905663	20	6.00001	6324.75	0.130297	0.197614	19	7.6	4873.04	1374.04	0.281968	2291	3844	3158	3483	6125	7256	6643	5275	2642	4610	4448	6164	6971	3803	2484	4450	4602.94
1859	unknown213	0.00267199	0.00936821	24	21	1213.22	0.10548	0.249639	22.7907	17.9999	4657.24	0.00258566	0.00816554	23.3953	19.4742	3772.07	1190.54	0.315619	3943	4676	4709	4818	1905	2453	2307	3814	2827	3254	2923	4602	4171	4921	3968	5569	3803.75
1862	unknown2132	0.000572095	0.00320048	18	9	1499.42	0.0329419	0.16536	20	6.00002	6331.5	0.000223874	0.00145552	19	7.60001	3615.83	2192.59	0.606387	1738	2115	1374	1343	5394	6864	6068	7000	3009	2285	2460	2082	2694	1797	2661	2073	3184.81
1883	unknown2151	0.00421867	0.0128369	24	9	1909.9	0.0440617	0.168276	20	6	8694	0.00178268	0.00621676	22	7.425	5963.21	2277.55	0.381933	5158	5431	4540	3082	8928	9410	8712	7726	4902	6429	4987	6130	4824	2412	3812	5870	5772.06
1891	unknown2159	0.00421867	0.0128369	18	6	3454.57	0.116962	0.263226	20	6	13818	0.00425043	0.0118204	19	6.01667	10107.7	3588.57	0.355032	9475	9340	8465	7654	11702	13528	13613	16429	5789	7121	8594	5750	12678	9421	7818	7389	9672.88
1895	unknown2162	0.0499351	0.0858693	24	3	1394.94	0.108103	0.252882	20.464	8.1e-05	6308	0.0335855	0.0632818	22.232	1.38955	5143.88	1665.54	0.32379	5930	6195	5864	7243	4083	6152	6519	7252	2124	3258	4083	4178	6393	5143	4142	4947	5219.12
1898	unknown2165	0.000171384	0.00137171	18	0	989.242	0.0682747	0.199077	20	17.9999	4192.5	0.000144578	0.00108121	19	18.05	3590.8	858.977	0.239216	4241	4737	4519	4782	1570	2482	3067	2665	3985	3351	4009	4261	4056	4451	3845	4418	3777.44
1902	unknown2169	0.0299489	0.0559443	18	9	115299	0.0823332	0.218713	20	6.00002	352450	0.0172735	0.0362083	19	7.60001	166911	150522	0.901813	71973	56169	19021	3158	473034	419100	305884	211781	145287	132569	70474	12983	191727	17716	46118	20149	137321
1905	unknown2171	0.0299489	0.0559443	18	6	21603.9	0.0316501	0.163211	20	6	47030.5	0.00754639	0.0183572	19	6.01667	25683.6	21874.6	0.851698	16558	17699	13613	10233	47437	42297	45929	52459	11069	15222	17039	9848	26046	15974	14939	12163	23032.8
1906	unknown2172	0.00421867	0.0128369	18	6	3579.37	0.0399715	0.167576	20	6.00001	9870.5	0.00163362	0.00582668	19	6.01667	6104.88	3770.75	0.617663	4758	4950	4127	3726	8462	9239	9907	11874	3288	3946	4192	2889	6424	4564	3948	4073	5647.94
1911	unknown2177	0.0419656	0.0724237	18	6	819.89	0.0579824	0.186902	20	6.00001	2514.75	0.0170779	0.0358968	19	6.01667	1663.92	838.504	0.503932	1145	1169	1639	1331	2344	2373	2743	2599	671	1114	1229	1290	1502	1957	932	959	1562.31
1921	unknown2186	0.0210199	0.0421957	24	6	6304.56	0.039374	0.167576	20.9501	6	25325.5	0.00670132	0.0166984	22.4751	6.02775	20234	2063.36	0.101975	20604	24864	23518	24876	23151	25068	24283	28800	10811	14257	15780	16471	22516	13603	14630	18930	20135.1
1922	unknown2187	0.00421867	0.0128369	18	6	9649.18	0.0365377	0.166866	20	6	21493.5	0.00150713	0.00547014	19	6.01667	12121.9	9490.59	0.782931	8631	9403	6973	5055	19829	21140	20562	24443	5754	6943	7136	4330	13067	8234	7490	6559	10971.8
1931	unknown2195	0.000572095	0.00320048	18	6	662.206	0.0270878	0.160845	20	5.99998	1302.5	0.000187122	0.00127798	19	6.01666	684.946	585.98	0.855512	502	672	354	477	1171	1282	1422	1335	141	207	156	177	574	283	791	279	613.938
1934	unknown2198	0.000171384	0.00137171	24	3	4209.58	0.0453214	0.170201	22.9091	6.63e-05	16090	9.92e-05	0.000805518	23.4545	1.46594	12262.8	4609.42	0.375886	15926	17656	15380	15398	14305	15118	10797	14891	6334	8356	7933	9437	15325	8091	9917	12150	12313.4
1941	unknown2203	0.000171384	0.00137171	18	9	64294.4	0.07602	0.208465	20	6	260888	0.000159579	0.0011478	19	7.6	98180.5	122138	1.24401	8687	7553	4002	1904	431845	299767	218062	93879	27923	22461	15174	8695	23862	5302	9052	8566	74170.9
1942	unknown2204	0.000320124	0.00217263	18	9	6000.15	0.0725747	0.204093	20	5.99999	27769.2	0.000271127	0.00164193	19	7.6	11870.2	12313	1.0373	2489	2312	1473	743	36194	35625	29770	9488	4353	6396	4732	2557	7699	1853	2910	2602	9449.75
1944	unknown2206	4.22e-05	0.000465917	18	9	16937	0.0439326	0.168276	20	6	54934.5	2.63e-05	0.000296687	19	7.6	21536.8	25473	1.18277	2516	2669	1279	758	75777	65636	53354	24971	8274	7338	4511	2807	7000	2011	2743	2826	16529.4
1949	unknown2210	0.00267199	0.00936821	24	0	795.495	0.122959	0.271363	24.5682	6.63e-05	3655.99	0.00296377	0.00907575	24.2841	3.28e-05	2646.1	1100.26	0.415802	4591	4095	3158	2780	2396	2925	1946	2267	1276	2176	1715	1706	2882	1862	2515	3889	2636.19
1950	unknown2211	0.0419656	0.0724237	24	0	1837.42	0.172425	0.334757	24.2975	6.63e-05	6260.49	0.0428995	0.0773334	24.1488	3.3e-05	4609.65	2040.88	0.442742	6204	7312	5228	6298	2616	3609	4942	4264	2683	2988	3103	3474	6274	7468	4644	2491	4599.88
1953	unknown2214	0.0144977	0.0319142	18	6	1094.95	0.106564	0.251045	20	5.99998	11539.8	0.0115449	0.0260226	19	6.01666	10719.7	639.449	0.0596516	11192	11733	10381	10108	10921	11841	12160	11237	9342	9476	9344	9283	11669	10332	11185	10072	10642.2
1957	unknown2218	0.000987235	0.00460639	18	6	1739.31	0.0171518	0.159709	20	6	3151.75	0.000202961	0.00134498	19	6.01667	1364.25	1782.47	1.30655	540	682	532	627	2729	3034	3392	3452	215	351	302	261	686	279	881	409	1148.25
1961	unknown2221	0.0144977	0.0319142	18	9	1960.1	0.0299953	0.161299	20	6	7390.5	0.00380092	0.0108633	19	7.6	4043.62	2568.93	0.635304	1947	2283	1364	2802	5490	8426	7087	8559	1459	2464	2982	3075	2629	1366	2112	2573	3538.62
1997	unknown2254	0.00980952	0.0239973	24	3	14947.5	0.0482596	0.174826	20	6.63e-05	90510.9	0.00409758	0.0114987	22	1.37504	73865.7	26093.4	0.353254	96757	88722	100662	75903	78591	69016	90594	86083	38374	51488	49745	56834	96730	84184	70073	70285	75252.6
1998	unknown2255	0.0065055	0.0176718	24	15	2550.18	0.0290899	0.160845	20	12	11401.5	0.00181153	0.00628521	22	13.475	7222.46	5250.39	0.726954	5233	6791	3441	4127	5041	6966	4246	6069	9799	11198	11947	12662	8683	5070	5569	6458	7081.25
2007	unknown2263	0.00980952	0.0239973	24	15	700.212	0.213283	0.390163	20.9501	12	3475.25	0.0150001	0.0324753	22.4751	13.4602	2416.73	1288.91	0.533327	1661	2630	849	1445	1820	2736	1817	2008	2769	2821	3942	4369	3594	1558	2049	2133	2387.56
2017	unknown2272	0.0299489	0.0559443	24	0	2738.09	0.285808	0.480415	24.7059	6.63e-05	14439.7	0.0493095	0.0866519	24.3529	3.27e-05	11319.9	3410.51	0.301284	14593	18286	9587	15293	7363	14385	8461	10713	9846	8059	7616	8904	11372	10061	14119	11854	11282
2022	unknown2277	0.0210199	0.0421957	24	15	1581.8	0.0864359	0.224259	20.2759	12	5530	0.0132825	0.0293584	22.1379	13.4691	3631.65	2302.93	0.634126	2689	3821	1221	2186	2241	3921	1673	2552	5202	4968	5459	6491	5280	2195	3386	3869	3572.12
2030	unknown2284	0.00267199	0.00936821	24	0	242.538	0.0961978	0.236803	22.5575	6.13e-05	1406.75	0.0023818	0.00769643	23.2788	3.16e-05	1181.39	282.43	0.239066	1367	1555	1360	1345	1035	1146	1095	1314	864	922	950	944	1489	1492	1192	947	1188.56
2036	unknown229	0.0299489	0.0559443	18	9	693.318	0.166017	0.326604	20	6.00002	2647.25	0.0313434	0.059551	19	7.60001	1713.1	756.862	0.44181	1217	1573	722	653	2171	3358	2773	2287	1744	1780	1084	677	1817	1606	863	704	1564.31
2044	unknown2297	0.0210199	0.0421957	18	6	294.864	0.496303	0.717048	20	6	1313.25	0.058033	0.0991161	19	6.01667	1062.7	217.782	0.204932	882	1109	1029	1070	1076	1307	1458	1412	500	545	667	814	1395	1755	794	768	1036.31
2059	unknown231	0.0419656	0.0724237	18	9	1043.51	0.113658	0.259021	20	6.00002	3767	0.0302661	0.0579621	19	7.60001	2226.71	1252.8	0.562622	541	749	1264	2095	4768	3741	2763	3796	645	1413	1548	2788	1244	1619	587	2126	1980.44
2064	unknown2314	0.0210199	0.0421957	24	3	964.14	0.281123	0.475487	27.4766	6.63e-05	2741	0.0362306	0.067301	25.7383	1.60868	1720.98	849.506	0.493617	1996	2818	4326	1824	3751	2047	1792	1040	816	2093	385	500	1604	707	729	860	1705.5
2065	unknown2315	0.0144977	0.0319142	24	3	13849	0.230918	0.41198	26.4865	6.63e-05	35886.5	0.0224283	0.0448774	25.2432	1.57773	22450.6	11990.8	0.534098	30882	39439	50028	23197	48419	29756	19570	12408	11489	23660	4546	6692	24659	11016	10365	10111	22264.8
2067	unknown2317	0.0065055	0.0176718	24	3	665.211	0.216018	0.393008	25.2722	6.63e-05	3328	0.0106347	0.0241216	24.6361	1.53979	2676.25	610.228	0.228016	2847	3532	4274	2659	3996	2765	2964	2393	1930	2820	1758	1851	2651	2052	2047	2188	2670.44
2069	unknown2319	0.0144977	0.0319142	24	3	1290.47	0.170252	0.331769	24.4321	6.63e-05	3339.5	0.0172883	0.036216	24.2161	1.51354	2158.75	1121.1	0.519328	2865	4012	4488	1993	4885	2940	2263	1534	1125	1858	491	624	2309	1043	1137	908	2154.69
2073	unknown2322	0.00421867	0.0128369	18	6	8651.27	0.0462505	0.171511	20	5.99999	48553	0.00186178	0.00641839	19	6.01666	37995.3	9952.98	0.261953	36515	34985	36271	32900	46519	42240	54214	51239	25193	29824	31515	32392	36763	38993	31233	27832	36789.2
2085	unknown2333	0.0419656	0.0724237	18	9	2844.51	0.38576	0.596338	20	6.00002	10487.5	0.0829417	0.134054	19	7.60001	7035.82	2788.03	0.396263	5602	5733	2942	1661	12784	11379	9804	7983	5466	6954	5749	3623	10387	4118	5226	4393	6487.75
2086	unknown2334	0.00980952	0.0239973	18	9	783.121	0.049202	0.176258	20	5.99999	3085.5	0.00416826	0.0116344	19	7.59999	1999.62	855.233	0.427698	1013	1276	1261	1466	3225	2774	2989	3354	850	1357	1673	2158	1582	1553	1240	1533	1831.5
2087	unknown2335	0.0065055	0.0176718	18	9	20059.6	0.0921042	0.231463	20	5.99999	90015.8	0.00504509	0.013323	19	7.59999	63368.2	20452.5	0.322757	38665	42695	47305	48133	86349	84942	91869	96903	27101	52432	54135	67233	61899	52496	43615	53791	59347.7
2088	unknown2336	0.00980952	0.0239973	24	6	1857.75	0.0739934	0.206162	20	6	22890.5	0.00597234	0.0151762	22	6.05	20098	2028.57	0.100934	19635	19892	19897	20332	22133	22406	23647	23376	14667	19140	18802	19106	20900	18015	17818	19788	19972.1
2090	unknown2338	0.000987235	0.00460639	18	9	4756.71	0.0186852	0.159709	20	6.00002	15439.5	0.000219527	0.00143588	19	7.60001	7462.18	6735.17	0.902575	2595	3235	1643	1251	17893	14767	13239	15859	4848	7042	4373	2480	3447	1345	2239	1955	6138.19
2102	unknown2349	0.000987235	0.00460639	18	9	3238.9	0.0252749	0.159709	20	6	9776	0.00028941	0.00170033	19	7.6	4705	3789.85	0.805494	1757	1961	1525	1628	11696	9350	10770	7288	1936	2102	2214	2439	2454	1890	2305	2045	3960
2104	unknown2350	0.000171384	0.00137171	18	9	151396	0.0353869	0.166866	20	6.00002	364967	7.89e-05	0.000676687	19	7.60001	149420	181475	1.21453	9197	11394	3516	1237	527545	356403	223120	352801	74800	161603	42716	14632	19496	2795	8500	10184	113746
2109	unknown2355	0.00267199	0.00936821	18	6	3973.76	0.0493538	0.176467	20	6	19037	0.00130998	0.00491102	19	6.01667	15023.4	3764.23	0.250558	14397	15262	13402	12768	20085	19746	18012	18305	9444	12192	11974	12429	16476	14357	11256	12971	14567.2
2112	unknown2358	0.0299489	0.0559443	24	3	273.827	0.24896	0.435202	22.5575	6.63e-05	4378.25	0.0439813	0.0789222	23.2788	1.45496	4077.8	373.858	0.0916811	4351	4760	4061	4341	4175	4329	4019	4209	4132	3705	3456	3655	4452	4125	3891	3674	4083.44
2121	unknown2366	0.00980952	0.0239973	24	0	311.304	0.244359	0.429414	26.8085	6.63e-05	1734.5	0.0168597	0.035628	25.4043	3.14e-05	1210.88	399.588	0.329999	2262	1811	1513	1352	1129	967	763	1124	688	1121	898	997	1189	593	1135	1583	1195.31
2135	unknown2379	0.0210199	0.0421957	24	9	321.734	0.341085	0.546165	20.0911	6	6192	0.0425722	0.0769035	22.0456	7.42538	5845.14	317.801	0.05437	5476	5814	5737	5578	6260	5908	6386	6214	5291	6022	5883	6190	6013	5421	5236	5676	5819.06
2148	unknown2390	0.0299489	0.0559443	24	0	731.856	0.261025	0.450293	25.4179	6.53e-05	3701	0.0457428	0.0815759	24.7089	3.18e-05	2809.46	771.479	0.2746	4167	4027	3600	3010	3878	2963	2199	2251	1553	2253	2189	2143	3050	1310	2507	3587	2792.94
2158	unknown24	0.0299489	0.0559443	24	9	1118.11	0.153606	0.310511	20	5.99999	4823	0.0293576	0.0565474	22	7.425	3008.64	1347.37	0.447832	1502	1346	2598	3810	5414	5666	4120	4092	562	2991	3014	3579	2014	2411	595	2615	2895.56
2163	unknown2403	0.0065055	0.0176718	18	6	3671.65	0.0180534	0.159709	20	6.00001	8818.75	0.00118028	0.00453874	19	6.01667	4289.51	4421.17	1.03069	2617	2812	2758	2433	9841	9661	6479	9294	1007	1714	1544	1429	2865	1273	2538	1795	3753.75
2165	unknown2405	0.00164724	0.00666594	24	0	4277.64	0.0590712	0.187903	25.2722	7.27e-05	24489.5	0.000996171	0.00403124	24.6361	3.55e-05	18719.4	5297.88	0.283015	25288	25632	24980	22058	18871	19899	15094	18874	10590	14898	14604	15016	22671	12844	15952	20597	18616.8
2169	unknown2409	0.0065055	0.0176718	18	9	7558.62	0.0817899	0.218342	20	6.00001	18601	0.00454331	0.0124039	19	7.60001	8439.05	8475.26	1.00429	1873	1899	692	254	29828	17172	14822	12582	5262	9050	3180	928	6974	434	1759	1659	6773
2171	unknown2410	0.00164724	0.00666594	18	6	4520.36	0.0285077	0.160845	20	6	17586.5	0.000514965	0.00255126	19	6.01667	13136.2	4024.23	0.306346	12162	13035	12233	12299	16424	17346	18693	17883	7281	9474	9716	9347	13913	13462	9275	9834	12648.6
2183	unknown2421	0.00267199	0.00936821	18	6	1231.07	0.785521	1	20	5.99999	4731	0.0150415	0.0325485	19	6.01666	3589.15	1134.86	0.316191	3629	3144	2696	2444	3166	4425	6736	4597	2091	1853	2076	2249	5250	5598	2760	2512	3451.62
2187	unknown2425	0.000572095	0.00320048	24	3	2490.08	0.0287122	0.160845	21.995	6.61e-05	13158.7	0.000197386	0.00132921	22.9975	1.43738	10422.7	3761.72	0.360915	13020	12296	14408	12911	10681	11119	10571	11837	5874	6996	7647	8037	12926	11675	8744	9358	10506.2
2227	unknown2461	0.00421867	0.0128369	24	0	2252.84	0.104566	0.248314	25.2722	6.63e-05	8296.98	0.00384939	0.0109874	24.6361	3.23e-05	5826.14	2525.1	0.433408	8817	8595	8756	7020	5112	5405	2363	5436	3415	4443	4200	4160	7924	3380	5766	7643	5777.19
2245	unknown2478	0.0419656	0.0724237	18	9	1233.55	0.0582498	0.187265	20	5.99999	4090.5	0.0171454	0.0360038	19	7.6	2440.24	1250.09	0.51228	1357	1367	1292	1414	3156	3558	4802	4846	1310	1742	1671	1760	2114	2306	1263	1154	2194.5
2250	unknown2482	1.91e-05	0.00025515	18	9	17354.2	0.0222688	0.159709	20	6	77694.5	6.66e-06	0.00010087	19	7.6	45034.9	28400.4	0.63063	19858	23443	17279	18264	78222	81690	71525	79341	29707	34907	31888	40617	33179	22201	26148	22963	39452
2253	unknown2485	0.0299489	0.0559443	24	3	2648.11	0.0886045	0.226213	20	6	14359.5	0.0183944	0.0381272	22	4.675	12628.4	1876.01	0.148555	15006	14877	14573	12113	14147	14826	13681	14784	6878	10337	10001	10509	15397	12925	9642	11437	12570.8
2255	unknown2487	0.00421867	0.0128369	18	9	1106.45	0.142377	0.295822	20	5.99998	11451.5	0.00505592	0.013323	19	7.59999	9336.46	1749.41	0.187374	9074	7790	7629	7372	9650	14565	11113	10478	8009	9169	7793	9206	8675	7448	7690	8220	8992.56
2272	unknown2501	0.0065055	0.0176718	24	0	3069.37	0.1032	0.246473	26.1721	6.63e-05	14686.7	0.0055765	0.0143301	25.0861	3.18e-05	10323.4	3845.11	0.372465	16966	15421	14222	12138	9131	11054	6680	9537	5349	8551	7123	7842	11926	5447	8916	12943	10202.9
2273	unknown2502	0.0419656	0.0724237	18	0	2040.36	0.203767	0.377056	26.1721	6.63e-05	6529.23	0.0492693	0.0866164	22.0861	2.8e-05	3891.24	1676.7	0.430892	8253	6599	6535	4730	3767	2977	1662	2747	1910	3787	2350	2899	3833	1636	3804	6771	4016.25
2274	unknown2503	0.00164724	0.00666594	24	3	1072.68	0.0525158	0.180403	21.4599	6.63e-05	6647.24	0.000895798	0.00375899	22.7299	1.42066	5408.91	1761.52	0.32567	6316	6712	7528	6033	5326	5817	5351	6298	3031	4016	4052	4331	6936	5933	4607	5091	5461.12
2285	unknown2513	0.0065055	0.0176718	18	6	4862.07	0.129741	0.279448	20	6	24271	0.00681749	0.0169093	19	6.01667	19264.2	4597.06	0.238632	18465	18323	18177	17774	20868	25459	24598	26159	10034	15258	14858	16997	22170	21192	13393	15589	18707.1
2287	unknown2515	0.0419656	0.0724237	18	6	4328.55	0.392727	0.604425	20	6	22634.8	0.0841445	0.135646	19	6.01666	18389.4	4130.76	0.224627	16830	16296	15846	17803	18824	23429	23129	25157	9592	14836	13668	19464	22196	19775	13602	15775	17888.9
2296	unknown2523	0.00980952	0.0239973	18	6	930.376	0.106377	0.250879	20	5.99999	4280.25	0.00820739	0.0196342	19	6.01666	3402.45	835.165	0.245459	3030	2711	3899	2893	3925	4221	4430	4545	2010	3206	2614	2848	3381	3492	3082	2533	3301.25
2298	unknown2525	0.0065055	0.0176718	18	6	1277.03	0.129191	0.278724	20	6	8711.25	0.00679219	0.016883	19	6.01667	7229.71	1277.75	0.176736	7107	7636	7127	6718	10687	8243	8891	7024	4183	5727	5585	6221	7639	6686	6267	7457	7074.88
2312	unknown2538	0.00164724	0.00666594	24	3	2974.62	0.08209	0.218713	20.7529	6.63e-05	18940.2	0.00133986	0.00500569	22.3765	1.39857	16094.7	4023.22	0.249973	19893	19118	19831	16919	17973	17307	16438	19099	8469	13524	12189	14286	20403	14889	14392	15388	16257.4
2314	unknown254	0.0177588	0.0389345	18	6	567.807	0.0292839	0.160845	20	6.00001	1738.5	0.00445243	0.0122174	19	6.01667	1103.3	625.505	0.566941	803	644	897	1080	1994	1391	1922	1647	556	702	772	802	833	896	802	699	1027.5
2318	unknown2543	0.00980952	0.0239973	24	3	743.523	0.0704137	0.201116	20.2759	6.63e-05	4236.25	0.00571766	0.0146407	22.1379	1.38366	3674.58	816.438	0.222185	4701	4421	4018	3805	3905	4220	4136	4679	2056	3069	2714	3227	4360	3483	2922	3709	3714.06
2320	unknown2545	0.0419656	0.0724237	18	0	650.892	0.226468	0.406553	26.1721	17.9999	1698	0.0537544	0.0930654	22.0861	18.6379	1649.43	583.389	0.35369	2857	2565	2639	1922	1507	1313	1076	1262	959	1574	1228	1464	1766	809	1576	2641	1697.38
2322	unknown2547	0.00980952	0.0239973	18	6	3900.93	0.0280133	0.160845	20	6	18006.2	0.00252799	0.00803685	19	6.01667	14113.1	3436.67	0.243509	13938	13928	14632	12584	17158	18267	18056	18544	8004	10736	10445	12132	14112	13904	10133	12574	13696.7
2325	unknown255	0.000572095	0.00320048	18	6	1114.22	0.0452972	0.170201	20	6.00001	2754	0.000299588	0.00174357	19	6.01667	1596.32	1084.16	0.679162	1191	1534	938	1527	1760	2791	3358	3107	501	623	712	573	1427	947	1624	826	1464.94
2327	unknown2551	0.0419656	0.0724237	24	3	1248.4	0.199296	0.371388	20.6557	6.63e-05	9885	0.0483738	0.0854584	22.3279	1.39553	8580	1900.94	0.221555	9498	9763	11399	8880	9200	9305	8746	9263	5767	6985	6479	7903	10012	11027	7221	7110	8659.88
2331	unknown2555	0.0065055	0.0176718	18	6	962.019	0.1043	0.248078	20	6.00001	3895.25	0.00562876	0.0144424	19	6.01667	2918.21	978.057	0.335157	2363	2640	2463	2365	3505	3848	4340	3888	1726	2301	2229	2378	3015	3400	2014	2320	2799.69
2336	unknown256	0.00421867	0.0128369	18	6	1105.92	0.227599	0.407813	20	6	10969.2	0.00763179	0.0185026	19	6.01667	4998.18	6013.67	1.20317	1854	2883	2034	2069	1304	12369	10827	19377	804	1283	1344	1824	2105	2452	2303	3479	4269.44
2337	unknown2560	0.0419656	0.0724237	24	6	1320.88	0.0832749	0.219866	21.1511	5.99995	5115.5	0.0232624	0.0460778	22.5755	6.02396	4030.82	516.495	0.128137	4549	4882	4566	4497	5155	5304	4278	5725	2681	3049	3286	2681	5223	3178	2138	2930	4007.62
2340	unknown2563	0.0419656	0.0724237	18	6	1013.99	0.376329	0.584663	20	6.00001	4588.25	0.0813048	0.131657	19	6.01667	3378.05	1227.96	0.363512	2555	3104	2612	2672	3894	3991	5599	4869	1758	2452	2626	2559	3684	4825	2142	2326	3229.25
2341	unknown2564	0.0065055	0.0176718	18	6	1025.3	0.998386	1	20	5.99999	4940.5	0.0392085	0.0716945	19	6.01666	4230.59	764.069	0.180606	3991	2997	4270	3209	5451	4538	5124	4649	2521	3225	2893	3772	8300	4421	3481	3366	4138
2342	unknown2565	0.00164724	0.00666594	18	6	4104.05	0.0275077	0.160845	20	6.00001	9887.25	0.000498518	0.00249547	19	6.01667	6070.17	3506.49	0.57766	5558	6709	4951	4012	9241	9796	8922	11590	1955	3098	2960	2753	6460	3489	3328	5502	5645.25
2343	unknown2566	0.00164724	0.00666594	18	6	2407.17	0.0296802	0.160845	20	6.00002	5174	0.000534174	0.00262242	19	6.01667	2819.52	2217.44	0.786458	2298	2871	2147	1407	4822	5840	4437	5597	511	1050	1027	922	3188	1366	982	2348	2550.81
2346	unknown2569	0.000320124	0.00217263	24	3	771.453	0.0610669	0.189557	23.52	4.98e-05	15595	0.000231511	0.00148168	23.76	1.48503	14345.2	1596.96	0.111324	15708	16673	14930	15069	13604	14602	14694	14910	14025	11993	13339	12805	14873	14345	13954	14114	14352.4
2347	unknown257	0.0210199	0.0421957	18	9	866.206	0.116151	0.261944	20	6	8977	0.0171273	0.0359831	19	7.6	3717.3	3952.59	1.06329	1013	111	898	675	974	11816	11803	11315	1332	1587	1265	378	1227	934	878	839	2940.31
2350	unknown2572	0.0065055	0.0176718	18	6	1144.45	0.435793	0.651808	20	6	7228	0.0194646	0.0400008	19	6.01667	4117.72	3194.86	0.775882	2363	2247	2971	2349	14147	7015	4066	3684	1857	2346	2193	3290	3267	2250	3153	2491	3730.56
2351	unknown2573	0.0210199	0.0421957	24	6	1209.86	0.0534438	0.181327	20	6.00001	6506.75	0.00875272	0.0206311	22	6.05	5372.95	564.458	0.105056	6163	6273	5725	4974	6788	6192	6471	6576	3339	4157	4220	4614	5979	5488	3676	4772	5337.94
2353	unknown2575	0.0065055	0.0176718	24	3	534.219	0.0969393	0.238222	26.0177	7.85e-05	4354.25	0.00527767	0.0137334	25.0088	1.56309	3717.1	617.011	0.165992	4391	4675	4284	4067	3407	4202	3529	4004	2609	3455	3175	3555	3096	4022	3349	3520	3708.75
2354	unknown2576	0.000171384	0.00137171	24	3	1106.09	0.0561252	0.183796	24.2975	4.6e-05	5774.75	0.000120735	0.000941952	24.1488	1.50932	4546.38	1477.37	0.324955	5584	6252	5817	5446	4864	4934	4005	4797	2967	3328	3491	3598	6050	3872	3722	3955	4542.62
2355	unknown2577	0.00421867	0.0128369	18	6	379.363	0.203484	0.376692	20	5.99999	1502.5	0.00691929	0.0171301	19	6.01666	1072.01	430.252	0.40135	763	892	908	889	1223	1316	1733	1738	574	610	760	792	1258	1322	822	718	1019.88
2356	unknown2578	0.000987235	0.00460639	18	6	439.113	0.15287	0.309457	20	6	2478.25	0.00147882	0.00539906	19	6.01667	2079.38	344.051	0.165459	2033	2221	1786	2142	2151	2395	2702	2665	1699	1307	1578	1508	2303	2335	2254	1524	2037.69
2359	unknown2580	0.00980952	0.0239973	24	0	1092.48	0.230711	0.411949	24.0327	6.63e-05	4772.24	0.0160481	0.0343428	24.0163	3.31e-05	3436.42	1611.9	0.469063	6034	3741	3818	5496	2980	3370	2403	3190	1516	2379	2258	2336	6330	2115	3935	3068	3435.56
2362	unknown2583	0.00267199	0.00936821	18	9	9316.13	0.114379	0.260072	20	6	40365.2	0.00277906	0.00859523	19	7.6	28157.6	10145.4	0.360307	14230	18659	17311	19430	36145	42489	39913	42914	19889	20362	24947	26974	29753	29316	19399	16881	26163.2
2363	unknown2584	0.0065055	0.0176718	24	3	1274.56	0.123372	0.271997	23.3952	6.63e-05	5740.25	0.00652325	0.0163175	23.6976	1.48113	4493.96	1461.2	0.325147	6365	5778	6278	4540	5675	5057	4281	4579	2372	3905	3262	3197	4308	2724	3903	5814	4502.38
2368	unknown2589	0.00421867	0.0128369	18	6	1246.98	0.0713164	0.202475	20	6.00002	5510	0.0027405	0.00853081	19	6.01667	4213.05	1223.3	0.29036	3911	3590	4157	3743	5190	5150	5784	5916	2557	3041	3382	3481	4204	4904	2715	3312	4064.81
2370	unknown2590	0.00164724	0.00666594	24	3	1457.35	0.0405505	0.167576	25.7143	6.63e-05	7238.74	0.000708969	0.00318778	24.8571	1.5536	5070.58	2118.3	0.417763	8208	7199	7502	6046	6022	4202	4159	4907	2482	3912	3591	3517	5378	3370	4516	5710	5045.06
2372	unknown2592	0.0144977	0.0319142	18	6	7497.1	0.187787	0.356473	20	6.00001	43237.5	0.018802	0.0387864	19	6.01667	35911.3	7392.73	0.205861	32362	33530	33233	29758	43788	44352	44180	40630	22959	30285	31045	35783	40505	35123	30802	31912	35015.4
2373	unknown2593	0.0419656	0.0724237	18	6	350.902	0.139556	0.293176	20	5.99998	2937.25	0.0359604	0.0669426	19	6.01666	2606.65	312.248	0.119789	2470	2630	2618	2339	2993	2876	3047	2833	2069	2266	2275	2736	2720	2531	2259	2439	2568.81
2374	unknown2594	0.0144977	0.0319142	18	6	4418.71	0.176635	0.340075	20	6	27264.8	0.0178422	0.0371427	19	6.01667	22945.7	4553.13	0.198431	20579	21219	20712	18373	29304	26359	27809	25587	18623	19616	19060	23920	24371	20966	23030	18775	22393.9
2382	unknown2600	0.00980952	0.0239973	18	6	908.455	0.0417384	0.168276	20	6.00001	4995.75	0.00360332	0.010487	19	6.01667	4141.75	677.186	0.163502	3958	4380	4903	3928	5347	4746	4803	5087	2312	3238	3188	3434	4295	4350	3595	3391	4059.69
2385	unknown2603	0.00164724	0.00666594	18	6	1100.97	0.0661329	0.196625	20	6	5254	0.00110296	0.00432984	19	6.01667	4244.34	901.791	0.212469	3632	4395	4526	3850	5464	5116	5072	5364	2335	3358	3549	3362	4512	4554	3733	3339	4135.06
2387	unknown2605	0.0419656	0.0724237	24	18	123.567	0.243898	0.428952	20.6557	12	1274.5	0.0571327	0.0978966	22.3279	14.8587	1165.38	225.787	0.193745	1103	1086	1097	1243	850	995	919	1186	1164	1274	1178	1482	1505	1216	1141	1229	1166.75
2388	unknown2606	0.00164724	0.00666594	24	0	4287.9	0.0486139	0.175488	24.9858	6.63e-05	11838	0.000835423	0.00357096	24.4929	3.25e-05	7087.24	5074.07	0.715944	12488	12044	13851	8969	5127	4809	2940	4366	2808	4455	3593	3913	9199	4275	6995	12324	7009.75
2389	unknown2607	0.0065055	0.0176718	24	0	1003.38	0.138668	0.292182	24.5682	6.63e-05	6262.74	0.00722657	0.0177186	24.2841	3.28e-05	5023.83	1388.9	0.276462	6223	6172	7428	5228	5714	3968	4179	4725	2591	4269	4778	3896	5204	4576	6280	4950	5011.31
2390	unknown2608	0.000320124	0.00217263	18	6	3636.65	0.0340732	0.166163	20	6	9572.25	0.000135539	0.00103143	19	6.01667	5352.4	4230.99	0.790485	3616	3316	3475	3287	11166	7066	9978	10079	1763	3305	2985	2319	3313	4943	3417	3407	4839.69
2392	unknown261	0.000572095	0.00320048	18	0	548.892	0.0864129	0.224259	23.6461	17.9999	1583.25	0.000539589	0.002646	20.8231	18.337	1210.33	607.584	0.501997	1553	1912	1547	2435	482	704	782	800	769	927	1258	1214	1943	1819	1122	1449	1294.75
2395	unknown2612	0.0210199	0.0421957	24	0	1778.02	0.254865	0.442666	25.8651	6.63e-05	9407.48	0.0333718	0.0629904	24.9326	3.2e-05	7081.41	2067.87	0.292013	10352	10281	8777	8220	7775	7665	4211	6538	3965	6089	5284	6014	8664	3539	6202	8819	7024.69
2396	unknown2613	0.0065055	0.0176718	18	6	1214.81	0.0418422	0.168276	20	6	5816.5	0.00250672	0.00799859	19	6.01667	4561.11	1114.93	0.244442	4485	4747	4418	4115	5624	5841	5976	5825	2591	3513	3763	3851	4869	4598	3042	3558	4426
2401	unknown2618	0.0419656	0.0724237	24	9	280.368	0.234015	0.415746	20	5.99998	2042.25	0.0552237	0.0952285	22	7.42499	1516.21	401.608	0.264877	1709	1325	1231	795	2769	1880	1954	1566	1281	1730	1208	1342	1202	1238	1108	1382	1482.5
2406	unknown2622	0.0299489	0.0559443	18	9	937.27	0.269434	0.460217	20	6	5128.5	0.0469607	0.083336	19	7.6	4091.68	847.92	0.20723	3243	3655	2704	2989	5338	4994	5089	5093	2732	3565	3846	4364	4476	4164	2905	3643	3925
2412	unknown2628	0.000320124	0.00217263	18	6	12233.5	0.0840805	0.220795	20	6.00001	33690.5	0.00031015	0.00178821	19	6.01667	14650	18966.1	1.29462	7055	5971	8515	4218	56014	22199	36773	19776	1801	4523	2545	1343	5030	9140	6361	6363	12351.7
2413	unknown2629	0.000320124	0.00217263	18	6	3176.85	0.101469	0.244195	20	6	9061.25	0.000368185	0.0020148	19	6.01667	3944.82	5118.49	1.29752	1654	1748	2230	1064	15611	5600	9740	5294	590	1303	785	414	1349	2461	1682	1668	3324.56
2414	unknown263	0.0210199	0.0421957	18	9	3342.14	0.165997	0.326604	20	6	20023.2	0.0232316	0.0460589	19	7.6	7935.01	9053.09	1.1409	709	44	3045	1295	9323	6069	32009	32692	769	1795	1788	3777	1138	1933	881	1219	6155.38
2416	unknown2631	0.000320124	0.00217263	24	3	1201.37	0.0418916	0.168276	21.4599	6.63e-05	7175.75	0.000163869	0.00116895	22.7299	1.42066	5956.73	1668.59	0.280119	7387	7545	7083	6688	6235	6579	5815	6942	3656	4988	4450	4585	7541	5689	5366	5550	6006.19
2417	unknown2632	0.0419656	0.0724237	18	6	1487.4	0.143664	0.297497	20	6.00001	6754.5	0.0368441	0.0682648	19	6.01667	5125.83	1617.07	0.315474	3887	5201	4291	4338	5662	6597	7387	7372	3043	4164	4086	4755	5547	5634	3597	3317	4929.88
2418	unknown2633	0.00267199	0.00936821	18	6	736.452	0.157877	0.316338	20	6	4455.75	0.00369995	0.0106885	19	6.01667	3784.15	574.799	0.151896	3541	4041	3836	3534	4586	4162	4572	4503	2225	2899	2909	3235	4542	4415	3020	3412	3714.5
2419	unknown2634	0.00164724	0.00666594	24	3	3038.79	0.030226	0.161456	20.6557	6.63e-05	13727.2	0.000543089	0.00264839	22.3279	1.39553	11492.2	3095.97	0.269398	13364	14100	15142	12303	13220	12689	13829	14199	6299	8958	8367	8878	12715	12740	9346	9807	11622.2
2421	unknown2636	0.0210199	0.0421957	18	6	4154.61	0.158794	0.317587	20	5.99998	24477.8	0.0223715	0.0448051	19	6.01666	20144.7	4194.5	0.208218	17728	18567	20654	17366	24121	23235	25463	25092	13418	17680	17139	18239	21611	22655	14314	16901	19636.4
2427	unknown2641	0.00164724	0.00666594	18	6	593.793	0.0358696	0.166866	20	6	3770	0.000634376	0.00294214	19	6.01667	3218.7	481.333	0.149543	2830	3461	3231	3185	3723	3618	3706	4033	2879	2385	2500	2665	3131	2972	3296	2951	3160.38
2428	unknown2642	0.00164724	0.00666594	18	6	880.348	0.109538	0.254588	20	6.00001	3709.25	0.00173581	0.00611655	19	6.01667	2748.22	916.797	0.333596	2512	2534	2227	2435	3189	3410	4178	4060	1453	1901	1961	2020	3287	3050	2024	1953	2637.12
2432	unknown2646	0.0210199	0.0421957	18	6	660.084	0.0691844	0.200112	20	6	3774	0.0109552	0.0247708	19	6.01667	3066.71	609.832	0.198855	3112	3178	3147	2772	3476	3668	3936	4016	1808	2554	2438	2639	3514	2994	2188	2445	2992.81
2433	unknown2647	0.0419656	0.0724237	18	6	270.468	0.960626	1	20	6	2743	0.169762	0.247665	19	6.01667	2613.09	133.326	0.0510224	2771	2617	2239	2360	2534	2876	2694	2868	2046	2157	2449	2306	3339	3247	2539	2509	2596.94
2439	unknown2652	0.00267199	0.00936821	18	6	4761.3	0.0186163	0.159709	20	6	12409.2	0.000542625	0.00264839	19	6.01667	7983.83	4017.4	0.503192	7949	8504	6738	5779	11278	12748	12144	13467	2990	3930	4293	4427	7889	6426	5118	6272	7497
2444	unknown2657	0.0419656	0.0724237	24	0	836.154	0.203073	0.376263	23.9024	6.63e-05	4693.49	0.0491306	0.0864938	23.9512	3.32e-05	4009.23	949.998	0.236953	4957	5073	4374	4370	3077	3290	4321	3879	3141	2978	3449	3656	4584	5471	4414	3138	4010.75
2453	unknown2665	0.0419656	0.0724237	18	6	807.162	0.400852	0.613256	20	6	3917.75	0.0855409	0.137503	19	6.01667	3123.51	730.925	0.234007	3145	2808	2628	3074	3026	3984	4784	3877	1973	2301	2103	2143	4076	4080	2581	1976	3034.94
2454	unknown2666	0.0065055	0.0176718	18	6	585.484	0.115334	0.260821	20	6.00001	3918	0.00614876	0.0155333	19	6.01667	3373.05	416.085	0.123356	3395	3444	3671	3455	3751	3845	3976	4100	1769	2724	2702	2642	3706	4237	2671	3074	3322.62
2471	unknown2681	0.00267199	0.00936821	24	3	759.786	0.0864407	0.224259	20	6.63e-05	4129.75	0.00216492	0.00716676	22	1.37504	3502.47	1111.73	0.317414	4399	4297	4311	3512	3993	4230	3457	3913	2055	2531	2361	2767	5103	3463	3182	3411	3561.56
2473	unknown2683	0.0299489	0.0559443	18	6	1874.54	0.834113	1	20	5.99999	8698.25	0.117151	0.179528	19	6.01666	6870.33	1880.11	0.273656	5415	5954	6490	5149	6802	8579	9826	9586	4020	4820	5615	5323	7889	11237	5444	4131	6642.5
2476	unknown2686	0.000572095	0.00320048	18	6	1233.19	0.0660254	0.196625	20	5.99998	4962.5	0.000422448	0.0022253	19	6.01666	3787.15	1100.31	0.290538	3229	3515	3648	3449	4568	5103	5102	5077	2496	2732	2556	2705	3958	4514	3251	2558	3653.81
2479	unknown2689	0.000572095	0.00320048	18	6	2929.37	0.398713	0.61026	20	6.00001	16640.8	0.0021409	0.00709807	19	6.01667	14312.9	2433.19	0.17	12300	14749	13503	10666	16732	16374	16984	16473	12128	11691	12102	12822	14109	15049	16287	12320	14018.1
2481	unknown2690	0.00267199	0.00936821	18	6	1497.65	0.0772602	0.210914	20	6	6755.75	0.00195818	0.00664744	19	6.01667	5425.43	1127.42	0.207802	5052	5690	6284	4627	6385	6445	6754	7439	3141	3648	3768	4485	5504	6552	4773	4074	5288.81
2484	unknown2693	0.0144977	0.0319142	18	6	461.387	0.234443	0.416183	20	5.99997	3749	0.0227192	0.0452503	19	6.01665	3315.39	353.967	0.106765	3332	3473	3543	3023	3204	3808	3980	4004	2111	2724	2794	3062	3595	3845	2788	3074	3272.5
2492	unknown270	0.0419656	0.0724237	24	18	1509.32	0.351788	0.55776	20	12	5325.5	0.0769984	0.125955	22	14.85	4238.64	2485.03	0.586281	7276	3467	2397	3757	406	2982	3511	2333	3344	5265	7351	5342	5634	5613	4162	5348	4261.75
2496	unknown2703	0.000320124	0.00217263	24	3	1851.03	0.0521807	0.180403	26.1721	7.57e-05	6998.74	0.000200449	0.00134076	25.0861	1.56791	4570.77	2294.07	0.501901	8570	7855	6329	5241	3071	4790	5151	6242	2786	3225	2775	1750	4581	3724	4034	2486	4538.12
2499	unknown2706	0.0359573	0.0669944	24	6	1249.99	0.0159204	0.159709	20	6	13095	0.00484616	0.0129688	22	6.05	8988.71	3755.64	0.417817	7738	7412	8012	7106	14038	12618	12814	12910	6487	7551	7106	7431	8147	7502	6231	6989	8755.75
2500	unknown2707	0.0210199	0.0421957	18	6	1843.6	0.0195639	0.159709	20	6	6473.75	0.00361733	0.0105192	19	6.01667	4615.86	1883.4	0.408028	3829	3623	3844	3602	6869	6199	6627	6200	3470	3516	3489	3880	4140	3810	3267	3837	4387.62
2504	unknown2710	0.0299489	0.0559443	24	6	2366.33	0.0197079	0.159709	20	6	22745	0.0049786	0.0132173	22	6.05	13741.3	8399.82	0.611283	10869	10022	10096	9240	24443	22850	21558	22129	8549	10838	9962	9910	13071	9562	8817	9608	13220.2
2507	unknown2713	0.0419656	0.0724237	24	6	583.363	0.0251343	0.159709	20	6	4153.75	0.00828467	0.0197645	22	6.05	2671.88	1346.13	0.503815	2267	2242	1930	1943	4018	4299	4447	3851	1877	2030	1881	2006	2809	2019	1870	1925	2588.38
2508	unknown2714	0.0299489	0.0559443	18	6	1669.83	0.0371499	0.166866	20	6	4710.5	0.00867946	0.0205142	19	6.01667	3110.98	1621.37	0.521178	2828	2402	2140	1929	4751	4656	5013	4422	2161	2115	2044	2107	3404	2531	2062	2067	2914.5
2509	unknown2715	0.0144977	0.0319142	18	6	1509.5	0.032742	0.16536	20	6.00001	4768	0.00410737	0.0115187	19	6.01667	3306	1458.59	0.441195	3019	2779	2391	2456	4767	4961	4857	4487	2272	2344	2275	2461	3602	2788	2335	2274	3129.25
2510	unknown2716	0.0144977	0.0319142	18	6	5632.46	0.0436127	0.168276	20	6	17759.5	0.0052898	0.013749	19	6.01667	12085	5732.27	0.474329	11051	9626	8265	8423	17518	18145	19151	16224	8430	8309	8174	8585	13704	9877	8383	8381	11390.4
2511	unknown2717	0.000987235	0.00460639	18	6	3830.57	0.0454309	0.170317	20	6.00001	11874.2	0.000493906	0.00248099	19	6.01667	8324.23	3548.82	0.426324	7892	7083	6003	5842	11494	12102	12615	11286	6124	6002	5422	5625	9447	6886	6076	6408	7894.19
2513	unknown2719	0.00980952	0.0239973	18	6	704.985	0.21011	0.386332	20	6.00001	2875	0.0148079	0.0321878	19	6.01667	2196.17	695.646	0.316754	2210	1843	1577	1633	2915	2858	3160	2567	1663	1673	1522	1714	2741	2288	1592	1834	2111.88
2516	unknown2721	0.0299489	0.0559443	18	6	1073.03	0.412884	0.626189	20	6	7457.75	0.0666849	0.111316	19	6.01667	6459.1	894.116	0.138427	6602	6503	5940	6104	7024	7419	8336	7052	5098	5132	5496	5228	8284	7302	5354	4738	6350.75
2518	unknown2723	0.0177588	0.0389345	18	0	1056.42	0.190853	0.359902	24.0327	17.9999	6855.24	0.0226648	0.0451835	21.0163	18.3786	5894.11	1307.07	0.221759	8968	6455	6710	6636	4353	5890	5475	4420	4502	5341	5845	5013	8302	7606	6172	5341	6064.31
2521	unknown2726	0.000572095	0.00320048	18	0	2365.98	0.10772	0.252432	23.6461	17.9999	9498.98	0.000659056	0.00303587	20.8231	18.337	7481.45	2711.1	0.362376	12920	8516	9279	9684	4587	5664	6170	4710	4870	7564	7070	6700	11477	11537	7820	7162	7858.12
2524	unknown2729	0.0210199	0.0421957	18	6	1174.15	0.12658	0.276117	20	6	6136	0.0184364	0.0381595	19	6.01667	4971.76	1066.19	0.214448	4330	5337	4527	4736	5194	6179	6692	6479	3149	3695	4047	4417	5596	5304	4168	3631	4842.56
2535	unknown2739	0.000987235	0.00460639	18	6	2255.14	0.0550328	0.182739	20	6.00002	6104	0.000587878	0.00278807	19	6.01667	3858.52	2077.17	0.538332	3880	4115	2931	2455	6057	6748	4659	6952	1280	1980	1909	1961	3777	1987	2363	4655	3606.81
[truncated: 413 more rows]

## Sheet: unqiue cycling TS in TM
ID	CycID	JTK_pvalue	JTK_BH.Q	JTK_period	JTK_adjphase	JTK_amplitude	LS_pvalue	LS_BH.Q	LS_period	LS_adjphase	LS_amplitude	meta2d_pvalue	meta2d_BH.Q	meta2d_period	meta2d_phase	meta2d_Base	meta2d_AMP	meta2d_rAMP	X0	X0.1	X0.2	X0.3	X6	X6.1	X6.2	X6.3	X12	X12.1	X12.2	X12.3	X18	X18.1	X18.2	X18.3	TM
[truncated: 958 more rows]

[truncated: 5 more sheets: shared cycling in TM and TS, 0.5 cycling in TM, 0.5 cycling in TS, total TM, total TS]
