# Supplementary material for: The microbiome interacts with the circadian clock and dietary composition to regulate metabolite cycling in the Drosophila gut
Source: eLife. 2025 Jul 11;13:RP97130. doi: 10.7554/eLife.97130 (PMC12252545; doi:10.7554/eLife.97130)
Supplement: Supplementary file 1. [file elife-97130-supp1.zip › Tables S1-21/Table6-Lipids-AM versus TM.xlsx]

## Sheet: unique cycling in AM
ID	CycID	JTK_pvalue	JTK_BH.Q	JTK_period	JTK_adjphase	JTK_amplitude	LS_pvalue	LS_BH.Q	LS_period	LS_adjphase	LS_amplitude	meta2d_pvalue	meta2d_BH.Q	meta2d_period	meta2d_phase	meta2d_Base	meta2d_AMP	meta2d_rAMP	X0	X0.1	X0.2	X0.3	X6	X6.1	X6.2	X6.3	X12	X12.1	X12.2	X12.3	X18	X18.1	X18.2	X18.3	AM
3210	unkown449	2.22e-07	6.26e-05	18	0	113495	0.0886616	1	26.4865	17.9999	124397	3.69e-07	0.000177483	22.2432	18.6798	119811	134031	1.11869	257631	453819	183650	360381	29357	22223	25269	30110	31198	72065	36404	78563	142638	133024	109529	112400	129891
2840	unkown3835	2.89e-06	0.000406746	24	0	19480.8	0.0147729	1	23.9024	6.63e-05	108783	7.66e-07	0.00018312	23.9512	3.32e-05	88555.3	24872.3	0.280868	106228	109811	109258	109837	73761	85224	93893	76563	72898	71782	57513	69209	99255	92720	97417	92154	88595.2
4400	unkown833	2.89e-06	0.000406746	18	12	804323	0.0115844	1	23.9024	12	2.96504e+06	6.09e-07	0.000177483	20.9512	12.2429	1.7686e+06	1.72794e+06	0.977008	606224	1043789	614216	601132	2544269	2616874	2361484	2285219	3492426	3150702	2519299	2697720	343628	398545	352836	475151	1.63147e+06
1199	unkown1924	7.77e-06	0.000673899	18	6	109771	0.0788149	1	20	6.00001	274359	9.37e-06	0.000963148	19	6.01667	176312	101029	0.573016	116152	92853	140228	129802	294628	268149	261617	273043	94391	112070	115592	71848	183417	142894	174121	154300	164069
3110	unkown4334	7.77e-06	0.000673899	18	6	38824.4	0.0766966	1	20	5.99998	159019	9.14e-06	0.000963148	19	6.01666	120233	37811	0.314481	101460	110516	99756	104926	173804	168122	139076	155074	79173	87030	75029	85398	131318	123951	115128	100656	115651
1878	unkown2772	1.91e-05	0.00111825	18	0	38626.8	0.0322123	1	22.3291	17.9999	321155	9.41e-06	0.000963148	20.1646	18.2098	290946	41064.3	0.141141	311673	331985	352322	337273	242275	273313	249645	249489	289617	279465	279172	284944	326438	299008	326794	332381	297862
2365	unkown3274	4.22e-05	0.00200244	24	0	39227.8	0.0107018	1	23.7736	6.63e-05	177370	7.05e-06	0.000822217	23.8868	3.33e-05	147011	49687.8	0.337987	169661	183692	179159	176968	130481	123743	133957	119507	119343	109633	102573	114124	188368	169133	161294	173518	147197
494	unkown1039	8.77e-05	0.00272746	18	9	95015.9	0.263325	1	20	5.99999	388674	0.000269612	0.0073694	19	7.6	297580	96447.4	0.324106	216362	196981	146555	164361	522583	378915	350591	302606	271955	337800	250981	288232	254984	220573	241857	312595	278621
962	unkown1600	8.77e-05	0.00272746	18	9	81577.1	0.0121981	1	24.2975	12	198844	1.58e-05	0.00132816	21.1488	10.5096	155605	68795.9	0.44212	79333	82693	76703	93090	222926	214885	181088	175017	170786	210393	199964	214232	118317	105188	106091	107955	147416
1771	unkown2640	8.77e-05	0.00272746	18	6	107801	0.138474	1	20	6.00001	349823	0.000149584	0.0051498	19	6.01667	239879	104099	0.433965	177602	219014	212314	202224	355167	439531	250405	354189	65566	130938	167004	100233	196181	212134	249037	304687	227264
4431	unkown884	8.77e-05	0.00272746	18	9	160839	0.0528186	1	20	5.99999	410668	6.15e-05	0.00326421	19	7.6	268632	171187	0.637255	88816	91767	67419	134287	473138	444417	300261	424858	357047	295871	293887	214500	257408	161265	136479	18263	234980
4494	unkown976	8.77e-05	0.00272746	18	6	1.35207e+06	0.218567	1	20	6.00001	6.40132e+06	0.000227356	0.00676569	19	6.01667	5.02392e+06	1.42245e+06	0.283135	4939425	3996656	3415107	4451521	7174692	5774047	7115696	5540847	3829885	3986284	3633788	3828928	4772748	4707360	5321225	5136582	4.85155e+06
502	unkown1048	0.000171384	0.00408964	18	9	84502.1	0.244389	1	20	6.00001	320081	0.000464104	0.0102103	19	7.60001	240973	86911.1	0.360667	137466	167356	131923	82855	417426	295193	282021	285683	249284	252025	196194	243560	205890	163996	204983	266360	223888
2357	unkown3267	0.000171384	0.00408964	24	0	47858	0.0518625	1	23.2718	6.63e-05	302511	0.000112267	0.00460297	23.6359	3.37e-05	266073	68010.7	0.255609	275302	296709	294424	343612	232392	241501	260960	239209	231416	189483	207690	230431	336454	269801	283466	337789	266915
2358	unkown3268	0.000171384	0.00408964	18	3	12507	0.0581115	1	20	4.09e-05	115180	0.000124662	0.00482126	19	1.58335	101671	18762.5	0.184541	121410	108352	109818	121139	99183	102498	91032	104075	85977	73136	94797	92008	129039	114146	109051	121987	104853
2851	unkown3846	0.000171384	0.00408964	24	0	20485.2	0.0227154	1	24.1644	6.63e-05	92833.3	5.24e-05	0.00295327	24.0822	3.3e-05	74426.1	24841.3	0.333772	86642	92681	94604	97407	64750	57865	69141	60691	68198	57519	57923	44425	86766	87989	70830	92327	74359.9
2959	unkown4011	0.000171384	0.00408964	18	3	141739	0.335471	1	25.7143	6.63e-05	708996	0.00061886	0.0117271	21.8571	1.82146	690517	330104	0.478053	815379	635808	628205	756594	573890	843363	702973	565801	425879	479407	545651	437236	1169587	917813	830386	969665	706102
2989	unkown4101	0.000171384	0.00408964	18	6	67670.8	0.170279	1	20	6	173392	0.000333911	0.00827438	19	6.01667	112723	55752.9	0.4946	111305	87144	71727	117650	185011	207547	128645	172367	34543	46456	41285	24446	183262	120648	47642	115795	105967
2994	unkown4116	0.000171384	0.00408964	24	21	31278.5	0.0464138	1	23.9024	17.9999	141623	0.000101356	0.00431239	23.9512	19.497	111394	34681.1	0.311337	103800	127444	153807	122389	75597	80931	92362	72393	99097	82630	101532	104994	139501	141670	115382	169940	111467
1001	unkown1657	0.000320124	0.0059414	18	15	62979.3	0.0392717	1	20	12	283554	0.000154433	0.00521492	19	13.6167	196513	93598.1	0.476295	207276	168346	160503	178451	148493	118282	137661	150124	334186	270772	290617	238641	155965	176096	195387	198904	195606
1030	unkown1694	0.000320124	0.0059414	18	6	44481.1	0.331461	1	20	6	193660	0.00107712	0.0164114	19	6.01667	140257	58341.6	0.415963	117121	82415	84907	109074	223791	224010	179614	147227	97293	104084	108122	95296	147033	143964	121323	145718	133187
1090	unkown1788	0.000320124	0.0059414	18	15	166545	0.0589849	1	20	12	683267	0.000224273	0.00674313	19	13.6167	527624	189545	0.359243	530440	489594	434764	627309	413039	376283	386408	395261	683460	697361	639677	712570	436541	491565	529918	568426	525788
2837	unkown3832	0.000320124	0.0059414	18	3	13859.8	0.0583816	1	20	4.99e-05	84111.9	0.000222171	0.00672477	19	1.58336	70674.3	19385.1	0.274287	79771	90530	73296	92851	67847	73233	77462	63791	61438	50247	59962	43714	92917	75491	91917	88924	73961.9
698	unkown125	0.000572095	0.00854353	18	15	67636.5	0.287152	1	20	12	560254	0.00159579	0.0209751	19	13.6167	484323	97924.9	0.202189	510404	482899	453344	533540	445671	448595	396008	390656	537646	581481	572243	549644	387239	460597	463733	520300	483375
2300	unkown3203	0.000572095	0.00854353	24	21	25993.6	0.0515569	1	24.2975	17.9999	271103	0.00033717	0.00830949	24.1488	19.5099	247670	27751.9	0.112052	249160	282015	246810	266471	224676	229736	222321	232997	229923	238144	241952	211303	266709	253902	273404	290396	247495
2361	unkown3270	0.000572095	0.00854353	18	6	17492.1	0.512642	1	20	6	80955.8	0.00267893	0.0280976	19	6.01667	68759.9	11782.9	0.171362	72321	55026	58625	62198	94594	80191	83461	65577	40938	43145	44460	47040	97487	77411	74044	80795	67332.1
2597	unkown3524	0.000572095	0.00854353	24	0	27761.7	0.101778	1	24.2975	6.63e-05	264426	0.000626007	0.0117637	24.1488	3.3e-05	233332	38418.7	0.164653	288234	266054	241923	261493	223164	226689	213551	211798	247395	167438	210731	192071	249866	241534	231194	257230	233148
2836	unkown3831	0.000572095	0.00854353	24	0	21916.8	0.0581765	1	24.4321	6.63e-05	127286	0.00037644	0.00893551	24.2161	3.29e-05	105462	27625.1	0.261944	124079	116059	121819	147188	80933	103295	102609	74826	96292	97511	72338	83374	114378	113123	109767	126746	105271
2974	unkown4059	0.000572095	0.00854353	18	0	413555	0.180764	1	25.8651	17.9999	1.17685e+06	0.00105242	0.0162981	21.9326	18.5979	1.08454e+06	547267	0.504608	1963590	2061276	1112384	2136829	540983	697980	647247	730030	768805	886897	1055974	822624	1634943	1232176	667889	1172393	1.13325e+06
3311	unkown4607	0.000572095	0.00854353	18	12	18153.6	0.0841641	1	20	12	93879.5	0.000526817	0.0110594	19	12.0333	72024.8	25834	0.358682	62815	57596	61285	43839	73365	61013	77146	87926	78453	87587	89821	119657	52719	47583	58003	44759	68972.9
3596	unkown5124	0.000572095	0.00854353	18	0	88753.2	0.267242	1	20	17.9999	438291	0.00149613	0.0198457	19	18.05	382082	88248.4	0.230967	489504	469746	486760	523876	364381	129978	363595	324049	433356	378644	298689	404357	496351	423530	383228	450057	401256
4426	unkown877	0.000572095	0.00854353	18	6	1.09877e+06	0.151217	1	20	6	3.77784e+06	0.000895835	0.0148537	19	6.01667	2.88033e+06	776053	0.269432	2827370	2578003	2518728	3048308	3788826	4767038	3405131	3150380	1004084	1347237	1927915	875096	3494869	3626473	2563644	3657515	2.78629e+06
52	DG 34:3	0.000987235	0.0119368	18	3	59963.2	0.251623	1	24.4321	6.03e-05	344806	0.00231032	0.0257788	21.2161	1.76803	319648	105204	0.329125	311944	368120	353468	345692	364778	361739	260694	236486	316849	252727	222565	190510	413907	371780	436949	423561	326986
950	unkown1590	0.000987235	0.0119368	18	6	108401	0.305389	1	20	6	367148	0.00274561	0.0284469	19	6.01667	250312	127254	0.508381	191428	148495	159242	139552	421359	423075	293038	331120	129096	177264	196251	147757	281300	273730	188452	257104	234891
952	unkown1592	0.000987235	0.0119368	18	6	222870	0.449074	1	20	6.00001	710476	0.00386646	0.0365571	19	6.01667	481664	241230	0.500827	396413	308280	322809	276800	667845	949743	556632	667682	166761	289147	396563	235525	694948	499309	344770	465687	452432
1003	unkown1659	0.000987235	0.0119368	18	6	102764	0.302127	1	20	6	296387	0.00271948	0.0283253	19	6.01667	196817	108338	0.550448	127519	123706	126685	103806	268930	388397	251239	276981	88167	130547	183135	97996	216567	176157	167969	211220	183689
1243	unkown1989	0.000987235	0.0119368	24	12	233840	0.0782688	1	24.0327	12	2293976	0.000808875	0.0137695	24.0163	12	2.07384e+06	296747	0.143091	2132368	1711939	1743358	1807444	2289189	2305366	2094051	2072154	2305757	2174021	2341740	2354386	1732023	2021783	2043805	2054545	2.074e+06
1828	unkown2713	0.000987235	0.0119368	18	6	113117	0.684255	1	20	6	341458	0.00560684	0.0471769	19	6.01667	255075	86154.7	0.337762	213678	94833	234664	273461	382235	432312	253265	298018	89969	176678	109836	92172	360173	251980	241562	409318	244635
2582	unkown3507	0.000987235	0.0119368	18	3	35362.4	0.263034	1	23.7736	4.83e-05	423434	0.00240358	0.0262916	20.8868	1.74059	392382	77543.5	0.197623	418910	499160	371257	404409	378848	378509	398081	348267	320938	331035	333405	362098	523109	393970	410080	508651	398795
2803	unkown3795	0.000987235	0.0119368	24	0	36669.1	0.0499623	1	24.2975	6.63e-05	165713	0.00053848	0.0111583	24.1488	3.3e-05	128682	46716.5	0.363039	142402	179399	152811	188240	105136	75406	116063	106431	106973	90598	96573	103545	183409	141884	117861	148596	128458
2808	unkown3800	0.000987235	0.0119368	24	0	29379.8	0.136954	1	23.7736	6.63e-05	153138	0.00133971	0.0189712	23.8868	3.33e-05	128040	40829	0.318876	152074	137430	148633	174417	106885	121705	117942	96844	109394	98001	92782	96499	206946	133846	113275	144422	128193
2828	unkown3823	0.000987235	0.0119368	18	3	11217.5	0.0578355	1	24.5682	6.63e-05	130277	0.00061498	0.0117028	21.2841	1.77371	117729	27834.3	0.236427	121814	122876	139648	136770	108570	99985	107594	97546	95837	86677	102310	117576	170281	140748	130108	135240	119599
3013	unkown416	0.000987235	0.0119368	18	0	189598	0.122754	1	20	17.9999	455009	0.00121407	0.0179984	19	18.05	303707	196303	0.646358	506779	603981	348590	643134	81628	81426	183306	135899	272707	367218	292221	204815	675533	436642	215955	491909	346359
3512	unkown4937	0.000987235	0.0119368	18	0	60074.4	0.099704	1	20	17.9999	199758	0.00100657	0.0158538	19	18.05	158680	52511.4	0.330926	220797	186431	225669	234398	116840	136942	89617	77504	148568	140897	138297	206445	193404	156783	195238	253607	170090
3741	unkown5323	0.000987235	0.0119368	24	18	44212.6	0.0453316	1	25.2722	17.9999	242146	0.000492924	0.0105655	24.6361	18.012	182760	51722	0.283006	148786	181596	178430	172172	118818	161429	152426	88058	178250	136139	194024	229344	256687	233046	238901	239952	181754
3900	unkown5532	0.000987235	0.0119368	24	21	14540.6	0.116895	1	24.7059	17.9999	129931	0.00116177	0.0174402	24.3529	19.5258	113052	15634.1	0.13829	119353	123564	114660	105821	95784	83744	116039	97893	121948	103056	98065	105478	123675	130346	121267	144436	112821
4204	unkown5917	0.000987235	0.0119368	18	3	6264.79	0.170999	1	25.2722	6.63e-05	56162.7	0.00163527	0.0211708	21.6361	1.80304	52479.1	18246.2	0.347686	61013	53823	58150	51665	57149	42069	40478	47006	48962	41018	44621	29948	84304	76058	60853	58478	53474.7
803	unkown1395	0.00164724	0.0165458	18	15	191757	0.308502	1	20	12	966270	0.00436254	0.0391155	19	13.6167	654576	349951	0.534622	699599	600949	502781	748077	515923	415066	444594	473593	1116803	748059	700931	1299289	346386	674734	545681	586533	651187
859	unkown1472	0.00164724	0.0165458	18	6	90757.5	0.791985	1	20	6	359421	0.00996951	0.0718251	19	6.01667	277113	88991.1	0.321137	261192	213128	193649	179704	395592	437735	288043	316315	139231	181898	283630	165351	388099	303056	251766	262869	266329
913	unkown1538	0.00164724	0.0165458	18	15	102021	0.0875327	1	20	12	522248	0.00141944	0.0192821	19	13.6167	388206	151356	0.389886	398563	353136	386317	336044	314909	288015	231896	319436	606072	537544	540041	405337	298972	340479	435003	396084	386740
1139	unkown1841	0.00164724	0.0165458	24	12	56634.7	0.133911	1	22.7907	12	320157	0.00207773	0.0245303	23.3953	12.008	258809	72799	0.281285	233133	206399	181684	203326	297189	252804	231298	303432	320214	312815	350205	297394	136771	285539	269602	236507	257394
1728	unkown26	0.00164724	0.0165458	18	12	278574	0.846938	1	20	12	2762724	0.0105677	0.0744582	19	12.0333	1.64852e+06	1.25738e+06	0.762734	1065359	1446414	828392	1024105	1557709	987458	1181092	1906143	1549658	1633385	1231748	6636105	584548	725498	777336	864735	1.49998e+06
2366	unkown3275	0.00164724	0.0165458	24	0	25057	0.0464424	1	23.7736	6.63e-05	128632	0.000801602	0.0137461	23.8868	3.33e-05	109398	31157.1	0.284805	126266	144543	118940	124781	89272	93165	107312	92964	103595	83577	82283	81338	149187	119173	107737	128104	109515
2643	unkown358	0.00164724	0.0165458	24	12	243609	0.0110505	1	23.9024	12	502912	0.000216867	0.00665355	23.9512	12	310417	298236	0.960759	166531	80127	125451	149685	490932	409954	408285	552201	520427	570798	455044	465378	72065	188412	134255	169519	309942
2814	unkown3807	0.00164724	0.0165458	24	0	32048.9	0.0146987	1	24.0327	6.63e-05	136407	0.000281557	0.00764952	24.0163	3.31e-05	109239	38996.8	0.356988	128817	147598	124975	144240	98650	74644	96058	85035	88745	81930	89699	74585	134188	128962	118398	130959	109218
2847	unkown3841	0.00164724	0.0165458	24	0	17241.2	0.0309079	1	23.9024	6.63e-05	79041.9	0.000554205	0.0111583	23.9512	3.32e-05	64515.8	21047.2	0.326234	77223	79603	72003	87339	55341	63259	50765	52201	57988	54559	45004	40807	71127	63325	82511	79738	64549.6
2883	unkown3886	0.00164724	0.0165458	18	6	19719.4	0.942579	1	20	6.00001	72021	0.0115949	0.0797149	19	6.01667	59986.9	13126.3	0.21882	54030	29748	46168	63962	78611	65690	67579	76204	43692	35691	31400	40341	101807	67063	65975	66379	58396.2
2912	unkown3923	0.00164724	0.0165458	18	9	11173.3	0.118696	1	20	6	35657.2	0.00186525	0.0228956	19	7.6	22261.6	12406	0.557281	8515	11206	3805	15963	25720	34782	43623	38504	19511	18371	14735	22252	27775	12418	11070	8916	19822.9
3135	unkown4380	0.00164724	0.0165458	24	12	109875	0.0851609	1	20	12	494446	0.00138483	0.0190997	22	12.1	362361	163544	0.451329	297462	363129	233181	214961	365951	331564	457968	345437	366324	548144	518540	544778	217660	217854	309296	311155	352713
3136	unkown4381	0.00164724	0.0165458	24	12	64550.7	0.0833633	1	20	12	305010	0.00135853	0.0189712	22	12.1	216339	105780	0.488958	173718	205151	130967	127658	216584	183007	286988	186779	214198	344948	329477	331417	148942	133802	173606	174327	210098
3345	unkown4664	0.00164724	0.0165458	24	21	87186.6	0.0717151	1	24.1644	17.9999	485639	0.00118648	0.0177187	24.0822	19.5053	398269	101091	0.253826	455028	434086	510187	374590	311916	313306	350913	278689	346019	376810	288656	383889	461759	436516	440920	603366	397916
444	TG 52:6	0.00267199	0.0224826	18	6	50770.1	0.470725	1	20	6.00002	314320	0.00965771	0.0699138	19	6.01667	249420	73648.5	0.29528	231746	196655	156330	178422	368125	367743	271179	250233	216710	217395	224823	196026	246012	238935	236694	250889	240495
573	unkown1122	0.00267199	0.0224826	18	3	90727.1	0.240327	1	25.2722	6.63e-05	610765	0.00536242	0.0457174	21.6361	1.80304	557940	249373	0.446953	784828	535943	452373	669920	532089	491835	518746	389315	363245	541895	376650	322097	1005076	684979	596229	879532	571547
609	unkown1158	0.00267199	0.0224826	18	3	609067	0.272721	1	25.2722	5.2e-05	4.13234e+06	0.00599307	0.0499607	21.6361	1.80303	3.88501e+06	1.55225e+06	0.399549	5126238	3568983	3300276	4533885	3977452	3659373	3659781	3032676	2472680	3542416	2910839	2570826	6145990	4495636	4390826	6127425	3.96971e+06
699	unkown1250	0.00267199	0.0224826	18	6	104213	0.528837	1	20	6.00001	385428	0.0106855	0.0747155	19	6.01667	274092	108760	0.396802	268308	208718	163478	259118	356615	526473	310340	348285	78318	173926	221380	122854	437042	304358	125002	270387	260913
700	unkown1252	0.00267199	0.0224826	18	6	184392	0.432672	1	20	5.99999	537438	0.00897445	0.066699	19	6.01666	361592	173874	0.480857	401155	253436	176701	283995	606270	664443	459150	419890	90614	210268	264231	148104	589750	406024	153351	320966	340522
807	unkown1400	0.00267199	0.0224826	18	0	564599	0.455884	1	26.0177	17.9999	2.00612e+06	0.00939225	0.068321	22.0088	18.6177	1.96203e+06	547170	0.27888	3003172	2743626	1858809	3227843	1368141	1641381	1139708	1667733	1825184	1918451	1932431	1790943	2353109	2018190	1360993	2292206	2008870
914	unkown1539	0.00267199	0.0224826	18	3	262596	0.113331	1	23.7736	6.63e-05	1.46441e+06	0.00275638	0.0284469	20.8868	1.7406	1.16875e+06	475080	0.406487	1758832	1282831	1499932	1316074	887938	1212437	660934	1224974	908999	727032	609650	1086763	2014849	1459686	1303543	1374162	1.20804e+06
963	unkown1602	0.00267199	0.0224826	24	12	614659	0.0135676	1	23.9024	12	1.59498e+06	0.000406935	0.00931613	23.9512	12.0001	1.10151e+06	749163	0.680124	779047	825537	569304	567415	1462576	1334684	1539243	1520301	1227942	1777607	1770022	1604342	615283	617078	659935	734720	1.10031e+06
1005	unkown1660	0.00267199	0.0224826	18	6	149648	0.105147	1	20	5.99999	420673	0.00257838	0.0276211	19	6.01666	284200	148836	0.523702	197140	201133	162849	164769	458098	424281	392464	407848	195443	182508	249172	195288	315352	224634	252034	235610	266164
1086	unkown1782	0.00267199	0.0224826	18	6	59485.5	0.326753	1	20	6	227065	0.00702262	0.0556626	19	6.01667	183549	37482.7	0.204212	157613	179072	185793	177249	297734	262960	194073	153493	47871	134540	89678	91652	211848	240639	201940	237948	179006
1341	unkown2110	0.00267199	0.0224826	24	0	85231.1	0.0905501	1	23.9024	6.63e-05	296323	0.00225661	0.0253167	23.9512	3.32e-05	226386	109185	0.482297	239563	331384	293293	321053	137350	153690	203979	221320	163636	83495	202724	148967	389931	276431	240870	217287	226561
1547	unkown2382	0.00267199	0.0224826	24	12	37482.3	0.0796238	1	25.5652	12	130052	0.00201167	0.0241294	24.7826	12.012	98236.2	45990	0.468157	63864	14472	50385	68846	153769	121195	99889	123984	132520	160504	110360	116822	84344	72242	125685	91990	99429.4
2244	unkown3147	0.00267199	0.0224826	24	21	160432	0.0943527	1	20.2759	17.9999	3.57448e+06	0.002341	0.0259409	22.1379	19.5118	3.44105e+06	138882	0.0403605	3515427	3554487	3423393	3619316	3289171	3264932	3167220	3330245	3540973	3349179	3326972	3568050	3579022	3429694	3631270	3657928	3.45295e+06
2462	unkown3387	0.00267199	0.0224826	18	0	221523	0.210052	1	20	17.9999	1.71133e+06	0.00476246	0.0417062	19	18.05	1.58871e+06	196851	0.123906	1852337	1854544	1635763	2008957	1398352	1492329	1284660	1415464	1608633	1351828	1582528	1773078	1735272	1556991	1841839	1711201	1631486
2497	unkown3423	0.00267199	0.0224826	18	0	207556	0.0840532	1	24.2975	17.9999	1.13475e+06	0.00211142	0.024606	21.1488	18.408	1.02702e+06	174930	0.170327	1183908	1250875	1144467	1289182	828988	870702	1114639	838914	919709	905326	816090	1078234	1234386	1015730	1162721	1126177	1048753
2523	unkown3448	0.00267199	0.0224826	18	0	57467.6	0.0388177	1	24.1644	17.9999	325556	0.00105523	0.0162981	21.0822	18.3931	291234	54254.2	0.186291	374723	356928	339519	322603	247534	254181	257716	245509	316738	247204	242999	262318	343941	312054	308269	337961	298137
2530	unkown3454	0.00267199	0.0224826	24	21	58893.5	0.134245	1	24.8451	17.9999	476141	0.0032043	0.0314845	24.4225	19.5318	402323	70374.8	0.174921	410126	426466	382637	451613	337018	346867	385325	297866	341839	377231	331517	424181	584803	439617	428547	451601	401078
2541	unkown3466	0.00267199	0.0224826	24	21	87798.8	0.0262653	1	23.9024	17.9999	513122	0.00074142	0.0129104	23.9512	19.497	441693	93431.9	0.211531	446730	521532	555876	457278	386126	318709	392516	377591	413356	397449	366529	384035	486015	542647	516964	506865	441889
2795	unkown3786	0.00267199	0.0224826	18	0	51093.8	0.0253179	1	24.0327	17.9999	243022	0.000717161	0.0127684	21.0163	18.3786	200537	53167	0.265123	232099	250516	248490	271673	176739	150923	173625	166753	180710	184235	144834	166681	289946	226036	216207	239899	207460
2812	unkown3805	0.00267199	0.0224826	24	0	26749.7	0.133617	1	20.9501	4.99e-05	171444	0.00319097	0.03146	22.4751	2.68e-05	149689	34544.7	0.230777	164903	167558	154077	199239	148538	143241	142731	137422	128963	119292	104509	124863	206703	190211	136842	157790	151680
2821	unkown3815	0.00267199	0.0224826	24	0	25584.9	0.0973679	1	22.4427	4.68e-05	194526	0.00240763	0.0262916	23.2214	2.42e-05	175293	29321.2	0.167269	172593	198522	199369	207619	157704	163006	196127	158618	148516	153155	158945	141049	209303	188099	171228	193771	176102
2830	unkown3825	0.00267199	0.0224826	24	0	22364.7	0.0971326	1	24.0327	6.63e-05	128303	0.00240244	0.0262916	24.0163	3.31e-05	107047	26121.4	0.244019	140182	126661	118177	128192	99502	94230	116592	87037	89545	72838	90033	91728	138670	123889	90292	104955	107033
2982	unkown4082	0.00267199	0.0224826	24	6	122118	0.0559575	1	20.7529	6	462698	0.00146649	0.0196804	22.3765	6.03175	319325	108367	0.339362	364472	416604	269471	290239	510102	436286	517037	387366	194919	229062	299818	220025	242343	123992	173605	345617	313810
2999	unkown4126	0.00267199	0.0224826	24	21	26002.4	0.0850133	1	22.4427	17.9999	137669	0.00213296	0.0247292	23.2214	19.4716	119103	26135.4	0.219436	125331	111763	158543	154176	82383	92945	94192	104688	112921	116143	100475	115840	137657	121316	136839	154866	120005
3132	unkown4376	0.00267199	0.0224826	24	12	106785	0.0653709	1	20	12	385994	0.00168603	0.0215361	22	12.1	282331	135043	0.478314	211278	294153	179469	156549	318627	279333	375485	248066	316845	406552	427145	393435	162015	168015	213821	239032	274364
3467	unkown4886	0.00267199	0.0224826	18	0	14201.2	0.113181	1	20	17.9999	81536.5	0.00275312	0.0284469	19	18.05	71056.8	13508.3	0.190105	82138	74705	92068	95200	60656	52627	69756	44267	66008	66363	70252	83683	84202	80697	80621	80626	73991.8
3500	unkown4923	0.00267199	0.0224826	18	3	33610.2	0.187905	1	23.52	6.63e-05	241054	0.00431626	0.0387776	20.76	1.73003	204452	65370.1	0.319734	233326	198952	318017	213924	172731	174561	214262	181510	186173	124820	154925	162873	319172	210840	268741	228365	210200
3746	unkown533	0.00267199	0.0224826	18	3	295704	0.0189976	1	24.0327	6.63e-05	1.04328e+06	0.00055271	0.0111583	21.0163	1.75139	621964	583888	0.938781	1219649	1160358	847493	945623	240155	318930	228416	415512	179431	240411	321456	207246	1441795	1021079	710808	1177122	667218
4144	unkown5859	0.00267199	0.0224826	18	9	26528.2	0.330452	1	20	6	208374	0.00709218	0.0558215	19	7.6	172643	30092.1	0.174303	164422	137086	126114	130834	231092	243463	180955	177985	175888	167065	155460	133642	166870	147978	166604	162176	166727
380	PS 36:3|PS 18:1_18:2	0.00421867	0.0314483	18	9	1.55204e+06	0.238574	1	24.8451	6.00002	11088851	0.0079524	0.0608482	21.4225	7.94238	1.01405e+07	1.31499e+06	0.129677	8950494	8089034	8342339	8867183	11813635	11093690	9150771	12297308	10173067	10252366	12753484	9901511	9038571	9395466	9347879	10383167	9.99062e+06
467	unkown1009	0.00421867	0.0314483	18	9	211846	0.461193	1	25.2722	5.99999	971242	0.0140905	0.0923666	21.6361	7.97739	789944	180711	0.228765	704323	504566	469123	504386	1184828	961741	858123	880274	807185	940492	739715	765696	709613	525282	969240	810477	770942
579	unkown1128	0.00421867	0.0314483	18	15	35394.8	0.0825848	1	20	12	361326	0.0031224	0.0310177	19	13.6167	307666	58313.6	0.189535	311068	286622	302617	284541	247860	263123	309170	259086	380592	359037	334120	371555	270114	279082	333174	321864	307102
600	unkown1149	0.00421867	0.0314483	18	6	84191.3	0.771194	1	20	5.99999	394094	0.0218891	0.124804	19	6.01666	319984	85160.8	0.266141	285167	260416	235806	203597	451065	390082	376478	358753	243351	303866	277847	215111	306791	319168	394875	332247	309664
1316	unkown2075	0.00421867	0.0314483	18	3	168446	0.0967473	1	24.0327	6.63e-05	4.5011e+06	0.00359326	0.0344905	21.0163	1.75139	4.25608e+06	367999	0.0864644	4382668	4583205	4350662	4687878	3870253	3788503	4337780	4234688	3658302	4156917	3984001	4266299	4549694	4404505	4679538	4618725	4.2846e+06
1346	unkown2116	0.00421867	0.0314483	18	3	111314	0.134753	1	24.0327	6.63e-05	723713	0.00481645	0.0419957	21.0163	1.75139	646276	141153	0.21841	704350	737595	715375	737536	483576	676289	495728	706131	486593	495883	670016	549549	828401	809528	679794	739107	657216
1406	unkown2192	0.00421867	0.0314483	18	12	34623.1	0.107612	1	22.9091	12	104429	0.00394848	0.0370222	20.4545	12.1753	64940.3	49179.8	0.757308	41734	32723	14433	20287	101345	43057	78980	77708	91360	83571	146385	96400	18250	91107	16250	13701	60455.7
1644	unkown2504	0.00421867	0.0314483	18	6	84908.7	0.665584	1	20	5.99998	204454	0.0193051	0.113367	19	6.01666	140636	64068.1	0.45556	193163	62725	80039	75747	189315	264297	132175	232027	19845	62600	24779	81906	171509	170566	124550	240714	132872
2159	unkown3057	0.00421867	0.0314483	18	3	38705.4	0.273856	1	24.7059	6.63e-05	877034	0.00896909	0.066699	21.3529	1.77944	843060	85308.8	0.101189	874227	863245	879786	890880	822227	855715	712591	786058	930370	663597	800375	778713	972015	897880	902614	946891	848574
2359	unkown3269	0.00421867	0.0314483	18	6	19572.7	0.460991	1	20	6	111387	0.0140852	0.0923666	19	6.01667	95073.7	14558.3	0.153127	105141	81229	82331	92185	136138	104928	118073	86408	59575	61829	61972	61908	142746	101191	97353	99945	93309.5
2402	unkown3326	0.00421867	0.0314483	18	9	26659.2	0.230046	1	20	6	254437	0.00770346	0.059389	19	7.6	227449	26990.2	0.118665	216750	196644	192285	186408	246880	284162	228339	258368	209080	230536	239679	211790	202464	233376	201170	216361	222143
3277	unkown4566	0.00421867	0.0314483	24	0	32237.7	0.0917705	1	23.1496	7.72e-05	361104	0.00342887	0.0334	23.5748	3.93e-05	320483	44399	0.138538	366740	393949	328162	355566	304000	323888	315515	333529	247759	315905	264289	278721	323776	289057	335896	361301	321128
3493	unkown4914	0.00421867	0.0314483	18	0	12105.1	0.29072	1	20	17.9999	73271.7	0.00944814	0.0685066	19	18.05	67707.4	11060.4	0.163356	78498	81563	84699	87157	53674	52510	68675	53312	73245	51355	70176	73819	68851	63622	79716	80898	70110.6
3544	unkown5014	0.00421867	0.0314483	24	21	67864.6	0.0847446	1	24.1644	6.63e-05	157818	0.00319483	0.03146	24.0822	22.5771	128030	68088.5	0.531816	156994	131121	185526	157632	47772	106155	173858	45713	91571	77883	50587	76922	186743	195724	197864	162604	127792
3598	unkown5126	0.00421867	0.0314483	18	0	130272	0.619223	1	27.1385	12	935414	0.018149	0.108991	22.5692	4.9898	931583	183767	0.197263	1081571	1065730	1007118	1173471	794763	739254	883032	848737	936460	862603	968438	974154	824122	918385	980242	933331	936963
3732	unkown5310	0.00421867	0.0314483	18	0	75184.9	0.0557708	1	23.9024	17.9999	993556	0.00220097	0.0251939	20.9512	18.3644	912372	94456.6	0.103529	1029466	1074321	887499	989827	892737	850853	797695	844973	857698	806166	878547	915179	1010921	971165	985689	1006452	924949
181	PC 35:2 Isomer B	0.0065055	0.0420944	18	12	306350	0.147791	1	23.1496	12	3.73496e+06	0.00764073	0.0590063	20.5748	12.1909	3.38566e+06	471349	0.139219	3209252	2913406	3167241	3290646	3807880	3673952	3035133	3442135	3807977	3604911	3819606	3707363	2993039	3045034	2636328	3349979	3.34399e+06
606	unkown1154	0.0065055	0.0420944	18	6	46193.3	0.656515	1	20	6	190190	0.0275729	0.147381	19	6.01667	150211	43034.6	0.286493	152758	118194	104274	104761	215612	209982	163023	172144	81944	138859	144148	91205	144674	130794	174370	173203	144997
650	unkown12	0.0065055	0.0420944	18	15	5.11235e+07	0.361431	1	20	12	2.20109e+08	0.0165832	0.103546	19	13.6167	1.94383e+08	4.93651e+07	0.253958	234500007	225746967	158000667	239901057	157823942	149519156	139329071	144774195	246877041	228014098	197767276	207777090	197439457	205597882	170358593	199055811	1.93905e+08
761	unkown1342	0.0065055	0.0420944	18	3	132335	0.415704	1	24.1644	7.63e-05	1.21361e+06	0.018695	0.111086	21.0822	1.75688	1.11422e+06	304788	0.273544	1375180	1210051	1021010	1248187	1152574	1238546	916895	919288	632032	1132417	1101965	730942	1494763	1163487	1259845	1595656	1.13705e+06
917	unkown1543	0.0065055	0.0420944	18	6	267264	0.73732	1	20	6	1.11465e+06	0.0304099	0.157461	19	6.01666	836779	313406	0.374538	687864	558459	562991	524906	1176527	1475917	784443	1021716	508610	676863	799499	527900	1054254	832599	744240	844016	798800
954	unkown1594	0.0065055	0.0420944	18	6	67248.3	0.735742	1	20	6	273598	0.030355	0.157461	19	6.01667	208586	70870.8	0.339768	186880	166219	142395	128089	264308	356832	225284	247968	94233	152001	192209	149616	249914	231229	166307	246483	199998
965	unkown1604	0.0065055	0.0420944	18	15	97885.5	0.536026	1	20	12	408342	0.0232196	0.130946	19	13.6167	332374	112470	0.338383	375138	376659	244298	444318	271112	239389	267635	216319	323783	429703	441109	438775	273178	326257	288696	344194	331285
1009	unkown1664	0.0065055	0.0420944	18	6	67625.2	0.637162	1	20	6.00001	300076	0.0268842	0.144171	19	6.01667	232587	66039.3	0.283934	183428	208499	216576	191336	237462	352458	247369	363017	28814	169150	240061	128728	275898	280502	204225	265819	224584
1038	unkown1708	0.0065055	0.0420944	18	6	111004	0.45893	1	20	6	410748	0.0203435	0.118386	19	6.01667	320006	80982.8	0.253067	307177	257817	252799	362435	595670	435939	365103	246279	69783	200949	134485	174993	436120	443213	308231	372082	310192
1576	unkown2422	0.0065055	0.0420944	18	3	362128	0.121083	1	23.9024	6.63e-05	7.16866e+06	0.00641695	0.0524283	20.9512	1.74596	6.71262e+06	849001	0.126478	7289286	7005637	7134167	7245577	6383584	6239826	6790641	6230831	5498453	6782597	5734337	6488073	7201152	6716130	8133806	7615927	6.78063e+06
1753	unkown2622	0.0065055	0.0420944	18	3	23360	0.127446	1	23.2718	6.63e-05	159560	0.0067117	0.0539568	20.6359	1.71969	133850	40244.5	0.300669	131246	200981	169310	136705	106081	98965	142622	143350	119703	88603	95051	112332	174847	169805	145074	166906	137599
2006	unkown2904	0.0065055	0.0420944	18	12	21653.4	0.37289	1	25.2722	12	182510	0.0170332	0.104945	21.6361	12.3488	147985	50252.7	0.33958	118333	166666	124043	156071	126566	165055	148223	176392	195932	154362	176091	203653	67709	130699	88423	119741	144872
2133	unkown303	0.0065055	0.0420944	24	12	125462	0.125249	1	24.7059	12	1.28244e+06	0.00661017	0.0535571	24.3529	12.0025	1.15323e+06	169495	0.146975	1072914	1112611	834097	973345	1289693	1290389	1128091	1181684	1287231	1363227	1353509	1125774	1159134	1200176	1030394	1080898	1.1552e+06
2675	unkown3617	0.0065055	0.0420944	18	15	115627	0.81912	1	20	12	486483	0.033223	0.168166	19	13.6167	393424	158791	0.403613	481157	509832	379017	491940	307767	252732	349920	201803	476618	546698	463429	459187	433374	360750	230877	325080	391886
2739	unkown3709	0.0065055	0.0420944	24	12	375859	0.266857	1	20	12	1956532	0.0127705	0.0859629	22	12.1	1.18711e+06	826953	0.696608	652006	773922	538394	754165	957964	1181450	910281	1194570	1180929	1301825	1919344	3424030	1385699	560541	837332	640806	1.13833e+06
2842	unkown3837	0.0065055	0.0420944	24	0	25091.3	0.0886235	1	24.5682	6.63e-05	101429	0.00487664	0.0423382	24.2841	3.28e-05	75395.8	30254.8	0.401279	100434	94003	96002	115276	61796	75770	66278	45793	64704	62014	52235	34509	72627	87775	59500	113253	75123.1
2875	unkown3879	0.0065055	0.0420944	18	3	65475.1	0.475541	1	20	6.42e-05	337781	0.0209699	0.12063	19	1.58336	297268	98317.9	0.330739	367728	315730	264418	403248	295749	294515	338546	246978	186781	265488	223282	196215	575384	345325	285690	417989	313942
2971	unkown4048	0.0065055	0.0420944	18	6	806907	0.658578	1	20	5.99998	1546237	0.0276461	0.147381	19	6.01666	797432	753105	0.944413	140736	111420	1250981	157426	1821126	1827775	2411657	124390	92251	121377	148240	72214	191658	180129	1187431	1459927	706171
3074	unkown4295	0.0065055	0.0420944	18	6	104274	0.5743	1	20	6	313450	0.0246199	0.135409	19	6.01667	247619	60378	0.243834	309124	266950	178694	151628	303420	330796	344191	275391	119607	169989	127571	135143	405706	327863	170811	227955	240302
3133	unkown4377	0.0065055	0.0420944	18	12	53126.9	0.126373	1	20	12	302272	0.00666213	0.053654	19	12.0333	234887	79962.7	0.34043	198213	255933	162154	134986	256746	243728	288308	184868	247357	321182	320449	320100	168050	127789	171325	205871	225441
3273	unkown4561	0.0065055	0.0420944	24	21	11680.3	0.133452	1	23.9024	17.9999	55379.2	0.00698803	0.055574	23.9512	19.497	45364.9	13644.1	0.300764	54084	67939	45794	46396	38023	34380	25755	40276	48264	27589	37026	39252	56082	48940	68536	47959	45393.4
3327	unkown4628	0.0065055	0.0420944	18	3	30750.3	0.615989	1	20	6.63e-05	253232	0.0261262	0.141282	19	1.58336	241205	50200.1	0.208123	269701	294771	213098	235359	259333	270905	219303	219299	198195	208102	199115	197828	356229	305196	219115	329944	249718
3517	unkown4949	0.0065055	0.0420944	18	0	90524.5	0.231762	1	24.0327	17.9999	847980	0.0113037	0.0781894	21.0163	18.3786	788043	90954.9	0.115419	799543	885096	959911	884629	651625	778388	715628	734670	755042	688895	738363	814478	990204	856821	759270	785627	799887
3931	unkown5573	0.0065055	0.0420944	18	0	32715.9	0.0760807	1	23.52	17.9999	170682	0.00426199	0.0386752	20.76	18.3238	149005	28593.1	0.191894	179705	175408	181231	169473	130673	131103	123550	117452	173191	133616	121382	129430	173888	142801	177041	188999	153059
3944	unkown5588	0.0065055	0.0420944	24	21	8984.5	0.11708	1	24.8451	17.9999	45824.4	0.00623041	0.0515581	24.4225	19.5318	35104.6	9459.25	0.269459	34920	29284	44007	36178	25705	25925	19758	31652	41794	28191	21584	36701	54787	43036	42555	42920	34937.3
4026	unkown5713	0.0065055	0.0420944	18	15	18239.8	0.999896	1	20	12	43314.5	0.0392579	0.188355	19	13.6167	33007.6	24969.5	0.756476	19345	132108	25267	28356	7930	16408	14122	10038	26412	27617	54567	64662	21335	28419	24548	23119	32765.8
4171	unkown5886	0.0065055	0.0420944	18	3	9378.89	0.178312	1	20	7.24e-05	62905.4	0.00900086	0.066699	19	1.58337	54022.5	14862.9	0.275125	76843	60326	56164	58289	47248	63562	52770	45729	34232	42761	38695	52958	73894	69046	76796	55377	56543.1
4234	unkown5957	0.0065055	0.0420944	18	9	31884	0.330905	1	20	6.00001	94548	0.0153725	0.0980623	19	7.6	65904.5	27333.9	0.414751	31518	48393	33053	25488	110144	76942	94867	96239	92969	68164	41016	32500	35785	41043	76384	63995	60531.2
43	CL 66:5|CL 32:2_34:3	0.00980952	0.0546185	18	6	77988.2	0.980392	1	20	5.99999	1068437	0.0542813	0.233151	19	6.01666	1.02136e+06	53247.5	0.0521339	923769	964615	948397	1028525	1133359	1032541	1105041	1002807	908146	840727	1021547	883494	1049098	1100045	1225021	1071376	1.01491e+06
62	FA 14:1;O	0.00980952	0.0546185	18	6	727030	0.264	1	20	6.00001	3317471	0.0180146	0.108811	19	6.01667	2.63102e+06	785331	0.29849	2095343	2019654	1629077	2217231	3454229	3301192	3476929	3037534	2022417	2578043	2133953	2322478	2569794	2425342	2699946	2590452	2.53585e+06
352	PI 36:2	0.00980952	0.0546185	24	0	413871	0.235597	1	23.6461	6.63e-05	6.29768e+06	0.0163395	0.102634	23.8231	3.34e-05	5.96298e+06	501985	0.0841835	5720517	6380003	6770610	6319598	6086552	5704931	5538707	5799367	6118540	5521157	5362468	5340755	6272192	6481776	5881612	6156325	5.96594e+06
481	unkown1023	0.00980952	0.0546185	18	9	67886.8	0.488393	1	26.3284	6	181893	0.0303793	0.157461	22.1642	8.06656	131917	49647	0.376351	66268	47835	60646	58768	206661	244726	154865	121321	156562	182084	85179	137995	134163	80754	140999	166227	127816
551	unkown11	0.00980952	0.0546185	18	15	1.67612e+07	0.375867	1	20	12	7.41227e+07	0.0243455	0.134557	19	13.6167	6.52615e+07	1.66669e+07	0.255386	76707829	76681127	52608166	81693428	53399764	50285811	46901133	48720660	81394078	76914692	66616249	71565623	66908321	69085196	56758153	65361568	6.51001e+07
616	unkown1167	0.00980952	0.0546185	18	6	134626	0.98916	1	20	6	757586	0.0546804	0.233974	19	6.01667	663416	110208	0.166121	633554	488777	521239	583547	788065	779979	719809	742489	559300	551187	587715	502209	636774	631869	905024	769440	650061
715	unkown1266	0.00980952	0.0546185	18	6	53380.6	0.0757887	1	20	6	165426	0.00609943	0.0507535	19	6.01667	120683	37208.6	0.308316	88701	122576	188450	94537	164837	165438	179722	151705	49839	91783	65673	71623	126665	104344	86331	106566	116174
942	unkown1576	0.00980952	0.0546185	18	15	26829	0.740097	1	20	12	145663	0.0430182	0.201886	19	13.6167	112853	43658.1	0.38686	123703	123857	108943	129325	129723	76975	80952	56894	189475	124912	116537	151727	100391	80788	100952	103722	112430
1058	unkown1735	0.00980952	0.0546185	18	9	54188.8	0.326057	1	20	6.00001	485146	0.0215739	0.123632	19	7.6	422354	61875	0.1465	351391	311480	319416	454669	475188	504340	448373	512685	387928	430592	422122	403585	312747	381178	384753	462606	410191
1093	unkown1790	0.00980952	0.0546185	18	15	64668.8	0.0296245	1	20	12	329865	0.00265714	0.0279993	19	13.6167	259613	79124	0.304777	245887	219999	197694	280236	184163	200648	203310	181308	287486	342305	355254	334415	243628	271652	270040	323517	258846
1337	unkown2103	0.00980952	0.0546185	18	6	71361.7	0.163924	1	20	6	271406	0.011952	0.081672	19	6.01667	201627	61671.9	0.305871	212849	202710	195161	156285	317107	307047	157786	303683	89796	122215	151936	84419	180310	196226	187248	241681	194154
1495	unkown2317	0.00980952	0.0546185	18	12	17939.3	0.139847	1	24.8451	12	241821	0.0104144	0.0738507	21.4225	12.3143	212567	49336.4	0.232099	175847	227046	182117	192250	266858	243119	219108	220356	258778	205375	222601	280531	190889	142301	128580	192049	209238
1725	unkown2597	0.00980952	0.0546185	24	12	54071.6	0.148657	1	24.5682	12	459316	0.0109814	0.0764293	24.2841	12.0016	401533	69089.4	0.172064	350193	343712	295221	359553	490052	401228	389105	403896	524025	433107	426709	453425	333459	404708	456573	369908	402180
1937	unkown2828	0.00980952	0.0546185	24	21	51152.3	0.211637	1	25.7143	17.9999	610370	0.0149004	0.0959751	24.8571	19.575	533881	61579.5	0.115343	502541	535540	584813	500660	493412	473991	438110	497305	524638	405633	577267	532155	639923	556588	675814	569156	531722
2275	unkown318	0.00980952	0.0546185	24	18	59762.7	0.23128	1	20.9501	17.9999	531428	0.0160821	0.101868	22.4751	18.0832	487547	36367.2	0.0745921	432766	435833	468849	576045	426593	414927	428337	426406	596333	453696	501866	547491	510494	496399	553889	564931	489678
2666	unkown3605	0.00980952	0.0546185	18	15	396079	0.959719	1	20	12	2.01342e+06	0.0533373	0.231251	19	13.6167	1.7483e+06	478424	0.273651	1832334	2224555	1772000	2188962	1575410	1218454	1473752	1364818	2241437	2050129	1798194	1963919	1664707	1523595	1154925	1851416	1.74366e+06
2673	unkown3615	0.00980952	0.0546185	18	15	62511.6	0.90143	1	20	12	251145	0.0506519	0.223523	19	13.6167	215489	75353.8	0.349687	250458	311679	225342	262919	141666	136865	154440	185118	236801	266547	212032	289199	169455	247414	150966	195249	214759
2791	unkown3777	0.00980952	0.0546185	18	12	44852.5	0.613297	1	21.0501	12	133550	0.0367786	0.180491	19.5251	12.0737	78653.2	56828.8	0.722523	31591	36593	21014	28200	57120	103534	44560	73451	42637	115058	144822	231682	187206	19760	11104	9964	72393.5
2854	unkown3849	0.00980952	0.0546185	24	0	16236.6	0.136536	1	23.7736	6.63e-05	74696.6	0.0101999	0.072956	23.8868	3.33e-05	59482.2	21979.7	0.369518	77907	66057	53703	101120	53909	50864	54110	45478	58976	42495	34495	36836	72599	72447	56857	75181	59564.6
2922	unkown3935	0.00980952	0.0546185	18	6	59039.5	0.960595	1	20	6.00001	281394	0.0533775	0.231251	19	6.01667	249971	34013	0.136067	233412	156727	223993	263337	290623	262105	287941	284905	179229	190137	177992	183956	400721	290791	259346	248378	245850
3027	unkown4177	0.00980952	0.0546185	18	6	37317.9	0.507949	1	20	6	203350	0.0314001	0.161292	19	6.01667	183658	18570.2	0.101113	201670	152307	162312	167944	225217	215607	198249	174326	123180	115472	128154	123563	256875	228342	208229	221072	181407
3177	unkown4432	0.00980952	0.0546185	18	12	19986.4	0.124022	1	23.6461	12	153304	0.00938203	0.068321	20.8231	12.2247	126866	36672.6	0.289065	95817	110727	86713	120330	150001	137670	162500	107552	136696	178124	124224	174173	104203	78067	105961	108700	123841
3391	unkown4761	0.00980952	0.0546185	18	3	116756	0.142864	1	24.1644	6.63e-05	1.59625e+06	0.0106092	0.0745286	21.0822	1.75688	1.46246e+06	234554	0.160383	1641857	1537065	1497226	1708846	1362616	1206985	1589468	1208195	1169433	1301185	1202062	1576383	1765802	1609352	1748510	1555558	1.48003e+06
3459	unkown4877	0.00980952	0.0546185	24	0	5429.52	0.718237	1	26.6465	6.63e-05	138527	0.0419588	0.197944	25.3233	3.15e-05	123520	12299.2	0.0995722	133454	124201	123738	172716	116299	117865	119853	118675	138959	111841	94150	112044	121967	119028	118917	125320	123064
3690	unkown5250	0.00980952	0.0546185	18	3	9532.51	0.546303	1	26.6465	6.05e-05	365594	0.0333809	0.168585	22.3233	1.8603	366650	60137.1	0.164018	402004	354915	346082	359375	345981	383193	341581	339201	343664	272310	373208	339032	460103	380149	378642	478914	368647
3748	unkown5331	0.00980952	0.0546185	24	0	74506.6	0.0970041	1	24.2975	6.63e-05	225324	0.00757198	0.0585757	24.1488	3.3e-05	152631	90081.5	0.59019	205311	191547	232582	271858	145743	61638	167468	77847	123472	64671	39035	124385	241121	154102	216750	117668	152200
3850	unkown5473	0.00980952	0.0546185	18	3	140477	0.142452	1	24.0327	6.63e-05	2.00137e+06	0.0105826	0.0744582	21.0163	1.75139	1.84161e+06	263389	0.143021	2051376	1836907	1928871	2188314	1689920	1724616	1993853	1436698	1621604	1731410	1637842	1685800	2272340	2011417	2129219	1852213	1862025
3863	unkown5488	0.00980952	0.0546185	18	6	33601.5	0.467008	1	20	6.00001	435824	0.0292542	0.154131	19	6.01667	415915	17240.6	0.0414522	413125	426769	390673	409480	431812	463337	438752	409397	346866	382221	380415	343682	473036	427323	473782	410544	413826
4170	unkown5885	0.00980952	0.0546185	18	0	16713.9	0.046115	1	23.9024	17.9999	96198.9	0.00393605	0.0370222	20.9512	18.3644	82278.5	16306.3	0.198184	93747	97570	92986	102654	66780	77424	69295	71048	71729	62496	70498	90174	109988	95611	89881	89316	84449.8
182	PC 35:2 Isomer C	0.0144977	0.0712252	24	21	182790	0.13703	1	23.9024	17.9999	1.44486e+06	0.014346	0.093363	23.9512	19.497	1.30582e+06	197377	0.151152	1353333	1517595	1603269	1253026	1241444	1012206	1191237	1189355	1372883	1204566	1190303	990979	1381523	1536081	1376272	1485578	1.30623e+06
236	PE 32:3|PE 14:0_18:3	0.0144977	0.0712252	24	12	288588	0.143391	1	20.5594	12	2.0696e+06	0.0149176	0.0959751	22.2797	12.072	1.70699e+06	402841	0.235995	1493584	1309437	1434361	1487984	1936846	1503708	1422600	1908314	2188960	2222998	1822556	2043879	1157906	1489875	1862733	1691308	1.68607e+06
472	unkown1013	0.0144977	0.0712252	18	9	564433	0.93479	1	20	6	1.95663e+06	0.0718435	0.284723	19	7.6	1.5443e+06	370899	0.240172	944769	934065	931478	856700	2400714	2059008	1511986	1854830	1805314	1387665	1068970	1186388	1510116	1322907	1976113	1791236	1.47139e+06
526	unkown1072	0.0144977	0.0712252	24	9	41758.9	0.192848	1	23.3952	6.00002	138103	0.0192344	0.113099	23.6976	7.48209	97572	46031.2	0.471767	106135	64861	39724	55269	175136	159111	112839	105326	106794	160456	88892	106410	100904	30332	49555	89901	96977.8
863	unkown1476	0.0144977	0.0712252	18	6	62701.6	0.970899	1	20	6.00002	232759	0.0740852	0.289536	19	6.01667	178585	58799.2	0.329251	159197	141216	89750	134231	235422	313011	205897	176705	16093	115505	161567	103989	324968	239414	143974	182417	171460
916	unkown1541	0.0144977	0.0712252	18	9	62653.2	0.577204	1	20	6	263094	0.0483956	0.217395	19	7.6	194256	58710.3	0.302231	159805	104718	113533	105628	320274	294825	240432	196847	245796	177384	128551	109102	171821	153341	239858	161524	182715
1047	unkown1724	0.0144977	0.0712252	24	12	96521.5	0.163216	1	20	12	659338	0.0166738	0.103866	22	12.1	517081	165822	0.320688	527364	398143	373252	412491	534633	505529	428683	583603	772387	643947	759627	461389	398119	402449	462485	452678	507299
1119	unkown182	0.0144977	0.0712252	18	9	57937.7	0.305482	1	20	6	400044	0.0284312	0.150675	19	7.6	345240	60826.6	0.176186	349557	286414	232901	282928	345764	457294	333832	463287	324788	319346	408634	333939	299520	255906	311018	327403	333283
1142	unkown1844	0.0144977	0.0712252	24	18	43430.1	0.117189	1	23.0287	12	402747	0.0125346	0.0845006	23.5144	14.9444	367484	50315.7	0.136919	340317	357071	293605	355863	360359	332151	298475	338783	399611	448292	370734	392352	357295	438515	401070	395565	367504
1261	unkown2006	0.0144977	0.0712252	18	12	62320.5	0.217312	1	20	12	642182	0.0212982	0.122363	19	12.0333	574131	76342.7	0.132971	567065	528895	520896	511017	598260	628386	458786	577376	613123	627212	633670	694723	483974	513500	523809	561114	565113
1298	unkown2055	0.0144977	0.0712252	24	12	100954	0.128475	1	23.9024	12	526132	0.0135705	0.0896876	23.9512	12.0001	435741	126970	0.291389	364322	330747	282126	413371	527675	433489	521157	476777	444090	635251	485874	539312	274812	350049	489771	399800	435539
1315	unkown2074	0.0144977	0.0712252	18	0	45830.4	0.139752	1	24.2975	17.9999	268743	0.0145912	0.0948215	21.1488	18.408	240978	42389.1	0.175904	267580	267990	320088	285692	166498	184706	278619	221068	240779	203575	225767	202576	258804	264991	275456	275723	246244
1459	unkown2262	0.0144977	0.0712252	24	0	24308	0.524029	1	25.8651	6.63e-05	99697	0.0446715	0.207059	24.9326	3.2e-05	71501.4	25200.4	0.352447	51479	94070	128280	124960	50890	52980	50203	68734	45715	48392	33449	93412	93895	54851	80048	61604	70810.1
1525	unkown2349	0.0144977	0.0712252	18	3	35086.3	0.325119	1	24.4321	6.63e-05	308558	0.0299652	0.156778	21.2161	1.76803	278588	62872.6	0.225683	287115	321007	319014	307097	204673	332241	162654	286261	190245	219625	279475	268607	399700	332831	295135	321888	282973
1621	unkown2475	0.0144977	0.0712252	18	6	62419.1	0.688503	1	20	6	792185	0.0559675	0.238576	19	6.01667	731707	55458.4	0.0757931	789890	703815	667425	691155	852232	697927	876798	741784	585674	655671	602492	696407	791501	706515	684449	856053	724987
1674	unkown2540	0.0144977	0.0712252	24	15	197780	0.150129	1	20	12	1.69046e+06	0.0155187	0.098855	22	13.475	997161	904193	0.906767	791692	700763	616264	635174	897098	832563	389143	714421	2305936	961087	1174782	2320026	761835	816878	682651	965179	972843
1968	unkown2862	0.0144977	0.0712252	24	18	20474.1	0.481507	1	23.6461	17.9999	258909	0.0416374	0.197046	23.8231	18.001	234465	23242.1	0.0991282	227745	241999	241032	220846	199323	177691	225787	234044	252523	242075	180467	274475	269271	250731	243457	272176	234603
2098	unkown2998	0.0144977	0.0712252	24	15	11430.7	0.188573	1	22.7907	12	158583	0.0188693	0.111857	23.3953	13.4702	145304	15260.9	0.105027	142231	121757	136608	132970	130616	153577	122828	155257	166928	152709	158956	155739	142730	150799	150413	148267	145149
2322	unkown3224	0.0144977	0.0712252	18	15	56709.6	0.849965	1	20	12	381486	0.0664965	0.270317	19	13.6167	345305	67280.1	0.194842	465434	382424	321583	331527	329321	262702	279313	279012	428211	343293	358259	396179	396576	320528	308451	311648	344654
2344	unkown3248	0.0144977	0.0712252	18	6	194374	0.64855	1	20	6	1.72167e+06	0.0532819	0.231251	19	6.01667	1.41582e+06	278247	0.196527	1442713	1265865	1334084	1354896	1343576	1710103	1370846	2462150	1255761	1056447	1255381	641830	1062439	1611038	1297636	1648852	1.3821e+06
2471	unkown3395	0.0144977	0.0712252	24	21	17975.7	0.171934	1	23.9024	17.9999	166656	0.0174346	0.106257	23.9512	19.497	149056	19339.8	0.129749	141330	162693	141552	181856	130246	138600	133560	122339	145295	141629	150903	128908	161999	144973	177109	182544	149096
2487	unkown3412	0.0144977	0.0712252	24	0	340480	0.115855	1	23.7736	6.63e-05	2.29421e+06	0.0124111	0.0837934	23.8868	3.33e-05	2.02706e+06	424300	0.209318	2106816	2545876	2152266	2371873	1708107	1856029	2076969	1790940	1984053	1599580	1406421	1892251	2395673	1909326	2194850	2467455	2.02866e+06
2507	unkown3433	0.0144977	0.0712252	24	0	32803.7	0.18088	1	24.5682	6.63e-05	234495	0.0182088	0.109204	24.2841	3.28e-05	199931	41782.1	0.208983	205283	222947	251996	257755	199162	167115	191084	157793	218068	165506	119823	182629	213523	198486	214876	226818	199554
2508	unkown3434	0.0144977	0.0712252	18	0	87486.1	0.159388	1	24.8451	17.9999	463296	0.0163375	0.102634	21.4225	18.4714	429872	76861.9	0.178802	474141	542254	580783	492804	397960	375462	395207	341685	481729	347972	313465	418898	485460	391567	473945	502212	438472
2781	unkown376	0.0144977	0.0712252	18	9	18904.5	0.617482	1	25.1282	6.00002	138220	0.0511689	0.224924	21.5641	7.96553	121182	17402.2	0.143605	118961	92684	70004	110262	157191	145107	122147	128437	101578	138031	133142	122638	118793	104037	120755	125026	119300
2864	unkown3861	0.0144977	0.0712252	18	6	37583.1	0.43481	1	20	6.00002	109750	0.0382424	0.185758	19	6.01667	72638.1	42334.1	0.582808	51233	6325	44245	51311	100134	100648	132901	105317	40174	53022	49327	64854	99412	74080	57580	49566	67508.1
2950	unkown3993	0.0144977	0.0712252	18	0	26762.9	0.170891	1	20	17.9999	86417.1	0.0173439	0.105847	19	18.05	64108.4	25499.6	0.397757	96667	88375	80634	95275	48765	21790	68246	17761	89172	76295	56961	28772	88381	99164	87099	71025	69648.9
2969	unkown4031	0.0144977	0.0712252	24	18	26825.9	0.622467	1	26.6465	17.9999	291409	0.0515095	0.225662	25.3233	18.0493	210148	65376.8	0.311099	167921	194689	160966	237084	149066	159284	146743	155110	187612	177468	192439	228954	510600	189850	282913	182275	207686
2986	unkown4092	0.0144977	0.0712252	18	3	123386	0.372583	1	20	6.00001	519230	0.0336037	0.169144	19	4.43334	457222	183145	0.40056	501736	435802	410995	425276	493417	646298	438750	498457	268377	264102	307293	215974	721414	573003	505164	570479	454784
3384	unkown4750	0.0144977	0.0712252	24	0	96352.3	0.197964	1	24.8451	6.63e-05	566412	0.0196695	0.115058	24.4225	3.26e-05	445307	130321	0.292654	603497	459357	563030	639766	467117	394566	406561	363319	385196	225148	238889	507810	514637	380418	532914	415164	443587
3386	unkown4755	0.0144977	0.0712252	24	21	68614.8	0.279746	1	20	17.9999	610655	0.0263929	0.142213	22	19.525	529491	88996.2	0.168079	583814	723464	600534	455225	455908	199791	489357	461944	552524	535128	536122	566909	699890	565828	605711	571191	537709
3483	unkown4901	0.0144977	0.0712252	24	0	16302.3	0.0826513	1	20	6.63e-05	90393.2	0.00925878	0.067705	22	3.65e-05	78226.9	19174.5	0.245115	94252	78766	95517	93038	82527	76416	95561	63967	69368	52812	53182	56338	91006	86407	103446	83080	79730.2
3631	unkown5182	0.0144977	0.0712252	18	0	33598.9	0.330851	1	24.7059	17.9999	87762.4	0.0304096	0.157461	21.3529	18.455	75242.1	29837	0.396546	103124	86563	137923	115974	66964	24201	70113	45449	69066	60052	29357	98949	122562	78674	64896	84918	78674.1
3695	unkown5258	0.0144977	0.0712252	18	0	32772.5	0.135778	1	21.7778	17.9999	113564	0.0142331	0.0928959	19.8889	18.1638	92046.7	27260.5	0.29616	110133	111966	132390	124305	64759	63926	76083	63525	66566	112334	61363	109878	113825	123065	86217	131148	96967.7
3797	unkown5405	0.0144977	0.0712252	18	0	25933.8	0.1854	1	24.4321	17.9999	97218.1	0.0185975	0.110652	21.2161	18.4233	84760.3	21654.5	0.25548	102038	108001	116847	107483	61672	69397	76010	71546	89990	60971	41198	104130	110409	83601	102009	92854	87384.8
3880	unkown5508	0.0144977	0.0712252	18	9	10534.1	0.306418	1	25.8651	5.99999	29820.5	0.0285047	0.150888	21.9326	8.02701	23930.7	8133.11	0.339861	9831	16583	11277	11726	26151	31970	40162	20999	18585	26121	31504	35742	24594	28695	25206	11695	23177.6
3964	unkown5622	0.0144977	0.0712252	18	0	20241.3	0.419963	1	20	17.9999	80380.5	0.0371482	0.181712	19	18.05	71378.7	16689	0.23381	83529	106258	88020	97149	52888	43727	80172	41406	84762	65901	46559	88185	73747	72708	81882	93185	75004.9
4464	unkown937	0.0144977	0.0712252	18	15	656451	0.777339	1	20	12	2.26972e+06	0.0618213	0.256498	19	13.6167	2.15426e+06	622271	0.288856	2876490	2781166	2204036	3392740	1374585	1457004	1597362	1643981	2351706	2575794	2225924	1925471	2041196	2054674	1715599	2154061	2.14824e+06
186	PC 36:2	0.0210199	0.0924874	24	15	4.90794e+06	0.266292	1	22.3291	12	9.73129e+07	0.0346225	0.173113	23.1646	13.4634	9.08964e+07	7.83304e+06	0.0861755	88063719	89683349	80971438	83076656	91714561	92467952	80555329	93662792	91460191	98712581	100611150	98467521	83424293	94099408	95644119	90010036	9.07891e+07
225	PE 26:1|PE 12:0_14:1	0.0210199	0.0924874	24	12	234887	0.191064	1	24.1644	12	1427419	0.0261749	0.141376	24.0822	12.0001	1.20895e+06	290706	0.240462	1136145	979046	828587	986744	1387254	1359410	970060	1564502	1354814	1388249	1623286	1343327	838329	1167712	1331662	1096553	1209730
602	unkown1150	0.0210199	0.0924874	24	12	128762	0.175974	1	23.7736	12	717931	0.024412	0.134759	23.8868	12.0003	539070	174958	0.324556	347898	279152	493189	329997	581357	406422	676018	461281	802431	580535	608433	880326	403185	464688	758411	541454	538424
774	unkown136	0.0210199	0.0924874	24	15	991791	0.23594	1	28	12	14259434	0.0312764	0.160889	26	13.6964	1.34201e+07	812029	0.0605085	12736949	11963480	11536937	12760733	14080101	13651909	11789750	13065595	13119073	14989854	15044559	13884250	13787958	13283919	13803282	15717774	1.3451e+07
816	unkown1413	0.0210199	0.0924874	18	15	73203.8	0.991634	1	20	12	208684	0.101525	0.360596	19	13.6167	180867	81614.1	0.451237	249873	266154	187204	315896	165369	94021	83204	115486	198846	180573	216394	238921	129692	104352	162126	173123	180077
933	unkown1567	0.0210199	0.0924874	18	15	105194	0.681269	1	20	12	566232	0.0751249	0.292585	19	13.6167	467363	139353	0.298169	494101	460256	401164	624564	438616	329753	368828	333350	675060	519984	446314	623571	338524	422951	512301	466873	466013
1091	unkown1789	0.0210199	0.0924874	18	15	51050.8	0.115058	1	20	12	260063	0.0169891	0.104931	19	13.6167	192225	71651.4	0.372748	200592	159675	121583	210976	181501	125084	168973	103264	279231	253580	227566	279876	129438	195780	210940	216440	191531
1211	unkown1940	0.0210199	0.0924874	18	9	28422.5	0.243283	1	22.7907	5.99999	240809	0.0320931	0.164104	20.3953	7.78353	212081	32969.3	0.155456	153208	184014	177576	216004	263208	234417	191073	274539	248212	214518	220844	194046	166441	200672	189937	183524	207015
1244	unkown199	0.0210199	0.0924874	24	12	45949.6	0.24656	1	25.5652	12	373814	0.0324561	0.165398	24.7826	12.012	334920	56053.8	0.167365	327708	259076	227762	278970	444932	342249	313834	368739	363078	353477	401521	377178	278130	322306	360822	362201	336374
1570	unkown2417	0.0210199	0.0924874	18	0	83458.2	0.433427	1	25.2722	17.9999	677806	0.051915	0.226657	21.6361	18.5231	659670	59952.9	0.0908831	741641	711348	726468	766168	710073	537053	626073	590402	730047	597283	575747	629306	616805	696923	710623	686875	665802
1658	unkown2518	0.0210199	0.0924874	18	12	29979.9	0.789864	1	20	12	201154	0.0846443	0.320257	19	12.0333	163369	46120.6	0.28231	206724	172297	156300	137781	125237	146010	148012	151800	190356	207045	231706	175511	130482	122426	92785	132251	157920
2046	unkown2949	0.0210199	0.0924874	18	6	13461.2	0.921167	1	20	6.00001	176184	0.0957375	0.347986	19	6.01667	160993	16288	0.101172	164965	155608	144635	131668	162462	201565	160960	179747	136432	145536	148078	146015	180177	148358	158540	179554	159019
2125	unkown3022	0.0210199	0.0924874	18	9	52083.4	0.751067	1	25.4179	5.99999	275894	0.0812818	0.309351	21.7089	7.98947	234317	41383.1	0.176612	221288	184751	135494	170131	324226	317309	230439	231600	192203	261020	299109	207188	203239	229049	197488	276938	230092
2186	unkown3085	0.0210199	0.0924874	24	15	34563.4	0.255284	1	23.9024	12	403111	0.0334179	0.168585	23.9512	13.497	364568	38855	0.106578	324468	340469	272846	368607	380931	357691	349479	277772	455429	372930	367540	416545	376584	384266	389767	397223	364534
2425	unkown335	0.0210199	0.0924874	24	21	24469.1	0.321755	1	22.7907	18	351886	0.0405542	0.192526	23.3953	19.4742	324942	23774.2	0.0731644	315460	316597	344868	343180	330337	259583	314520	275009	375656	305748	305487	315201	340222	353097	353401	360826	325574
2491	unkown3416	0.0210199	0.0924874	24	21	172472	0.177232	1	22.7907	17.9999	733769	0.02456	0.135245	23.3953	19.4742	591595	176312	0.298029	596123	627420	683426	866988	329127	504018	522497	309377	654392	383076	398584	730464	829757	706035	766102	633185	596286
2526	unkown3450	0.0210199	0.0924874	24	12	32828.5	0.187746	1	24.4321	12	220354	0.0257895	0.139696	24.2161	12.001	194045	40690.8	0.209698	197711	173767	114910	158691	221099	216166	239068	193670	195599	224963	206568	254288	190106	164841	153039	204861	194334
2638	unkown3573	0.0210199	0.0924874	24	12	265665	0.176733	1	20.1831	12	2.22829e+06	0.0245013	0.135087	22.0915	12.0902	1.91449e+06	376466	0.19664	1839773	1525026	1912409	1453221	2046690	1787011	1819694	2103846	2085004	2267494	2270780	2289888	1310317	1704876	1834485	2039497	1.89313e+06
2769	unkown3744	0.0210199	0.0924874	24	0	51992.9	0.245065	1	25.8651	6.63e-05	178108	0.0322906	0.164741	24.9326	3.2e-05	100496	71019	0.706684	164340	223952	66469	257675	75618	88272	91508	14873	43274	58215	53354	40216	122467	122629	22933	130972	98547.9
2796	unkown3787	0.0210199	0.0924874	18	12	33930.5	0.119193	1	20	12	110166	0.0175111	0.106432	19	12.0333	71783.7	42831.7	0.596678	64804	52316	45190	22424	68169	53083	107807	43289	95048	115496	138186	91932	27392	30828	45410	66208	66723.9
2822	unkown3816	0.0210199	0.0924874	24	0	16833.4	0.401687	1	24.0327	6.63e-05	145200	0.0487554	0.218436	24.0163	3.31e-05	133136	23774.1	0.178569	140385	145231	133539	161645	107196	120539	127951	127486	118214	102626	116661	134889	193056	131801	125656	143102	133124
2890	unkown3895	0.0210199	0.0924874	24	0	47381.1	0.18698	1	25.2722	6.63e-05	203204	0.0257003	0.139649	24.6361	3.23e-05	144428	59643.1	0.41296	219131	249845	133425	210418	128114	100722	136740	103154	114885	102551	118529	69282	217896	157376	86407	143881	143272
2908	unkown3918	0.0210199	0.0924874	18	0	26116.6	0.623378	1	24.5682	17.9999	135584	0.0699048	0.279001	21.2841	18.439	126980	24948.9	0.196479	172072	170163	110030	178546	88959	104802	126492	95487	142046	114685	123275	109944	143349	143660	93424	161905	129927
2987	unkown4096	0.0210199	0.0924874	18	0	21751.3	0.430988	1	27.4766	17.9999	65372	0.0516739	0.225823	22.7383	18.8171	68694.5	18751	0.272962	85743	107397	73758	122243	45494	39552	75756	52209	70577	60958	55102	64882	68432	67972	51013	74071	69697.4
3070	unkown4281	0.0210199	0.0924874	24	21	27506.5	0.269971	1	23.9024	17.9999	156521	0.035023	0.17425	23.9512	19.497	142083	31796.8	0.22379	134872	199186	197346	143274	103635	126015	96711	132732	131143	115961	147248	120185	188189	145438	144784	147675	142150
3071	unkown4282	0.0210199	0.0924874	24	21	28499.8	0.169515	1	22.1053	18	186674	0.0236492	0.13233	23.0526	19.4712	161649	29337.3	0.181487	177746	171646	203629	161903	115823	114837	166181	124644	183969	132368	143531	163277	177890	162914	191461	214430	162891
3182	unkown444	0.0210199	0.0924874	18	0	326058	0.682416	1	28	12	445419	0.0752273	0.292731	23	4.92857	428501	431623	1.00728	934798	889571	435981	959220	104769	210374	163221	204387	431513	463061	470626	416475	471913	270766	166240	405493	437400
3352	unkown4688	0.0210199	0.0924874	18	0	93670.1	0.30631	1	22.1053	17.9999	538664	0.0389242	0.187752	20.0526	18.1906	427486	119546	0.27965	479934	524305	711282	404345	236561	356077	427595	236578	440237	477819	383115	338852	393629	465899	608741	686389	448210
3468	unkown4887	0.0210199	0.0924874	18	12	21763.3	0.487225	1	20	12	177503	0.0571605	0.241472	19	12.0333	154225	26687.7	0.173044	140806	141259	167716	138919	123282	143281	156764	161094	177392	164499	192975	175147	110558	135647	124132	163688	151072
3477	unkown4897	0.0210199	0.0924874	18	3	10049.6	0.3446	1	24.7059	6.63e-05	77391.7	0.0429367	0.201872	21.3529	1.77944	68945.1	23323.2	0.338286	66415	82697	73019	87436	48308	64024	82512	44927	67941	42750	32152	73287	116377	77672	88019	79704	70452.5
3599	unkown5127	0.0210199	0.0924874	24	21	90288.2	0.124115	1	23.7736	17.9999	495703	0.0181286	0.108991	23.8868	19.4933	430269	92451.3	0.214869	509267	425166	531392	487013	352517	307866	444061	314051	473914	325659	350749	387039	436648	479996	571413	494759	430719
3749	unkown5333	0.0210199	0.0924874	18	3	28392.5	0.249207	1	24.9858	6.63e-05	193020	0.0327486	0.1667	21.4929	1.79111	170567	72789.1	0.426749	182455	187049	164976	237600	192963	96145	165166	75041	149853	69767	106074	187697	277808	189702	316052	200091	174902
4194	unkown5907	0.0210199	0.0924874	18	3	7327.75	0.387088	1	25.5652	4.89e-05	73933	0.0472846	0.215083	21.7826	1.81524	71006	19502.8	0.274664	63279	77868	89630	64955	77016	52399	58947	74414	45615	65240	53225	71523	95723	76046	85418	100289	71974.2
4299	unkown607	0.0210199	0.0924874	18	15	285454	0.889236	1	20	12	1.1663e+06	0.0930783	0.342122	19	13.6167	802942	469955	0.585292	881429	965560	785343	1169626	540455	544864	694706	640034	1506172	1181035	1031631	946352	428909	529340	325423	603363	798390
4341	unkown730	0.0210199	0.0924874	18	15	325858	0.645613	1	20	12	1.4836e+06	0.0719226	0.284786	19	13.6167	1.23274e+06	422446	0.342688	1473856	1439330	999871	1605009	1037873	1005862	665957	816509	1963767	1328381	1263780	1378486	1211189	1368333	1055670	1044536	1.22865e+06
4484	unkown963	0.0210199	0.0924874	18	12	81930.7	0.465696	1	20	12	799980	0.0550772	0.235226	19	12.0333	627894	210349	0.335008	550368	716894	238698	644492	659187	653578	708575	534139	744824	797299	1067674	590125	385324	377776	408788	570968	603044
168	PC 33:2	0.0299489	0.115346	24	12	439128	0.252735	1	22.9091	12	4.05621e+06	0.0445344	0.207059	23.4545	12.0065	3.56638e+06	568144	0.159306	3323786	3748028	2766264	2701867	3689133	3834172	3052023	4026330	3737390	4040974	4481112	3965383	3108144	3511395	3154320	3762072	3.5564e+06
204	PC O-32:1	0.0299489	0.115346	24	9	17912.8	0.19395	1	24.1644	6.00001	86470.8	0.0357137	0.176417	24.0822	7.50521	71117.8	19121.7	0.268874	85747	66802	61442	35401	78375	93901	89472	84135	76810	85354	88541	74777	43416	45183	50827	78777	71185
388	SPB 14:0;2O	0.0299489	0.115346	18	6	165451	0.896662	1	20	6.00001	2728585	0.123994	0.412704	19	6.01667	2.54457e+06	184942	0.0726812	2435168	2505355	2446550	2411208	2827588	2608658	2882749	2595345	2784003	2428558	2271993	1978766	2486829	2300626	2580992	2810107	2.52216e+06
482	unkown1024	0.0299489	0.115346	18	6	221199	0.623998	1	20	6	824649	0.0930642	0.342122	19	6.01667	627606	186166	0.296629	791327	503275	327472	612012	1028994	884277	570192	815133	347662	501346	377456	295008	926306	750708	329611	619963	605046
548	unkown1096	0.0299489	0.115346	18	9	23786.4	0.812053	1	20	6.00001	75475.8	0.114705	0.391611	19	7.6	55875.3	17580.4	0.314636	25400	34413	21453	33317	89281	80334	64784	67504	72862	32884	37462	47587	48801	47281	69611	65736	52419.4
582	unkown1130	0.0299489	0.115346	24	18	493556	0.100206	1	20.464	12	3.89181e+06	0.0204336	0.118757	22.232	14.8554	3.32903e+06	705658	0.211971	3180767	2853273	2976415	3154228	2862037	2761109	2835185	3118886	4088276	4205052	3029387	4244532	3408925	3242857	3962321	3419366	3.33391e+06
697	unkown1249	0.0299489	0.115346	18	6	99684.7	0.720067	1	20	5.99997	409895	0.104304	0.365686	19	6.01665	306266	104749	0.34202	288016	243808	157655	304946	488909	486986	331235	332449	161842	198582	236708	173732	458243	409927	146757	277370	293573
701	unkown1253	0.0299489	0.115346	18	6	218451	0.855847	1	20	5.99999	917031	0.119544	0.40446	19	6.01666	685123	229205	0.334546	717992	533736	438879	577823	836759	1335734	688173	807459	194918	409264	585812	353216	1188583	893624	279359	676232	657348
703	unkown1255	0.0299489	0.115346	18	3	100803	0.710525	1	20	6.63e-05	581545	0.103206	0.362789	19	1.58336	556240	145361	0.261328	723977	494616	421630	685957	706014	608382	500423	480455	355831	483091	489597	405780	866859	649270	631861	790528	580892
767	unkown1350	0.0299489	0.115346	18	6	120031	0.512782	1	20	6	605080	0.0794918	0.304595	19	6.01667	499671	106618	0.213377	533723	368415	436671	435111	570292	656313	619089	574628	242638	527105	461428	373086	526029	521615	420489	521380	486751
834	unkown1440	0.0299489	0.115346	18	6	37192.4	0.924301	1	20	6	237474	0.126976	0.418919	19	6.01667	182823	59301.4	0.324365	133864	152442	128127	140797	262921	338604	176770	171599	90763	148157	165351	102908	268066	192872	139241	197710	175637
1052	unkown173	0.0299489	0.115346	18	9	148227	0.783341	1	20	6.00002	922097	0.111494	0.384284	19	7.60001	801118	119190	0.14878	689975	654998	548207	645143	921973	1028216	756260	981940	836730	764448	866193	610342	679239	694254	822214	942880	777688
1061	unkown1738	0.0299489	0.115346	18	6	60737.3	0.941139	1	20	6.00001	223997	0.12878	0.421848	19	6.01667	173753	54614.7	0.314323	153949	173085	107917	95246	256030	287359	138491	214107	41151	150491	172430	114813	216934	161211	199306	191643	167135
1128	unkown183	0.0299489	0.115346	24	9	86362.8	0.169134	1	20	6	1.01205e+06	0.0318376	0.163168	22	7.425	897843	104599	0.1165	895581	848689	734324	815094	1004511	1074258	867053	1102377	834519	878403	953184	919337	820136	770149	815822	891600	889065
1371	unkown2145	0.0299489	0.115346	18	3	152007	0.917551	1	28	6.00001	2.12786e+06	0.12625	0.418006	23	4.38095	2.12461e+06	99832.4	0.0469885	2391055	1712383	1777118	2317385	1972142	2156109	2257602	2125604	1867158	2030811	1553388	2027638	2260305	2553727	2472327	2496437	2.1232e+06
1418	unkown2205	0.0299489	0.115346	18	3	15447.8	0.472374	1	20	6.63e-05	85804	0.0743889	0.289969	19	1.58336	79305.3	25458	0.321012	73612	103573	72847	93184	78815	97246	84636	80598	50980	31269	55702	86106	116947	122776	95399	94275	83622.8
1443	unkown2238	0.0299489	0.115346	18	15	9.95394e+06	0.60312	1	20	12	1.07795e+08	0.090565	0.337004	19	13.6167	9.52857e+07	1.53737e+07	0.161343	97361736	87443725	90248751	106522109	93645020	71202489	87216370	87365258	115584087	112382422	96490806	106721306	71884321	91700220	105379580	101041182	9.51368e+07
1449	unkown2245	0.0299489	0.115346	18	12	72256.1	0.635875	1	20	12	486232	0.0944764	0.345571	19	12.0333	388525	116080	0.298771	278231	364777	371833	397493	382819	367602	177507	555951	492105	468375	529372	455076	297152	317373	333371	207951	374812
1546	unkown2381	0.0299489	0.115346	24	12	142197	0.321603	1	22.7907	12	1043383	0.0543485	0.233218	23.3953	12.008	879196	186411	0.212025	810892	747073	717579	670033	911289	872789	765513	1050632	1281533	1063152	1028412	800435	698012	733312	1029560	828975	875574
1630	unkown2487	0.0299489	0.115346	18	12	24603.1	0.765506	1	25.5652	12	289310	0.109483	0.37953	21.7826	12.3731	227430	87705	0.385635	189539	249270	193533	253957	192993	185072	282177	262208	275293	315089	174514	392345	102497	185961	137971	164927	222334
1936	unkown2827	0.0299489	0.115346	18	6	17359.1	0.625617	1	20	6	246422	0.0932571	0.3425	19	6.01667	224152	20917.2	0.093317	231179	204844	205575	225344	225721	259772	212509	287685	222997	204448	187915	168467	236856	227631	221501	223432	221617
1974	unkown2870	0.0299489	0.115346	24	21	51320.7	0.282767	1	20.3695	18	358875	0.0488754	0.218679	22.1848	19.5078	314354	50665.8	0.161174	322141	374065	363738	341539	262984	196427	273366	289839	335409	298229	231350	372747	416495	299783	389414	329809	318583
2023	unkown2926	0.0299489	0.115346	18	9	47563.5	0.190111	1	23.52	5.99999	293658	0.0351207	0.174443	20.76	7.83795	255917	45460.3	0.177637	236998	159411	203106	241097	315099	253762	296743	309026	284891	286962	203914	302161	226508	225227	219154	228631	249543
2072	unkown2973	0.0299489	0.115346	18	6	18784.1	0.94657	1	20	5.99998	120785	0.12936	0.421848	19	6.01666	105564	15933.3	0.150934	87214	113498	95154	78367	109207	157992	107562	108378	66648	104791	80931	62755	126320	107469	112880	138969	103633
2082	unkown2983	0.0299489	0.115346	18	15	16007.5	0.189482	1	20	12	108189	0.0350231	0.17425	19	13.6167	98458	17656.3	0.179329	121588	101227	99665	89009	79070	80144	90198	70115	102966	114175	114769	100847	114152	92682	101476	100509	98287
2242	unkown3145	0.0299489	0.115346	24	21	62791.1	0.308153	1	20	17.9999	1695556	0.0524699	0.228416	22	19.525	1.63964e+06	62198	0.0379339	1731308	1684205	1586950	1731240	1523642	1633482	1534622	1517062	1706754	1565982	1656365	1672340	1722472	1581933	1760950	1716870	1.64539e+06
2279	unkown3183	0.0299489	0.115346	24	21	20345.9	0.2803	1	20	17.9999	325473	0.0485226	0.217748	22	19.525	306005	19313.9	0.0631164	326430	318298	318019	306490	263259	279844	297936	263913	355929	270336	310272	312003	326954	299359	340114	335464	307789
2341	unkown3245	0.0299489	0.115346	18	6	141851	0.858993	1	20	6	1095618	0.119889	0.404717	19	6.01667	834136	265617	0.318434	754180	637298	709190	668554	819744	987750	743893	1831085	608083	599786	749882	438888	538960	1003790	762951	977136	801948
2343	unkown3247	0.0299489	0.115346	18	6	20542.9	0.794534	1	20	6.00001	197874	0.112749	0.387575	19	6.01667	159708	37080.1	0.232175	135760	145335	144238	150388	156600	189094	162460	283342	162078	126655	143864	44186	151210	191583	131047	165594	155215
2390	unkown3309	0.0299489	0.115346	18	6	608470	0.991107	1	20	6	9610051	0.134082	0.431012	19	6.01667	9.21939e+06	448448	0.0486419	8858368	9264999	8078192	8753373	9905120	10208349	9150420	9176315	7418610	8573539	8880916	8401350	11096566	9876409	9779908	9218327	9.16505e+06
2434	unkown3358	0.0299489	0.115346	18	3	13439.3	0.377116	1	20	6.63e-05	97461.7	0.0619315	0.256507	19	1.58336	89009.8	15277.6	0.171639	106813	95255	105473	82306	88560	110256	80657	90984	85325	67053	71636	73079	92670	88626	119880	107039	91600.8
2458	unkown3381	0.0299489	0.115346	18	6	49305	0.998045	1	20	6.00001	423429	0.134812	0.431186	19	6.01667	392888	36197.6	0.0921322	379775	381488	331783	326207	436291	448527	399780	409118	300110	343687	414645	318726	444230	461486	397002	423172	388502
2460	unkown3385	0.0299489	0.115346	24	0	208596	0.108281	1	24.0327	6.63e-05	1.50888e+06	0.0218289	0.124776	24.0163	3.31e-05	1.35683e+06	243413	0.179397	1442066	1612487	1523185	1457788	1051115	1256036	1295480	1274809	1184240	1110533	1123886	1401787	1697281	1267813	1522106	1486668	1356705
2486	unkown3411	0.0299489	0.115346	18	3	51038.6	0.445239	1	24.5682	6.63e-05	969130	0.0709047	0.282009	21.2841	1.77371	923825	107357	0.11621	949128	933746	907070	1086578	700161	905695	1025255	868373	975616	781148	835105	833301	1000445	992131	1057561	1045286	931037
2542	unkown3467	0.0299489	0.115346	24	0	123952	0.261998	1	23.7736	6.63e-05	795354	0.0458842	0.211511	23.8868	3.33e-05	704516	164695	0.233771	752291	705638	869742	853748	536592	574820	778897	657992	571331	624787	487332	670214	1021883	714949	766351	695563	705133
2584	unkown3509	0.0299489	0.115346	24	0	18176.9	0.296277	1	24.7059	6.63e-05	141642	0.0507966	0.223723	24.3529	3.27e-05	118466	24871.3	0.209945	153899	153247	127936	131485	115078	127867	97581	105403	79123	126777	65821	120594	141498	109729	112509	122489	118190
2661	unkown3600	0.0299489	0.115346	18	15	44331.4	0.734144	1	20	12	182404	0.105917	0.369302	19	13.6167	146705	53008.3	0.361325	163350	203932	107944	162284	97937	87229	141495	99333	197760	179911	177847	174098	184877	132336	71738	157003	146192
3050	unkown4236	0.0299489	0.115346	24	9	18003.8	0.990419	1	28	6.63e-05	172867	0.13401	0.431012	26	4.87503	84543.4	54033	0.639116	38548	43500	63346	546078	53437	55444	82261	78492	65342	65600	52098	58333	28863	25870	26576	26556	81896.5
3194	unkown4460	0.0299489	0.115346	18	3	80970.6	0.573808	1	20	6.63e-05	411396	0.0870198	0.327101	19	1.58336	376785	118764	0.315203	280517	603561	405358	356148	424161	350626	517212	278875	238068	293794	290688	271244	494800	501932	547636	496213	396927
3195	unkown4465	0.0299489	0.115346	24	21	8147.64	0.443737	1	20.6557	17.9999	163530	0.0707103	0.281717	22.3279	19.497	154056	11629.1	0.075486	163506	162972	164920	159876	154806	144735	112662	153545	164388	155745	136566	151316	154908	162187	171677	165347	154947
3364	unkown4706	0.0299489	0.115346	18	9	63652.3	0.946464	1	28	5.99999	362998	0.129349	0.421848	23	8.21428	293851	57484.5	0.195624	185570	303394	235540	53676	342419	416053	354326	339196	319232	272478	302624	284589	206630	292964	280898	470176	291235
3447	unkown486	0.0299489	0.115346	18	9	185559	0.472008	1	20	6.00001	926784	0.0743422	0.289969	19	7.60001	657167	209873	0.31936	605444	506189	325243	205345	1106940	948249	728861	923086	409563	560654	749658	350816	685395	663264	384085	701782	615911
3448	unkown4860	0.0299489	0.115346	24	21	41821.5	0.288371	1	23.52	17.9999	108522	0.0496747	0.221376	23.76	19.4868	77834.8	43654.3	0.560859	59786	165362	102951	95074	60765	22510	58817	18271	67431	30896	45182	91475	142543	48724	134970	107852	78288.1
3457	unkown4873	0.0299489	0.115346	18	9	19534	0.946427	1	28	5.99999	79853	0.129345	0.421848	23	8.21428	65585.5	11606.7	0.176971	42898	63863	32080	28469	91825	83069	78171	66347	71596	63630	76168	49482	63551	67819	49190	112759	65057.3
3490	unkown4909	0.0299489	0.115346	18	0	31040.9	0.595053	1	20	17.9999	268779	0.0895938	0.33394	19	18.05	255799	22838.8	0.0892842	282526	283732	268707	305925	231656	229341	211585	243299	309716	224365	267150	239071	244449	278489	248190	303988	260762
3515	unkown4945	0.0299489	0.115346	18	0	42764.6	0.585863	1	23.7736	17.9999	375032	0.0884832	0.330621	20.8868	18.3505	334907	53962.1	0.161126	403679	495281	386048	262907	326565	302999	245919	294308	315223	237026	343383	362517	362782	368356	347531	421462	342249
3573	unkown5081	0.0299489	0.115346	18	3	21158.2	0.616711	1	28	6	155740	0.0921943	0.340362	23	4.38095	171298	5424.06	0.0316646	158241	126171	85072	227783	102165	151392	180582	188821	55692	141017	143384	122610	248914	204417	363119	240152	171221
3710	unkown5278	0.0299489	0.115346	18	3	18843.7	0.721209	1	26.0177	6.63e-05	71326.7	0.104435	0.365686	22.0088	1.8341	71172.5	43747.9	0.614674	94084	69747	74170	47306	68776	79413	93580	38967	65745	34106	23119	47492	122213	63213	124000	122530	73028.8
3759	unkown5349	0.0299489	0.115346	24	0	73929.1	0.289346	1	22.9091	7.42e-05	260401	0.0498133	0.221438	23.4545	3.8e-05	221465	92522.8	0.417775	199170	211360	323919	307158	211492	186140	279572	112342	202333	87865	108729	196018	300532	245177	292666	306922	223212
3820	unkown5436	0.0299489	0.115346	18	3	10332.1	0.350241	1	26.3284	6.63e-05	438886	0.0582935	0.245475	22.1642	1.84704	437597	60820.7	0.138988	515379	405713	400776	433676	394491	427516	448128	389627	379657	422239	365940	448301	529443	492685	519737	464993	439894
3823	unkown5439	0.0299489	0.115346	18	3	11145.9	0.210895	1	24.0327	6.63e-05	131189	0.0383048	0.185758	21.0163	1.75139	117609	19904.8	0.169245	147429	121797	123589	131942	84971	118632	123393	102383	121686	106860	91965	97120	154131	117554	129952	133028	119152
3830	unkown5449	0.0299489	0.115346	18	0	22120.4	0.195039	1	24.0327	17.9999	176756	0.0358815	0.177025	21.0163	18.3786	157214	22459.5	0.14286	180524	185565	157980	183905	139420	137566	177652	118028	154457	154107	113020	152962	185297	169980	184299	167449	160138
4157	unkown5871	0.0299489	0.115346	24	21	13200.6	0.423458	1	24.0327	17.9999	105687	0.0680721	0.274602	24.0163	19.501	97879.3	14844.2	0.151658	114255	103934	106303	113475	91791	92801	72983	87935	96587	95286	70335	97469	98685	80873	115674	127517	97868.9
4174	unkown5889	0.0299489	0.115346	24	0	13039.8	0.274596	1	24.4321	6.63e-05	88709.4	0.0477043	0.216228	24.2161	3.29e-05	73905.3	17133	0.231824	93922	85775	92302	82839	70873	69081	64874	69408	48346	63039	41728	87937	86644	84501	81356	57967	73787
4196	unkown5909	0.0299489	0.115346	18	3	7503.11	0.0826758	1	24.0327	6.63e-05	111108	0.0173351	0.105847	21.0163	1.75139	99327.7	18285.3	0.184091	93825	107030	119859	123719	95330	96316	94498	74507	97209	77755	88158	85885	109355	110575	121250	116648	100745
4354	unkown751	0.0299489	0.115346	18	15	919169	0.549885	1	20	12	4.24174e+06	0.084093	0.318438	19	13.6167	3.42085e+06	1.11277e+06	0.32529	3262057	3619306	2429767	5000245	2518997	2482236	2837851	2675091	3725834	4646035	4264859	4330223	3017913	3425412	2562498	3762810	3.41007e+06
4402	unkown835	0.0299489	0.115346	18	3	165641	0.630188	1	20	5.9e-05	1.08955e+06	0.0938011	0.343658	19	1.58336	1.02906e+06	203913	0.198155	1185087	1143902	941067	1088134	1234950	984633	1121711	944661	838597	818863	889199	829175	1638187	1098638	1028934	1232503	1.06364e+06
60	FA 14:0 (myristic acid)	0.0419656	0.142411	18	6	950847	0.985821	1	20	5.99998	4.90589e+06	0.173143	0.507063	19	6.01666	4.20892e+06	745353	0.177089	4031177	3593761	3351867	3492400	5451627	5835250	4042740	4293932	2202544	3479005	4095201	2486276	6914496	4593323	3411962	4622053	4.1186e+06
525	unkown1071	0.0419656	0.142411	18	3	46341.3	0.780292	1	20	6.00001	279134	0.144702	0.450694	19	4.43334	268085	71696.2	0.267438	291693	212160	240122	272674	293036	272881	300688	249933	153934	266347	179955	153201	432128	322686	276363	356294	267131
567	unkown1116	0.0419656	0.142411	18	6	75820.4	0.989713	1	20	6.00001	598446	0.173663	0.507186	19	6.01667	548799	54794.6	0.0998446	545667	430847	527360	501655	644935	657511	531051	560285	420751	507963	551513	406434	520595	568692	634596	664687	542159
594	unkown1143	0.0419656	0.142411	18	3	82754.5	0.765653	1	25.7143	4.14e-05	581055	0.142596	0.447845	21.8571	1.82145	572726	198202	0.346068	678311	528793	445846	671270	668500	537620	586184	473270	381316	561528	447003	372774	936518	633239	568939	822225	582084
611	unkown1162	0.0419656	0.142411	18	3	84717.4	0.598041	1	25.2722	5.03e-05	835675	0.11758	0.399285	21.6361	1.80303	802969	202431	0.252103	991434	765812	637206	948248	905339	726389	777527	640906	600167	800195	718042	566997	1114810	815317	877539	1138315	814015
622	unkown1172	0.0419656	0.142411	18	3	70943	0.87891	1	20	6.00001	455174	0.1586	0.48265	19	4.43334	433473	115717	0.266953	524723	339386	341676	401235	508906	413641	504434	393714	277319	408485	313405	250789	632483	472626	508954	619139	431932
724	unkown1276	0.0419656	0.142411	18	0	186640	0.439144	1	25.5652	17.9999	964618	0.0920311	0.340213	21.7826	18.5596	923854	171665	0.185814	1250742	1229056	828854	1281920	764390	903133	779472	715286	660904	884773	1031699	855844	980522	1048550	777047	1052355	940284
754	unkown1330	0.0419656	0.142411	18	3	470101	0.781832	1	26.1721	6.63e-05	4.52102e+06	0.144923	0.450759	22.0861	1.84053	4.52625e+06	1.25682e+06	0.277674	5592402	3933484	3847573	4710619	5040912	5179601	3924167	3832029	2944429	4708570	3940832	3262251	6078949	5262721	5033343	5934180	4.57663e+06
800	unkown1392	0.0419656	0.142411	18	15	49094.8	0.48366	1	20	12	327980	0.0994005	0.3571	19	13.6167	267137	70021.1	0.262117	258256	222210	266605	322291	239428	227111	191053	258385	307797	333353	358241	312529	176810	217156	283645	288476	266459
934	unkown1568	0.0419656	0.142411	18	15	64675	0.981025	1	20	12	507249	0.172502	0.50683	19	13.6167	467314	75195	0.160909	523043	490929	423069	592055	384502	422223	357788	472067	541636	475363	460155	551841	456415	385426	453096	475768	466586
980	unkown1628	0.0419656	0.142411	18	6	34239.9	0.826299	1	20	6.00001	429838	0.151247	0.46625	19	6.01667	388360	42524.6	0.109498	374225	356598	374495	354161	467204	467044	398334	386769	367916	427319	320687	297885	381537	330178	390591	436374	383207
981	unkown163	0.0419656	0.142411	18	15	6.13871e+06	0.306068	1	20	12	5.08818e+07	0.0687794	0.276834	19	13.6167	4.38648e+07	7.77103e+06	0.177159	51111734	41273630	36369495	42438886	39370366	40375094	37290813	39052326	49639533	51803765	54631970	47451950	35298359	40081555	45524475	48919068	4.37896e+07
1033	unkown1697	0.0419656	0.142411	24	15	15556.3	0.333589	1	20	12	178497	0.0737586	0.288782	22	13.475	158962	24253.9	0.152576	149403	138945	127920	178069	152975	155927	137438	144532	181654	179389	194669	158275	138920	169020	169460	156363	158310
1125	unkown1826	0.0419656	0.142411	24	12	54456.6	0.222438	1	24.2975	12	383700	0.0529655	0.230352	24.1488	12.0005	334653	69403.8	0.20739	274379	295722	228407	321345	460143	331926	307898	368005	406939	400412	366431	361017	258652	291767	369242	317588	334992
1209	unkown1938	0.0419656	0.142411	24	21	68828.2	0.454975	1	23.7736	17.9999	993258	0.0946725	0.345727	23.8868	19.4933	916375	64495.9	0.0703816	937160	997652	754327	997114	905335	778052	841225	827537	1001339	846121	868477	939650	1002875	913310	1038445	1018403	916689
1279	unkown2031	0.0419656	0.142411	24	12	82359	0.277975	1	22.3291	12	547832	0.0635896	0.26143	23.1646	12.0156	436609	122358	0.280245	394150	286981	278600	407685	633413	413276	363947	358305	470618	665342	555504	499866	348092	370846	436061	451012	433356
1284	unkown2038	0.0419656	0.142411	24	15	174258	0.460676	1	22.7907	12	1.31361e+06	0.0956181	0.347986	23.3953	13.4702	1.04603e+06	355905	0.340245	987800	668293	726185	869835	1717267	972144	779481	819274	1181037	1592248	1300770	1180368	861699	925376	984945	1111761	1.04241e+06
1446	unkown2240	0.0419656	0.142411	18	15	48246.2	0.189012	1	20	12	416287	0.0462979	0.211983	19	13.6167	352573	64875.1	0.184005	296600	357136	296275	372037	330136	283120	287219	338052	439391	453649	354881	417228	288344	345805	407857	363390	351945
1758	unkown2627	0.0419656	0.142411	18	3	20655.1	0.553077	1	20	5.16e-05	316324	0.110554	0.38176	19	1.58336	299679	33586.6	0.112075	287202	373575	307062	297457	292684	269417	287466	339228	257107	239974	289489	304550	333017	345810	322255	339715	305376
1841	unkown273	0.0419656	0.142411	24	0	37761.4	0.365445	1	21.7778	7.63e-05	368253	0.0794035	0.304515	22.8889	4.01e-05	327984	51468.9	0.156925	378344	388745	402800	303125	338005	361691	288859	305975	211795	239288	324629	339521	344755	359402	325302	368903	330071
1853	unkown2746	0.0419656	0.142411	18	6	68743.9	0.862379	1	20	6	468334	0.156304	0.477597	19	6.01667	416485	50331.3	0.120848	453013	425722	298141	389127	412505	493208	466877	500748	316920	377160	394981	264205	448546	473274	334142	517604	410386
1918	unkown281	0.0419656	0.142411	18	6	257097	0.971504	1	20	6	2.00125e+06	0.171225	0.504723	19	6.01666	1.82381e+06	188371	0.103284	1962675	1712292	1284051	1770088	1762352	2178358	1973038	2091247	1401066	1770802	1708676	1356576	1932090	1991508	1751274	2169718	1.80099e+06
1992	unkown2891	0.0419656	0.142411	18	9	87750	0.197562	1	20	6	620107	0.0480255	0.216914	19	7.6	261716	243292	0.929603	220079	23032	31857	25343	929710	81122	731750	737846	54767	36071	56505	35622	25511	41347	377698	13983	213890
2061	unkown2963	0.0419656	0.142411	24	18	71815.5	0.301142	1	28	17.9999	651399	0.0678776	0.274063	26	18.1071	582417	37440.1	0.064284	516517	555461	464228	605007	540798	590814	521731	474701	497448	605633	653974	654917	708676	661603	570933	664384	580427
2345	unkown3249	0.0419656	0.142411	18	6	51659.1	0.572104	1	20	6	367592	0.113545	0.389421	19	6.01667	305696	56518.4	0.184884	316979	264804	289504	293493	309820	377571	307620	475355	293559	220436	262167	144264	221018	367058	284095	353810	298847
2433	unkown3357	0.0419656	0.142411	18	3	112955	0.372057	1	20	6.63e-05	1.02116e+06	0.0805601	0.307382	19	1.58336	946266	120808	0.127668	1109263	1002762	1166088	806511	985117	1031560	981981	905564	863408	793373	857418	796787	1134001	930975	1005269	1097993	966754
2436	unkown336	0.0419656	0.142411	24	18	50518.7	0.356254	1	21.7778	17.9999	893284	0.0777872	0.299079	22.8889	18.0425	829731	64995.4	0.078333	845590	804683	851667	854171	829231	711195	735139	738245	961265	808772	736020	869136	840237	858369	987399	887132	832391
2543	unkown3468	0.0419656	0.142411	24	0	275631	0.215378	1	24.0327	6.63e-05	1.71043e+06	0.051576	0.225662	24.0163	3.31e-05	1.4887e+06	323029	0.216987	1603486	1556421	1885386	1796453	1297236	1245525	1709349	1119446	1431656	1163637	1076924	1382132	1964104	1534113	1409922	1640645	1.48853e+06
2600	unkown3527	0.0419656	0.142411	24	21	40568.8	0.322075	1	24.7059	17.9999	551275	0.0716876	0.284354	24.3529	19.5258	492410	59704.6	0.12125	471061	524046	515490	535784	423355	389106	517820	462359	480618	379674	475922	484052	647854	515636	520969	520645	491524
3026	unkown4176	0.0419656	0.142411	18	3	14739.8	0.353265	1	20	5.99997	70477.8	0.0772595	0.298157	19	4.43332	67350.9	14155.4	0.210173	77497	57258	74610	70446	81312	66722	78341	55536	53139	40595	49646	53697	95129	70985	72127	77560	67162.5
3082	unkown4304	0.0419656	0.142411	18	6	13073.7	0.999438	1	28	6	51876.2	0.17496	0.508227	23	6.29762	49153.4	6852.86	0.139418	32460	56381	29919	40801	43171	56265	60092	47977	24251	39078	23403	21580	179117	38011	60200	37526	49389.5
3088	unkown431	0.0419656	0.142411	18	0	294466	0.440967	1	26.9725	17.9999	495824	0.0923365	0.340505	22.4862	18.7462	520627	382935	0.735526	1265175	1122190	372193	1582724	202882	234688	288824	165820	224138	481476	577302	224505	1005657	324398	191309	461934	545326
3306	unkown4600	0.0419656	0.142411	24	21	14684.8	0.214391	1	20	17.9999	124656	0.0513809	0.225416	22	19.525	111150	13328.1	0.119911	137189	115296	111246	112297	101844	82061	81900	101812	123355	104125	100485	127854	125179	103222	133710	136513	112380
3315	unkown4610	0.0419656	0.142411	24	0	18256.4	0.191006	1	23.52	6.63e-05	80120.4	0.0467023	0.213155	23.76	3.35e-05	64766.1	24404	0.376802	87708	58982	85750	88042	53904	42882	69183	59266	66487	24299	31635	62889	78720	66247	73282	90126	64962.6
3362	unkown4704	0.0419656	0.142411	24	21	203844	0.25544	1	24.4321	6.63e-05	1.83041e+06	0.0593408	0.249187	24.2161	22.7026	1.73981e+06	218130	0.125376	1737743	2045025	1783964	1754900	1563428	1607766	1780159	1471735	1615677	1576782	1396830	1753869	2139393	1637496	2043689	1896662	1.73782e+06
3376	unkown4730	0.0419656	0.142411	18	6	79032.3	0.963882	1	20	6	966593	0.170201	0.503347	19	6.01667	913870	52042.3	0.0569471	933028	942904	817839	810610	1082362	1025884	759454	998672	718142	917793	757539	710397	1169924	871328	1044260	960875	907563
3532	unkown4981	0.0419656	0.142411	24	0	132653	0.262492	1	24.7059	6.63e-05	472194	0.060679	0.252922	24.3529	3.27e-05	341305	149058	0.436729	518074	571366	346577	452764	271029	187544	318905	272652	317326	175095	124190	346895	523372	195116	341030	472443	339649
3627	unkown5175	0.0419656	0.142411	24	21	13618.9	0.257898	1	27.6489	6.63e-05	44263.5	0.059808	0.250629	25.8245	24.2105	49993.4	16666.3	0.333369	23447	62036	42175	49396	29801	39106	42173	47817	40342	50848	19904	47272	61885	72581	71090	81366	48827.4
3664	unkown522	0.0419656	0.142411	18	15	360681	0.655129	1	20	12	1.26719e+06	0.126298	0.418006	19	13.6167	795541	565900	0.71134	919661	924421	443033	1256664	529220	479713	533694	620151	1694260	1121316	1038754	1214431	573000	546156	224538	521962	790061
3706	unkown5274	0.0419656	0.142411	18	0	47765.4	0.358851	1	20	17.9999	672256	0.078245	0.300327	19	18.05	634812	47377.7	0.0746326	624390	646179	728348	734654	489751	598467	582814	577897	607878	625497	699210	717586	747128	624344	627891	689661	645106
3792	unkown5400	0.0419656	0.142411	18	0	10703.1	0.566134	1	20	17.9999	88442.5	0.11261	0.387391	19	18.05	83684.2	9267.62	0.110745	112150	82420	93165	97791	76337	61744	76557	84142	95911	78275	84284	74619	95280	84062	85812	88616	85697.8
3882	unkown5510	0.0419656	0.142411	24	21	71531.3	0.240908	1	24.0327	17.9999	431737	0.056557	0.240181	24.0163	19.501	383375	76376.7	0.199222	381629	417281	428284	523094	356375	268937	427170	272153	308471	308230	333340	381239	510559	384452	434722	397216	383322
3891	unkown5522	0.0419656	0.142411	24	15	12711	0.258544	1	28	12	48070	0.0599307	0.250629	26	13.6964	38211.3	9408.03	0.246211	29736	37216	8580	14345	45153	28105	30174	40581	29327	58916	49054	54983	36902	65104	42776	46162	38569.6
3911	unkown5551	0.0419656	0.142411	24	21	15999.4	0.289521	1	24.1644	17.9999	121353	0.0657363	0.268418	24.0822	19.5053	106395	17179.2	0.161466	97246	121978	134548	102332	106650	86160	80623	95380	110831	100467	103395	76339	107801	136350	114431	126831	106335
3916	unkown5558	0.0419656	0.142411	18	6	11941.6	0.999975	1	20	6	101862	0.175031	0.508227	19	6.01667	94183.8	9593	0.101854	88125	92568	93887	56236	102216	105915	93865	105454	72658	85871	90642	74113	104017	126700	89622	106452	93021.3
4143	unkown5858	0.0419656	0.142411	18	3	25175.5	0.679733	1	20	6	304874	0.129989	0.423286	19	4.43333	296813	35468.2	0.119497	284676	292355	273614	326852	289154	295285	340437	294622	285427	221067	268026	251998	317714	333045	359850	307335	296341
4205	unkown5918	0.0419656	0.142411	24	9	24859.8	0.252037	1	24.0327	6	69449	0.058692	0.246693	24.0163	7.50102	51748.4	24708.9	0.477482	56122	34493	18228	38575	64676	66337	70790	75993	32873	89879	89624	56975	12531	51560	17202	52392	51765.6
4308	unkown63	0.0419656	0.142411	24	15	80775.8	0.210186	1	20.5594	12	829728	0.0505477	0.223446	22.2797	13.4645	734656	112999	0.153812	710428	602692	601638	788547	720108	664790	642914	663167	923360	856948	838908	699695	693314	771610	749974	781928	731876
4342	unkown731	0.0419656	0.142411	18	15	86398	0.890481	1	20	12	387410	0.160199	0.485877	19	13.6167	259733	152519	0.587215	236191	320863	146413	420024	127859	175963	320286	130628	399691	458203	441847	249900	320997	132399	71637	179190	258256

## Sheet: unique cycling AM in TM
ID	CycID	JTK_pvalue	JTK_BH.Q	JTK_period	JTK_adjphase	JTK_amplitude	LS_pvalue	LS_BH.Q	LS_period	LS_adjphase	LS_amplitude	meta2d_pvalue	meta2d_BH.Q	meta2d_period	meta2d_phase	meta2d_Base	meta2d_AMP	meta2d_rAMP	X0	X0.1	X0.2	X0.3	X6	X6.1	X6.2	X6.3	X12	X12.1	X12.2	X12.3	X18	X18.1	X18.2	X18.3	TM
352	PI 36:2	0.0579045	0.100947	24	9	377485	0.045197	0.21685	20	6	6.06521e+06	0.0181776	0.0437425	22	7.425	5.32268e+06	504063	0.0947009	5112822	4828254	5370527	4762763	6091604	6363003	5893113	5913118	5132895	5095408	5185342	4780436	5069048	4686298	5382189	4819225	5.28038e+06
444	TG 52:6	0.0579045	0.100947	18	6	60092.8	0.113829	0.32127	20	6	314593	0.0396925	0.0824715	19	6.01667	232537	85692.3	0.36851	151539	179200	194529	214070	380687	288094	347982	241609	193892	184621	215799	165855	162181	219070	207625	207696	222153
701	unkown1253	0.0579045	0.100947	18	9	117694	0.420431	0.727496	20	6	599044	0.114797	0.198669	19	7.6	387391	183339	0.473268	250689	266900	200213	70694	391633	770183	859504	374856	413589	346530	309315	173396	362180	444444	230393	157083	351350
774	unkown136	0.0579045	0.100947	24	21	1.33803e+06	0.240203	0.504102	20.464	17.9999	1.48498e+07	0.0733723	0.136909	22.232	19.504	1.33787e+07	1.38874e+06	0.103802	13101432	12498327	16198104	14478093	11264929	11705480	11943996	10763384	11387687	14129518	14983284	14009399	16617978	15816910	13452155	13512078	1.34914e+07
950	unkown1590	0.0579045	0.100947	18	6	99539.8	0.0498676	0.22491	20	6	343488	0.0197721	0.046687	19	6.01667	208179	134838	0.647704	110698	142932	198056	149102	408224	339371	388812	237543	122063	163333	115353	102248	179004	187814	110523	114349	191839
1003	unkown1659	0.0579045	0.100947	18	9	48704.5	0.0710513	0.255944	20	6	262651	0.0267148	0.0596453	19	7.6	172111	68272.2	0.396675	110590	134860	133559	83005	244589	291593	321621	192801	128529	152123	135943	92310	129961	160068	119621	107871	158690
1047	unkown1724	0.0579045	0.100947	24	12	95088.5	0.417468	0.725079	24.9858	12	550625	0.114159	0.197793	24.4929	12.0049	435772	124506	0.285714	318627	291665	348510	257482	654392	487736	359155	329292	636590	635249	529226	401434	588591	532763	353665	280413	437799
1052	unkown173	0.0579045	0.100947	24	9	180476	0.209566	0.459084	23.9024	6	875895	0.0656698	0.124809	23.9512	7.49698	717827	187995	0.261895	540220	559898	890520	495748	1088895	844003	889214	681468	770920	881198	831934	744543	627544	685558	414682	532617	717435
1090	unkown1788	0.0579045	0.100947	18	15	245779	0.100464	0.299071	20	12	883532	0.0357586	0.075821	19	13.6167	773716	259583	0.335502	763661	793680	1122865	871618	524817	469005	455614	450379	759802	1001779	864110	908436	792486	868762	719784	972437	771202
1125	unkown1826	0.0579045	0.100947	18	12	33062.4	0.373398	0.670392	20	12	269609	0.104519	0.183417	19	12.0333	225868	49689.3	0.219992	164860	188570	251341	196507	266066	177048	244557	195180	210582	297035	278794	292025	187941	213583	173768	182119	219998
1261	unkown2006	0.0579045	0.100947	18	15	65527.2	0.08558	0.277673	20	12	664957	0.0312555	0.0679008	19	13.6167	540036	116593	0.215899	457950	582123	505258	470772	554078	490483	470370	457882	607582	635997	724375	691874	497128	535584	443716	497341	538907
1546	unkown2381	0.0579045	0.100947	24	12	55396.2	0.771946	1	24.5682	12	799942	0.183615	0.296281	24.2841	12.0016	740224	82557.8	0.111531	524936	619132	892537	637357	835452	783224	781222	713509	790868	919060	764800	725038	743842	711863	706945	706147	740996
1658	unkown2518	0.0579045	0.100947	24	18	39475.5	0.226702	0.484791	20	12	198668	0.0700076	0.131721	22	14.85	168212	80171	0.476608	212858	169187	171899	155274	121707	111581	69628	127323	212758	174437	158847	248628	241915	230242	177613	119421	168957
1753	unkown2622	0.0579045	0.100947	18	6	27373.9	0.248907	0.515887	20	6	174994	0.075518	0.140044	19	6.01667	155123	14021.1	0.0903872	153192	155159	148715	190953	185011	160222	153040	201705	116696	102567	109946	121459	139848	150572	217810	147888	153424
1918	unkown281	0.0579045	0.100947	24	9	91461.1	0.301056	0.584235	24.2975	6.00001	1.17528e+06	0.088024	0.158795	24.1488	7.50953	1.07918e+06	112150	0.103922	1092017	1073298	1107891	875993	1160310	1212879	1253576	1074337	1080851	1228608	1145107	1076594	1102627	985458	813462	995220	1.07989e+06
1992	unkown2891	0.0579045	0.100947	24	9	40691.9	0.484729	0.801954	20	5.99999	613399	0.128358	0.218534	22	7.42499	210969	297191	1.4087	14986	10391	21990	23485	1174856	39022	1193544	46174	133268	182638	5054	70610	11140	21077	11858	16342	186027
2125	unkown3022	0.0579045	0.100947	24	12	42674.2	0.331383	0.619625	20	12	258995	0.0950494	0.169771	22	12.1	200871	64041.5	0.318818	137985	167993	253976	112329	172574	195188	239475	159725	223485	290335	289753	232407	166029	218482	142438	151320	197093
2244	unkown3147	0.0579045	0.100947	18	6	197488	0.913304	1	20	6	3347393	0.208346	0.329006	19	6.01667	3.20234e+06	139441	0.0435434	3246456	3123736	3003022	3140645	3323292	3148048	3398506	3519726	2658648	3184893	3114695	2757474	3618335	3496279	3289155	2944195	3.18544e+06
2357	unkown3267	0.0579045	0.100947	18	6	40035.7	0.181823	0.418164	20	6	292632	0.0584712	0.113081	19	6.01667	254233	34639.2	0.13625	268791	241401	239837	242698	288412	298169	301203	282746	256045	207509	204130	198151	227495	201003	299366	243617	250036
2359	unkown3269	0.0579045	0.100947	18	6	28433.6	0.0950965	0.29077	20	5.99999	109780	0.0341505	0.0730083	19	6.01666	71592.7	40613	0.567278	55589	41157	47406	44004	128194	105614	126936	78376	72017	54027	48161	38432	64428	66205	54913	41280	66671.2
2361	unkown3270	0.0579045	0.100947	18	9	20786.5	0.0483227	0.221479	20	6	88529	0.0192476	0.0457119	19	7.6	52489.1	26971.1	0.513842	40826	28153	31300	18141	98719	87958	94958	72481	44682	34881	32200	25002	52331	36112	35142	22109	47187.2
2390	unkown3309	0.0579045	0.100947	18	6	757062	0.149231	0.373492	20	6	8.53006e+06	0.0496972	0.0989336	19	6.01667	7.81968e+06	627627	0.0802625	8734323	7671810	7798168	6824896	8573356	8685601	8561055	8300227	6994176	6900033	7151856	7520989	7196676	8130575	7247420	7606794	7.74362e+06
2433	unkown3357	0.0579045	0.100947	18	6	147451	0.812607	1	20	6	977230	0.190872	0.305476	19	6.01667	849400	149645	0.176177	705537	739998	525123	899938	1007547	1010311	972047	919013	833050	789939	734853	753439	770471	781992	976352	880650	831266
2434	unkown3358	0.0579045	0.100947	18	9	10326.1	0.629325	0.947982	20	6	93577.2	0.157135	0.25921	19	7.6	78284.3	13158.8	0.16809	56827	72578	44679	82951	104523	86496	95741	87549	75204	55451	75729	83736	49678	80683	81882	77455	75697.6
2436	unkown336	0.0579045	0.100947	24	0	68115.2	0.565028	0.886974	20	6.63e-05	925936	0.144607	0.241547	22	3.65e-05	867053	76263.9	0.0879575	967908	911896	913711	910229	1084569	791086	816474	873789	719606	901533	765092	704551	818340	875436	955104	959196	873032
2487	unkown3412	0.0579045	0.100947	18	6	183645	0.250098	0.516457	20	6	2010106	0.0758103	0.140355	19	6.01667	1.8747e+06	95488.5	0.0509352	1868699	2032391	2003455	1754740	2223499	1914522	1941666	1960737	1575525	1380967	1602309	1609165	1781129	1751015	2177416	2232892	1.86313e+06
2491	unkown3416	0.0579045	0.100947	18	6	102777	0.414815	0.72201	20	5.99998	714926	0.113586	0.197104	19	6.01666	654638	41751.5	0.0637779	729742	683216	582697	682544	683151	666857	730084	779611	477521	471376	491859	444430	566028	620657	989199	794286	649579
2530	unkown3454	0.0579045	0.100947	24	3	58547.6	0.123896	0.336813	20	6.63e-05	502803	0.0425949	0.0870426	22	1.37504	458583	98638.9	0.215095	503934	463187	527267	516825	513878	440175	490223	547833	362103	316443	378877	397947	401800	496522	586978	477225	463826
2543	unkown3468	0.0579045	0.100947	18	6	171813	0.231095	0.491034	20	5.99998	1.63514e+06	0.0711075	0.133567	19	6.01666	1.50952e+06	86794	0.0574979	1593805	1581670	1376688	1646030	1625245	1827527	1510906	1576889	1259238	1035215	1107322	1314041	1479666	1447521	1939378	1662831	1.499e+06
2821	unkown3815	0.0579045	0.100947	24	6	26263.7	0.0688208	0.252681	20	6.00001	213636	0.0260032	0.0584327	22	6.05	167874	39796	0.237059	177846	152545	146248	141764	216852	197075	207288	233328	151428	120955	144952	156321	137007	126201	187653	149026	165406
2822	unkown3816	0.0579045	0.100947	24	6	16681.4	0.09767	0.294446	20	6.00001	158209	0.0349236	0.0744003	22	6.05001	128548	24896.3	0.193674	133601	120005	120411	115836	185127	153652	139942	154116	121587	100482	126979	97913	106478	104148	139309	112468	127003
2828	unkown3823	0.0579045	0.100947	24	6	15317.2	0.177148	0.411208	20	6	138905	0.057235	0.111024	22	6.05	113003	21843.6	0.193302	125726	113582	96257	90825	167313	130399	122898	135010	116951	94483	90101	90479	106608	86088	112899	106749	111648
2830	unkown3825	0.0579045	0.100947	24	3	19507.7	0.268181	0.539962	21.995	6	122479	0.0802077	0.147047	22.9975	4.57408	107039	15143	0.141472	131282	111378	127745	101212	103985	125317	124195	136420	119334	65945	92606	87193	93742	79451	110846	97965	106788
2840	unkown3835	0.0579045	0.100947	18	6	15257.6	0.859233	1	20	6.00002	95854.2	0.199047	0.31665	19	6.01667	82444.1	13290.3	0.161204	81980	78641	76279	66254	95234	99975	97136	91072	87553	61797	60919	57695	70457	58863	115875	93608	80833.6
2999	unkown4126	0.0579045	0.100947	24	9	16598.3	0.288388	0.567225	25.2722	6	121424	0.085038	0.154646	24.6361	7.54376	100513	20076.5	0.19974	112603	112040	84629	94802	128783	123949	86796	146168	100725	124669	97595	103492	72299	76413	106155	45850	101060
3026	unkown4176	0.0579045	0.100947	18	6	24236.8	0.173162	0.406502	20	5.99999	78842.5	0.0561753	0.109391	19	6.01666	54798.3	25820.3	0.471187	58838	35158	33486	26062	83826	69911	94030	67603	57941	42980	39216	30614	45931	53217	50827	37071	51669.4
3110	unkown4334	0.0579045	0.100947	24	9	30585.4	0.0379348	0.209809	20	6	191406	0.0156416	0.0387706	22	7.425	107819	56504.5	0.52407	88465	70758	72294	67087	171421	198645	247492	148066	90728	71087	60742	84304	72501	104894	55253	45487	103076
3195	unkown4465	0.0579045	0.100947	24	18	24947.8	0.326398	0.614381	20.7529	12	146690	0.0939062	0.167863	22.3765	14.8606	130382	32010.1	0.245509	95733	131433	124699	146968	106046	99287	112376	104908	107429	151870	178686	148777	116028	157285	161719	145772	130564
3352	unkown4688	0.0579045	0.100947	18	3	28588.3	0.816777	1	25.7143	6.63e-05	424486	0.191609	0.306438	21.8571	1.82146	417290	127281	0.305018	464762	395456	399183	438542	438174	443237	309753	438508	434333	178789	315334	406757	415171	515009	682504	497274	423299
3457	unkown4873	0.0579045	0.100947	18	12	17571.2	0.223142	0.479453	20	12	76595	0.0691129	0.130255	19	12.0333	60407.1	16811	0.278295	60834	54300	39526	39028	41185	75023	67040	42790	77864	72592	74822	81102	53177	54189	37799	63467	58421.1
3468	unkown4887	0.0579045	0.100947	18	15	40567.8	0.081932	0.271501	20	12	193341	0.0301298	0.0658512	19	13.6167	173599	42418.8	0.24435	192311	216993	179687	161654	100509	136668	126272	132145	207963	194339	183344	187717	180642	222688	184528	163544	173188
3598	unkown5126	0.0579045	0.100947	24	18	97615	0.371987	0.669456	21.5648	17.9999	1.00428e+06	0.104206	0.182939	22.7824	18.0515	928571	59294.1	0.0638552	907277	970605	846642	903765	778166	813291	788138	938811	1127251	784460	1033636	990983	933918	975686	1065499	1042017	931259
3599	unkown5127	0.0579045	0.100947	18	3	83728.9	0.623701	0.943923	20	5.43e-05	489319	0.156055	0.257616	19	1.58336	454089	100911	0.222228	515790	462709	441625	537153	513412	322731	524691	553147	432929	265021	343488	398190	538013	453538	690346	546471	471203
3631	unkown5182	0.0579045	0.100947	18	6	23455.8	0.946788	1	20	6	90860.5	0.214011	0.335834	19	6.01667	79988.7	12680.9	0.158534	55277	56383	43315	101693	95190	73687	83372	111193	62585	21733	49016	42806	110884	106884	132157	109057	78452
3749	unkown5333	0.0579045	0.100947	18	3	35776.1	0.831014	1	20	6.63e-05	171091	0.194117	0.31001	19	1.58336	153434	46308.3	0.301813	176875	171307	174512	161671	262362	139583	128749	113297	120546	89896	117989	118653	110028	233730	196012	265386	161287
3759	unkown5349	0.0579045	0.100947	18	6	69140	0.794383	1	20	6	296801	0.187634	0.301794	19	6.01667	244709	48559.7	0.198439	282801	200089	177958	238050	341622	226061	277649	341872	191483	109383	177911	138060	170934	209335	372903	365080	238824
3931	unkown5573	0.0579045	0.100947	24	21	15731	0.523808	0.840104	23.52	17.9999	133261	0.136355	0.229892	23.76	19.4868	119120	19466.8	0.163421	120818	115772	149583	138356	119655	102644	95788	90465	112832	106050	103032	121123	126502	126087	178728	101726	119323
4171	unkown5886	0.0579045	0.100947	18	6	13096.9	0.720977	1	20	6	67065	0.174343	0.28294	19	6.01667	55027.2	12178.9	0.221326	48927	43361	35998	65761	67664	52879	63311	84406	41445	44900	48839	37692	41264	61874	52785	65716	53551.4
4194	unkown5907	0.0579045	0.100947	18	6	11445.1	0.325046	0.612859	20	5.99998	90732.2	0.0935954	0.16744	19	6.01666	79317.8	9246.74	0.116578	84738	58297	85378	91233	93455	72049	98110	99315	65917	53258	64700	56330	81300	74506	98428	74143	78197.3
4204	unkown5917	0.0579045	0.100947	18	9	10177.4	0.163232	0.391539	20	6	64265	0.0535122	0.105113	19	7.6	47361.5	12645.5	0.267	33549	43178	30003	38472	57199	56607	58885	84369	39310	35405	31769	48314	37016	46903	44983	32049	44875.7
2837	unkown3832	0.0683156	0.119051	24	6	12748.1	0.114296	0.321771	20	5.99999	82201.8	0.0456982	0.0922752	22	6.05	66493.6	13063.4	0.196461	80367	75680	46147	57725	87447	71893	85741	83726	62360	59226	55132	56076	61546	57948	56076	53843	65683.3
606	unkown1154	0.0787266	0.129394	24	9	44517.7	0.0214091	0.204321	20	6	269688	0.0124484	0.0323773	22	7.425	147251	81842.7	0.555805	94983	69784	140652	80038	271209	282080	274755	250708	82464	111888	119959	85035	110497	115612	92351	64099	140382
698	unkown125	0.0787266	0.129394	18	0	40528.5	0.225535	0.483443	20	12	390887	0.0893296	0.160701	19	15.2	369610	67172.4	0.181739	426334	366612	485598	376782	340434	314447	273488	312270	366044	396259	403225	398021	401502	398583	375206	387888	376418
699	unkown1250	0.0787266	0.129394	18	9	72302	0.405218	0.710274	20	6	253244	0.141805	0.237395	19	7.6	158566	77914.4	0.491369	109744	107469	56553	26883	225901	332579	309712	144782	158370	153597	111478	46813	177875	193659	70812	65769	143250
700	unkown1252	0.0787266	0.129394	18	9	100802	0.280229	0.556024	20	6	337494	0.106202	0.186081	19	7.6	191713	124704	0.65047	93926	90202	76215	7257	287845	401653	500967	159509	183095	173432	132571	61097	176430	225854	69990	35142	167199
859	unkown1472	0.0787266	0.129394	18	6	186865	0.221276	0.476323	20	6	539001	0.0879747	0.15877	19	6.01667	351789	200093	0.568786	310840	245716	238361	103157	534381	564048	626065	431510	286906	283661	244226	145164	384547	431688	238821	171584	327542
914	unkown1539	0.0787266	0.129394	24	3	349205	0.187408	0.426873	28	6.17e-05	1.30362e+06	0.0769603	0.142091	26	1.62503	919627	199892	0.217362	1235454	1251300	1623052	1104691	1432765	752679	624281	1117687	883192	556018	718767	637734	432862	617339	630969	1034676	915842
962	unkown1600	0.0787266	0.129394	24	12	79905.9	0.150644	0.374824	25.4179	12	196356	0.0644526	0.123118	24.7089	12.0099	139677	75241.1	0.538678	45512	66891	78167	59371	201376	144428	190410	161681	202047	173246	206168	203964	212208	204432	81291	31917	141444
965	unkown1604	0.0787266	0.129394	18	0	98918.9	0.2895	0.567673	20	12	468078	0.108974	0.19042	19	15.2	417521	138255	0.331132	439029	447091	640008	519916	362681	290024	271339	264026	427875	460191	532560	451685	482069	491688	350896	473475	431535
981	unkown163	0.0787266	0.129394	18	0	6.77855e+06	0.134844	0.35187	20	12	4.995e+07	0.0588689	0.113607	19	15.2	4.53929e+07	1.12096e+07	0.246945	50490519	48603872	57866550	50131695	37344451	36678804	35024987	31808216	41488708	52738810	57660171	47912432	52302511	52413005	43848130	48153189	4.65291e+07
1644	unkown2504	0.0787266	0.129394	18	0	10278.2	0.818808	1	23.3952	17.9999	49874.9	0.241196	0.370376	20.6976	18.311	31381.3	14848.6	0.473167	20677	31180	41327	59468	14171	13681	15186	19265	22110	22504	42681	34703	113219	40068	26620	19593	33528.3
1758	unkown2627	0.0787266	0.129394	24	3	41105.5	0.131633	0.347144	20	6.00001	368419	0.0577169	0.111814	22	4.67501	328748	48802.8	0.14845	365971	328687	301771	355890	410384	353703	364436	345154	277341	273468	298292	268887	296569	290398	376641	328416	327250
1771	unkown2640	0.0787266	0.129394	18	6	154106	0.0287808	0.204321	20	6	348502	0.0160642	0.0396549	19	6.01667	181797	172614	0.949486	53554	69815	104822	134911	393555	351738	365312	283403	82518	156541	96179	64351	84893	121081	120760	90642	160880
1841	unkown273	0.0787266	0.129394	24	18	26748.8	0.408111	0.714512	27.1385	17.9999	375574	0.142589	0.238619	25.5692	18.068	349141	11562.1	0.0331158	329044	325507	336383	317725	312873	330178	310421	360421	392130	334577	395188	331456	331446	385696	423239	361917	348638
2006	unkown2904	0.0787266	0.129394	24	9	11228.5	0.713495	1	21.8859	6	125012	0.217907	0.340318	22.9429	7.4467	104751	18582.4	0.177396	87169	92136	99307	106317	188206	103708	87189	120945	113874	111974	101366	98378	87753	102488	77249	84616	103917
2046	unkown2949	0.0787266	0.129394	18	12	18505.7	0.222669	0.478754	20.9501	12	139152	0.0884186	0.159373	19.4751	12.0692	119352	21589.6	0.180889	102721	110253	112248	81457	115897	149743	100924	108488	129928	127937	150728	148015	108244	124239	97835	102631	116956
2365	unkown3274	0.0787266	0.129394	24	3	21125	0.217015	0.471227	20	6	160238	0.0866129	0.15694	22	4.675	141441	21430.9	0.151519	178759	147863	141193	132489	171149	168181	146894	154729	138039	109131	105488	117756	119380	118280	167078	136117	140783
2366	unkown3275	0.0787266	0.129394	24	3	22873.1	0.337262	0.627283	20.3695	5.99999	119841	0.122898	0.210909	22.1848	4.65389	104589	16569.1	0.158421	137883	123480	94349	98926	118109	121577	122561	117117	91325	79989	78939	88617	80310	85111	138696	88961	104122
2458	unkown3381	0.0787266	0.129394	24	9	35615.9	0.547117	0.867114	20.464	6	510733	0.17853	0.288903	22.232	7.42769	458697	39699	0.0865472	424053	477301	440457	432586	490272	510645	559279	482735	438353	351258	476849	526964	349943	444908	416343	469940	455743
2462	unkown3387	0.0787266	0.129394	18	3	86697.3	0.985744	1	20	6.00001	1657954	0.275971	0.416264	19	4.43334	1.62759e+06	134314	0.0825237	1659429	1630215	1376284	1729021	1621847	1769677	1598901	1641391	1499640	1375105	1523284	1546746	1528371	1695453	2043886	1773515	1.6258e+06
2584	unkown3509	0.0787266	0.129394	24	0	19989.6	0.355275	0.650543	24.2975	6.63e-05	183287	0.128007	0.218182	24.1488	3.3e-05	161635	27183.9	0.16818	211341	174313	139326	208167	141691	147537	150768	164897	134116	125380	153824	151859	175045	157942	153489	194389	161505
2643	unkown358	0.0787266	0.129394	18	9	179823	0.273394	0.546787	26.0177	6	369520	0.104143	0.1829	22.0088	8.03997	249626	148110	0.593327	12329	25048	104734	14851	532853	260922	417822	266481	298140	359198	303225	275582	372219	369035	107172	62726	236396
2739	unkown3709	0.0787266	0.129394	18	9	505478	0.728022	1	20	6.00001	1.98026e+06	0.221189	0.343991	19	7.6	1.30842e+06	674857	0.51578	473999	486974	405629	794017	3424482	742141	858272	2896126	1108524	809663	1346651	1492186	756114	858513	1173580	1185269	1.17576e+06
2769	unkown3744	0.0787266	0.129394	24	3	67338	0.204899	0.450779	28	5.2e-05	201026	0.082704	0.151054	26	1.62502	134174	47139.1	0.351327	189974	195687	252529	165913	208826	184709	176286	38942	131872	64786	115970	44529	101719	129430	50509	80825	133282
2864	unkown3861	0.0787266	0.129394	18	9	28723.2	0.777711	1	25.8651	6.00003	61895.8	0.232243	0.358213	21.9326	8.02703	47180.4	22564.7	0.478264	26082	16404	4893	11544	40152	67153	76863	63415	136887	43550	49002	12204	58975	66945	39622	7764	45090.9
2974	unkown4059	0.0787266	0.129394	24	3	197413	0.129899	0.345217	28	6.63e-05	1.12305e+06	0.0570922	0.110842	26	1.62503	782884	55088.4	0.070366	975924	1224614	1227560	1064092	695045	811831	762737	619695	743402	514524	840252	518660	479425	658974	501026	871693	781841
2986	unkown4092	0.0787266	0.129394	24	6	57509.9	0.192811	0.435225	21.1511	6.00001	271089	0.0787479	0.144842	22.5755	6.02399	219019	28015.7	0.127914	293965	266936	229234	181577	279648	315218	253745	235746	252921	159795	154024	118692	210212	185937	199693	146837	217761
2989	unkown4101	0.0787266	0.129394	18	6	109878	0.0344409	0.208722	20	6	232930	0.0187366	0.0447102	19	6.01667	103493	133341	1.28841	39169	44286	40085	14462	195405	253186	306631	176496	46987	36178	41340	17257	60276	68263	27089	30242	87334.5
3013	unkown416	0.0787266	0.129394	18	0	139251	0.479865	0.795659	24.5682	6.63e-05	406378	0.16154	0.265215	21.2841	2.87e-05	255915	129418	0.505706	352368	502502	432312	338337	102727	186287	278472	136255	186274	194919	219506	87895	266970	131026	213591	696034	270342
3027	unkown4177	0.0787266	0.129394	18	6	68864.6	0.0628879	0.242855	20	6	223660	0.0312315	0.0678814	19	6.01667	146591	80848.3	0.551523	127912	91646	96961	85715	244985	213240	251980	184433	132203	121063	100959	73660	122007	134248	127788	79901	136794
3074	unkown4295	0.0787266	0.129394	18	6	224355	0.0160812	0.204321	20	6	445568	0.00971274	0.0265883	19	6.01667	227686	222156	0.975715	131936	122985	123444	105846	445668	474642	437912	424052	192092	107010	102441	87223	120734	135354	111744	89152	200765
3376	unkown4730	0.0787266	0.129394	24	9	68587.2	0.465399	0.779989	24.0327	6.00002	962284	0.157792	0.260198	24.0163	7.50103	889409	91328.8	0.102685	909100	796642	808456	853178	880346	1160621	922911	885260	980701	826554	894823	1050353	802183	855379	827098	777956	889473
3384	unkown4750	0.0787266	0.129394	18	3	134591	0.682462	0.9977	20	6.63e-05	512837	0.210819	0.332329	19	1.58336	455439	121380	0.266511	520845	588344	346352	595809	552569	315870	553584	512762	382794	315651	340283	321999	425686	456405	789234	598204	476024
3490	unkown4909	0.0787266	0.129394	18	15	26881.9	0.848788	1	20	12	281032	0.247624	0.3787	19	13.6167	269207	29365	0.10908	305081	281076	307966	259303	248644	275930	224385	215797	288938	263667	279671	291854	285106	254311	267243	253786	268922
3746	unkown533	0.0787266	0.129394	24	0	327367	0.487565	0.80517	23.6461	6.63e-05	781397	0.163521	0.26798	23.8231	3.34e-05	502002	482418	0.960988	947198	626933	599391	952078	338802	237939	298588	391609	162008	200739	138381	107541	154445	110434	1644911	1166574	504848
4234	unkown5957	0.0787266	0.129394	18	6	21054.1	0.635222	0.954499	20	6	88251	0.199813	0.317644	19	6.01667	64321.3	25440.1	0.395516	59222	27929	61541	43836	118995	101054	62971	69984	69812	40166	41730	38456	60850	76267	38062	68940	61238.4
60	FA 14:0 (myristic acid)	0.105571	0.163898	18	6	2.08303e+06	0.474439	0.790311	20	5.99999	7.00684e+06	0.200047	0.317904	19	6.01666	5.04752e+06	2.14609e+06	0.425178	5567582	3606607	3130966	1866028	6793597	7229206	8023417	5981149	4235910	4588692	4295561	2621039	5991375	6182439	3658611	2827089	4.78745e+06
181	PC 35:2 Isomer B	0.105571	0.163898	24	15	297922	0.317834	0.604823	20	12	3138775	0.147456	0.245307	22	13.475	2.76665e+06	460558	0.166468	2154060	2825653	2607937	2708537	2351387	2812001	2644450	2295187	2720003	3401432	3330149	3103516	2902070	3182572	2382871	2646394	2.75426e+06
380	PS 36:3|PS 18:1_18:2	0.105571	0.163898	24	15	685631	0.323689	0.611983	20	12	1.19394e+07	0.149549	0.248148	22	13.475	1.07987e+07	1.46392e+06	0.135565	10340887	11516603	9599623	9675562	10887810	9778589	9869692	10154638	10255255	12720938	13000003	11781209	11421337	10750607	10374191	10022150	1.07593e+07
482	unkown1024	0.105571	0.163898	18	6	222131	0.810242	1	20	6	854550	0.295858	0.440934	19	6.01667	625106	208399	0.333382	738716	597247	765887	195993	824275	965062	1253854	375011	542326	305854	363222	148531	902129	898026	504101	217408	599853
616	unkown1167	0.105571	0.163898	24	0	67711.8	0.353291	0.647173	20.5594	6.63e-05	633659	0.159961	0.263102	22.2797	3.59e-05	561281	81443.7	0.145103	732382	561877	735866	504513	510463	639988	620527	554593	403980	509584	447332	495123	608753	671457	570499	499620	566660
800	unkown1392	0.105571	0.163898	18	15	47605.3	0.999919	1	20	12	249141	0.342914	0.49603	19	13.6167	213138	63820.8	0.299434	230032	263792	312879	196931	187324	98094	223401	185409	190418	262689	296245	247213	228631	165818	163853	147585	212520
913	unkown1538	0.105571	0.163898	24	18	85627.3	0.0985262	0.296038	20	12	455674	0.0578926	0.112106	22	14.85	389053	201394	0.517651	482014	382662	495385	332841	348159	245095	185469	156489	457176	543746	448691	373082	527634	470975	409086	396316	390926
1001	unkown1657	0.105571	0.163898	18	0	45240	0.139093	0.359078	20	17.9999	243135	0.0766657	0.141717	19	18.05	210023	45715.9	0.217671	217269	253737	323369	244418	181998	125082	155179	95638	225681	225667	257831	240881	254956	289969	209476	218140	219956
1091	unkown1789	0.105571	0.163898	18	0	69659.9	0.149627	0.374274	20	12	313199	0.0813185	0.148803	19	15.2	267364	122564	0.458414	289149	317066	445101	301143	235119	140786	125856	122207	283769	349022	319469	300535	330961	305781	237897	372736	279787
1093	unkown1790	0.105571	0.163898	18	15	175167	0.0652209	0.245942	20	12	471741	0.0411634	0.0847703	19	13.6167	396606	165248	0.416655	396745	471218	555412	412615	223148	218908	200597	187101	362922	534690	518826	470525	424593	472623	364444	505728	395006
1199	unkown1924	0.105571	0.163898	18	6	206731	0.018024	0.204321	20	6	374335	0.0138228	0.0351216	19	6.01667	159101	218583	1.37387	48956	77240	63914	33183	342279	361457	460893	332711	46793	32532	65499	49754	38138	35330	76799	56324	132613
1341	unkown2110	0.105571	0.163898	24	3	22936.2	0.801247	1	23.2718	6.63e-05	284972	0.293518	0.438332	23.6359	1.47728	253629	50965.3	0.200944	313186	327986	240474	258241	272401	276928	157492	263592	233766	231295	191696	214965	243620	235570	362605	239980	253987
1449	unkown2245	0.105571	0.163898	18	15	93365	0.445569	0.756594	20	12	396822	0.190827	0.305476	19	13.6167	325960	109806	0.33687	270806	303902	491060	317334	285266	193428	196573	234408	276020	409186	486652	415428	341675	289678	331116	355815	324897
1576	unkown2422	0.105571	0.163898	18	6	564814	0.695248	1	20	6	7.08503e+06	0.265103	0.401482	19	6.01667	6.66745e+06	364504	0.0546692	7267414	6204171	5954947	6986967	6527392	7072269	6930992	7809456	5794761	6196093	5898041	6113913	6548591	6019600	7484802	7163051	6.62328e+06
1974	unkown2870	0.105571	0.163898	18	3	76250.9	0.139824	0.360528	20	6.26e-05	396712	0.0769911	0.142091	19	1.58336	347650	69966.1	0.201255	372969	368593	408537	436749	441363	335091	344042	432872	277376	286474	227341	274415	373384	299654	438805	434584	359516
2300	unkown3203	0.105571	0.163898	18	6	35677.1	0.987253	1	20	6.00001	259959	0.339899	0.493488	19	6.01667	232751	34461.3	0.148061	252238	208619	173369	150730	253325	282380	229706	274425	198451	249317	245626	193524	212045	224402	252516	256526	228575
2460	unkown3385	0.105571	0.163898	24	0	51208.1	0.858492	1	25.2722	5.43e-05	1.27573e+06	0.308234	0.45653	24.6361	2.65e-05	1.26605e+06	110080	0.0869473	1259734	1253091	1242553	1347529	1245235	1315060	1200068	1194619	1181392	1150674	1173233	1250192	1221995	1221542	1572444	1393303	1.26392e+06
2523	unkown3448	0.105571	0.163898	24	21	12924.9	0.316315	0.603206	28	17.9999	286251	0.146912	0.244581	26	19.7321	254520	17366.9	0.068234	266017	232478	240476	232779	246742	246488	249482	222196	260095	260891	222651	225621	262449	314385	278028	290142	253182
2582	unkown3507	0.105571	0.163898	24	9	54263.7	0.381273	0.681006	23.1496	6	403936	0.169563	0.275777	23.5748	7.47538	350308	59881.1	0.170938	350622	309865	292651	278730	486056	456785	363598	309305	373503	324674	403116	386640	282702	329157	362289	277858	349222
2597	unkown3524	0.105571	0.163898	24	18	14769.3	0.262005	0.533232	23.52	12	195350	0.126898	0.216619	23.76	14.9712	184733	15520	0.0840133	175337	193351	167127	163304	159518	181845	182001	170853	207507	202344	188226	183323	179043	211742	199718	190511	184734
2673	unkown3615	0.105571	0.163898	24	18	37746.8	0.203784	0.449202	20	12	230346	0.104106	0.1829	22	14.85	205612	74771.4	0.363653	217777	181262	280611	200850	139623	142310	152690	162357	208979	180615	264211	267581	212398	260309	220007	209343	206308
2781	unkown376	0.105571	0.163898	18	6	29600.6	0.190508	0.431458	20	6	162059	0.0986785	0.175119	19	6.01667	133243	23757.3	0.1783	138234	124134	171423	111529	187931	183292	161962	115052	84979	106769	121213	101393	125778	124975	104891	122274	130364
2922	unkown3935	0.105571	0.163898	18	6	32573.1	0.97681	1	20	6	191056	0.3374	0.490782	19	6.01667	167487	22603.2	0.134955	205088	145616	156225	117757	165727	191958	245297	161242	188373	107793	117423	91123	227879	218451	175886	120129	164748
3088	unkown431	0.105571	0.163898	24	6	77630.1	0.0344225	0.208722	20	6	556121	0.0240477	0.0547082	22	6.05	237369	302009	1.27232	38221	89763	132025	183712	475914	779951	578169	390451	126329	82106	185119	56040	88582	99005	88291	104479	218635
3182	unkown444	0.105571	0.163898	18	6	76743.2	0.223695	0.480183	20	5.99998	335514	0.112076	0.195009	19	6.01666	260733	53023.7	0.203364	283405	263913	321794	300274	408100	291277	309202	333475	134035	106510	217261	111639	259674	159059	133112	436195	254308
3448	unkown4860	0.105571	0.163898	24	6	29754.3	0.236897	0.499254	20	6	136370	0.117256	0.201996	22	6.05	85123.1	40002.5	0.469937	115878	44307	85784	73536	214652	141594	103920	85314	54869	61447	44324	44099	52727	27803	100775	71239	82641.8
3850	unkown5473	0.105571	0.163898	18	6	99673.8	0.914997	1	20	6	1.70077e+06	0.322364	0.473416	19	6.01667	1.62079e+06	76491.6	0.0471941	1517845	1437271	1771994	1622713	1648331	1647504	1690393	1816861	1657538	1382296	1451390	1538959	1581409	1627638	1763973	1628159	1.61152e+06
4157	unkown5871	0.105571	0.163898	18	6	8873.13	0.747669	1	20	6	107762	0.279353	0.419961	19	6.01667	102226	3000.38	0.0293505	118495	92309	95119	119829	121690	109280	104007	96071	100166	89929	65780	83751	95403	95641	138841	103485	101862
4205	unkown5918	0.105571	0.163898	18	6	27603.3	0.437656	0.746531	20	6	111740	0.188266	0.302594	19	6.01667	83137.1	27270.9	0.328023	73141	88601	72580	62936	131875	95756	112354	106977	55173	49944	67173	68425	110838	110841	41738	28967	79832.4
4400	unkown833	0.105571	0.163898	24	12	1.25042e+06	0.192764	0.435225	25.7143	12	2.6362e+06	0.0996076	0.176406	24.8571	12.0143	1.84013e+06	1.0891e+06	0.59186	588690	659712	659603	582323	2434717	2320797	2648776	2242886	2974627	2408156	2723354	2438656	3554022	2545718	559076	596446	1.8711e+06
4402	unkown835	0.105571	0.163898	18	6	199957	0.125468	0.339069	20	6	1.39138e+06	0.0705213	0.132632	19	6.01667	1.04832e+06	347009	0.331014	940208	905959	976631	721699	1316800	1675202	1589147	984378	854092	852882	784081	936714	1045668	830720	912599	773526	1.00627e+06
4426	unkown877	0.105571	0.163898	18	9	1.45795e+06	0.0221825	0.204321	20	6	4667840	0.0165258	0.0405504	19	7.6	1.89743e+06	2.00548e+06	1.05695	283257	262891	545539	528252	4513212	4812134	5750236	3595778	488103	710120	433605	98055	1087703	322378	343895	275957	1.50319e+06
4464	unkown937	0.105571	0.163898	24	21	307064	0.414882	0.72201	20	18	2.20054e+06	0.18081	0.292067	22	19.525	1.90585e+06	343388	0.180176	1886135	1882667	2645044	2259453	1152503	1460625	1921262	1453411	1506110	1668030	2340002	2023527	1941895	1849671	2268594	2742002	1.93756e+06
4484	unkown963	0.105571	0.163898	18	9	175973	0.0650216	0.245807	20	5.99999	799422	0.0410587	0.0845932	19	7.6	491572	240248	0.488735	179094	356888	277093	362610	817991	923603	878605	577488	234685	323576	499723	349313	459136	333740	175421	360545	444344
472	unkown1013	0.139706	0.206312	18	9	280141	0.836623	1	25.5652	6	1402402	0.367779	0.527645	21.7826	8.00177	1.19189e+06	217903	0.182821	997686	898983	802935	863420	1984363	1067418	1252841	1304986	885231	1318215	1426853	1301919	1384945	1232911	1166654	835833	1.17032e+06
724	unkown1276	0.139706	0.206312	18	0	179509	0.50067	0.817405	28	12	699920	0.256007	0.389991	23	4.92857	753026	206361	0.274043	950331	991829	1151682	845640	568679	714972	800518	520287	744574	734289	783708	537111	911496	611478	550812	699094	757281
754	unkown1330	0.139706	0.206312	18	9	410535	0.604292	0.924291	20	6.00001	4418363	0.293111	0.43787	19	7.60001	3.37323e+06	885949	0.262641	3647283	2262582	3513061	1235452	5874638	4236976	4040965	3520873	4028261	3342404	3221543	1455553	3718537	3091626	2453521	1541894	3.19907e+06
952	unkown1592	0.139706	0.206312	24	6	78832.5	0.0535003	0.227629	20	6	536685	0.0440707	0.0894505	22	6.05	334964	188341	0.562273	234205	275829	263682	227724	466985	640098	588230	451428	253091	285170	235125	211703	270777	382263	212057	174125	323281
954	unkown1594	0.139706	0.206312	18	6	68140	0.14494	0.367361	20	6	243844	0.0992133	0.175885	19	6.01667	173562	73004.1	0.420622	134174	153097	135508	110882	217114	256826	270624	230812	118120	171568	140664	101709	154787	221473	105722	112368	164716
1005	unkown1660	0.139706	0.206312	18	6	154987	0.029298	0.204321	20	6	433960	0.0265989	0.0594456	19	6.01667	261169	176492	0.675774	140036	169715	212607	173347	481469	418701	477944	357727	180333	178271	179649	132124	210330	222209	165303	136750	239782
1061	unkown1738	0.139706	0.206312	18	6	66585.4	0.255981	0.524522	20	5.99999	216235	0.154881	0.255959	19	6.01666	147912	72355.3	0.489178	169286	121157	36036	93940	142484	227040	239481	255934	89200	115332	161483	94874	118407	145011	122312	94327	139144
1086	unkown1782	0.139706	0.206312	18	6	64950.6	0.141253	0.361755	20	6	138876	0.0971977	0.172856	19	6.01667	69245.6	73858.4	1.06662	28463	12638	41681	14371	160563	106302	160751	127887	14525	57819	27725	20769	118993	31444	8838	31958	60295.4
1418	unkown2205	0.139706	0.206312	18	6	24609.8	0.930383	1	20	6	116607	0.395189	0.562417	19	6.01667	94944.3	22820.1	0.240352	112061	39459	81609	90490	95932	124467	130061	115969	69253	128102	45149	73506	100664	73673	93385	101083	92178.9
2486	unkown3411	0.139706	0.206312	24	3	83371.8	0.526809	0.843717	20	6	933845	0.265627	0.40214	22	4.675	856836	97050.3	0.113266	808925	917539	910994	915940	1110490	905104	910515	809272	802544	646578	651637	790178	725503	776827	1064775	914895	853857
2497	unkown3423	0.139706	0.206312	18	3	186214	0.0464035	0.218476	20	6.63e-05	1.13929e+06	0.0391474	0.0816249	19	1.58336	1.03285e+06	168864	0.163493	1171644	1099256	1101409	1184832	1154162	1205439	1019059	1119852	801980	847034	801061	917768	1040965	1094286	1226301	1198749	1.06149e+06
2638	unkown3573	0.139706	0.206312	18	15	813254	0.0410267	0.213271	20	12	2.13029e+06	0.0353172	0.0750262	19	13.6167	1.76746e+06	839884	0.475192	1715667	1949821	2228886	2325089	934928	24263	1081196	853931	1764113	2177976	2219184	2359888	2147329	2345747	1830860	2190379	1.75933e+06
2890	unkown3895	0.139706	0.206312	24	3	29932.7	0.345772	0.637022	20	6.00001	160790	0.194684	0.310586	22	4.67501	129157	37343.8	0.289135	112076	189038	135396	115827	153166	201738	176208	112050	136360	87399	86919	66823	115782	144020	109338	106036	128011
2959	unkown4011	0.139706	0.206312	24	6	68926.3	0.199173	0.444468	20.2759	6.00001	463456	0.127492	0.217469	22.1379	6.04276	398195	34055.6	0.0855249	506576	375643	445245	369138	403843	516271	509487	424224	405268	268921	349941	297471	369412	408256	362240	327591	396220
3362	unkown4704	0.139706	0.206312	18	6	116212	0.376006	0.674537	20	5.99998	1674974	0.207304	0.327475	19	6.01666	1.60906e+06	37857.7	0.0235279	1599707	1843796	1542901	1607312	1733956	1740883	1593306	1631751	1426315	1290619	1315262	1496465	1490188	1601105	1924042	1833910	1.60447e+06
3447	unkown486	0.139706	0.206312	18	6	250541	0.24396	0.509616	20	6	832417	0.149247	0.247738	19	6.01667	518391	329983	0.636553	227140	588100	148536	346630	900910	682321	1197110	549328	279106	406635	387539	322659	361194	578026	258511	420717	478404
3500	unkown4923	0.139706	0.206312	18	6	28762.1	0.748507	1	20	5.99998	225209	0.340681	0.494096	19	6.01666	203769	17017	0.0835109	224771	208821	155591	231706	259220	229154	225989	186473	184080	144929	146334	172670	194091	165923	285361	212204	201707
3532	unkown4981	0.139706	0.206312	24	3	61158.5	0.905546	1	22.9091	5.08e-05	375136	0.388062	0.553143	23.4545	1.46594	310558	89080.2	0.286839	379177	401187	348359	371824	299518	231971	358210	368450	272449	140914	181663	358359	144824	305807	547134	274722	311536
3741	unkown5323	0.139706	0.206312	24	0	42644.7	0.357438	0.651859	20	6.63e-05	223184	0.199596	0.317411	22	3.65e-05	187487	43694.5	0.233053	267219	201070	226328	198119	264973	139925	242111	132355	142838	136416	146405	124593	196999	184844	201342	249065	190913
3748	unkown5331	0.139706	0.206312	18	6	59161.9	0.56037	0.881503	20	5.99998	227775	0.277714	0.418193	19	6.01666	165152	59902.2	0.362709	176532	135978	109668	155616	277778	160044	181009	292269	189962	55947	92378	103787	55838	135268	194932	209286	157893
3882	unkown5510	0.139706	0.206312	18	6	51153.2	0.437629	0.746531	20	6	446254	0.232	0.357961	19	6.01667	413697	21804.3	0.0527059	444562	392443	366755	497326	457429	414501	419302	493786	366037	311862	269037	334804	434631	356183	558981	459238	411055
4144	unkown5859	0.139706	0.206312	24	6	29103.6	0.151986	0.376249	20	6.00001	202519	0.103028	0.181415	22	6.05	149308	47151.4	0.3158	96680	118571	153219	164184	240726	214480	210864	144005	117063	118278	143371	112229	116418	141546	97156	153339	146383
4299	unkown607	0.139706	0.206312	24	21	219352	0.329891	0.618117	20	17.9999	1.02356e+06	0.18791	0.302129	22	19.525	835396	215241	0.257652	707822	863424	1225339	1163234	551909	397921	723932	370990	899889	1010931	719566	955135	1315302	1161278	492997	1124673	855271
186	PC 36:2	0.182589	0.257336	18	15	5.95306e+06	0.745474	1	20	12	9.787e+07	0.407563	0.576762	19	13.6167	9.32585e+07	7.20927e+06	0.0773042	92681094	95648452	99781916	91442286	90067889	81764021	93525399	82926420	89581491	103736510	100324421	97837641	101949871	92866944	87334180	89549623	9.31886e+07
388	SPB 14:0;2O	0.182589	0.257336	24	15	98949.9	0.510541	0.825876	20	12	2178463	0.31441	0.464305	22	13.475	2.04943e+06	158633	0.0774035	2092501	1912877	2094099	1809672	1796719	1991350	2037822	2078750	2149377	2316743	2118738	2128994	1936054	2173359	2127833	1957753	2.04517e+06
481	unkown1023	0.182589	0.257336	18	15	42467.4	0.612503	0.931979	20	12	161657	0.356838	0.513837	19	13.6167	119349	54633.7	0.457765	178864	79603	115779	98406	87775	42878	100321	69349	127091	160271	182927	176340	146278	193235	113796	28201	118820
567	unkown1116	0.182589	0.257336	18	6	83153.3	0.456498	0.76829	20	6	605872	0.290454	0.434621	19	6.01667	563084	32688.6	0.0580528	620869	573379	619225	451931	639192	616588	597900	569806	452488	465027	460193	438975	695819	685786	532700	526084	559123
582	unkown1130	0.182589	0.257336	24	21	278735	0.740981	1	24.8451	17.9999	3.82176e+06	0.405925	0.575197	24.4225	19.5318	3.42882e+06	386214	0.112638	3043245	3560460	3373714	4156065	3269029	3021817	2541578	3677173	2817204	3342924	3490625	3170900	3349720	3517330	3690573	4729444	3.42199e+06
807	unkown1400	0.182589	0.257336	24	0	345766	0.786405	1	27.6489	17.9999	1.66148e+06	0.422266	0.59217	25.8245	21.3183	1.79492e+06	366220	0.204031	1826667	1965199	3092790	2459312	1745791	1522274	1202034	1362166	1501223	1188102	2475496	1253148	1403101	1306245	1859768	2076809	1.76501e+06
917	unkown1543	0.182589	0.257336	18	6	207020	0.602555	0.923801	20	6	852282	0.352844	0.509224	19	6.01667	652662	209094	0.320371	568192	564922	573963	392061	775100	991368	903248	739410	589604	584638	485274	296834	769543	874402	550192	378433	627324
963	unkown1602	0.182589	0.257336	18	12	372842	0.468523	0.784058	24.4321	12	1728983	0.29588	0.440934	21.2161	12.2822	1.33672e+06	367423	0.27487	901871	810802	933990	843050	1199668	1268688	1280312	1215459	2015028	1464890	1715939	1720075	2156403	2103760	670710	659192	1.30999e+06
1009	unkown1664	0.182589	0.257336	18	9	48079.5	0.933494	1	20	6.00001	246708	0.472021	0.650616	19	7.60001	201286	50656.1	0.251662	180136	191760	86873	115371	76594	372109	242980	295147	205517	220027	202310	174695	163714	233244	167818	132960	191328
1128	unkown183	0.182589	0.257336	18	12	110391	0.642427	0.958896	20	12	1039251	0.368676	0.52869	19	12.0333	917910	139639	0.152128	687839	890087	761299	1015907	693747	953563	1013641	1003629	901548	987907	1164752	1102797	783514	841007	683477	937907	901414
1243	unkown1989	0.182589	0.257336	18	15	151256	0.543804	0.863576	20	12	2.66969e+06	0.328627	0.48062	19	13.6167	2.51182e+06	188950	0.0752242	2206744	2648877	2542639	2554364	2385263	2365019	2356401	2352439	2507544	2790864	2804296	2576059	2750372	2590726	2365097	2363197	2.50999e+06
1244	unkown199	0.182589	0.257336	18	12	50653.2	0.22034	0.475016	20	12	288270	0.1695	0.275773	19	12.0333	230298	60461.4	0.262535	165671	194884	259892	190431	212287	180109	217633	201501	215680	308451	332598	296353	210308	231931	168610	184152	223156
1459	unkown2262	0.182589	0.257336	18	6	24446.4	0.874697	1	20	6	95646.5	0.452681	0.627495	19	6.01667	72297.5	19656	0.271877	109999	77343	44992	53936	133496	82556	22596	143938	64832	42031	20300	20694	27975	71152	111140	91669	69915.6
1570	unkown2417	0.182589	0.257336	18	3	69641.5	0.492525	0.809626	20	6	667806	0.306545	0.454915	19	4.43333	639226	70932.8	0.110967	738040	559401	646520	692311	689982	608337	614149	758754	559620	603358	527734	523000	630877	624638	722992	712794	638282
1728	unkown26	0.182589	0.257336	24	15	110575	0.98762	1	20.3695	12	1.78673e+06	0.489226	0.666606	22.1848	13.4674	1.3548e+06	528040	0.389754	898692	1154406	1147367	1097415	1168561	306941	856907	2413543	3379656	1252290	1255294	1259667	1827853	1148205	1249042	1045949	1.34136e+06
2275	unkown318	0.182589	0.257336	24	3	70771.1	0.30781	0.593004	20	6	620192	0.217998	0.340318	22	4.675	576861	52623.4	0.0912237	594034	614485	670505	578339	646586	589117	522640	722425	459993	471025	514380	436702	546520	475647	673933	687609	575246
2344	unkown3248	0.182589	0.257336	24	9	106301	0.756941	1	20.6557	6	1214429	0.411723	0.581544	22.3279	7.42934	1.07521e+06	132681	0.1234	822255	933255	1189501	1031293	1099730	1235676	1537288	985022	954480	1264693	986356	1139770	931837	1116877	925515	900212	1065860
2526	unkown3450	0.182589	0.257336	24	0	24993.7	0.304055	0.588283	28	17.9999	240062	0.21602	0.338399	26	21.3571	256894	30318.4	0.118019	311633	341817	308498	265611	231679	253923	239767	209897	230668	228218	246531	238569	250351	290659	224873	194366	254191
2796	unkown3787	0.182589	0.257336	18	12	48113.8	0.507853	0.824484	21.3559	12	154485	0.313244	0.462735	19.678	12.0879	105957	44893.6	0.423696	91539	50582	54737	54906	57687	88787	83754	108283	187473	92822	182399	155245	177712	172725	36626	22893	101136
2814	unkown3807	0.182589	0.257336	24	3	14833.2	0.762175	1	27.1385	6.63e-05	118665	0.413611	0.58348	25.5692	1.59811	101274	12205.2	0.120517	132776	123204	113240	105440	99189	114196	103862	79870	103849	78445	101689	76817	78569	71103	134285	100436	101061
2847	unkown3841	0.182589	0.257336	24	3	11705.4	0.766756	1	24.0327	6.63e-05	73208	0.415258	0.584603	24.0163	1.50105	62230.3	12099.9	0.194438	77761	69690	88952	56429	71294	51868	76122	66093	66209	41027	49261	48500	53500	62128	85169	31626	62226.8
3070	unkown4281	0.182589	0.257336	24	6	16071.1	0.467989	0.783457	28	6.63e-05	133704	0.295641	0.440934	26	3.25003	120899	5630.32	0.0465703	150724	165979	103737	114376	125387	127019	142681	132807	128305	116973	136376	109713	96799	101497	117190	66291	120991
3132	unkown4376	0.182589	0.257336	18	15	61098.3	0.177057	0.411208	20	12	455205	0.143274	0.239676	19	13.6167	333412	110481	0.331365	317612	239016	299657	260917	236672	250837	294455	315024	479088	358278	499720	483734	364721	474533	226037	217175	332342
3136	unkown4381	0.182589	0.257336	24	15	59511.9	0.152233	0.376249	20	12	339901	0.127386	0.21737	22	13.475	254341	107647	0.423241	237247	185758	195439	230921	171393	198842	217076	226635	363090	255799	374351	366364	279358	351175	204585	165096	251446
3477	unkown4897	0.182589	0.257336	18	6	9057.15	0.999052	1	20	5.99998	78494.5	0.49279	0.668815	19	6.01666	72228.2	7310.98	0.101221	72659	73790	47126	64063	88117	72832	72483	80546	62560	52698	62619	60825	60131	82621	94380	94026	71342.2
3483	unkown4901	0.182589	0.257336	18	6	8444.27	0.964662	1	20	6	82218	0.481997	0.659659	19	6.01667	75289.4	6330.32	0.0840799	83102	77717	73702	59461	72280	81877	91571	83144	68689	65117	70291	59265	78208	55890	71375	100667	74522.2
3544	unkown5014	0.182589	0.257336	18	3	56492.2	0.759558	1	20	6.63e-05	167308	0.412667	0.582696	19	1.58336	143658	78392.8	0.545689	216067	100940	171197	181027	169982	92824	173214	175676	173440	37851	45693	46760	134396	137633	319787	334767	156953
3627	unkown5175	0.182589	0.257336	24	6	15137.4	0.731367	1	27.4766	6	61727.5	0.402402	0.571601	25.7383	6.0275	49358.7	9288.58	0.188185	43837	57138	55104	76364	87287	60317	30082	69224	59223	38693	51621	38436	15786	21958	71412	22011	49905.8
3820	unkown5436	0.182589	0.257336	24	6	38148.1	0.568489	0.889929	20.1831	6	551518	0.338936	0.492304	22.0915	6.04512	508293	23916.5	0.0470525	494811	495766	531895	570235	544724	505567	496596	659184	486036	425147	451402	498796	441077	491342	553874	463519	506873
4196	unkown5909	0.182589	0.257336	24	3	14844.8	0.349218	0.641536	20	5.99998	106904	0.239276	0.367804	22	4.67499	92985.6	17472.7	0.187908	94535	88279	95880	115476	111100	75753	108735	132027	48627	65794	89366	73640	85032	92862	113926	88158	92449.4
168	PC 33:2	0.235786	0.318192	18	15	297112	0.190243	0.431371	20	12	3.24243e+06	0.184105	0.296858	19	13.6167	2.6342e+06	582015	0.220946	2275645	2726787	2627043	2216419	2286584	2564424	2635231	1994417	2724640	3385025	3373516	3486529	2631544	2874022	2266222	1988940	2.62856e+06
204	PC O-32:1	0.235786	0.318192	24	9	8379.75	0.75169	1	25.1282	6	64064.5	0.483907	0.66154	24.5641	7.53842	56901.2	8870.37	0.155891	41015	58469	63619	57803	73028	78432	57776	47022	71312	46915	69502	60381	45560	60429	45932	36654	57115.6
525	unkown1071	0.235786	0.318192	18	9	52366.6	0.977126	1	24.5682	6	160522	0.568603	0.751142	21.2841	7.92001	134960	31218.1	0.231314	169583	91398	100755	29300	186662	181614	179469	94341	193059	167529	168997	52996	163557	145417	125090	49832	131225
548	unkown1096	0.235786	0.318192	24	9	16678.5	0.689364	1	23.7736	6	78960.8	0.457852	0.633798	23.8868	7.49306	64530	17545.9	0.271902	62052	26293	81592	41806	74607	62444	85709	93083	54680	105109	73012	59048	46401	48567	76540	40179	64445.1
579	unkown1128	0.235786	0.318192	18	15	28699.3	0.428147	0.737912	20	17.9999	321203	0.332445	0.484905	19	16.4666	298383	29341.9	0.0983365	292087	305535	314123	352724	274743	274143	235659	281774	269665	328148	318440	322968	295944	300842	312036	375990	303426
650	unkown12	0.235786	0.318192	24	21	2.18383e+07	0.745394	1	24.9858	17.9999	2.39668e+08	0.481332	0.659619	24.4929	19.5381	2.09801e+08	2.81746e+07	0.134292	188708432	184320892	245625205	247229140	210144824	169852414	216567081	160403783	163938035	177442723	224670972	199979204	229193352	221472459	200641102	307366796	2.09222e+08
934	unkown1568	0.235786	0.318192	18	0	58551.4	0.904876	1	28	12	424830	0.542949	0.724662	23	4.92857	429574	69393.8	0.161541	547918	499803	454822	483943	433172	330702	428425	370861	336878	456611	497945	407885	473032	388799	383483	401793	431004
1038	unkown1708	0.235786	0.318192	18	6	136155	0.165762	0.395548	20	6	277593	0.165797	0.270628	19	6.01667	137993	145967	1.05779	39051	20265	84002	71910	287184	233853	355555	233781	41984	76488	40545	43747	264548	61948	17239	52772	120304
1446	unkown2240	0.235786	0.318192	24	0	53700.5	0.661403	0.977688	23.7736	6.63e-05	369851	0.445739	0.619693	23.8868	3.33e-05	332600	67194.5	0.202028	301419	358336	481941	337708	394798	273277	325508	221328	276900	296125	294222	276701	420565	356493	286816	423494	332852
1853	unkown2746	0.235786	0.318192	24	12	28880.7	0.64708	0.961876	20	12	287906	0.439427	0.61186	22	12.1	244278	46826.6	0.191693	246071	220763	170988	217394	201191	291876	271877	185841	237724	325574	314708	273617	284359	231405	157692	233175	241516
2023	unkown2926	0.235786	0.318192	18	6	26678.4	0.778885	1	20	6.00001	234613	0.494887	0.670822	19	6.01667	202527	32171.8	0.158852	183171	161132	231526	174265	297833	192056	254295	194267	154957	218144	193028	151756	194706	191182	187232	198507	198629
2279	unkown3183	0.235786	0.318192	24	3	22146.8	0.471543	0.786778	20.1831	6	331159	0.355406	0.512267	22.0915	4.66439	315594	16542.9	0.0524185	314992	328689	338265	334574	341878	315511	295936	371310	286860	279386	318612	267702	279822	336549	333490	298121	315106
2402	unkown3326	0.235786	0.318192	24	12	30154	0.729749	1	23.52	12	258745	0.474879	0.653534	23.76	12.0012	227416	42048.2	0.184896	168931	209294	174843	248554	179711	251580	289695	246686	224982	209281	291563	309153	169566	214834	193355	251377	227088
2471	unkown3395	0.235786	0.318192	24	0	8941.54	0.831639	1	23.6461	6.63e-05	127967	0.515555	0.693455	23.8231	3.34e-05	119840	11998.5	0.100121	136940	125389	130694	118846	136338	121757	119405	84170	106667	112819	112309	111671	126368	111068	142412	121722	119911
2666	unkown3605	0.235786	0.318192	24	21	176993	0.643637	0.959031	20	17.9999	1.81025e+06	0.437898	0.610109	22	19.525	1.69249e+06	155609	0.091941	1772819	1752100	2023845	1740051	1290610	1395377	1456524	1702023	1403571	1549205	2117677	1864938	1784205	2022864	1537927	1896016	1.70686e+06
2791	unkown3777	0.235786	0.318192	18	9	35606	0.939864	1	20	6	110835	0.555536	0.736685	19	7.6	67182.3	41206.7	0.613356	4544	14751	13872	18608	218039	26042	24540	174718	56221	14504	59556	85426	58788	65810	48007	61886	59082
2836	unkown3831	0.235786	0.318192	18	3	12654.9	0.615055	0.934287	20	6.41e-05	101039	0.42504	0.595505	19	1.58336	93999.1	11276.4	0.119963	118621	105528	91234	88773	87366	106971	106111	98998	83641	73673	79565	88704	92644	82912	121678	108165	95911.5
2950	unkown3993	0.235786	0.318192	18	12	8026.37	0.990687	1	20	12	82502.8	0.573274	0.754661	19	12.0333	54837.6	35464.7	0.646721	60490	65230	68285	23883	42322	28011	74415	47481	180853	74072	56822	18264	3360	41121	17746	8014	50648.1
3135	unkown4380	0.235786	0.318192	24	15	90969.3	0.159653	0.387197	20	12	580074	0.161101	0.26459	22	13.475	433170	181824	0.419751	385334	309689	349382	363891	304300	356489	373281	384660	634039	433819	637099	615340	468033	618566	330239	288320	428280
3512	unkown4937	0.235786	0.318192	18	6	26673.5	1	1	20	6	179766	0.576457	0.755543	19	6.01667	162445	21957.4	0.135168	132829	128812	119375	163449	186574	154311	174221	203957	154526	77125	143634	171003	140629	161276	273168	171663	159784
3823	unkown5439	0.235786	0.318192	18	9	12043.1	0.994568	1	27.6489	5.99999	120047	0.574603	0.755543	22.8245	8.18264	111223	7582.41	0.0681727	94879	106173	102914	90550	126786	98505	116594	138302	121747	114711	93027	116780	93213	114389	135352	109174	110818
3916	unkown5558	0.235786	0.318192	18	12	5147.74	0.90282	1	20	12	88311	0.5422	0.723896	19	12.0333	81022.3	8506.8	0.104993	70960	67287	81291	85795	87068	81926	82428	73311	88503	78301	101386	85054	69207	96010	60588	71163	80017.4
4143	unkown5858	0.235786	0.318192	24	3	16909.2	0.498478	0.815123	20	6	278542	0.369179	0.529242	22	4.675	259589	21033.2	0.0810251	277154	263929	268519	279461	332045	254548	247609	279964	261434	254936	192173	212204	264435	228801	271090	254799	258944
4494	unkown976	0.235786	0.318192	18	9	920980	0.983383	1	20	6	5.22075e+06	0.570764	0.753254	19	7.6	4.44505e+06	742134	0.166957	3938843	3635772	3452042	2467178	6275321	5538324	4941566	4127808	4751172	5421418	4263031	2375868	5776191	4808866	3924660	3088615	4.29917e+06
236	PE 32:3|PE 14:0_18:3	0.301037	0.392847	24	15	151168	0.619973	0.939542	20	12	1.8902e+06	0.49992	0.67641	22	13.475	1.63191e+06	327763	0.200846	1218422	1350542	1844569	1566902	1894818	1122846	1677345	1426107	1600142	2011195	2027486	1921975	1649067	1533479	1413821	1710804	1623095
551	unkown11	0.301037	0.392847	24	21	7.0689e+06	0.787044	1	25.1282	17.9999	7.97086e+07	0.578106	0.757264	24.5641	19.5447	7.00651e+07	8.90335e+06	0.127073	62795870	60534335	81553339	82404328	70064631	57281934	72045061	53943028	55060306	60493973	76063536	66627714	75443736	74147625	67212803	102030475	6.98564e+07
600	unkown1149	0.301037	0.392847	18	9	38050.3	0.312933	0.599545	20	6	446116	0.316743	0.467139	19	7.6	352342	64863.4	0.184092	321260	302857	330345	263736	572134	478782	410376	323170	356280	326089	306862	203337	347404	341195	276288	273339	339591
697	unkown1249	0.301037	0.392847	18	6	72297.8	0.475766	0.791189	20	5.99997	285812	0.421556	0.591727	19	6.01665	183855	111307	0.605408	127062	134087	129006	41814	268723	325973	413697	134855	171118	162370	122703	76386	201200	215780	103710	97384	170367
715	unkown1266	0.301037	0.392847	24	9	49489	0.723041	1	20.7529	6	202200	0.549556	0.730258	22.3765	7.43028	146282	50504.6	0.345255	60858	152462	160833	103079	174636	307314	156164	170688	65368	224218	232594	66236	98321	82219	133798	96398	142824
1058	unkown1735	0.301037	0.392847	18	9	78412.1	0.591192	0.912795	25.2722	6	281698	0.485172	0.662667	21.6361	7.97739	241918	62894.3	0.259982	93461	115800	215947	213915	228850	211075	322648	364219	170793	261536	300355	385542	183754	210006	176735	310240	235305
1443	unkown2238	0.301037	0.392847	24	0	7.21985e+06	0.730064	1	24.2975	6.63e-05	9.83608e+07	0.552769	0.733448	24.1488	3.3e-05	9.04102e+07	1.03447e+07	0.11442	92673631	84150440	120539534	96079731	96437321	78595101	89622582	75554596	74905066	88903304	85486015	84707631	106092426	90861768	82612709	98548156	9.03606e+07
2661	unkown3600	0.301037	0.392847	18	9	22339.3	0.997931	1	20	6.00001	165932	0.66169	0.849232	19	7.6	149840	17497.3	0.116773	90162	179108	133635	105848	182416	189869	143377	148064	123468	136631	196574	136740	182684	165066	115317	113451	146401
2795	unkown3786	0.301037	0.392847	24	3	14999	0.553573	0.873859	22.2166	6.63e-05	214265	0.465256	0.642666	23.1083	1.4443	194619	25761.8	0.13237	244207	218004	205272	189578	186186	207288	190774	219771	198221	140907	177127	169315	186590	155756	225303	207563	195116
2803	unkown3795	0.301037	0.392847	24	3	14120.4	0.706537	1	24.8451	6.46e-05	133872	0.541923	0.723741	24.4225	1.52644	119178	15420.2	0.129388	156616	147288	127228	104355	109660	122545	130907	131327	123556	84881	115149	98737	115102	101205	140949	95682	119074
2808	unkown3800	0.301037	0.392847	24	6	22461.4	0.329874	0.618117	20	6	139456	0.328654	0.48062	22	6.05	116394	13312.7	0.114376	140952	133397	106893	103432	156453	130414	132787	138171	106178	72030	105027	88455	76038	99037	153654	106181	115569
2851	unkown3846	0.301037	0.392847	24	6	14258.1	0.476161	0.791554	20	6	82731	0.421787	0.591867	22	6.05	71636.9	3905.86	0.054523	79260	89708	68849	69553	72689	92545	88207	77483	59997	48896	60011	53087	48181	56679	104110	73059	71394.6
3133	unkown4377	0.301037	0.392847	18	15	55925.1	0.225955	0.483883	20	12	380962	0.250857	0.382867	19	13.6167	278788	96034.4	0.344471	263805	209249	239839	219234	177737	220649	223319	256705	391553	282996	429307	419991	308473	428509	197860	176508	277858
3306	unkown4600	0.301037	0.392847	18	6	10054.2	0.92794	1	20	6	118165	0.635595	0.822299	19	6.01667	107810	9389.8	0.0870962	100892	114803	109138	99274	118272	141561	129664	83164	104357	96615	94369	95591	105390	111061	84204	118392	106672
4170	unkown5885	0.301037	0.392847	18	6	11573.9	0.503268	0.819858	20	6	90818.2	0.437411	0.609617	19	6.01667	82476.6	5330.46	0.0646299	103728	66002	83110	95622	104911	72190	96059	90113	70197	64332	63271	55936	94226	61449	105541	82604	81830.7
4308	unkown63	0.301037	0.392847	18	15	144504	0.306447	0.591388	20	12	973365	0.312109	0.46147	19	13.6167	830930	188619	0.226997	859064	758861	920351	733646	907870	593185	607450	526099	850751	1181335	983624	877750	929931	955922	706216	873598	829103
4341	unkown730	0.301037	0.392847	24	21	185945	0.904984	1	24.9858	6.63e-05	1.40707e+06	0.626696	0.813118	24.4929	22.9621	1.35862e+06	185408	0.136468	1301716	1048661	1732514	1545410	1300013	1031297	1598826	1019521	1110058	1117780	1526646	1187383	1596893	1555527	1201014	1803691	1.35481e+06
863	unkown1476	0.380147	0.479168	18	9	37287.9	0.994007	1	20	6	149856	0.745614	0.932455	19	7.6	119958	31497.5	0.262572	67436	136365	48808	39084	122409	213275	163682	100060	133357	148743	103022	72301	142083	189565	96126	43937	113766
933	unkown1567	0.380147	0.479168	24	3	61714.5	0.576523	0.896967	28	5.42e-05	517577	0.55184	0.73243	26	1.62503	451485	40324	0.0893142	503899	441096	593693	531619	619258	356481	494635	416369	392069	455096	415172	377668	471731	361879	365742	415140	450722
1284	unkown2038	0.380147	0.479168	24	9	180106	0.919814	1	24.1644	6	1262125	0.717086	0.909721	24.0822	7.50521	997853	246572	0.247102	1001684	526408	1456170	832673	2207389	964864	1298478	577769	1080762	1133261	1059798	930621	963759	627349	468477	850059	998720
1630	unkown2487	0.380147	0.479168	18	15	69174.1	0.496979	0.814707	20	12	291574	0.503751	0.680215	19	13.6167	240289	74310.7	0.309256	252773	293075	283950	139587	198917	161770	170170	143867	371539	219728	321534	253496	254019	264910	338989	164778	239569
1878	unkown2772	0.380147	0.479168	18	3	13021.9	0.923416	1	23.9024	6.63e-05	298840	0.718522	0.910861	20.9512	1.74596	284455	28884.7	0.101544	370773	277430	253248	293911	248303	251683	278960	322985	219175	304872	273981	259009	302867	292481	309786	328833	286769
2133	unkown303	0.380147	0.479168	18	9	101022	0.878591	1	24.4321	6	1.18305e+06	0.700263	0.892646	21.2161	7.90912	1.10032e+06	101314	0.0920774	1014360	993705	1085672	842750	1384422	1112528	1185300	1049949	1081049	1226560	1165876	1066878	1257454	1115349	764915	1059910	1.08792e+06
2358	unkown3268	0.380147	0.479168	18	6	17459.5	0.432011	0.740826	20	6	120873	0.460906	0.637047	19	6.01667	99289.6	20175.4	0.203198	111541	118233	85962	59692	129499	134264	110601	109127	87434	63062	85857	86898	95893	71366	117095	82991	96844.7
2425	unkown335	0.380147	0.479168	18	3	38180.8	0.431905	0.740826	20	6	362575	0.460832	0.637047	19	4.43333	343353	40305.2	0.117387	388336	338347	345305	351030	427265	321300	337235	364499	278624	348727	289951	266536	335625	352320	389160	350808	342817
2812	unkown3805	0.380147	0.479168	24	3	15594.9	0.792688	1	20	5.99998	158624	0.6628	0.849454	22	4.67499	148864	10415.2	0.0699644	178652	157495	155155	142898	119330	152787	174785	187596	138661	108510	140717	129161	134913	125774	182626	147655	148545
2908	unkown3918	0.380147	0.479168	24	0	14318.6	0.575634	0.896446	23.7736	6.63e-05	137648	0.551327	0.731965	23.8868	3.33e-05	124000	19525.1	0.157461	119890	165686	149003	116013	123187	129842	95352	120121	108994	101522	120736	105481	118305	154629	113382	143025	124073
2912	unkown3923	0.380147	0.479168	18	9	18838.4	0.967029	1	20	6	1084100	0.735493	0.927593	19	7.6	383224	513031	1.33872	11326	8311	4793	8577	82419	35152	4651	4214178	46365	28701	12115	4714	17215	19112	7680	12667	282374
2982	unkown4082	0.380147	0.479168	18	9	151162	0.236593	0.499078	20	6.00001	550496	0.306572	0.454915	19	7.60001	282485	222812	0.788758	103076	88397	87654	71248	774294	742493	79031	606167	264573	206373	206995	39564	206620	228581	59518	54370	238685
3573	unkown5081	0.380147	0.479168	18	6	39862.4	0.879343	1	20	6	213691	0.700576	0.892646	19	6.01667	164724	50071.7	0.303973	146802	37173	200310	172736	191579	195413	256229	211542	212522	31801	153200	141597	165298	169692	167819	84789	158656
3664	unkown522	0.380147	0.479168	24	15	191628	0.731141	1	21.5648	12	881402	0.633802	0.820645	22.7824	13.4583	743814	138614	0.186356	359240	454756	1006272	792625	510716	726779	595793	487352	636493	967967	1123524	797626	1083832	983095	557548	775282	741181
3792	unkown5400	0.380147	0.479168	18	6	11223.2	0.999676	1	20	6	100116	0.747705	0.932455	19	6.01667	92510.4	7458.84	0.080627	104968	89281	71895	86034	112827	111365	86380	89891	106371	56341	77116	70995	73395	85282	144792	98772	91606.6
43	CL 66:5|CL 32:2_34:3	0.475047	0.580299	24	3	37603.4	0.96664	1	20.0911	6.63e-05	872715	0.816581	1	22.0456	1.37788	843039	44393.8	0.0526593	883933	833130	907331	866467	1009669	896079	783930	787322	800097	875464	751792	753464	958761	802478	783638	831679	845327
52	DG 34:3	0.475047	0.580299	24	6	42927.4	0.315125	0.601699	20	6	311852	0.433997	0.605796	22	6.05	226072	79287.9	0.35072	217860	163902	211377	180988	350806	345806	353741	197053	235714	150541	136472	229853	120775	166066	284169	193339	221154
594	unkown1143	0.475047	0.580299	18	9	81946.6	0.954339	1	20	6	419994	0.811996	0.997848	19	7.6	334745	79320.9	0.236959	350323	196640	296856	113795	440533	566338	430530	242577	382920	331235	351790	170846	452382	335538	269195	174944	319153
703	unkown1255	0.475047	0.580299	18	9	107238	0.780938	1	20	6.00001	612351	0.738849	0.930005	19	7.60001	455969	125712	0.275703	462192	264753	454642	143275	874084	616011	541798	417512	554421	420055	414250	155109	518229	460913	363166	239697	431257
767	unkown1350	0.475047	0.580299	24	15	49818.5	0.933631	1	20	12	505297	0.804106	0.991037	22	13.475	405812	123180	0.303539	460430	373187	313371	217218	378672	375495	564705	221753	588196	562730	634121	236141	451560	423170	400587	238646	402499
1033	unkown1697	0.475047	0.580299	18	15	26420.3	0.676678	0.992953	20	12	209300	0.686272	0.876299	19	13.6167	182894	37636	0.20578	196912	187910	186146	172958	205798	150006	126873	117715	163697	270776	208854	193874	193060	198273	187900	159722	182530
1139	unkown1841	0.475047	0.580299	18	15	31955.2	0.984422	1	20	12	190667	0.823078	1	19	13.6167	158553	36276.1	0.228795	69531	153671	185678	212081	114161	125405	144360	161208	109062	192471	195412	265723	146360	155466	133880	166760	158202
1406	unkown2192	0.475047	0.580299	18	15	11984.8	0.53423	0.852877	21.5648	12	111929	0.601792	0.783963	19.7824	13.7467	76606	30676.4	0.400444	42337	45118	48800	65245	107461	27604	58320	42239	127674	109161	93902	116980	110098	156678	34132	34048	76237.3
1674	unkown2540	0.475047	0.580299	24	6	109555	0.895832	1	28	6.7e-05	912987	0.789139	0.975268	26	3.25003	817400	254.205	0.000310993	1102395	815759	1028379	705416	1315374	915964	796571	493433	721702	894938	867896	917981	675908	692387	541992	592379	817405
2345	unkown3249	0.475047	0.580299	24	9	22809.5	0.860036	1	24.5682	6	251422	0.774267	0.96038	24.2841	7.51858	224613	24907.2	0.110889	188078	183700	270629	245211	231410	249401	300431	224445	197331	293984	196063	233828	205679	235627	157524	185316	224916
2508	unkown3434	0.475047	0.580299	18	3	63335	0.808869	1	20	6	464745	0.751771	0.936599	19	4.43333	441956	64172.7	0.145202	523577	397435	459218	464641	459752	376504	483278	539447	435479	356290	346771	307731	397803	379291	627188	503221	441102
2542	unkown3467	0.475047	0.580299	24	3	110380	0.704327	1	20	6	786095	0.700914	0.89272	22	4.675	721885	75238.5	0.104225	755930	904127	628357	853146	842918	930048	657344	714070	713415	456774	498367	576082	561776	538499	996012	886355	719576
2675	unkown3617	0.475047	0.580299	18	9	29235.7	0.997171	1	24.5682	6	429133	0.827642	1	21.2841	7.92001	404142	29872.6	0.0739162	322299	444921	382457	324021	451845	434001	410980	419707	392585	346327	548999	366769	379065	471247	383110	330752	400568
2987	unkown4096	0.475047	0.580299	18	0	13711.9	0.882766	1	27.1385	17.9999	57611.7	0.783791	0.968995	22.5692	18.7693	58820.1	11557.7	0.196492	81252	91546	81505	48923	52906	57457	58144	26728	64341	47573	63541	48014	63702	47371	44259	75115	59523.6
3311	unkown4607	0.475047	0.580299	18	15	15166.2	0.519762	0.836292	20	12	71015.2	0.592273	0.772679	19	13.6167	51306.3	22448.1	0.437531	35390	40079	51195	66089	15537	29935	57852	40149	37887	79530	69322	97322	55414	48909	53237	39575	51088.9
3386	unkown4755	0.475047	0.580299	18	3	44739	0.986582	1	25.7143	5.58e-05	547631	0.823857	1	21.8571	1.82145	536342	114147	0.212825	569147	630872	469051	521456	684837	434569	315628	616788	457313	328173	505679	567799	385164	772851	773436	634946	541732
3391	unkown4761	0.475047	0.580299	18	6	89483.7	0.936036	1	20	6	1527277	0.805034	0.991724	19	6.01667	1.44411e+06	61509.1	0.0425931	1541973	1530901	1316775	1470252	1611977	1379737	1578362	1539032	1472116	1207715	1149414	1285472	1187208	1234838	1859288	1621394	1.43665e+06
3467	unkown4886	0.475047	0.580299	18	3	11675.7	0.839035	1	20	6.63e-05	80052.2	0.765214	0.951769	19	1.58336	73134.8	12330.4	0.168598	97860	56251	71834	94264	79604	86419	65513	78626	59916	48267	49735	84006	88345	73517	99118	70341	75226
3690	unkown5250	0.475047	0.580299	24	6	29388.4	0.459226	0.771938	20	6	355762	0.550306	0.730824	22	6.05	317142	31049.8	0.0979049	283456	348295	270619	358211	344195	407113	301797	369943	312474	281358	289113	296792	263018	285294	325911	305869	315216
3863	unkown5488	0.475047	0.580299	18	12	18834.1	0.904521	1	22.9091	12	348478	0.792646	0.978602	20.4545	12.1753	324378	31776.2	0.0979607	303060	288618	322255	308863	330787	334054	379358	282099	394101	374787	303799	321225	361132	315035	242892	281614	321480
526	unkown1072	0.587657	0.698559	18	15	29703.6	0.885313	1	20	12	111167	0.860212	1	19	13.6167	83113.1	33243.7	0.399982	114511	58714	107947	45901	72896	59108	52450	60489	65540	128096	147037	103996	132709	75897	60617	38750	82791.1
816	unkown1413	0.587657	0.698559	18	15	35400.9	0.996316	1	28	12	167783	0.898908	1	23	14.5119	143107	84312.7	0.589159	200257	197296	214293	172731	145153	34326	143289	116068	168521	193495	165991	143125	102862	98852	90514	98855	142852
1298	unkown2055	0.587657	0.698559	18	12	39258.7	0.944978	1	20	12	512479	0.881967	1	19	12.0333	452068	71183.1	0.157461	350488	447448	375243	529951	392279	353473	533250	495574	390829	524514	550884	583688	440102	393005	274542	463277	443659
1621	unkown2475	0.587657	0.698559	18	6	35661.5	0.92243	1	20	6	417169	0.874014	1	19	6.01667	388045	24450.9	0.0630106	360816	354602	367515	472230	420075	439008	447142	362452	274034	409730	379801	347854	393803	339696	419062	373488	385082
2098	unkown2998	0.587657	0.698559	18	0	9917.17	0.986849	1	20	17.9999	146657	0.895903	1	19	18.05	138424	10648.3	0.0769252	105680	176366	177267	139322	134734	121636	130703	105303	116681	186478	142517	128492	130812	168012	148720	139086	140738
3050	unkown4236	0.587657	0.698559	24	12	14444.6	0.971693	1	24.7059	12	98933.2	0.890982	1	24.3529	12.0025	68882	28600.4	0.415208	37884	19234	57068	31521	76717	38715	48618	107761	222997	76451	46470	49815	60441	48894	161288	23562	69214.8
3315	unkown4610	0.587657	0.698559	18	6	10675.5	0.934383	1	20	6	68323.5	0.87827	1	19	6.01667	58846	8151.91	0.13853	69874	66689	39857	54070	85053	68317	53713	66211	57720	38697	14561	59044	51600	45679	91117	63528	57858.1
3327	unkown4628	0.587657	0.698559	18	9	18738.3	0.949281	1	23.6461	6.00001	174823	0.883449	1	20.8231	7.84761	155412	21686.6	0.139542	184285	90535	147273	102150	167625	142091	151215	238362	189196	143895	145257	161007	150180	160395	125062	140256	152424
761	unkown1342	0.719948	0.838143	24	9	152451	0.947614	1	24.7059	6	882006	0.943108	1	24.3529	7.52332	734108	153148	0.208618	1000717	632116	896033	289622	1189215	936818	695037	706953	1007232	894255	919491	339650	736111	651556	538986	348962	736422
942	unkown1576	0.719948	0.838143	18	0	21276.8	0.971155	1	27.6489	6.63e-05	141315	0.94938	1	22.8245	2.74e-05	118401	11877.7	0.100318	140205	132059	116350	176646	175161	72769	91830	116378	106042	120016	128453	75057	133786	119454	113334	85079	118914
1119	unkown182	0.719948	0.838143	24	12	38999.8	0.907622	1	20.0911	12	417474	0.931482	1	22.0456	12.0951	371083	52813.5	0.142323	310466	376881	252622	409014	261629	356178	458652	402663	372448	454691	448909	393846	320628	300502	349599	419681	368026
1279	unkown2031	0.719948	0.838143	24	9	77959.6	0.967122	1	24.0327	6	514133	0.948335	1	24.0163	7.50103	418451	94289.4	0.22533	371459	230541	622597	350317	878888	381304	567070	229270	475576	471725	440683	390529	423236	268669	219707	374704	418517
1346	unkown2116	0.719948	0.838143	24	21	56557.9	0.82677	1	22.1053	17.9999	677322	0.90404	1	23.0526	19.4712	638377	59747.1	0.0935921	655261	819300	617485	649457	519601	633549	498612	666792	536741	672775	670042	605571	619380	630585	777780	681545	640905
1968	unkown2862	0.719948	0.838143	24	21	12932.1	0.949518	1	23.9024	6.63e-05	256912	0.943631	1	23.9512	22.4543	247246	13074.9	0.0528822	258408	264703	264526	240011	242765	238469	232208	246074	248933	271274	195668	232937	275569	227147	250974	266714	247274
2854	unkown3849	0.719948	0.838143	24	6	7093.87	0.745423	1	22.2166	6	63311.5	0.870675	1	23.1083	6.00895	53656.5	5955.84	0.110999	58045	67355	55628	50575	53703	90555	58744	50244	58278	34545	54312	40735	51632	45452	58212	27771	53486.6
3517	unkown4949	0.719948	0.838143	24	18	46282.4	0.626439	0.945329	28	17.9999	921615	0.810129	0.996392	26	18.1071	821134	4797.71	0.00584278	727073	745289	668692	832884	783080	803008	817872	815750	788954	762258	827588	875152	785219	859582	1096273	945390	820879
3596	unkown5124	0.719948	0.838143	18	3	35534.8	0.952489	1	26.0177	17.9999	486284	0.944441	1	22.0088	20.4517	387143	63124.4	0.163052	379320	382584	377005	433728	504376	390240	419305	32336	483454	302193	308754	328799	496171	381509	635425	432034	392952
4026	unkown5713	0.719948	0.838143	24	12	8543.62	0.758447	1	20	12	58815.8	0.87643	1	22	12.1	37230.6	21394.5	0.574648	11504	35129	11810	62641	39943	27096	14887	29604	77506	21893	47641	88223	13778	41576	19388	32876	35968.4
225	PE 26:1|PE 12:0_14:1	0.873774	0.995886	18	12	119803	0.952445	1	20	12	843999	0.985065	1	19	12.0333	724563	131813	0.18192	403514	587149	748638	858189	601664	617014	765233	835692	461095	1043444	855090	1016367	584879	657048	653334	655513	708991
1495	unkown2317	0.873774	0.995886	18	12	23341.8	0.996817	1	23.2718	12	268441	0.991296	1	20.6359	12.199	244246	32875.4	0.134599	175684	263261	214717	266852	183119	250183	282010	285654	187206	225477	320079	341003	194780	212920	182256	276990	241387
2159	unkown3057	0.873774	0.995886	18	15	55783.3	0.987929	1	20	12	868852	0.990188	1	19	13.6167	804991	85447.7	0.106147	738697	941436	856641	738352	853203	706184	688960	744639	810078	1027740	817117	820472	689960	834742	757857	840543	804164
2242	unkown3145	0.873774	0.995886	24	15	78372.9	0.923978	1	28	6	1500463	0.980121	1	26	10.9107	1.49692e+06	15840.2	0.0105819	1465006	1376991	1381871	1369274	1472404	1386155	1528436	1614857	1310303	1633666	1616793	1370087	1691903	1656056	1488563	1567897	1.49564e+06
2842	unkown3837	0.873774	0.995886	18	6	2782.47	0.99409	1	20	5.99999	70915	0.990963	1	19	6.01666	67986.6	1975.78	0.0290614	77066	71180	70666	57170	57930	77857	70479	77394	74397	53635	57251	54204	78340	56704	90669	59012	67747.1
2994	unkown4116	0.873774	0.995886	18	15	9944.75	0.999998	1	20	12	87581.5	0.991675	1	19	13.6167	74586.8	17852.2	0.239348	100682	104284	65761	58046	100768	43432	43532	81797	87650	90338	88288	84050	55280	70604	80413	35697	74413.9
3194	unkown4460	0.873774	0.995886	18	6	50980.6	0.929977	1	20	6	455621	0.981226	1	19	6.01667	374754	84263.8	0.224851	439765	270785	270635	327303	278740	663681	342242	537820	332637	269654	372458	324889	337951	386213	355066	322851	364543
3277	unkown4566	0.873774	0.995886	18	9	29761.4	0.999061	1	27.4766	6.00002	342396	0.991564	1	22.7383	8.16724	317057	20773.9	0.065521	295719	315639	271456	247771	260248	422566	385669	301103	331633	276848	338824	318456	292199	318011	343124	334610	315867
62	FA 14:1;O	1	1	18	6	83607.6	0.999982	1	28	5.99998	2.67553e+06	1	1	23	6.29761	2.6492e+06	20909.9	0.00789291	2458575	2791824	2841575	1780372	2694536	2527034	2753875	2726656	2363265	2789329	2909328	1929168	3772720	3274829	2687241	2098420	2.64992e+06
182	PC 35:2 Isomer C	1	1	24	18	29235.7	1	1	28	17.9999	1.00578e+06	1	1	26	18.1071	991980	3666.04	0.00369568	1026467	931187	1015409	953300	1051942	977891	982462	931770	1069176	809700	1059272	1036854	872114	1011195	1104809	1035014	991785
467	unkown1009	1	1	24	6	22454.2	1	1	28	4.86e-05	651381	1	1	26	3.25002	630395	17030	0.0270149	695259	629416	638573	642275	856977	487105	655982	594639	397405	636430	822417	634119	727378	593574	571827	507369	630672
494	unkown1039	1	1	18	12	35802.6	0.965419	1	20	12	311926	0.999395	1	19	12.0333	272126	39165.7	0.143925	293011	245454	321862	167184	254377	214501	278839	226204	240819	375362	357555	273969	270147	336655	243119	180927	267499
502	unkown1048	1	1	18	12	18210.5	0.996758	1	20.6557	12	217095	0.999995	1	19.3279	12.0569	195756	22547.8	0.115183	244926	130247	197618	136206	205212	189479	214592	163698	145796	224298	269200	229085	194267	209253	210730	126569	193198
573	unkown1122	1	1	18	9	14730.1	1	1	28	5.99999	269886	1	1	23	8.21428	258827	4454.38	0.0172099	298996	218822	309248	97897	313772	323226	285481	157066	319213	307766	263934	114245	437102	281957	258224	151043	258624
602	unkown1150	1	1	18	6	33945	1	1	20	6.00001	569822	1	1	19	6.01667	554166	19344.7	0.0349078	500633	457981	505354	659006	738231	550739	386774	603543	452511	565554	500560	569915	534972	440767	685207	677406	551822
609	unkown1158	1	1	18	9	451576	0.999993	1	28	6.00001	2.2114e+06	1	1	23	8.21429	2.00604e+06	190803	0.095114	2449607	1531906	1769935	827151	2672757	2378380	2348940	1445524	2447807	2280180	2298912	1113962	2958024	2477749	1940878	1016054	1.99736e+06
611	unkown1162	1	1	18	9	82750.4	0.999756	1	27.8233	12	486005	1	1	22.9117	10.6687	442144	35838.6	0.0810562	522696	383858	380235	173035	506601	528629	459795	278313	541443	639488	521187	241901	692341	567518	389437	221748	440514
622	unkown1172	1	1	24	18	32227.1	0.999619	1	28	5.99999	275720	1	1	26	25.5357	294830	52140	0.176848	403896	242620	279640	79783	259880	347590	315439	179973	299100	364888	303857	104003	494157	547864	289609	155557	291741
803	unkown1395	1	1	18	9	99306.4	0.992379	1	27.8233	12	686992	0.999971	1	22.9117	10.6687	629754	45326.1	0.0719743	384947	421414	772284	537546	929521	483196	713591	390613	652016	762175	629818	703957	837936	565449	592051	666559	627692
834	unkown1440	1	1	18	6	20568.3	0.999965	1	20	6	153615	1	1	19	6.01667	135937	15310.9	0.112633	151745	172034	156041	60241	143027	180955	214063	76416	142110	147141	107293	68517	148765	194516	130538	51903	134082
916	unkown1541	1	1	18	3	22763.5	0.97852	1	20	5.99999	149574	0.999768	1	19	4.43333	138764	27541.8	0.198479	168274	129334	166833	131872	224191	159457	88631	126017	106452	145078	109100	54616	164382	220001	144217	75910	138398
980	unkown1628	1	1	18	0	34831	0.951565	1	26.1721	6.63e-05	408189	0.998808	1	22.0861	2.8e-05	358877	31137.2	0.0867629	423945	324196	515091	369524	404790	312999	359467	305565	399795	383167	285283	262244	376400	376031	290119	390554	361198
1030	unkown1694	1	1	18	15	19132.5	0.999637	1	20	12	117726	1	1	19	13.6167	106313	22276.3	0.209535	85252	104158	158286	119200	130969	88145	74839	51511	112963	139761	104162	114016	146558	127387	48977	91373	106097
1142	unkown1844	1	1	18	3	4253.95	0.999999	1	20	6	418667	1	1	19	4.43333	405796	13745.3	0.0338724	395000	407008	454175	369847	496957	398662	406401	372647	334720	384019	417965	446442	411942	409105	405207	379718	405613
1209	unkown1938	1	1	18	6	53940.6	0.737034	1	20	5.99999	1.00761e+06	0.961919	1	19	6.01666	931280	70747.7	0.0759682	888817	882580	894528	999364	1134173	861258	954492	1080512	755329	937955	952354	871699	944015	889216	926305	790716	922707
1211	unkown1940	1	1	18	12	27371	0.9023	1	20.3695	12	243617	0.995064	1	19.1848	12.0459	221431	20067.1	0.0906249	220619	216407	173690	209026	245364	147057	221675	218016	195775	260116	260651	257926	208439	260696	211526	198789	219111
1315	unkown2074	1	1	18	3	6819.69	1	1	20	6	272398	1	1	19	4.43333	264491	11641.1	0.0440133	300394	279749	230507	246724	246018	219011	286154	338409	249412	276686	258294	233365	274243	244734	249964	295719	264336
1316	unkown2075	1	1	24	18	155625	0.990529	1	20.9501	17.9999	4.38992e+06	0.999955	1	22.4751	18.0832	4.25959e+06	109569	0.0257228	4745810	3850584	4460764	3887378	3775703	4360319	3851035	4305760	4041073	4440735	4912809	4064584	4357045	4338335	4277805	4586494	4.26601e+06
1337	unkown2103	1	1	18	6	31775.1	0.998442	1	20	6	334397	0.999999	1	19	6.01667	302531	32143.2	0.106248	268666	224437	318623	337658	375778	313915	400510	247384	270488	329249	348356	180141	250810	346784	281922	283455	298636
1371	unkown2145	1	1	18	9	54441.9	0.999994	1	20	12	2496128	1	1	19	10.45	2.30705e+06	157800	0.068399	2317722	2320418	2037656	1995354	2050866	2431018	2048789	2428497	4041073	2236195	1613417	2093827	2407948	2095806	1857181	2444880	2.27629e+06
1525	unkown2349	1	1	18	6	12296.2	1	1	20	6	298392	1	1	19	6.01667	282192	18609.4	0.0659461	292762	277270	257065	242433	239197	369116	271624	313630	255382	274669	352669	225844	215043	227823	343181	321279	279937
1547	unkown2382	1	1	24	6	17343.9	0.94991	1	22.6735	6	143426	0.998724	1	23.3368	6.00485	127844	4822.1	0.0377187	120051	107980	150593	190664	213185	103991	115435	141095	96167	112326	114924	116870	158705	86171	94796	120899	127741
1725	unkown2597	1	1	24	12	16517	0.999548	1	24.9858	5.99998	463993	1	1	24.4929	9.06404	443346	17502.2	0.0394777	459151	370162	514897	428289	573372	378876	471677	432046	423810	454878	473835	438983	461469	399910	392488	426043	443743
1828	unkown2713	1	1	18	3	9739.69	0.998191	1	26.0177	17.9999	102080	0.999998	1	22.0088	20.4517	77078.2	16238	0.210669	77887	48006	101035	89221	77176	77483	83250	23214	56373	103242	62441	49515	212108	66161	74271	55779	78572.6
1936	unkown2827	1	1	18	12	4413.58	0.999911	1	25.8651	12	138215	1	1	21.9326	12.3986	134226	2343.37	0.0174584	134133	138006	143852	100456	146188	132410	117187	127868	121789	146014	146091	138966	127819	166157	124704	133948	134099
1937	unkown2828	1	1	18	9	12127.6	0.999939	1	28	17.9999	514859	1	1	23	13.1428	500648	7310	0.0146011	531917	461600	488682	482933	505944	526391	444753	514952	499973	511198	521160	463743	484596	528395	533145	513301	500793
2061	unkown2963	1	1	24	12	27950.7	0.988081	1	27.1385	6	668037	0.999929	1	25.5692	9.21884	642559	33899	0.0527563	637077	593503	727713	654733	817302	604372	672183	578291	563890	731689	659751	712427	586545	640187	539124	600748	644971
2072	unkown2973	1	1	24	12	5936.51	0.999802	1	24.8451	12	108236	1	1	24.4225	12.0036	104283	6819.7	0.0653963	97245	113586	112196	87012	107879	124701	88966	111104	110714	131275	98686	92269	98187	116424	92357	87444	104378
2082	unkown2983	1	1	24	6	10030	0.994748	1	22.7907	6	131120	0.999986	1	23.3953	6.00401	122544	3195.9	0.0260797	151723	119733	143880	104038	173984	115850	117701	116947	91967	114754	114644	133483	89080	139291	130497	102130	122481
2186	unkown3085	1	1	24	6	27977.4	0.988233	1	23.1496	5.99997	502833	0.99993	1	23.5748	6.00194	465960	20819.6	0.0446812	488476	494682	556549	410962	697327	438637	461058	414309	376947	497338	437450	447694	496527	436429	362420	433973	465674
2322	unkown3224	1	1	24	0	11316.2	0.999998	1	25.7143	6.63e-05	388965	1	1	24.8571	3.21e-05	387723	19988.7	0.051554	393496	423096	373825	365445	427760	361449	275567	447379	353452	436580	392849	323231	412367	378902	452165	377871	387215
2341	unkown3245	1	1	18	9	62513.2	0.987882	1	22.9091	5.99999	666038	0.999926	1	20.4545	7.7922	607766	67069.1	0.110353	487724	618036	631137	456992	499169	903172	701547	560265	455032	740418	669303	628606	513218	706907	509848	480281	597603
2343	unkown3247	1	1	24	12	5288.1	0.999588	1	20	12	123751	1	1	22	12.1	113490	12562.8	0.110695	73367	105379	129099	118939	104843	134918	122816	94739	106374	166693	97760	124176	87759	127813	90121	119191	112749
2507	unkown3433	1	1	18	3	27181.2	0.97955	1	20	5.99999	217808	0.999789	1	19	4.43333	203421	26523.2	0.130385	266028	170287	182974	222047	220781	189473	220157	240819	222693	163740	138741	171153	176905	158222	278801	226273	203068
2541	unkown3466	1	1	18	3	19610.2	0.982947	1	20	6	387919	0.999854	1	19	4.43333	376830	27122.3	0.0719749	402482	339040	388409	403753	418527	401606	374037	357507	395130	275606	362188	345812	322155	384644	453922	398687	376469
2600	unkown3527	1	1	18	6	31517.5	0.999817	1	20	6	499980	1	1	19	6.01667	469825	32435	0.0690364	513970	400996	442829	432950	559386	521069	510417	409050	480558	392599	417964	493077	408696	512271	547972	410501	465894
2875	unkown3879	1	1	18	9	27885.3	0.999851	1	28	6.00001	175349	1	1	23	8.21429	152446	17017	0.111627	164572	124454	117477	68352	200759	196723	164718	139195	199738	166772	149463	82722	199195	209929	154752	87922	151671
2883	unkown3886	1	1	24	0	8012.93	0.999932	1	26.3284	6.63e-05	31682.2	1	1	25.1642	3.17e-05	32070.9	8307.38	0.259031	39764	28104	39123	19738	34880	3107	59509	16529	46062	15023	24990	23590	46010	55103	38035	19144	31794.4
2969	unkown4031	1	1	18	12	35737.9	0.999221	1	20	5.99999	451247	1	1	19	9.18333	278767	89917.2	0.322553	208429	157484	182502	170952	98768	132365	84829	1489026	238526	201303	235734	170494	159349	193703	206935	214372	259048
2971	unkown4048	1	1	24	6	87116.3	0.925156	1	20	5.99999	1091296	0.997127	1	22	6.04999	579323	422494	0.729289	949001	64385	985002	87986	2146112	168121	1998760	52191	90152	915611	97474	80933	69290	65056	1021108	58668	553116
3071	unkown4282	1	1	24	6	11237	0.999625	1	28	6.63e-05	172734	1	1	26	3.25003	158030	5804.75	0.0367319	216966	203226	133495	137251	173024	162784	123619	179699	170286	162008	152273	134918	136606	154693	187666	98455	157936
3082	unkown4304	1	1	18	9	3874.59	0.996015	1	28	5.99999	38841.2	0.999992	1	23	8.21428	37736.2	20.8979	0.000553789	43465	20873	40633	21421	45027	36838	38222	35278	29695	32565	49054	33139	50129	46423	34137	46896	37737.2
3177	unkown4432	1	1	18	12	14460	0.999907	1	20	12	156738	1	1	19	12.0333	142502	13220.2	0.0927724	152793	110752	144135	141185	107568	105185	168930	138071	187888	134620	157624	146820	195519	184308	73411	106232	140940
3210	unkown449	1	1	24	0	19535.6	0.908004	1	23.9024	6.63e-05	61376.9	0.995632	1	23.9512	3.32e-05	48000.4	23175.4	0.482816	14619	63778	84908	82203	40948	34633	47108	20408	28286	32925	22713	48823	24865	24505	83508	114371	48037.6
3273	unkown4561	1	1	18	0	6798.83	0.999999	1	25.2722	7.4e-05	65845.2	1	1	21.6361	3.17e-05	58707.7	4238.89	0.0722033	42875	90879	74279	55348	64510	48547	63694	61383	27855	28012	97688	59870	54045	31974	63684	81122	59110.3
3345	unkown4664	1	1	18	9	11958.2	1	1	28	6	345079	1	1	23	8.21429	341130	4395.92	0.0128863	384152	280956	367578	227981	384725	407166	263501	324923	334436	334147	342640	355967	263716	505106	448428	229459	340930
3364	unkown4706	1	1	18	9	20237	0.999991	1	27.4766	12	269864	1	1	22.7383	10.6499	254200	13756.5	0.054117	168083	243426	230293	263694	344039	252241	182448	244943	204075	309695	208130	357557	274086	246639	155226	370999	253473
3459	unkown4877	1	1	18	3	6865.12	0.999991	1	20	6	132798	1	1	19	4.43333	125938	9478.39	0.0752626	161613	111020	129946	97419	132072	109900	126309	162910	132253	106227	113561	121910	108935	128044	135091	135772	125811
3493	unkown4914	1	1	18	0	6986.92	0.994529	1	25.1282	6.63e-05	81943.9	0.999985	1	21.5641	2.85e-05	72937.3	6872.06	0.0942188	89399	81367	61619	95391	84654	87851	48518	54569	73956	55535	61470	81762	60590	67623	89994	83510	73613
3515	unkown4945	1	1	24	18	28068.6	0.985305	1	28	17.9999	373513	0.999891	1	26	18.1071	340578	8524.83	0.0250305	320239	349302	272643	321203	284611	418798	237947	365469	391871	360416	298725	326726	321275	426467	404590	341719	340125
3695	unkown5258	1	1	24	18	6611.27	0.999953	1	28	6.00002	102832	1	1	26	25.5357	105183	7875.93	0.0748784	79319	123740	77087	101095	109315	98765	108804	94445	121652	118188	87231	78138	58936	107357	159693	151698	104716
3706	unkown5274	1	1	18	6	33608.8	1	1	20	5.99997	659618	1	1	19	6.01665	636967	23779.4	0.0373323	575771	740280	540832	624732	647928	716975	558035	715534	600669	615109	586491	624690	553022	606299	693771	745228	634085
3710	unkown5278	1	1	24	6	10358.9	0.909292	1	23.2718	6	72907.2	0.995756	1	23.6359	6.00143	63471	4248.01	0.0669284	84947	59317	56842	81892	105976	52070	73191	60392	72984	39345	61259	47312	45114	37085	61994	75013	63420.8
3732	unkown5310	1	1	18	3	31514.7	0.999883	1	20	6.63e-05	950362	1	1	19	1.58336	929361	30623.8	0.0329514	896414	1073888	906939	924207	1014079	798635	894948	1026523	861973	981666	908307	850668	967949	977629	920708	948347	934555
3797	unkown5405	1	1	18	3	10337.2	0.961403	1	20	6	89017.8	0.999245	1	19	4.43333	83991.7	9300.53	0.110732	108342	89238	80928	74588	89834	62444	104261	99532	66700	69947	78381	75611	87977	66731	109770	77602	83867.9
3830	unkown5449	1	1	18	3	11868.4	0.99821	1	20	6.63e-05	176684	0.999998	1	19	1.58336	170690	10982.4	0.0643412	181545	177233	173647	174311	180959	183494	139793	187463	145960	148686	143474	203024	178901	156676	210193	175480	172552
3880	unkown5508	1	1	24	6	5655.26	0.945536	1	28	6.63e-05	33064.2	0.998489	1	26	3.25003	23660.5	6489.29	0.274266	17477	22086	39695	52999	23478	25093	31781	10558	10998	35517	21580	17200	11550	14620	27296	14952	23555
3891	unkown5522	1	1	24	0	11341.8	0.94914	1	24.1644	17.9999	58169.4	0.998684	1	24.0822	21.0105	47088.8	12478.6	0.265002	38623	60372	83327	31717	71615	49907	12195	13654	33754	41598	50006	33216	47989	81910	53125	49654	47041.4
3900	unkown5532	1	1	24	0	6351.23	0.999992	1	28	6	108655	1	1	26	2.78572	106386	16741.4	0.157365	117718	117499	87983	78673	134743	93904	113972	92002	109697	96891	92553	99381	129521	106958	113256	119091	106490
3911	unkown5551	1	1	18	12	8630.42	0.949143	1	20	12	68965	0.998684	1	19	12.0333	61747.7	6202.91	0.100456	51831	55065	69925	57030	61819	42307	73813	40338	68765	56809	81754	68532	54512	49421	67410	76908	61014.9
3944	unkown5588	1	1	18	6	8380.98	0.99328	1	20	6	55021.5	0.999977	1	19	6.01667	46847.9	8673.65	0.185145	32876	51920	44114	36271	65762	45004	67301	42019	38772	18830	55724	49178	35642	41656	57442	50238	45796.8
3964	unkown5622	1	1	18	9	4121.9	0.999909	1	28	6	71816.2	1	1	23	8.21429	71111.2	518.015	0.00728458	64160	80006	58991	59179	69824	65218	77992	74231	87665	55197	69510	70772	65694	74036	70791	94136	71087.6
4174	unkown5889	1	1	18	6	8101.68	0.995695	1	20	5.99999	75669.5	0.999991	1	19	6.01666	68482.8	7287.03	0.106407	79085	42624	59497	75861	94956	70177	62034	75511	46912	62410	61839	67821	66250	75854	65793	74972	67599.8
4342	unkown731	1	1	24	18	18431.6	1	1	28	6	198220	1	1	26	25.5357	184330	12464.8	0.0676224	80310	232379	153800	168301	110006	228925	367597	86353	205242	190212	202934	80275	242122	299451	95909	193642	183591
4354	unkown751	1	1	24	12	55959.4	1	1	24.2975	17.9999	3.30293e+06	1	1	24.1488	14.9821	3.08735e+06	49810	0.0161336	2438591	2380739	3278321	4545163	2890308	2830759	2887890	2947260	1931942	2662031	3671333	3721648	2561773	2402707	2490586	5756647	3.08736e+06
4431	unkown884	1	1	18	3	50083.1	0.985774	1	24.8451	6	408764	0.999898	1	21.4225	4.37195	356500	47721.8	0.133862	269094	511109	276795	495547	448387	467799	392145	326724	358106	265631	376938	309750	392842	33124	336469	424184	355290

## Sheet: unique cycling in TM
ID	CycID	JTK_pvalue	JTK_BH.Q	JTK_period	JTK_adjphase	JTK_amplitude	LS_pvalue	LS_BH.Q	LS_period	LS_adjphase	LS_amplitude	meta2d_pvalue	meta2d_BH.Q	meta2d_period	meta2d_phase	meta2d_Base	meta2d_AMP	meta2d_rAMP	X0	X0.1	X0.2	X0.3	X6	X6.1	X6.2	X6.3	X12	X12.1	X12.2	X12.3	X18	X18.1	X18.2	X18.3	TM
408	TG 42:0	2.22e-07	1.47e-05	18	9	9.4001e+06	0.0247525	0.204321	20	5.99999	27377439	1.1e-07	9.73e-06	19	7.6	1.77058e+07	1.04921e+07	0.59258	6348042	5248340	8595159	7063603	30497928	25817262	26830623	26363943	18876452	16068797	17262520	17266590	10670822	11096000	10990461	11295413	1.56432e+07
412	TG 44:0	2.22e-07	1.47e-05	18	9	1.97951e+06	0.0501377	0.22491	20	6.00002	5121371	2.15e-07	1.31e-05	19	7.60001	3.42976e+06	1.90229e+06	0.554642	1042041	957981	1513650	1360283	5958592	4746322	4917631	4862939	3646659	3044420	3378983	3607676	2914145	2326550	2620486	1994682	3055815
1154	unkown1869	2.22e-07	1.47e-05	18	9	218677	0.0124261	0.204321	23.6461	6	451059	5.71e-08	9.73e-06	20.8231	7.8476	275210	219724	0.798385	56057	70403	52899	56143	510100	443158	455273	395706	311001	362961	380432	351150	103616	134184	94927	140893	244931
2409	unkown3333	2.22e-07	1.47e-05	24	12	141205	0.0091967	0.204321	22.7907	12	366788	4.29e-08	9.73e-06	23.3953	12.008	203298	185300	0.911466	57759	56394	66753	60129	202627	173041	242675	276941	361416	348153	389714	367869	147035	146325	153156	145194	199699
2450	unkown3374	2.22e-07	1.47e-05	24	12	216824	0.00970141	0.204321	23.9024	12	701488	4.51e-08	9.73e-06	23.9512	12.0001	491060	282441	0.575167	283273	224410	349468	288428	619242	603899	613211	551702	651396	654669	772622	727263	360733	419194	375006	355240	490610
2707	unkown3662	2.22e-07	1.47e-05	24	0	286605	0.015289	0.204321	25.7143	6.63e-05	707212	6.96e-08	9.73e-06	24.8571	3.21e-05	300788	381282	1.26761	761136	621831	714419	731476	113202	119000	145097	68495	46502	22508	25977	27750	412119	314917	169196	363755	291086
3207	unkown4485	2.22e-07	1.47e-05	18	9	149721	0.0135258	0.204321	23.2718	5.99999	323807	6.19e-08	9.73e-06	20.6359	7.81917	188745	159348	0.84425	19765	49914	44633	27943	340153	344234	333665	277175	232866	212919	242148	238318	65220	104025	56778	60808	165660
3567	unkown507	2.22e-07	1.47e-05	18	0	715024	0.0528351	0.226674	24.9858	17.9999	835004	2.26e-07	1.34e-05	21.4929	18.4883	627485	625715	0.997179	1311043	1546103	1629666	1121864	92438	106370	123671	73322	622749	342099	596878	221960	894368	813372	683983	948301	695512
4003	unkown5675	2.22e-07	1.47e-05	24	21	1.1579e+06	0.00942093	0.204321	22.3291	17.9999	3.35776e+06	4.39e-08	9.73e-06	23.1646	19.4712	2.17273e+06	1.22011e+06	0.561554	2821678	2455156	2772232	2763426	865711	611693	782041	843334	2142486	1891284	2007716	2100835	2943046	3734442	3398237	3355366	2.21804e+06
4100	unkown5806	2.22e-07	1.47e-05	18	9	173866	0.0150213	0.204321	24.0327	6	345135	6.84e-08	9.73e-06	21.0163	7.87756	221008	155979	0.705765	61476	31503	60749	70753	334990	331924	375071	338555	255790	262308	320701	270875	105859	145603	111320	133426	200681
4111	unkown5822	2.22e-07	1.47e-05	18	9	414963	0.0163786	0.204321	23.7736	6	1116848	7.43e-08	9.73e-06	20.8868	7.85741	788650	406976	0.516041	378400	298224	417504	386954	1261356	1030564	1138614	1036858	969524	845170	1027775	864426	496486	561528	525901	497747	733564
4208	unkown5922	2.22e-07	1.47e-05	18	9	143157	0.035788	0.209377	20	6.00001	480268	1.56e-07	1.17e-05	19	7.6	306249	168974	0.551754	124676	92419	173590	129701	512261	454639	454619	499551	294390	242985	272471	271550	192817	199120	217123	236611	273033
4211	unkown5927	2.22e-07	1.47e-05	18	9	194801	0.0345655	0.208968	20	6	598703	1.51e-07	1.17e-05	19	7.6	392870	206812	0.526412	162839	147318	219616	192926	660808	564813	529731	639460	415719	311921	377837	340738	237468	263378	272440	298440	352216
4212	unkown5928	2.22e-07	1.47e-05	18	9	729477	0.0284011	0.204321	20	6.00001	2.29584e+06	1.25e-07	1.03e-05	19	7.6	1.51866e+06	819627	0.539703	631405	513975	881628	637548	2500584	2241868	2172389	2268529	1645300	1428210	1396028	1354587	1069105	1028699	902272	1048532	1.35754e+06
4213	unkown5930	2.22e-07	1.47e-05	18	9	1.32574e+06	0.0252617	0.204321	20	6	3.87632e+06	1.12e-07	9.73e-06	19	7.6	2.5378e+06	1.46835e+06	0.578592	813294	787636	1415447	977191	4155641	3799815	3726099	3823714	2770122	2431533	2493340	2353875	1602863	1578178	1655319	1602357	2.24915e+06
4214	unkown5931	2.22e-07	1.47e-05	18	9	150068	0.0247052	0.204321	23.1496	6.00002	421557	1.1e-07	9.73e-06	20.5748	7.81004	279752	159810	0.571256	112511	83046	127247	112245	453255	378005	466124	388843	306125	324673	296942	315988	176619	201376	180643	176176	256239
4238	unkown5961	2.22e-07	1.47e-05	18	9	51180.9	0.0397601	0.21311	20	6.00001	136081	1.73e-07	1.2e-05	19	7.6	78964.2	56027.6	0.709531	16653	16456	35308	22775	158661	123059	154439	108166	60055	64110	87736	62186	38505	55957	41889	41252	67950.4
4260	unkown5988	2.22e-07	1.47e-05	18	9	63295.6	0.0432159	0.2137	20	5.99999	200666	1.87e-07	1.28e-05	19	7.59999	147348	62033.7	0.421001	63017	75379	90408	72982	202388	202022	216659	181595	161535	153491	131639	153816	108102	124102	119944	105378	135154
4303	unkown616	2.22e-07	1.47e-05	18	0	1.07848e+06	0.0547705	0.229776	25.1282	17.9999	1.39626e+06	2.34e-07	1.37e-05	21.5641	18.5055	1.10597e+06	945749	0.85513	1853129	2144810	2468293	2684189	334880	251421	267708	362712	771297	878713	919831	770165	1099543	1678427	1217729	1589360	1.20576e+06
4326	unkown699	2.22e-07	1.47e-05	18	0	769005	0.0480601	0.221055	25.4179	17.9999	708742	2.07e-07	1.31e-05	21.7089	18.5412	544116	625528	1.14962	1573982	1168279	1253808	1425569	46214	72741	64506	99964	340657	238670	328553	248898	1154791	480804	452603	746780	606051
4331	unkown705	2.22e-07	1.47e-05	18	9	4.69672e+06	0.0205905	0.204321	20	5.99999	1.61613e+07	9.24e-08	9.73e-06	19	7.6	8.94388e+06	6.20556e+06	0.693833	3147052	3581175	3826012	4021357	18393330	16131634	16398549	13721624	6459833	7120047	7133376	5328459	4440613	4051417	4642117	5187530	7.72401e+06
4332	unkown706	2.22e-07	1.47e-05	18	9	1.5794e+07	0.0228146	0.204321	20	6	50657751	1.02e-07	9.73e-06	19	7.6	2.81122e+07	1.94172e+07	0.690705	10121667	11074868	10772262	11911313	55581970	49926657	54186437	42935940	20051480	22007024	23150265	16541641	14727875	13145331	16436012	16151999	2.42952e+07
394	TG 34:0|TG 10:0_12:0_12:0	8.88e-07	3.61e-05	24	21	2.11322e+06	0.0154653	0.204321	23.3952	17.9999	4.93881e+06	2.62e-07	1.48e-05	23.6976	19.484	2.79536e+06	2.33294e+06	0.834574	3907489	2814703	4155049	4196594	342415	295449	518012	609861	1609568	1932985	2438990	2639158	4161705	6564684	4651004	4377889	2.82597e+06
419	TG 46:3 Isomer A	8.88e-07	3.61e-05	24	12	1.85502e+06	0.0154573	0.204321	24.5682	12	8.57036e+06	2.62e-07	1.48e-05	24.2841	12.0016	6.5749e+06	2.4421e+06	0.371427	3608981	3722334	4776923	5434532	7286684	6334826	8187635	7493467	8594898	8345898	8393483	8947180	6034217	6076381	6614924	5711591	6.59775e+06
421	TG 48:0	8.88e-07	3.61e-05	18	9	96371.2	0.058557	0.235973	20	6.00002	285487	9.24e-07	3.21e-05	19	7.60001	200717	96136.4	0.478965	76231	46004	139181	105131	311067	282648	306941	241291	227023	193871	200483	186530	170958	153457	120444	147838	181819
475	unkown1016	8.88e-07	3.61e-05	18	0	143041	0.0321905	0.204808	24.4321	17.9999	271970	5.25e-07	2.47e-05	21.2161	18.4233	200478	139457	0.695622	321458	307289	441228	362699	74275	123225	100555	65451	158600	162039	160762	112619	283368	298387	204576	301552	217380
1040	unkown1710	8.88e-07	3.61e-05	18	9	52539.3	0.0654118	0.24625	24.9858	6.00002	128270	1.03e-06	3.3e-05	21.4929	7.95385	87519.9	45417.2	0.518936	16287	21629	40459	38788	143306	122679	136461	110634	92229	96629	114343	92991	76188	81270	56058	79631	82473.9
1837	unkown2726	8.88e-07	3.61e-05	18	0	391630	0.0288651	0.204321	23.7736	18	619571	4.74e-07	2.35e-05	20.8868	18.3505	428657	334605	0.780589	722786	837942	861775	764388	109320	131183	117847	201154	187028	487336	374852	313048	598157	558743	684768	636619	474184
3229	unkown4511	8.88e-07	3.61e-05	24	18	40175.7	0.0145202	0.204321	21.3559	17.9999	151769	2.47e-07	1.43e-05	22.678	18.0613	109369	38969.4	0.356311	119527	99112	92531	123046	71794	50145	55101	43067	138463	129024	127494	124552	131655	170445	164015	140962	111308
4045	unkown5738	8.88e-07	3.61e-05	24	15	58257.5	0.0252035	0.204321	20.7529	12	214595	4.17e-07	2.09e-05	22.3765	13.462	119885	114872	0.958181	30894	50558	67932	66100	78130	68156	92032	101699	164850	190346	290086	213097	94776	148235	107731	110054	117167
4103	unkown5810	8.88e-07	3.61e-05	24	12	50433.2	0.0125432	0.204321	23.3952	12	125403	2.15e-07	1.31e-05	23.6976	12.0019	71306.9	65691.1	0.921245	16893	16127	26247	28757	94408	66928	95267	89028	107951	123604	151483	118575	45013	44707	38643	66963	70662.1
4108	unkown582	8.88e-07	3.61e-05	18	0	470929	0.0739841	0.259866	26.1721	17.9999	480966	1.15e-06	3.58e-05	22.0861	18.6379	446692	405851	0.908571	927350	795724	1064244	1268363	65899	151203	219334	86449	371210	273991	258102	274944	499774	644749	359122	420224	480043
4248	unkown5975	8.88e-07	3.61e-05	18	9	276601	0.0681872	0.252226	20	6.00001	786940	1.07e-06	3.39e-05	19	7.6	532976	279536	0.524481	182545	164437	251081	234344	961317	675464	794328	716651	520068	466967	538407	564664	482055	355188	435590	305295	478025
4278	unkown6006	8.88e-07	3.61e-05	18	9	168025	0.063214	0.242855	24.1644	6.00002	519560	9.93e-07	3.24e-05	21.0822	7.88791	378727	150117	0.396373	176013	161616	231614	214479	536087	516215	556017	469921	416884	361571	443309	391800	372122	324536	290929	289754	359554
4294	unkown6024	8.88e-07	3.61e-05	18	9	71834.8	0.0306109	0.204321	20	5.99999	220214	5.01e-07	2.43e-05	19	7.6	146731	79644.6	0.542793	37222	84880	67166	69529	233967	222765	229145	194978	159890	138490	159057	119383	106752	79878	105763	88328	131075
4312	unkown641	8.88e-07	3.61e-05	18	0	877413	0.0461806	0.218476	24.7059	17.9999	1.27088e+06	7.39e-07	2.86e-05	21.3529	18.455	922418	818155	0.886967	1523903	1808690	2338048	1893802	255247	207626	404564	180515	710914	544618	568610	744346	1359731	1047636	906817	1769347	1.01653e+06
28	Cer 38:1;3O|Cer 16:1;2O/22:0;O	2.89e-06	7.89e-05	24	9	52287.2	0.0223236	0.204321	22.6735	6	528908	1.13e-06	3.54e-05	23.3368	7.4634	467001	59985.1	0.128448	439968	429937	450128	438760	539070	509922	563754	502886	453031	519100	475459	466853	403193	410330	414970	427547	465307
395	TG 35:0|TG 11:0_12:0_12:0	2.89e-06	7.89e-05	24	21	148791	0.0193251	0.204321	22.9091	17.9999	430634	9.87e-07	3.24e-05	23.4545	19.4756	242363	173197	0.714616	299247	250128	299038	300818	34181	20437	28252	52521	172786	201480	288880	273836	334300	599146	401813	387282	246509
396	TG 36:0|TG 12:0_12:0_12:0	2.89e-06	7.89e-05	24	21	5.51704e+07	0.0151098	0.204321	21.995	18	1.72489e+08	7.83e-07	2.93e-05	22.9975	19.4716	110645558	5.95418e+07	0.538131	134887745	110796682	145694414	143087283	36745729	30881817	38391327	42406248	98457031	104405058	118942741	118421530	146132180	218297325	159614686	165912401	1.13317e+08
414	TG 44:2	2.89e-06	7.89e-05	24	12	5.47775e+06	0.0104525	0.204321	24.1644	12	18192042	5.53e-07	2.52e-05	24.0822	12.0001	1.32684e+07	6.81568e+06	0.513677	7351011	6400820	9193658	9354845	15567533	15409447	18058627	15752244	17498976	17166250	18253855	19849087	10454854	10933683	11585573	9758246	1.32868e+07
416	TG 46:0	2.89e-06	7.89e-05	18	9	378164	0.0397364	0.21311	23.6461	5.99999	966124	1.95e-06	5.23e-05	20.8231	7.8476	649688	360755	0.555275	227506	248850	293288	242107	1149238	1014281	930393	770586	780283	650244	876751	624386	391523	387986	531197	480970	599974
430	TG 50:1	2.89e-06	7.89e-05	18	9	1.61243e+06	0.0424499	0.2137	24.4321	6	4.65909e+06	2.07e-06	5.43e-05	21.2161	7.90912	3.38263e+06	1.48435e+06	0.438817	1494480	1302863	2006243	1740070	4914287	4975008	4978669	3768413	3990212	3316702	4320847	3589577	2902991	2756490	2558496	2600100	3.20097e+06
439	TG 52:1	2.89e-06	7.89e-05	18	9	568161	0.0142899	0.204321	23.9024	6	1.58018e+06	7.42e-07	2.86e-05	20.9512	7.8674	1.14032e+06	559499	0.490649	602491	515882	667413	540908	1753279	1700422	1428040	1438960	1452428	1231834	1392614	1323764	803371	764572	704529	735340	1.06599e+06
607	unkown1155	2.89e-06	7.89e-05	18	9	131262	0.0181811	0.204321	20	6	328822	9.32e-07	3.21e-05	19	7.6	174082	151614	0.870932	47154	26101	51892	35031	350286	323280	376479	265244	169891	137710	153427	136886	74843	64802	39900	55527	144278
2505	unkown3431	2.89e-06	7.89e-05	18	9	126814	0.0118474	0.204321	24.1644	6	224396	6.22e-07	2.53e-05	21.0822	7.88789	140836	114281	0.811443	18025	9010	30831	34143	238781	196907	243983	217913	169351	174914	213177	213792	67896	77232	55099	58794	126240
2612	unkown3539	2.89e-06	7.89e-05	18	9	258270	0.0912781	0.284692	20	6.00002	1019622	4.25e-06	8.97e-05	19	7.60001	803083	246718	0.307213	474717	501235	585820	473114	1187570	996083	989791	905044	839165	699456	902519	778129	646599	598835	734591	760677	754584
3032	unkown420	2.89e-06	7.89e-05	18	0	267729	0.0470439	0.219208	26.3284	17.9999	216636	2.28e-06	5.88e-05	22.1642	18.6586	205382	201193	0.979607	472937	521520	438950	536954	37125	95412	87698	12931	138339	116704	141792	72568	212611	187973	174745	291216	221217
3342	unkown4652	2.89e-06	7.89e-05	24	15	68890.2	0.0195502	0.204321	21.6708	12	285456	9.98e-07	3.24e-05	22.8354	13.4585	195749	105136	0.537096	134559	108008	122247	135939	163123	180213	165650	124727	301347	229777	339354	271346	209491	224810	182964	207641	193825
3813	unkown5428	2.89e-06	7.89e-05	18	0	84070.8	0.0301093	0.204321	23.9024	17.9999	753116	1.5e-06	4.29e-05	20.9512	18.3644	700643	87211	0.124473	763943	791046	839471	781802	598854	615852	641523	655010	669425	686099	679580	661013	773369	776843	716193	746062	712255
3947	unkown5596	2.89e-06	7.89e-05	24	21	273968	0.0130878	0.204321	23.1496	17.9999	620806	6.83e-07	2.7e-05	23.5748	19.4792	351152	295672	0.842007	473546	363492	532508	553663	31815	9383	47035	91078	214011	249374	330249	326826	526165	767563	614462	575042	356638
4006	unkown5679	2.89e-06	7.89e-05	24	21	654998	0.0110666	0.204321	23.0287	17.9999	2.34122e+06	5.83e-07	2.53e-05	23.5144	19.4773	1.74082e+06	697590	0.400724	1993097	2004630	2139369	2233265	1132945	898234	1041499	1089310	1466336	1486412	1603190	1637205	2050070	2302642	2447264	2564921	1.75565e+06
4062	unkown5763	2.89e-06	7.89e-05	24	15	1.26439e+06	0.0133808	0.204321	24.1644	12	5.46393e+06	6.98e-07	2.74e-05	24.0822	13.5053	3.91073e+06	1.85146e+06	0.473432	2490027	1892905	2289324	2614423	3894415	3059760	4098120	3671913	5402908	4838027	5571466	6043333	4238377	4677687	3729067	4103353	3.91344e+06
4072	unkown5776	2.89e-06	7.89e-05	24	12	524002	0.0105918	0.204321	23.3952	12	2104911	5.59e-07	2.52e-05	23.6976	12.002	1.45541e+06	715128	0.491359	839227	685074	960192	900400	1641368	1305066	1580361	1594918	2235149	1900658	2092552	2191285	1366692	1426684	1270210	1184411	1.44839e+06
4125	unkown5839	2.89e-06	7.89e-05	24	12	55970.7	0.0160461	0.204321	21.8859	12	148125	8.28e-07	3e-05	22.9429	12.0255	83381.2	75544.3	0.906011	33719	15778	44877	29390	118547	69083	95390	82188	163119	144152	124467	160762	39126	71796	55019	46451	80866.5
4145	unkown586	2.89e-06	7.89e-05	18	0	683799	0.0518512	0.226674	25.7143	17.9999	681479	2.5e-06	6.27e-05	21.8571	18.5785	578394	543121	0.939016	1290693	1515008	1279420	1136454	120390	177527	275581	71029	257080	312170	583191	312595	798664	818158	435584	673517	628566
4149	unkown5863	2.89e-06	7.89e-05	18	9	92887	0.0180011	0.204321	24.1644	6	186908	9.23e-07	3.21e-05	21.0822	7.88789	120047	89707.1	0.747266	23376	6911	36598	37470	202970	168396	217885	158380	157493	148480	194332	135816	55385	62546	41011	90387	108590
4209	unkown5925	2.89e-06	7.89e-05	18	9	170341	0.0481322	0.221055	20	6	581680	2.33e-06	5.94e-05	19	7.6	390104	183616	0.470685	177843	180336	259603	178105	690883	548895	532227	554716	382574	322216	347095	336279	274036	247585	305796	325963	354010
4247	unkown5973	2.89e-06	7.89e-05	18	9	169249	0.0947832	0.290205	20	6.00001	479470	4.41e-06	9.2e-05	19	7.6	331298	162508	0.490519	118409	93955	151796	179457	588630	393209	479229	456812	307474	273900	345543	364710	296485	235866	285049	219113	299352
4361	unkown767	2.89e-06	7.89e-05	18	9	5.82023e+06	0.0187225	0.204321	20	5.99998	1.7151e+07	9.58e-07	3.24e-05	19	7.59999	7.80995e+06	7.56906e+06	0.969156	1731386	1673175	1898450	1959223	18563306	17409058	19311655	13319914	4460627	4623997	4556771	2568277	2529070	2405733	1757569	2384522	6.32205e+06
4374	unkown789	2.89e-06	7.89e-05	18	0	1.85863e+06	0.0810982	0.269941	26.3284	18	4.95362e+06	3.81e-06	8.34e-05	22.1642	18.6586	4.86287e+06	1.42868e+06	0.293794	6615660	6569501	7424904	6834425	3385994	3933553	3922336	3641103	3953345	4250403	4225736	5033662	4639754	4427265	5121525	5625955	4.97532e+06
4424	unkown875	2.89e-06	7.89e-05	24	21	498739	0.0203146	0.204321	24.8451	17.9999	1.98095e+06	1.03e-06	3.31e-05	24.4225	19.5318	1.25353e+06	627981	0.500971	1265957	1086693	1560075	1287483	588022	536253	659407	678970	1152562	1131072	1064205	944241	2484806	2122768	1590602	1725645	1.24242e+06
335	PI 30:1	7.77e-06	0.000154373	18	9	110045	0.0426326	0.2137	24.0327	6	440058	5.27e-06	0.000103548	21.0163	7.87756	351990	106159	0.301595	249756	237190	234225	226673	447133	500672	431025	381402	462052	331092	381050	367242	269500	318469	278379	294638	338156
401	TG 39:0|TG 12:0_13:0_14:0	7.77e-06	0.000154373	24	12	570511	0.00988445	0.204321	24.1644	12	1.25186e+06	1.33e-06	3.99e-05	24.0822	12.0001	772782	703729	0.910644	228286	219817	249360	261347	1014662	958928	1357710	1170120	1179241	1195278	1421611	1211308	415129	561452	432183	518419	774678
407	TG 41:1|TG 13:0_14:0_14:1	7.77e-06	0.000154373	18	9	197932	0.0149071	0.204321	24.1644	5.99999	473218	1.97e-06	5.25e-05	21.0822	7.88789	337569	189303	0.560783	115170	116488	171917	169492	443022	448593	534640	466619	348081	433350	505630	422430	187275	230972	176398	244179	313391
413	TG 44:1	7.77e-06	0.000154373	18	9	6.83194e+06	0.0288241	0.204321	24.9858	6	2.12376e+07	3.65e-06	8.2e-05	21.4929	7.95384	1.68335e+07	5.82102e+06	0.3458	8966246	7421808	12573140	9589569	23000643	19299070	22187274	20463294	20104595	18002655	19299085	20088216	14316509	14693318	14701164	14281808	1.61868e+07
415	TG 44:3|TG 12:0_14:1_18:2	7.77e-06	0.000154373	24	12	951094	0.0126988	0.204321	22.1053	12	3.89645e+06	1.69e-06	4.68e-05	23.0526	12.0203	2.64335e+06	1.30246e+06	0.49273	1355609	1347796	1650769	1962419	2711210	2075059	2758934	2766837	3812658	3708109	4114868	3950182	2068480	2700054	2218112	2467406	2.60428e+06
422	TG 48:1	7.77e-06	0.000154373	18	9	3.30389e+06	0.0382866	0.209809	24.8451	6.00001	1.0871e+07	4.77e-06	9.73e-05	21.4225	7.94237	8.5167e+06	2.93459e+06	0.344569	4904162	4396149	6162291	4260946	11540861	11064008	10764391	10114934	9922706	8496034	10777980	9252251	6470008	6978797	8503927	7304986	8.18215e+06
424	TG 48:3	7.77e-06	0.000154373	18	9	1.86434e+06	0.0592623	0.236659	25.5652	6.00002	9.52623e+06	7.18e-06	0.000121485	21.7826	8.00178	8.26921e+06	1.64948e+06	0.199473	5519577	5190509	7374248	5992956	10281886	9467537	9023729	9331787	9064713	8832844	8808558	9298773	7227570	7952726	7873894	8453642	8.10593e+06
427	TG 49:1	7.77e-06	0.000154373	18	9	96653.4	0.0177841	0.204321	24.2975	6	290191	2.32e-06	5.94e-05	21.1488	7.89842	224282	86813.7	0.387074	130290	127617	142499	112726	301984	301434	306014	251333	273669	236310	256500	275098	167232	182652	171496	177918	213423
431	TG 50:2	7.77e-06	0.000154373	18	9	2.48197e+06	0.0721059	0.257319	20	5.99999	8.4396e+06	8.63e-06	0.000134601	19	7.6	6.5515e+06	2.2408e+06	0.342028	3752711	3642068	4668478	3478140	9404597	8591325	8418496	7343989	7207430	5802958	7615386	6171535	4843547	4993044	6009185	5833206	6.11101e+06
1146	unkown1852	7.77e-06	0.000154373	18	9	1.10527e+06	0.0287817	0.204321	20	6.00001	3.13481e+06	3.65e-06	8.2e-05	19	7.60001	1.6258e+06	1.28293e+06	0.789108	407098	534154	597644	519162	3556821	3042537	3583486	2356378	952297	1545829	1000009	866888	591187	916377	601929	905869	1.3736e+06
1334	unkown21	7.77e-06	0.000154373	18	0	2.63687e+07	0.0434395	0.2137	23.9024	17.9999	9.04074e+07	5.37e-06	0.000103548	20.9512	18.3644	7.68558e+07	2.44736e+07	0.318435	105628335	104227398	106027995	100054713	62566609	55337961	56133554	49541026	68534414	72993149	74387286	64771207	105470942	83655870	73309336	99194093	80114618
1949	unkown2841	7.77e-06	0.000154373	18	9	78528.8	0.0429149	0.2137	20	6	359363	5.31e-06	0.000103548	19	7.6	276001	83521.6	0.302613	192298	194872	212017	182769	391474	403067	323465	319445	244332	266523	275350	270211	260289	224095	195994	197123	259583
2590	unkown3514	7.77e-06	0.000154373	18	9	53569	0.152733	0.37682	20	5.99999	199014	1.74e-05	0.000212986	19	7.6	156226	50161.7	0.321085	92953	77620	117744	72850	226743	210488	190516	168309	173679	140107	149010	166376	132009	136564	136359	150512	146365
2607	unkown3534	7.77e-06	0.000154373	18	9	433211	0.0454594	0.217645	25.1282	6	1.49992e+06	5.6e-06	0.00010623	21.5641	7.96552	1.21607e+06	372569	0.306372	720362	692747	902744	670174	1706499	1408489	1509166	1375524	1282812	1282841	1596990	1347926	995251	992312	1231912	1096611	1.17577e+06
3198	unkown4468	7.77e-06	0.000154373	18	0	45102.1	0.0425329	0.2137	26.8085	17.9999	71206.9	5.26e-06	0.000103548	22.4043	18.7235	72864.4	31017.6	0.425689	124676	123375	115995	114689	50620	57162	49728	49950	51374	52289	65853	59090	77849	59948	80182	66849	74976.8
3317	unkown4613	7.77e-06	0.000154373	24	12	42971.9	0.0200454	0.204321	20.5594	12	120702	2.6e-06	6.47e-05	22.2797	12.072	67216.2	63386.4	0.943022	29991	30554	17763	28666	44236	83689	82418	75218	100135	105573	134362	142737	29393	47112	36051	34879	63923.6
3351	unkown4677	7.77e-06	0.000154373	24	15	146180	0.0246359	0.204321	22.2166	12	928366	3.15e-06	7.52e-05	23.1083	13.4622	726141	239823	0.330271	559335	504061	532310	623238	690037	664507	593049	712791	829339	847502	1084921	951704	735413	778924	688675	766693	722656
3367	unkown471	7.77e-06	0.000154373	18	9	404322	0.023317	0.204321	20	6.00001	1.18044e+06	2.99e-06	7.22e-05	19	7.60001	565650	518383	0.916438	133150	118039	96795	168562	1073475	1019042	1464039	1165206	300720	352952	485128	237259	182711	132113	230599	260167	463747
4064	unkown5766	7.77e-06	0.000154373	24	15	434907	0.0145021	0.204321	20.3695	12	1182830	1.92e-06	5.2e-05	22.1848	13.4674	531378	796039	1.49806	82669	40819	89855	184231	367404	188407	426720	214157	1023192	1057002	1366641	1284485	451910	756366	263547	380434	511115
4065	unkown5767	7.77e-06	0.000154373	24	15	2.6517e+06	0.0120372	0.204321	22.3291	12	9.98791e+06	1.61e-06	4.5e-05	23.1646	13.4634	6.42161e+06	4.29514e+06	0.668856	3633098	2683924	3383552	3843789	5751808	4541828	6224045	5644074	9604259	8983231	10531313	10832846	6315640	7994731	5743192	6092713	6.36275e+06
4067	unkown5769	7.77e-06	0.000154373	24	15	377408	0.011215	0.204321	20.9501	12	1303111	1.5e-06	4.29e-05	22.4751	13.4602	766233	651029	0.84965	360528	333488	425280	406153	539918	505918	694980	579532	1346134	1190829	1257984	1417497	670542	962237	679651	653319	751499
4068	unkown577	7.77e-06	0.000154373	18	0	927423	0.0720852	0.257319	24.7059	17.9999	1.83549e+06	8.62e-06	0.000134601	21.3529	18.455	1.32392e+06	1.15848e+06	0.875034	1753169	2723482	2904816	3415637	526146	526870	470020	297716	723527	778543	1118753	734184	1617096	1480787	1208261	3035819	1.45718e+06
4097	unkown5803	7.77e-06	0.000154373	18	9	54573.6	0.023653	0.204321	20	5.99999	154094	3.03e-06	7.28e-05	19	7.6	98700.5	60842.4	0.616434	29685	26279	45788	59345	150779	130555	176170	158873	104959	100044	84581	106156	64017	61420	40678	48515	86740.2
4107	unkown5818	7.77e-06	0.000154373	18	9	62705.9	0.0540251	0.227926	20	6	228573	6.58e-06	0.000117435	19	7.6	151026	69912.5	0.462918	64732	79136	88620	107643	287963	186811	205292	234227	113977	117319	157426	125187	110628	107256	114385	95917	137282
4188	unkown5901	7.77e-06	0.000154373	18	9	143440	0.0168491	0.204321	23.2718	6.00001	409412	2.21e-06	5.72e-05	20.6359	7.81918	286551	146191	0.510175	98391	136312	189642	156067	448080	390927	416520	382123	350073	278997	338826	340716	180882	193836	153597	190969	265372
4237	unkown5960	7.77e-06	0.000154373	18	9	74427.2	0.0937893	0.289323	20	6.00002	244137	1.1e-05	0.000158386	19	7.60001	171017	74602.2	0.436226	82064	54798	115654	83764	258706	215942	281684	220215	145697	137198	189715	164617	125981	148568	144456	132575	156352
4239	unkown5962	7.77e-06	0.000154373	18	9	51932.8	0.0444181	0.215155	20	6	196326	5.48e-06	0.000105177	19	7.6	134552	57190.5	0.425043	79404	62544	97731	81505	212377	182481	231108	159337	107131	113747	125237	129116	84727	100500	96457	109558	123310
4264	unkown5992	7.77e-06	0.000154373	18	9	73928.2	0.057192	0.234487	24.8451	5.99999	173284	6.94e-06	0.000119535	21.4225	7.94236	118410	67246.7	0.567912	38899	20923	50386	32895	218784	153266	167656	153428	139290	114934	189452	125506	71747	108138	85607	100996	110744
4280	unkown6008	7.77e-06	0.000154373	18	9	258640	0.0713983	0.256375	24.7059	6.00001	758072	8.55e-06	0.000134601	21.3529	7.93109	554676	227302	0.409793	244365	222326	336942	287442	847035	783454	807394	594404	653606	514122	692913	582281	523400	444981	465221	449980	528117
4329	unkown700	7.77e-06	0.000154373	18	9	1.26317e+06	0.0192475	0.204321	20	5.99999	3.61078e+06	2.5e-06	6.27e-05	19	7.59999	1.5779e+06	1.63082e+06	1.03354	230195	302866	357533	318583	4176333	3444582	4012845	2809379	745846	909868	932111	364756	460154	337726	364046	350212	1.25731e+06
154	PC 30:0 Isomer B	1.91e-05	0.000272484	24	12	2.4858e+06	0.0229947	0.204321	20.8511	12	1.31105e+07	6.87e-06	0.000118636	22.4255	12.0594	9.92662e+06	3.63119e+06	0.365803	7163287	7295970	7883735	7564027	10442444	11021622	9940757	8612987	11876762	12177427	15085098	13302616	8947788	9202168	7773137	7744138	9.75212e+06
226	PE 28:0|PE 14:0_14:0	1.91e-05	0.000272484	24	12	257094	0.023881	0.204321	20	12	1843326	7.11e-06	0.000121485	22	12.1	1.37375e+06	500099	0.364039	1082695	1056420	1121662	953567	1374103	1161556	1385191	1252846	1565711	1995088	2096431	1716074	1115281	1208654	1210032	1212651	1.34425e+06
339	PI 32:1	1.91e-05	0.000272484	24	12	1.4266e+07	0.0185963	0.204321	22.7907	12	6.39335e+07	5.63e-06	0.00010623	23.3953	12.008	4.84904e+07	1.84969e+07	0.381456	37558783	36102524	36137360	31349902	49428493	54760592	53873787	49332604	56811810	66217250	67789895	64915124	40965465	51752815	36626476	36474641	4.81311e+07
399	TG 38:0|TG 12:0_12:0_14:0	1.91e-05	0.000272484	24	15	2.45169e+07	0.0112285	0.204321	21.5648	12	9.26715e+07	3.51e-06	8.08e-05	22.7824	13.4583	5.70343e+07	4.33321e+07	0.759755	31008160	23012215	29612844	32455970	46934966	39331410	53364376	51319735	87976094	84945700	94284711	103479562	53122692	67387200	49404879	51740461	5.62113e+07
409	TG 42:1	1.91e-05	0.000272484	24	12	7.45048e+06	0.010528	0.204321	24.2975	12	2.62566e+07	3.3e-06	7.74e-05	24.1488	12.0005	2.00135e+07	9.16014e+06	0.457699	13071555	9753542	15258051	12863000	24341786	25113074	25977086	23347824	25426082	24938448	27409919	27251884	15168510	18116211	16421602	16472551	2.00582e+07
418	TG 46:2	1.91e-05	0.000272484	24	12	3.27589e+06	0.0235547	0.204321	25.2722	12	1.70449e+07	7.02e-06	0.000120416	24.6361	12.008	1.40792e+07	4.44736e+06	0.315883	8699421	7688972	12262513	9484737	18404257	15792800	16510617	16362375	17073668	16742046	17327837	17036040	12695316	14041410	13800296	12842422	1.41728e+07
436	TG 51:2	1.91e-05	0.000272484	18	9	62940.3	0.0260594	0.204321	20	5.99999	230762	7.72e-06	0.000125669	19	7.59999	169217	73345.3	0.433438	92637	87296	122538	86471	261557	237543	243629	180320	181213	173976	179449	176742	123577	116691	101981	111168	154799
453	TG 56:1	1.91e-05	0.000272484	18	9	57979.9	0.0444621	0.215155	23.3952	6.00001	145098	1.27e-05	0.000172214	20.6976	7.82849	91102.1	61337.2	0.67328	30871	24025	27956	16074	179582	151871	154780	94159	108285	98127	101050	109895	72405	64078	46555	38013	82357.9
473	unkown1014	1.91e-05	0.000272484	18	0	121266	0.0533437	0.227177	20	17.9999	323162	1.51e-05	0.000193086	19	18.05	246000	112074	0.455587	312430	368218	445290	392838	111307	145876	116423	142861	243502	261688	288696	203837	300024	308326	285651	398649	270351
506	unkown1052	1.91e-05	0.000272484	24	9	64901.1	0.0463949	0.218476	20	6	211659	1.32e-05	0.000177394	22	7.425	113532	85400.8	0.752219	73255	68071	76345	26649	188788	184032	317052	156764	98333	102680	126896	98214	60944	69840	23672	30298	106365
769	unkown1353	1.91e-05	0.000272484	24	6	139439	0.0120544	0.204321	20.464	6.00001	391546	3.75e-06	8.29e-05	22.232	6.03819	181612	189540	1.04366	186161	177253	127640	117143	321117	408475	418236	418354	173560	63951	113133	76111	13745	17868	77779	27866	171150
789	unkown1379	1.91e-05	0.000272484	24	6	553016	0.0417395	0.2137	20	6.00001	2.75734e+06	1.2e-05	0.000165836	22	6.05	1.42484e+06	1.18041e+06	0.828451	1261743	1035106	1333158	1063443	3957412	1542539	3059725	2469681	769598	1184942	758507	648957	753192	544937	689935	553025	1.35162e+06
1130	unkown1831	1.91e-05	0.000272484	24	12	138309	0.0182596	0.204321	22.6735	12	490175	5.53e-06	0.000105722	23.3368	12.0097	340439	176637	0.518851	200775	221471	202320	226451	295115	375969	415478	386055	430089	507288	513810	509512	295220	353024	235167	219203	336684
1499	unkown2320	1.91e-05	0.000272484	18	0	111086	0.100284	0.298914	24.0327	17.9999	244450	2.71e-05	0.000283811	21.0163	18.3786	192194	108510	0.564586	265631	431787	308140	265513	61027	114771	124054	85657	102056	200389	171226	193124	253918	295274	219156	209454	206324
2518	unkown3443	1.91e-05	0.000272484	24	12	74537.2	0.0220839	0.204321	24.5682	12	255894	6.61e-06	0.000117435	24.2841	12.0016	192731	88545.5	0.459426	86318	99899	134923	148669	255708	197482	251751	234063	257613	234263	260352	271346	169553	182324	192812	119871	193559
2608	unkown3535	1.91e-05	0.000272484	18	9	267433	0.069388	0.253803	25.2722	6.00001	967459	1.93e-05	0.000227323	21.6361	7.9774	783467	224699	0.286801	533250	454034	576449	403963	1099529	881636	980741	907930	815349	855632	968556	822606	645053	653611	851098	708002	759840
2626	unkown3560	1.91e-05	0.000272484	24	15	108989	0.016805	0.204321	21.8859	12	393832	5.12e-06	0.000102703	22.9429	13.4595	233876	195438	0.83565	53607	94333	135785	128810	212808	151635	185015	247818	338493	365556	425637	445640	239730	258799	249124	156488	230580
2628	unkown3562	1.91e-05	0.000272484	18	9	437716	0.0105682	0.204321	24.0327	6	811070	3.31e-06	7.74e-05	21.0163	7.87756	511465	432693	0.845988	86923	39369	152720	86298	1000278	756156	774794	713051	750288	702271	825546	645203	152760	214933	195640	185046	455080
2807	unkown38	1.91e-05	0.000272484	18	9	410558	0.0350959	0.209377	20	6	1.26216e+06	1.02e-05	0.000149777	19	7.6	737353	449960	0.610236	319276	341282	320328	327888	1393277	1312136	1293780	1049440	547022	760156	511034	392839	353676	601158	352272	506857	648901
2936	unkown3957	1.91e-05	0.000272484	18	9	72355.1	0.0247818	0.204321	20	6.00001	374593	7.36e-06	0.000121651	19	7.60001	217533	132707	0.610055	111547	96340	101335	85067	361625	386613	383942	366193	166724	180735	177297	114245	122615	166032	135013	107809	191446
2946	unkown398	1.91e-05	0.000272484	18	0	307820	0.0170796	0.204321	24.4321	17.9999	384899	5.2e-06	0.000103244	21.2161	18.4233	227379	278315	1.22401	593516	481650	581408	503158	42327	30128	41437	71869	62664	80483	81167	68350	469814	221803	331279	516708	261110
3029	unkown418	1.91e-05	0.000272484	18	0	221198	0.0891726	0.282043	25.8651	17.9999	284484	2.43e-05	0.000266192	21.9326	18.5979	238279	267665	1.12333	343661	600304	878106	596878	38726	62272	92742	22954	119827	68051	137282	94925	418936	196103	129615	393284	262104
3152	unkown440	1.91e-05	0.000272484	24	0	397032	0.0365788	0.209377	25.2722	6.63e-05	828911	1.06e-05	0.000153678	24.6361	3.23e-05	394353	447550	1.1349	639181	813794	843421	1019261	364123	70131	85182	351433	70203	66012	36097	54121	417175	149816	421084	769810	385678
3208	unkown4486	1.91e-05	0.000272484	18	0	69797.8	0.0406079	0.21311	20	17.9999	216840	1.17e-05	0.000163139	19	18.05	169688	64581.7	0.380592	242586	249219	255274	224715	109588	104000	99528	62401	177682	178153	179399	189611	192275	211790	268868	194427	183720
3244	unkown4527	1.91e-05	0.000272484	24	18	45932.6	0.0211765	0.204321	20.6557	17.9999	183425	6.36e-06	0.000115589	22.3279	18.1015	139508	40993.6	0.293843	151525	131518	145827	133547	98862	62218	84757	63509	160528	149208	160634	199066	168704	220667	176615	167716	142181
4001	unkown5669	1.91e-05	0.000272484	18	0	118913	0.0247093	0.204321	23.0287	17.9999	231313	7.34e-06	0.000121651	20.5144	18.2745	141368	117858	0.833698	284790	212541	231945	293533	61494	21314	43546	25886	116033	111754	114006	107986	202993	277239	280167	164856	159380
4011	unkown5685	1.91e-05	0.000272484	24	21	1.37408e+06	0.0201986	0.204321	21.7778	17.9999	4.43293e+06	6.08e-06	0.000112858	22.8889	19.473	2.77342e+06	1.52771e+06	0.55084	3380119	2550950	3618666	3680470	725787	628658	870483	899426	2498656	2697175	3028537	3284866	3679201	5926028	3821965	4304537	2.84972e+06
4061	unkown5761	1.91e-05	0.000272484	24	15	365088	0.0122671	0.204321	24.1644	12	1738144	3.81e-06	8.34e-05	24.0822	13.5053	1.27438e+06	559899	0.439352	845930	689910	755630	906709	1256494	1067178	1285186	1278572	1691792	1643791	1682421	1934572	1219534	1515602	1284932	1344870	1.2752e+06
4074	unkown5778	1.91e-05	0.000272484	24	12	149295	0.0186854	0.204321	23.7736	12	574818	5.65e-06	0.00010623	23.8868	12.0003	417189	190894	0.457571	266773	188774	299904	299137	525150	353042	490508	491024	595511	498907	603666	601189	370928	382565	335348	361314	416484
4120	unkown5834	1.91e-05	0.000272484	24	12	740196	0.0113366	0.204321	24.2975	12	2.76756e+06	3.54e-06	8.1e-05	24.1488	12.0005	2.13546e+06	917280	0.429547	1446771	1101425	1720491	1366232	2679291	2563679	2661185	2462994	2737628	2547362	2931559	2853673	1681720	1941045	1806946	1737039	2139940
4215	unkown5933	1.91e-05	0.000272484	18	9	128798	0.160535	0.388465	20	5.99998	506506	4.2e-05	0.000378621	19	7.59999	405016	114662	0.283104	228989	197196	315247	262350	536740	485417	509263	494605	440809	374662	414825	372120	395570	380073	372115	339638	382476
4217	unkown5935	1.91e-05	0.000272484	18	9	648929	0.0410544	0.213271	25.4179	6.00002	2.4952e+06	1.18e-05	0.000163942	21.7089	7.98949	2.02817e+06	634861	0.313022	1065877	913848	1706838	1076675	2732883	2240730	2495559	2511615	2374658	2288219	2338210	2315364	1904004	1871525	1824397	1753181	1.96335e+06
4242	unkown5966	1.91e-05	0.000272484	18	9	45692.2	0.0406087	0.21311	23.6461	6.00001	113025	1.17e-05	0.000163139	20.8231	7.8476	74583.7	45302.5	0.607405	12940	31673	44904	20067	139772	88983	128032	95312	85665	70006	87735	104875	52994	52726	42192	35578	68340.9
4246	unkown5972	1.91e-05	0.000272484	18	9	90051.5	0.118701	0.328834	20	6	235188	3.17e-05	0.00031305	19	7.6	159589	82589.6	0.517515	54587	41892	75329	72679	311340	214281	207386	207746	144405	142705	160779	172180	111524	108132	174454	94236	143353
4286	unkown6013	1.91e-05	0.000272484	18	12	28287.8	0.0401601	0.21311	20	12	74631.8	1.16e-05	0.00016297	19	12.0333	43408.3	35270.2	0.812521	32636	9743	33281	18383	56816	34679	38058	33301	73296	66931	79837	78463	26774	31186	8479	6005	39241.8
4290	unkown6019	1.91e-05	0.000272484	24	9	49751.7	0.017683	0.204321	20	6	183495	5.37e-06	0.000103548	22	7.425	113074	60290.8	0.533195	71682	82292	97034	67827	214865	185797	164186	169131	115361	116397	109897	86423	81005	69525	39096	57714	108014
4291	unkown602	1.91e-05	0.000272484	18	0	280654	0.105624	0.308526	25.5652	17.9999	313578	2.85e-05	0.00029374	21.7826	18.5596	258080	264112	1.02337	605158	372875	753543	684899	12387	7839	72427	59305	127884	346610	155881	80609	301534	396789	289860	266133	283358
4306	unkown621	1.91e-05	0.000272484	18	9	1.16431e+06	0.0220423	0.204321	20	6.00001	3.55614e+06	6.6e-06	0.000117435	19	7.60001	1.84765e+06	1.44012e+06	0.779431	532140	727635	818872	474249	4025326	3670102	3732281	2796846	1235256	1440492	1289678	961528	697829	862971	782691	984994	1.56456e+06
4443	unkown900	1.91e-05	0.000272484	18	0	191505	0.0588147	0.235973	26.6465	17.9999	205834	1.65e-05	0.000206211	22.3233	18.7014	208839	167298	0.801085	423867	355154	576904	476740	95094	110005	105641	74263	109776	111961	174326	96202	208645	201002	135090	278602	220830
13	CAR 24:0	4.22e-05	0.00044866	18	0	257714	0.0648798	0.245477	26.3284	17.9999	641062	3.78e-05	0.000351404	22.1642	18.6586	627235	213655	0.34063	996293	902339	1011609	806871	506523	506415	430744	424591	506393	470780	568549	609471	642683	685292	653693	582581	644052
229	PE 30:0|PE 14:0_16:0	4.22e-05	0.00044866	24	12	422267	0.0319759	0.204808	21.0501	12	3597922	1.96e-05	0.000228886	22.5251	12.0517	3.01623e+06	679173	0.225173	2457270	2478155	2770830	2561550	3015389	3158658	3215976	2853323	3068810	3700129	3703382	3919367	2712602	2738560	2773555	2639566	2.98545e+06
403	TG 40:0	4.22e-05	0.00044866	18	9	2.92135e+07	0.00842365	0.204321	24.1644	6	5.73088e+07	5.63e-06	0.00010623	21.0822	7.88789	3.96688e+07	2.67167e+07	0.673495	13465013	9819525	15926600	13276575	60899829	57025516	58193870	53115974	57246849	51127670	58545101	50699840	18592763	22162129	20119133	19888113	3.62565e+07
423	TG 48:2	4.22e-05	0.00044866	18	9	4.04845e+06	0.188146	0.428122	20	6.00002	15136862	0.000101137	0.000697445	19	7.60001	1.17858e+07	3.74832e+06	0.318038	6233052	5916012	8375129	7211518	17793178	13372316	15276584	14105370	12711370	9749664	11220749	12825315	12472848	10157100	10998625	8363771	1.10489e+07
428	TG 49:2	4.22e-05	0.00044866	18	9	73948.5	0.0292423	0.204321	20	6.00001	244105	1.8e-05	0.000218411	19	7.60001	173014	81012	0.468238	64696	77856	122130	105167	263001	220241	248007	245172	182200	196690	147026	182670	101853	144499	120257	91963	157089
753	unkown1329	4.22e-05	0.00044866	24	6	127407	0.0120031	0.204321	20.2759	6	375436	7.85e-06	0.00012694	22.1379	6.04275	166617	194330	1.16632	134135	92441	179013	93508	313852	403387	429910	354597	130844	67813	138789	59015	27661	10189	21621	28825	155350
821	unkown1421	4.22e-05	0.00044866	24	6	607968	0.0236397	0.204321	20	6	2.89848e+06	1.48e-05	0.000190338	22	6.05	1.50653e+06	1.31637e+06	0.873772	1246784	1039673	1335316	948924	3957412	2107084	3059725	2469681	1165671	1184942	1009101	862320	753192	544937	606733	506552	1.42488e+06
1253	unkown1998	4.22e-05	0.00044866	24	18	93984	0.0177527	0.204321	20.9501	17.9999	444997	1.13e-05	0.000160917	22.4751	18.0832	360649	75738	0.210005	387508	308291	415662	314216	218157	241962	244481	276422	399674	407296	453764	393964	458044	460423	429336	432185	365087
1489	unkown2311	4.22e-05	0.00044866	18	0	47360.2	0.120871	0.332395	20	17.9999	158387	6.72e-05	0.00050959	19	18.05	133638	42300.7	0.316531	195002	185594	166627	208115	71506	120378	64476	117555	141268	128819	118486	133894	141039	137323	161309	193879	142829
2039	unkown2942	4.22e-05	0.00044866	24	15	33839.7	0.029922	0.204321	20	12	335402	1.84e-05	0.000221351	22	13.475	276480	72399.2	0.26186	243326	244889	235219	235807	257731	263213	257763	241035	302043	334649	382920	321995	265148	292765	266861	247167	274533
2203	unkown3104	4.22e-05	0.00044866	24	21	57384.5	0.0338915	0.208722	20.464	17.9999	451137	2.07e-05	0.000237794	22.232	19.504	390462	63632.8	0.162968	419429	409160	448500	442171	322288	246943	334613	339880	360203	418893	391115	392317	463285	410920	460004	470340	395629
2384	unkown3303	4.22e-05	0.00044866	18	0	233144	0.0211089	0.204321	22.6735	17.9999	534000	1.33e-05	0.000177394	20.3368	18.2408	327696	239765	0.731667	543288	498084	580199	550131	126380	96072	91845	133535	218051	238246	313158	334896	416126	716661	519451	483767	366243
2539	unkown3462	4.22e-05	0.00044866	18	9	71829.3	0.0191866	0.204321	21.6708	5.99999	190992	1.22e-05	0.000166516	19.8354	7.70476	123434	77275.1	0.626043	39978	36489	54733	69043	196042	182196	199438	186294	142807	122544	140313	135766	44709	96069	38046	76982	110091
2551	unkown3475	4.22e-05	0.00044866	18	9	141334	0.201483	0.446969	20	6.00001	512701	0.000107724	0.000728391	19	7.60001	393875	130713	0.331864	199696	175517	269140	245775	598960	445099	561143	445601	408540	337229	375445	417179	412693	344210	351391	303263	368180
2577	unkown3500	4.22e-05	0.00044866	18	9	329895	0.103617	0.305033	25.5652	6	1479038	5.83e-05	0.000468733	21.7826	8.00177	1.22751e+06	299786	0.244224	754939	633243	1136199	758700	1655192	1327889	1455485	1477586	1371582	1331642	1349609	1275385	1111046	1192502	1225196	1109109	1.19783e+06
2589	unkown3513	4.22e-05	0.00044866	18	9	66974.1	0.10749	0.311557	25.1282	6	247783	6.03e-05	0.00048129	21.5641	7.96551	196786	59130.4	0.300481	118017	102881	156605	104842	296852	254244	229211	210825	203270	191551	241097	223195	159170	165673	203661	185153	190390
2606	unkown3533	4.22e-05	0.00044866	18	9	88743.8	0.0532751	0.227177	25.2722	6.00002	299558	3.15e-05	0.000312573	21.6361	7.9774	242035	76316.2	0.315311	129784	123353	182790	137249	324402	300231	330399	243198	257815	244864	318710	283281	207627	214888	224869	220697	234010
2622	unkown3557	4.22e-05	0.00044866	24	15	386596	0.0147822	0.204321	23.7736	12	1409776	9.53e-06	0.000144449	23.8868	13.4932	904181	611383	0.676174	405071	318027	416751	510440	942312	641127	844591	890822	1305275	1237766	1463583	1632480	950463	1189195	810822	888713	902965
2730	unkown37	4.22e-05	0.00044866	18	9	1.35863e+06	0.0385016	0.210083	20	6	4.29303e+06	2.33e-05	0.000258524	19	7.6	2.55362e+06	1.54873e+06	0.606485	1040381	1044383	1151184	1231339	4614261	4384013	4711066	3462789	1941508	2893635	1686216	1574180	1192985	1936675	1237575	1884631	2.24918e+06
2845	unkown384	4.22e-05	0.00044866	24	9	460152	0.0210265	0.204321	20.3695	5.99998	1.62047e+06	1.32e-05	0.000177394	22.1848	7.42698	921809	561198	0.6088	822078	743689	675945	451469	1910379	1445396	1272717	1853374	906018	917248	896485	563700	496601	393447	465997	248708	878953
3223	unkown4505	4.22e-05	0.00044866	18	9	92032.4	0.060316	0.237992	24.2975	6	318838	3.53e-05	0.000335325	21.1488	7.89841	253259	81912.9	0.323435	170600	153921	151576	167905	296413	380546	308582	289812	353418	226913	253639	297014	211082	215934	226002	184865	243014
3637	unkown5188	4.22e-05	0.00044866	24	21	42359.9	0.0221059	0.204321	23.7736	17.9999	216416	1.39e-05	0.000182499	23.8868	19.4933	173156	44805.3	0.258756	172253	169064	223135	189929	140455	122008	139748	111801	147361	168853	146890	176828	213749	227366	213091	211460	173374
3667	unkown5222	4.22e-05	0.00044866	24	12	89653.7	0.0220534	0.204321	24.1644	12	243842	1.38e-05	0.000182499	24.0822	12.0001	170165	105141	0.617873	77641	86629	100312	98296	287771	209326	223758	155698	231300	261476	232674	249919	108362	127300	109621	167098	170449
3874	unkown5500	4.22e-05	0.00044866	18	9	138822	0.0530608	0.226829	23.9024	6	1.06716e+06	3.14e-05	0.000312573	20.9512	7.8674	954119	137768	0.144393	789287	768582	832467	844431	1033441	1102433	1184814	947951	986215	1028667	965029	1014748	931037	834739	863921	845288	935816
3920	unkown5561	4.22e-05	0.00044866	24	9	48129.6	0.029478	0.204321	24.1644	6	402068	1.82e-05	0.000219058	24.0822	7.50521	358620	53132.8	0.148159	325220	340712	333512	335157	393020	422454	367242	425556	364223	420088	387204	372615	286718	318873	332065	316254	358807
3971	unkown5634	4.22e-05	0.00044866	18	0	39503.4	0.0265904	0.204321	23.3952	17.9999	76267	1.65e-05	0.000206211	20.6976	18.311	44903.9	43029	0.958247	90054	64752	107914	86845	8456	4810	4976	16627	32067	20682	35926	39830	60346	103781	68564	72378	51125.5
4014	unkown5695	4.22e-05	0.00044866	24	18	360684	0.0148558	0.204321	22.1053	17.9999	1.1195e+06	9.58e-06	0.000144449	23.0526	18.0304	743091	337881	0.454697	641501	580468	753445	869790	323322	218311	242523	408068	854421	808165	813296	1083552	1009961	1277981	1157645	1032418	754679
4055	unkown5755	4.22e-05	0.00044866	24	15	58913.8	0.014461	0.204321	20	12	219289	9.34e-06	0.000142768	22	13.475	100958	148314	1.46908	32665	22361	36606	42426	47319	41966	70716	69468	183719	210055	268914	214467	89674	115737	55686	49721	96968.8
4063	unkown5764	4.22e-05	0.00044866	24	15	261823	0.0162657	0.204321	24.4321	12	1.27912e+06	1.04e-05	0.000151789	24.2161	13.5145	944437	409120	0.433189	648797	484191	569108	683534	914707	751310	1064447	950288	1270542	1113080	1343909	1388940	1011171	1056540	970232	915602	946025
4066	unkown5768	4.22e-05	0.00044866	24	15	204172	0.0116497	0.204321	20.5594	12	769563	7.63e-06	0.000124849	22.2797	13.4645	461314	377760	0.818878	253106	190845	285871	275194	294524	295934	455881	404017	733332	749352	764756	830811	393662	503934	411896	389199	452020
4071	unkown5774	4.22e-05	0.00044866	24	12	941618	0.0109443	0.204321	21.995	12	3.66434e+06	7.2e-06	0.000121485	22.9975	12.0229	2.31402e+06	1.39973e+06	0.604889	1107271	925838	1349696	1322318	2240420	1904645	2339791	2430415	3901579	3265238	3593582	3896958	1908076	2387351	1944887	1797373	2.26971e+06
4162	unkown5876	4.22e-05	0.00044866	18	9	180689	0.028998	0.204321	23.9024	6	560084	1.79e-05	0.000218411	20.9512	7.8674	411636	181534	0.441007	195657	179247	249269	263845	539440	512985	668986	518926	459303	476035	514294	435231	239188	346294	237610	363980	387518
4175	unkown589	4.22e-05	0.00044866	18	9	466849	0.0180996	0.204321	20	6	1521057	1.15e-05	0.000162825	19	7.6	570674	725748	1.27174	14872	22140	30988	10008	1714546	1487918	1710767	1170997	145129	185139	128601	39996	72376	66331	35209	13103	428008
4259	unkown5987	4.22e-05	0.00044866	18	9	82254.4	0.111949	0.318544	20	6	391169	6.26e-05	0.000484493	19	7.6	311527	79742.5	0.255973	220728	229558	225764	223804	451625	437844	329065	346143	340605	278515	287331	285342	242505	262392	285892	286515	295852
4265	unkown5993	4.22e-05	0.00044866	18	9	47899.9	0.0443293	0.215155	22.9091	6.00002	111296	2.65e-05	0.000281131	20.4545	7.79222	69956.8	47415.1	0.677776	32313	10754	34244	9053	142786	106815	99720	95862	53374	96338	103549	66488	43926	40590	29400	39143	62772.2
4288	unkown6017	4.22e-05	0.00044866	18	9	97423.4	0.0167039	0.204321	24.0327	6	276248	1.07e-05	0.000154457	21.0163	7.87756	206000	96734.6	0.469584	72462	105273	137724	114559	309791	287773	236380	271049	274164	220614	233974	272264	151467	138346	123584	144891	193395
4330	unkown703	4.22e-05	0.00044866	18	0	942574	0.0443701	0.215155	24.5682	17.9999	1.8091e+06	2.66e-05	0.000281131	21.2841	18.439	1.35237e+06	892684	0.660086	2048773	2453711	2173989	2806420	420627	952480	607213	840054	985340	716706	1057816	1025654	1728579	1396120	1454463	2657251	1.45782e+06
4355	unkown752	4.22e-05	0.00044866	18	0	705451	0.0877474	0.280667	25.4179	17.9999	991152	5e-05	0.000428762	21.7089	18.5412	763033	792231	1.03827	1864321	1111343	2192043	1923003	192524	101500	231056	125870	387923	529756	434466	405166	1079117	813255	366837	1705412	841474
4369	unkown780	4.22e-05	0.00044866	18	9	1.86743e+06	0.0190861	0.204321	20	5.99998	5.41149e+06	1.21e-05	0.0001664	19	7.59999	2.3329e+06	2.53324e+06	1.08588	575202	133084	274255	263948	5254112	5453237	6539576	4399049	1298967	1518444	1275097	512172	595576	493888	337884	434209	1.83492e+06
4393	unkown823	4.22e-05	0.00044866	18	0	6.09765e+06	0.0962532	0.292324	24.9858	18	3.10593e+07	5.45e-05	0.000449218	21.4929	18.4883	2.89747e+07	5.9296e+06	0.204647	37872195	35299254	38933972	32784463	24582036	24686272	25667875	21089088	26684156	27500864	29236801	25336279	35825966	28874846	27790586	31745844	2.96194e+07
4454	unkown923	4.22e-05	0.00044866	24	21	149200	0.0365023	0.209377	24.1644	17.9999	666154	2.21e-05	0.000251589	24.0822	19.5053	472644	181917	0.384893	489316	470541	548966	537283	367127	274047	194126	308682	424819	372460	377192	522934	760551	786483	489958	627630	472007
336	PI 30:1|PI 14:0_16:1	8.77e-05	0.000741993	24	12	2.46037e+06	0.00930194	0.204321	24.1644	12	9.15044e+06	1.23e-05	0.000166925	24.0822	12.0001	7.19177e+06	2.94054e+06	0.408875	5312962	4635347	5489131	4670360	9204132	8779058	8690485	8224870	8558891	9194598	9317123	9531155	6130971	6336233	5297189	5822603	7.19969e+06
340	PI 32:2	8.77e-05	0.000741993	18	9	384499	0.0254216	0.204321	24.1644	6.00002	1.80861e+06	3.12e-05	0.000312573	21.0822	7.8879	1.55756e+06	345892	0.222073	1308645	1113377	1194673	1136669	1800144	1870778	1627496	1936036	1747386	1497223	1788508	1830874	1275436	1445292	1337381	1304228	1.51338e+06
417	TG 46:1	8.77e-05	0.000741993	18	9	5.4223e+06	0.161057	0.38864	24.8451	5.99999	1.92752e+07	0.000171846	0.00104875	21.4225	7.94236	1.47727e+07	4.57335e+06	0.309581	8334916	7432113	10731322	8843233	22020812	17173813	19186764	18719577	16257364	13246103	14758328	17278805	16198889	13340388	14135384	10363858	1.42514e+07
480	unkown1022	8.77e-05	0.000741993	18	9	4.14101e+06	0.027799	0.204321	20	6.00002	16771020	3.39e-05	0.000329216	19	7.60001	8.9364e+06	6.36272e+06	0.712	3690609	2509380	3699988	3234315	18731814	16003152	17442258	14906856	4406253	6442165	7495852	4343770	5653837	5063553	4135694	5210537	7.68563e+06
646	unkown1196	8.77e-05	0.000741993	24	0	45428.4	0.0620946	0.241836	24.0327	6.63e-05	338673	7.14e-05	0.000533264	24.0163	3.31e-05	294928	52813.7	0.179073	317628	327701	351344	358021	264264	275382	263186	316649	249119	254372	257068	247596	324079	276900	280312	354775	294900
722	unkown1274	8.77e-05	0.000741993	24	9	325501	0.0140535	0.204321	20	6	2190005	1.8e-05	0.000218411	22	7.425	813529	963527	1.18438	377877	246859	262863	200400	2479748	2446179	2054157	1779936	403177	428398	475200	119199	31671	181501	139313	96149	732664
731	unkown1290	8.77e-05	0.000741993	24	6	152081	0.0260628	0.204321	21.995	6.00001	638094	3.2e-05	0.000314138	22.9975	6.01143	414298	208929	0.504296	495727	344273	430241	330567	793392	523027	658982	576973	333101	436041	400850	299827	286552	208462	209078	194779	407617
744	unkown1312	8.77e-05	0.000741993	24	6	585685	0.0259408	0.204321	20	6	2.65473e+06	3.18e-05	0.000313456	22	6.05	1.37342e+06	1.22304e+06	0.890507	1156869	826371	1240350	808847	3688550	1989743	2707651	2232959	1053511	1092783	1012581	724944	709585	499441	578618	438094	1.29756e+06
825	unkown1429	8.77e-05	0.000741993	24	6	65484.5	0.0427483	0.2137	21.8859	6.00001	267060	5.06e-05	0.000430711	22.9429	6.01277	153905	102806	0.667986	173021	128962	184709	114781	317087	169100	354048	228006	146533	144128	114254	95520	79056	43626	91111	23161	150444
831	unkown1437	8.77e-05	0.000741993	24	9	320222	0.0255648	0.204321	22.1053	6	1.16232e+06	3.14e-05	0.000312573	23.0526	7.45094	754379	358454	0.475164	909753	588548	543306	429395	1310709	958643	1133864	1246065	775014	860400	776976	663270	452170	326778	522073	342291	739953
1051	unkown1729	8.77e-05	0.000741993	18	0	238117	0.0286571	0.204321	23.1496	17.9999	480393	3.49e-05	0.00033291	20.5748	18.2864	319299	224568	0.703314	490096	472143	667133	551373	128353	137662	114838	115029	257126	302683	278546	211608	565213	552227	337830	466307	353010
1126	unkown1827	8.77e-05	0.000741993	24	18	49376.2	0.0176515	0.204321	20.7529	17.9999	139885	2.23e-05	0.000252199	22.3765	18.0952	100566	32380.9	0.321986	99379	104636	87291	76650	28876	65013	45811	26993	123929	134088	142347	147148	149955	168368	107045	134172	102606
1180	unkown1903	8.77e-05	0.000741993	18	0	97962	0.0254423	0.204321	23.6461	17.9999	303453	3.13e-05	0.000312573	20.8231	18.337	231735	101986	0.440097	290012	323691	388061	334227	186422	161097	142618	105711	167931	201922	241854	177110	306063	326247	285246	296259	245904
1306	unkown2065	8.77e-05	0.000741993	24	12	83215	0.0266342	0.204321	24.9858	12	288419	3.26e-05	0.000319137	24.4929	12.0049	219890	98117.5	0.446213	153994	145328	87224	122201	244177	307524	254832	280767	240298	289540	330829	293008	164087	206233	234078	189675	221487
1497	unkown2319	8.77e-05	0.000741993	18	0	339793	0.0683159	0.252338	24.4321	17.9999	872701	7.8e-05	0.000570363	21.2161	18.4233	698031	349576	0.500802	909290	1405694	1054530	1009659	331756	435806	459663	430824	354770	680227	663202	620159	842384	1082809	847306	718312	740399
1536	unkown2365	8.77e-05	0.000741993	24	21	95888.6	0.0257406	0.204321	22.7907	17.9999	245520	3.16e-05	0.000312573	23.3953	19.4742	170698	98719.5	0.578327	239763	166269	273404	250757	63042	102739	54858	76078	132362	146194	159546	126107	284530	283346	206088	208117	173325
1713	unkown2585	8.77e-05	0.000741993	24	21	652105	0.0182416	0.204321	23.6461	17.9999	3.85996e+06	2.29e-05	0.000257447	23.8231	19.4899	3.36791e+06	665504	0.197602	3871929	3743748	3673673	3768780	3023912	2792014	2600096	2749263	2696102	2912752	3446009	3249647	3791297	3774624	3933279	3940644	3.37299e+06
1872	unkown2766	8.77e-05	0.000741993	24	12	50922.6	0.0285909	0.204321	21.3559	12	299551	3.48e-05	0.00033291	22.678	12.0409	238644	73586.9	0.308354	198103	207129	200458	161475	265279	278746	228997	218544	268090	309500	301456	319159	209216	198381	214815	190658	235625
2418	unkown3341	8.77e-05	0.000741993	24	12	244805	0.0119412	0.204321	20.8511	12	925008	1.55e-05	0.000197032	22.4255	12.0594	545887	383050	0.701703	220651	197553	314718	296134	451711	367471	583386	502280	957452	875360	920548	946671	450808	573568	381711	399644	527479
2430	unkown3354	8.77e-05	0.000741993	24	12	194656	0.01503	0.204321	23.7736	12	840170	1.92e-05	0.000226834	23.8868	12.0003	596072	250675	0.420544	365499	308077	349212	409129	596889	446386	685060	682035	807841	855589	812546	884703	532807	656047	598208	532304	595146
2494	unkown3420	8.77e-05	0.000741993	24	12	57729.3	0.0436402	0.2137	25.1282	12	266903	5.16e-05	0.00043469	24.5641	12.0063	219405	68848	0.313794	133905	122945	172813	176403	263242	251616	259754	255973	286538	207236	263593	310246	184535	212773	225808	203648	220689
2558	unkown3481	8.77e-05	0.000741993	24	21	146753	0.0161959	0.204321	20	17.9999	988921	2.05e-05	0.000237472	22	19.525	844386	147243	0.174379	893096	983849	932176	938371	611391	659192	639657	664347	913130	796652	898977	841198	936739	1045984	937953	1035009	857983
2562	unkown3487	8.77e-05	0.000741993	24	12	100705	0.0184293	0.204321	24.1644	12	333904	2.32e-05	0.000257984	24.0822	12.0001	241325	125216	0.518866	129730	102183	163266	183929	273595	240264	349090	303908	355049	308385	342612	329568	180540	222514	161893	220080	241663
2587	unkown3511	8.77e-05	0.000741993	24	12	128058	0.03056	0.204321	25.5652	12	753369	3.71e-05	0.000347106	24.7826	12.012	613396	173348	0.282603	355638	356338	442686	550516	695963	643549	708537	673508	779963	744959	667047	821507	617988	613173	670076	544848	617894
2611	unkown3538	8.77e-05	0.000741993	18	9	62591.3	0.067502	0.251477	20	6.00001	222293	7.72e-05	0.000565922	19	7.60001	162759	67094	0.412229	64706	99056	120515	76993	224761	186522	205634	272254	175246	147070	186738	146268	116875	113770	107731	148976	149570
2623	unkown3558	8.77e-05	0.000741993	24	15	430166	0.0207447	0.204321	22.6735	12	1.58356e+06	2.59e-05	0.000277714	23.3368	13.4682	990760	712645	0.719291	472003	360644	455671	586665	969204	625773	874894	947339	1443965	1307105	1640722	1942454	980720	1322900	848622	947024	982857
3077	unkown43	8.77e-05	0.000741993	18	9	1.37226e+06	0.0427772	0.2137	20	6	3914047	5.06e-05	0.000430711	19	7.6	2.37472e+06	1.39743e+06	0.588461	970246	1015809	1152921	1172669	4263616	3969183	4277038	3146351	1848646	2933697	1631043	1373401	1127856	1799875	1236130	1681728	2.10001e+06
3272	unkown4560	8.77e-05	0.000741993	18	15	81813.7	0.0866742	0.278988	20	12	440985	9.72e-05	0.00067331	19	13.6167	364963	110484	0.302727	339055	416376	387598	365577	249982	324610	275364	224407	419809	432625	486654	424852	332634	401772	327417	413558	363893
3283	unkown4572	8.77e-05	0.000741993	18	6	24028	0.428579	0.738308	20	5.99997	142630	0.000420506	0.00213421	19	6.01665	122733	20469.1	0.166778	103113	112167	105165	119953	150000	137413	148391	134718	110516	94714	86563	104096	131153	125309	143465	117307	120253
3623	unkown5167	8.77e-05	0.000741993	24	21	89047	0.0222987	0.204321	25.2722	17.9999	345876	2.77e-05	0.000286759	24.6361	19.5517	243390	93875.7	0.3857	217403	261147	278576	281604	157825	164655	145430	215320	213421	166887	219232	149696	345482	364767	324983	348274	240919
3712	unkown528	8.77e-05	0.000741993	18	0	876593	0.0248435	0.204321	25.7143	17.9999	950504	3.06e-05	0.000308533	21.8571	18.5785	817057	664968	0.813857	1768305	1689465	1843524	1597801	388724	394274	508080	238105	572168	350484	546226	356586	1037864	828373	793143	1142645	878485
3903	unkown5539	8.77e-05	0.000741993	24	18	31927.6	0.0246647	0.204321	21.5648	17.9999	78065.2	3.04e-05	0.000307848	22.7824	18.0515	48257.8	24852.7	0.515	40922	38679	39754	52340	9690	5323	13940	12641	64307	57599	81330	61368	60779	112496	62215	76771	49384.6
3969	unkown5631	8.77e-05	0.000741993	18	0	50283.4	0.0366721	0.209377	20	17.9999	122863	4.39e-05	0.000388862	19	18.05	69420.3	56511.6	0.81405	109230	115672	125843	139165	10372	4625	4681	7828	56333	61559	83023	97402	84783	186468	108011	112190	81699.1
3972	unkown5635	8.77e-05	0.000741993	24	21	59075.9	0.0156762	0.204321	22.7907	18	168298	1.99e-05	0.000231645	23.3953	19.4742	92030.3	66253.9	0.719914	102908	87668	115756	112831	3952	4292	4396	14599	71488	83000	118334	108273	137230	223605	168192	144166	93793.1
3973	unkown5636	8.77e-05	0.000741993	18	0	605258	0.0216782	0.204321	23.0287	17.9999	1.35234e+06	2.69e-05	0.000282585	20.5144	18.2745	845791	626920	0.741223	1355267	1195299	1553944	1612878	304262	255281	302526	338107	568388	592334	758142	819822	1132260	1790659	1205997	1280458	941602
4009	unkown5683	8.77e-05	0.000741993	24	21	949795	0.0339831	0.208722	23.1496	17.9999	2.5155e+06	4.09e-05	0.000371077	23.5748	19.4792	1.38872e+06	1.13117e+06	0.814537	1583408	1292398	2323745	1921353	199571	94754	198507	93087	1073082	1021156	1371025	1321324	1877078	3891906	2262234	2030823	1.40972e+06
4018	unkown570	8.77e-05	0.000741993	18	0	944926	0.0754276	0.261826	24.7059	17.9999	2.17115e+06	8.55e-05	0.000608194	21.3529	18.455	1.71374e+06	1.05051e+06	0.612991	2070912	3341353	2828493	3567628	864892	709478	1208062	727612	1271350	1499301	1499139	1080293	2698618	2258993	1315374	2411638	1834571
4073	unkown5777	8.77e-05	0.000741993	24	12	124634	0.0134139	0.204321	24.1644	12	505166	1.72e-05	0.000212389	24.0822	12.0001	358427	160911	0.448938	186069	169095	221993	258366	387386	311437	380989	444756	518671	474457	524665	502872	315006	390199	333067	322736	358860
4092	unkown5799	8.77e-05	0.000741993	24	12	30861.1	0.0205955	0.204321	22.7907	12	120507	2.57e-05	0.000276515	23.3953	12.008	78148.2	43600.5	0.557921	37927	43881	31361	47267	108723	49990	74837	74679	113066	112890	124883	131188	64105	80002	68899	73121	77301.2
4105	unkown5816	8.77e-05	0.000741993	18	9	66724.5	0.0219977	0.204321	23.0287	6.00001	188946	2.73e-05	0.000284468	20.5144	7.80105	125519	73539.6	0.585884	32704	62076	67963	61901	222436	186728	148936	197683	152882	125604	161026	132898	86945	55853	73611	63325	114536
4127	unkown5841	8.77e-05	0.000741993	24	12	471471	0.0132531	0.204321	24.2975	12	1.63495e+06	1.7e-05	0.000211519	24.1488	12.0004	1.24575e+06	575874	0.462273	730001	637474	909607	960461	1573565	1413057	1666968	1508775	1511872	1562253	1697977	1767704	1063652	995855	1126676	851032	1.24856e+06
4128	unkown5842	8.77e-05	0.000741993	18	9	272218	0.0202771	0.204321	24.4321	6	990427	2.53e-05	0.00027319	21.2161	7.90912	814619	257576	0.316192	458044	457602	542404	642172	1052429	866290	1037582	1005406	918849	928904	964173	981486	718805	638694	745523	571169	783096
4158	unkown5872	8.77e-05	0.000741993	18	9	47970.3	0.0162339	0.204321	23.6461	6	98476.8	2.06e-05	0.000237472	20.8231	7.8476	59087.8	49820.3	0.843157	8172	9082	23253	15395	115481	83378	108379	86669	58973	77614	102979	70248	26795	14206	9447	25487	52222.4
4345	unkown739	8.77e-05	0.000741993	18	9	3.11202e+06	0.233419	0.494698	20	6.00002	8.06731e+06	0.000241459	0.00137151	19	7.60001	5.79267e+06	2.52187e+06	0.435355	2298645	2005227	2686205	2301288	8960520	7384364	8116077	7808264	5223130	4181961	6514988	6508997	3275722	6065450	5931503	5488490	5.29693e+06
4388	unkown817	8.77e-05	0.000741993	18	0	1.854e+06	0.0501683	0.22491	23.6461	17.9999	4.19948e+06	5.87e-05	0.000470437	20.8231	18.337	2.48984e+06	2.35129e+06	0.944354	3802390	3341662	5201812	6866015	743401	420633	838150	414384	1718344	1572164	1916106	1431320	4212203	3503305	2832633	6249824	2.81652e+06
4446	unkown906	8.77e-05	0.000741993	18	0	247839	0.0225072	0.204321	24.1644	17.9999	675077	2.79e-05	0.000288587	21.0822	18.3931	502866	257698	0.512459	671023	700044	893095	813612	333749	412682	255505	292539	427016	366233	353853	350833	638683	628087	589056	844490	535656
4456	unkown929	8.77e-05	0.000741993	18	0	111890	0.122963	0.335692	24.4321	17.9999	341842	0.00013411	0.000860363	21.2161	18.4233	276634	141393	0.51112	357390	290055	526978	591595	190855	115412	147387	187322	291110	216783	201238	216829	381676	353116	293854	338725	293770
4461	unkown933	8.77e-05	0.000741993	18	0	994897	0.124586	0.337679	20	17.9999	2.8715e+06	0.000135736	0.00086956	19	18.05	2.41416e+06	777486	0.322053	3062886	3707707	3479910	3434665	1478237	1771358	1960699	1354295	2091891	2444951	3048131	2008690	2846090	3040084	2132181	3467656	2.58309e+06
4475	unkown954	8.77e-05	0.000741993	18	0	328333	0.0502296	0.224961	20	17.9999	1.12749e+06	5.87e-05	0.000470437	19	18.05	937213	276076	0.294572	1263466	1302413	1230154	1274733	609440	723901	698756	601997	851970	979253	1100379	808762	1027671	1149163	1021788	1311335	997199
4509	unkown998	8.77e-05	0.000741993	18	0	300160	0.0688461	0.252681	24.5682	17.9999	732213	7.86e-05	0.000572593	21.2841	18.439	610270	270196	0.442748	756415	987297	925249	1036422	319575	452768	495329	298553	491568	505270	627993	449705	799285	657016	565587	906969	642188
18	Cer 34:2;2O|Cer 14:2;2O/20:0	0.000171384	0.00119097	24	21	521059	0.0364279	0.209377	22.9091	17.9999	4.21997e+06	8.11e-05	0.000583074	23.4545	19.4756	3.66617e+06	535170	0.145975	3610805	3923823	3741648	4071113	2873154	3187697	3239391	2890377	3063292	3565704	3885024	3931766	4096035	4512474	4168468	4102906	3.67898e+06
24	Cer 36:2;2O|Cer 14:2;2O/22:0	0.000171384	0.00119097	24	21	515267	0.0268522	0.204321	20.3695	17.9999	3.4936e+06	6.12e-05	0.00048257	22.1848	19.5078	3.0784e+06	507803	0.164957	3429200	3445608	3681234	3335391	2535968	2416610	2526134	2606018	2938506	2766649	3108865	3168039	3440725	3846390	3495547	3191752	3.12079e+06
84	FA 26:0;O	0.000171384	0.00119097	18	9	8.111e+06	0.0481249	0.221055	20	6	2.35161e+07	0.000104793	0.00071626	19	7.6	1.41838e+07	8.49965e+06	0.599252	5116485	5547831	6495521	6975333	25052284	23756810	26820534	18434927	10433074	17029604	10215727	8614012	6967506	10849353	7271002	10626879	1.25129e+07
144	PC 24:0	0.000171384	0.00119097	24	12	269316	0.0337819	0.208722	23.6461	12	1.67243e+06	7.56e-05	0.000557405	23.8231	12.0007	1.3621e+06	341389	0.250635	1122438	1079576	1025202	1027418	1533031	1298610	1430623	1346010	1481701	1797036	1693526	1717462	1148063	1581512	1313209	1166664	1.36013e+06
382	PS 38:1	0.000171384	0.00119097	18	9	187234	0.282019	0.558344	24.8451	6.00002	2.1827e+06	0.000528644	0.00258028	21.4225	7.94238	1.99578e+06	195481	0.0979473	1503175	1681988	1953866	1843439	2293609	2148364	2143586	2145242	1974411	1967537	2109738	2065726	2065035	1998207	1880660	1801380	1.9735e+06
390	SPB 16:0;2O	0.000171384	0.00119097	18	9	971156	0.0460177	0.218463	23.52	6.00001	7.18105e+06	0.000100558	0.000694513	20.76	7.83796	6.37993e+06	943011	0.147809	5294885	5213117	5930222	5171939	7209606	7133392	7338090	7043093	6543325	6283061	7214985	6492606	5293237	6387419	5482340	5932112	6.24771e+06
404	TG 40:1	0.000171384	0.00119097	24	12	1.08322e+07	0.0107139	0.204321	21.0501	12	42261673	2.61e-05	0.00027881	22.5251	12.0517	2.56648e+07	1.68642e+07	0.657094	12021641	9780130	14433999	14406757	23189322	18458767	25845751	24736250	41710310	39021170	43777544	44537668	21016693	25929544	19710074	19831267	2.49004e+07
406	TG 41:0|TG 12:0_14:0_15:0	0.000171384	0.00119097	18	9	335446	0.0216472	0.204321	23.9024	6.00001	845313	5.01e-05	0.000428762	20.9512	7.8674	601048	317084	0.527552	244333	244957	345535	304880	834709	809433	1014462	722649	731341	730480	877099	567719	316548	417571	340714	440311	558921
926	unkown1555	0.000171384	0.00119097	24	6	429805	0.108472	0.313032	22.2166	6	2.31902e+06	0.000221092	0.00127673	23.1083	6.00895	1.73136e+06	464297	0.268169	1887736	1584264	2164348	1700485	3208566	1754451	2280605	2032468	1555627	1592874	1548880	1238097	1557398	1111111	1168978	1103937	1.71811e+06
929	unkown1560	0.000171384	0.00119097	24	6	447989	0.0299376	0.204321	25.2722	6	2.97606e+06	6.76e-05	0.00051173	24.6361	6.004	2.45985e+06	495885	0.201592	2792781	2643673	2546592	2265869	2978014	2801425	2999765	3125047	2425929	2767090	2626481	2046432	2157068	1838933	1796825	1713220	2.47032e+06
1053	unkown1730	0.000171384	0.00119097	18	0	326040	0.0226649	0.204321	23.52	17.9999	714341	5.23e-05	0.000436621	20.76	18.3238	484403	320321	0.66127	801712	687776	922405	798345	213983	235247	212529	216042	363891	478634	371631	317528	726495	813971	507300	809607	529818
1133	unkown1834	0.000171384	0.00119097	24	18	185585	0.0234395	0.204321	21.3559	17.9999	645857	5.39e-05	0.000447927	22.678	18.0613	469616	165736	0.352918	497699	479607	515998	394046	215678	237127	236714	281127	584987	577301	523537	518565	769770	752845	552233	508582	477864
1167	unkown1886	0.000171384	0.00119097	24	12	85883.4	0.0237578	0.204321	24.2975	12	293000	5.46e-05	0.000449218	24.1488	12.0005	226925	98476.9	0.433963	179951	157583	144032	126556	215014	301845	302663	293459	324596	246769	279265	321368	175168	198697	181021	190507	227406
1271	unkown2018	0.000171384	0.00119097	18	0	205615	0.0183608	0.204321	24.8451	17.9999	512866	4.3e-05	0.000384902	21.4225	18.4714	421118	201757	0.479098	560409	717848	678400	695597	277354	308580	306089	275229	265398	333965	338044	290685	500506	522314	443636	585011	443692
1573	unkown242	0.000171384	0.00119097	24	9	116663	0.01925	0.204321	20.5594	6	886209	4.49e-05	0.000395862	22.2797	7.42847	728589	134988	0.185273	688081	601448	606432	751412	939818	872508	860474	872037	704078	698597	712075	761563	596325	616830	622416	596829	718808
2179	unkown3077	0.000171384	0.00119097	24	9	42682.4	0.0159398	0.204321	24.0327	6.00001	155790	3.77e-05	0.000351404	24.0163	7.50103	122622	43207.9	0.352367	89843	105438	109720	93822	155067	178654	134923	154517	129504	150410	153979	155382	84834	98226	80782	87332	122652
2239	unkown3142	0.000171384	0.00119097	24	21	45304.3	0.0231331	0.204321	22.5575	18	126143	5.33e-05	0.000443894	23.2788	19.4722	74093.1	48204.4	0.650592	100934	73669	92660	86029	22414	13563	8817	15631	34930	78375	100084	78416	138827	157477	99455	108813	75630.9
2421	unkown3346	0.000171384	0.00119097	24	15	166686	0.0182974	0.204321	20.2759	12	710857	4.29e-05	0.000384431	22.1379	13.4691	483508	275549	0.569896	294714	276784	371616	425442	296480	299835	390299	482455	752592	650436	693330	747071	429707	529908	477033	504461	476385
2431	unkown3355	0.000171384	0.00119097	18	0	109301	0.028477	0.204321	20	17.9999	286450	6.46e-05	0.000493508	19	18.05	184653	117541	0.636554	331490	228020	345346	311037	78970	54322	61369	25093	187335	177587	202721	213979	252665	229935	317974	345227	210192
2478	unkown3401	0.000171384	0.00119097	24	12	26137.8	0.036119	0.209377	20.5594	12	81794.8	8.04e-05	0.000580169	22.2797	12.072	43662.1	39909.1	0.914045	10655	11396	21211	17078	32206	27219	47353	45676	66229	68298	96804	95848	20815	26416	15940	62280	41589
2481	unkown3406	0.000171384	0.00119097	24	12	34277.9	0.030432	0.204321	20.9501	12	109772	6.87e-05	0.000516531	22.4751	12.0555	65719.5	46166.3	0.702474	21694	30606	36153	37538	99508	36311	52310	54629	99920	110693	105907	122567	42394	50894	68309	47581	63563.4
2495	unkown3421	0.000171384	0.00119097	24	12	93741.5	0.0556621	0.23137	24.7059	12	398964	0.000119818	0.000786579	24.3529	12.0025	331878	104565	0.315069	244882	199330	244043	260828	427678	339562	464493	352043	390307	378130	347765	479653	316672	266272	331121	286737	333095
2513	unkown3439	0.000171384	0.00119097	18	9	58484.4	0.0268747	0.204321	24.5682	6	163052	6.12e-05	0.00048257	21.2841	7.92001	126794	53693.4	0.423471	50660	55949	70185	84585	165183	138203	195472	153350	177044	135539	148392	160422	103493	100853	74787	111796	120370
2538	unkown3461	0.000171384	0.00119097	18	9	39567.4	0.0224445	0.204321	23.2718	6.00002	104744	5.18e-05	0.00043469	20.6359	7.81918	65888.9	46098.9	0.699646	7505	21256	28587	29446	114902	78779	120102	105192	81845	71270	77303	83936	32250	51451	16122	27423	59210.6
2574	unkown3498	0.000171384	0.00119097	24	12	61396	0.0215877	0.204321	23.9024	12	231990	5e-05	0.000428762	23.9512	12.0001	175831	75133.7	0.427305	106170	93679	132244	148487	195798	165576	219088	235579	232023	216638	246309	232990	137542	162789	126973	159499	175712
2624	unkown3559	0.000171384	0.00119097	24	15	104527	0.0268679	0.204321	21.6708	12	371894	6.12e-05	0.00048257	22.8354	13.4585	221054	180839	0.818078	75251	71314	122211	136002	208111	100117	174751	212613	277084	349609	424752	436129	271389	259082	197945	167536	217744
2968	unkown4030	0.000171384	0.00119097	18	6	19666.8	0.137914	0.357161	20	6.00001	55977.2	0.000275427	0.00151116	19	6.01667	36164.2	20299.3	0.561309	28967	19557	19549	32143	54840	45262	58561	65246	13733	15467	27809	22487	23909	38278	37281	36180	33704.3
3188	unkown4450	0.000171384	0.00119097	18	9	18643.9	0.0337127	0.208722	23.6461	6	61926.2	7.55e-05	0.000557405	20.8231	7.8476	45949.7	20305.9	0.441916	24559	25630	35393	21781	47347	56730	82263	61365	51713	54861	54976	52280	29660	35984	27978	27903	43151.4
3325	unkown4626	0.000171384	0.00119097	24	12	46609.5	0.0341821	0.208722	22.1053	12	142028	7.64e-05	0.000561449	23.0526	12.0203	87473.1	61735.9	0.705771	42126	29579	37774	58960	101253	117985	110256	38672	156837	158388	125453	127434	65285	68707	77883	53349	85621.3
3366	unkown4709	0.000171384	0.00119097	24	15	7.66174e+06	0.01405	0.204321	21.0501	12	4.26467e+07	3.36e-05	0.000326377	22.5251	13.4595	3.03616e+07	1.50802e+07	0.496686	20242904	20493804	23709130	20268050	26829691	29177136	28317511	25526750	39043622	42728165	44589792	44225404	29621790	34349028	27675718	23658942	3.00286e+07
3478	unkown4898	0.000171384	0.00119097	24	12	35430.6	0.0235581	0.204321	24.1644	12	110039	5.42e-05	0.000448374	24.0822	12.0001	77329.7	42078.7	0.544147	55027	50348	36989	29622	109814	87702	109803	60472	111277	108273	113957	106648	68159	63868	59679	67452	77443.1
3530	unkown4972	0.000171384	0.00119097	24	12	5.13381e+06	0.0267639	0.204321	22.4427	12	8.64781e+07	6.1e-05	0.00048257	23.2214	12.0135	7.85661e+07	7.80963e+06	0.099402	68595471	73555599	71771472	72683738	77720000	79661330	74326897	79053801	80812196	86158710	89516731	89424777	77479964	79017171	79899530	74275823	7.83721e+07
3542	unkown501	0.000171384	0.00119097	18	0	243683	0.0696737	0.25423	23.52	17.9999	525564	0.000147298	0.00092523	20.76	18.3238	348580	256661	0.736305	474096	751040	529916	682779	133160	164628	141486	96737	264591	181611	389884	247330	569264	427140	315016	790842	384970
3619	unkown5159	0.000171384	0.00119097	24	0	41418.8	0.0537081	0.227926	24.8451	6.63e-05	251437	0.000115941	0.00076783	24.4225	3.26e-05	201841	54469.5	0.269864	234499	228138	295503	247611	203395	182558	180170	155159	142256	147507	179290	174670	218315	221401	175248	232232	201122
3633	unkown5184	0.000171384	0.00119097	24	21	62301.1	0.0273136	0.204321	24.4321	17.9999	445645	6.21e-05	0.000484493	24.2161	19.5149	377472	71661.5	0.189846	420379	391370	379507	419035	297638	341662	310050	324455	317298	344096	367665	333333	413769	450317	503701	414795	376817
3816	unkown5432	0.000171384	0.00119097	18	0	74161.7	0.0285952	0.204321	21.7778	17.9999	524209	6.48e-05	0.000493508	19.8889	18.1638	452945	82469.5	0.182074	525796	525852	557460	513281	384940	331847	368938	418626	436951	423261	460437	441087	491567	578786	526984	499502	467832
3865	unkown549	0.000171384	0.00119097	18	0	179132	0.228541	0.487446	26.4865	17.9999	194825	0.000436634	0.00220517	22.2432	18.6798	193228	167091	0.864737	259342	441607	620005	400440	13256	50622	131090	9453	237618	119737	126365	103865	275307	203415	144661	155919	205794
3974	unkown5637	0.000171384	0.00119097	18	0	96740.3	0.0274963	0.204321	22.4427	17.9999	196449	6.25e-05	0.000484493	20.2214	18.2198	108513	99848.2	0.920149	192702	163883	207413	224854	22256	16838	11289	16122	64232	67451	115151	113259	144259	284184	164533	192824	125078
4041	unkown5734	0.000171384	0.00119097	24	18	95708.7	0.0338865	0.208722	21.253	12	263978	7.58e-05	0.000557872	22.6265	14.8727	190620	134918	0.707787	162366	137144	179918	139998	89305	75945	72519	111897	203406	223952	338313	290243	234573	344511	247955	206166	191138
4069	unkown5771	0.000171384	0.00119097	24	15	214777	0.0207965	0.204321	22.9091	12	819426	4.83e-05	0.000419503	23.4545	13.4724	516138	373828	0.724279	229622	186716	242333	308446	555973	324165	519934	506235	670769	770998	877242	958696	542149	643363	397377	468989	512688
4095	unkown5801	0.000171384	0.00119097	24	12	45431.4	0.0361688	0.209377	23.3952	12	187698	8.05e-05	0.000580169	23.6976	12.002	139833	57697.4	0.412617	91248	71627	94917	127203	164356	125022	172311	148470	179975	189756	196324	184738	82096	142807	141331	116079	139266
4116	unkown5828	0.000171384	0.00119097	24	12	217809	0.00939691	0.204321	24.1644	12	376142	2.31e-05	0.000257792	24.0822	12.0001	215985	256847	1.18919	12869	36285	54434	33721	333298	371187	449725	314027	400693	348959	421734	333180	84097	97405	86973	88252	216677
4117	unkown5829	0.000171384	0.00119097	24	12	194725	0.0122968	0.204321	24.2975	12	473195	2.97e-05	0.000303246	24.1488	12.0005	323510	226238	0.699323	139802	87384	198470	156983	510446	478536	368319	428645	460728	474502	498079	459470	214983	295822	213041	208631	324615
4121	unkown5835	0.000171384	0.00119097	18	9	302788	0.0359191	0.209377	24.5682	6	1582670	8e-05	0.00057832	21.2841	7.92001	1.35703e+06	319773	0.235641	1006710	795574	1223385	940007	1667595	1583785	1572305	1506995	1421043	1418320	1570451	1648722	1130222	1122076	1356576	1136659	1.31878e+06
4216	unkown5934	0.000171384	0.00119097	18	9	80819.5	0.0527282	0.226674	25.2722	6	198624	0.000113992	0.000758265	21.6361	7.97739	148025	74341.3	0.50222	13832	43262	109877	40350	226145	172779	209494	186076	222201	177901	183475	168816	104540	168444	137214	78927	140208
4267	unkown5996	0.000171384	0.00119097	18	9	154956	0.14247	0.363633	20	5.99999	671062	0.000283732	0.00153987	19	7.59999	532844	146101	0.274192	361443	346994	429380	310861	786518	639405	649901	608426	539328	481076	579205	472740	392876	401934	513076	552809	504123
4269	unkown5998	0.000171384	0.00119097	18	9	127903	0.0582827	0.235973	20	6	507788	0.000125	0.000811148	19	7.6	350711	132106	0.376681	201775	232439	240879	207989	601667	500442	485575	443467	315076	268727	324034	249954	257788	254165	290494	321402	324742
4277	unkown6005	0.000171384	0.00119097	18	9	52045.2	0.031301	0.204321	24.0327	6.00002	120670	7.05e-05	0.000527914	21.0163	7.87756	82248.7	50165.9	0.60993	30525	11796	44674	32478	132563	114784	129678	105656	125609	93094	105220	85824	47973	86132	40063	25313	75711.4
4491	unkown971	0.000171384	0.00119097	18	0	218204	0.0709971	0.255944	24.9858	17.9999	430133	0.000149867	0.000936042	21.4929	18.4883	341922	225217	0.658679	480607	530643	827123	623769	231881	142151	218838	104127	217243	196562	319447	249593	530182	396733	287220	506400	366407
155	PC 30:1	0.000320124	0.00185812	24	15	1.95387e+07	0.0133846	0.204321	20.9501	12	1.09612e+08	5.72e-05	0.000465135	22.4751	13.4602	7.81422e+07	3.87453e+07	0.495831	52985254	53920311	61124620	52680369	68880700	75654471	72524618	64959599	101191669	109899815	114014404	113342190	75600008	86627429	71978075	60861713	7.72653e+07
161	PC 32:0	0.000320124	0.00185812	18	12	434355	0.155852	0.381798	20	12	4120479	0.000544104	0.00265001	19	12.0333	3.59157e+06	655324	0.182462	3045632	3617976	3527384	3055517	3944203	4084358	3261371	3316991	3710259	4440445	4188999	4142213	2970922	3174411	2821356	2924423	3.51415e+06
238	PE 34:1	0.000320124	0.00185812	24	21	9.96056e+06	0.0252777	0.204321	20	17.9999	1.04733e+08	0.000102968	0.000706827	22	19.525	9.53818e+07	9.99584e+06	0.104798	100733262	96740231	108653936	102225074	81634566	78034392	84738216	81883251	88790578	100354885	99156271	98999211	104487191	106227799	107449249	100769446	9.63048e+07
321	PG 30:1|PG 14:0_16:1	0.000320124	0.00185812	24	12	310153	0.0177982	0.204321	24.1644	12	1093408	7.45e-05	0.000552407	24.0822	12.0001	839080	379166	0.451883	548010	512052	631566	571603	1160136	966203	1098487	904017	903023	1100104	1123314	1247191	720552	700667	569529	685171	840102
361	PI 38:2|PI 20:0_18:2	0.000320124	0.00185812	18	12	430532	0.0462665	0.218476	20	12	4.95357e+06	0.000179512	0.00108671	19	12.0333	4.42446e+06	622448	0.140683	4008188	4005949	4225518	3804959	4425108	4803235	4505746	4333659	4761083	4992272	5316395	4744520	4132502	4180150	3750892	3624721	4.35093e+06
370	PS 32:1|PS 16:0_16:1	0.000320124	0.00185812	24	15	372920	0.0225313	0.204321	20.0911	12	2.49279e+06	9.26e-05	0.000644256	22.0456	13.4729	1.97469e+06	633064	0.320589	1580616	1877407	1705787	1544611	1777568	1725531	1644942	1557918	2225042	2457183	2791620	2497312	2012206	2174148	1966940	1787091	1.95787e+06
405	TG 40:2|TG 12:0_14:1_14:1	0.000320124	0.00185812	24	15	2.65158e+06	0.0147101	0.204321	20.0911	12	8.96257e+06	6.25e-05	0.000484493	22.0456	13.4729	5.49559e+06	4.22962e+06	0.769639	3052493	2590347	4139049	4230104	2811844	2710959	3849001	4472443	8516986	8050303	9852327	9430650	5084925	6983679	4798540	5557856	5.38322e+06
435	TG 51:1	0.000320124	0.00185812	24	12	105735	0.0149392	0.204321	24.0327	12	233068	6.34e-05	0.000488119	24.0163	12	154841	124929	0.806823	64927	53398	85236	71512	227483	296086	203117	180997	260859	195585	240600	235229	85884	113007	83116	81487	154908
745	unkown1315	0.000320124	0.00185812	24	9	172675	0.0472367	0.219208	23.0287	6	646998	0.000182962	0.00110463	23.5144	7.47221	446886	188648	0.42214	555949	331953	344274	272176	694381	529313	592119	772181	474899	578791	409984	456189	301849	251751	334712	187162	442980
1105	unkown1804	0.000320124	0.00185812	24	0	78350.3	0.0143791	0.204321	24.2975	6.63e-05	217648	6.12e-05	0.00048257	24.1488	3.3e-05	146312	92310.8	0.630916	204351	206374	223102	236769	80651	95672	114109	94589	57802	105009	111102	69560	209454	198903	152762	173713	145870
1351	unkown2120	0.000320124	0.00185812	18	9	88037.4	0.552974	0.873218	20	6	570613	0.00170634	0.00651617	19	7.6	421832	133524	0.316533	318779	244799	277113	295246	940342	388238	532943	420928	379751	410593	372831	337020	377795	308209	390301	334462	395584
1577	unkown2423	0.000320124	0.00185812	24	21	267780	0.0379921	0.209809	21.3559	17.9999	2.96456e+06	0.000149804	0.000936042	22.678	19.4787	2.65664e+06	301147	0.113357	2778657	2632671	2901022	2867911	2533602	2245387	2288571	2037576	2507532	2817723	2733317	2592514	3097097	3002548	2993380	2765235	2.67467e+06
1702	unkown2572	0.000320124	0.00185812	24	21	486563	0.045727	0.218232	23.3952	17.9999	5.08009e+06	0.00017759	0.00107797	23.6976	19.484	4.64617e+06	554943	0.119441	4887656	4886055	5076329	4987654	4386758	3864042	4270077	4018397	3851091	4650300	4567302	4689099	5052207	4900421	5372916	4994838	4.65345e+06
1709	unkown2581	0.000320124	0.00185812	18	3	80815.6	0.0900658	0.282743	23.2718	4.64e-05	824508	0.000330245	0.00175018	20.6359	1.71968	739163	167523	0.226638	818702	732047	976999	770287	754346	626591	672040	757838	522364	649772	618482	670258	852847	896137	858690	898897	754769
2057	unkown296	0.000320124	0.00185812	24	9	43786.7	0.0379474	0.209809	20.2759	6	319706	0.000149642	0.000936042	22.1379	7.42637	260169	53044.5	0.203885	228913	220435	251683	220048	364468	307077	324408	282870	253217	251273	290356	240204	232442	226873	199724	202268	256016
2104	unkown3001	0.000320124	0.00185812	18	9	95460.5	0.0212266	0.204321	20	6	278788	8.77e-05	0.000618773	19	7.6	152422	113988	0.747843	52144	100548	42753	50790	262755	300068	333691	218639	98765	136875	122627	119562	53809	87099	37488	62621	130015
2167	unkown3066	0.000320124	0.00185812	24	9	140693	0.0757803	0.262259	23.2718	6.00001	779201	0.000282054	0.00153817	23.6359	7.47867	625593	160885	0.257171	554838	525744	619461	489669	899290	909991	741022	566502	618653	733904	663897	686097	532391	469312	476922	481799	623093
2406	unkown3330	0.000320124	0.00185812	24	15	77121.3	0.0336359	0.208722	22.3291	12	219462	0.000133939	0.000860363	23.1646	13.4634	132202	101851	0.770417	40428	31486	83757	78261	50405	70337	148487	132690	187201	220629	235529	234490	140678	193964	91937	152627	130807
2443	unkown3366	0.000320124	0.00185812	24	12	79706	0.0314862	0.204321	25.2722	12	382532	0.000126044	0.000814412	24.6361	12.008	305457	94841.8	0.310492	213336	189099	238803	192080	343446	309637	326288	378921	424428	356716	324613	424372	292359	345886	296176	263094	307453
2493	unkown3419	0.000320124	0.00185812	24	15	188962	0.0134351	0.204321	20	12	707312	5.74e-05	0.000465135	22	13.475	434244	336878	0.775782	240463	199936	349086	331567	266739	229876	321789	347269	666652	657178	781077	724340	419769	498983	357535	410677	425184
2627	unkown3561	0.000320124	0.00185812	18	9	423673	0.0115325	0.204321	24.1644	6	765732	4.99e-05	0.000428762	21.0822	7.88789	491662	411752	0.83747	50644	46374	143988	86013	1004219	645865	684849	727994	718454	719856	763536	661363	180064	215876	193480	182601	439074
2674	unkown3616	0.000320124	0.00185812	18	9	59416.4	0.037201	0.209761	20	6	176499	0.000146935	0.000924237	19	7.6	93245.5	73185.9	0.784873	18749	13650	46998	22088	196935	159600	158727	190735	65116	59140	99619	41972	77604	46407	23745	40655	78858.8
2691	unkown3642	0.000320124	0.00185812	18	9	70879.7	0.0178225	0.204321	20	5.99999	279803	7.46e-05	0.000552407	19	7.6	114832	129536	1.12805	8690	18137	25548	4126	335957	270143	260043	253069	63042	40478	45315	20988	23095	30785	15838	14629	89367.7
2711	unkown3673	0.000320124	0.00185812	18	0	54228.4	0.0933576	0.288979	26.1721	17.9999	94042.7	0.000341242	0.0017958	22.0861	18.6379	86380.5	73584	0.851859	94418	184600	258733	226795	18140	22811	75258	40018	28688	56864	57771	38568	94629	79079	91573	110891	92427.2
2990	unkown4102	0.000320124	0.00185812	24	6	54699	0.016308	0.204321	20	6	198701	6.87e-05	0.000516531	22	6.05	84712.7	105941	1.25059	55026	92504	45184	26752	194559	146806	207710	245728	53635	18356	61638	38312	18639	15803	21663	7944	78141.2
2993	unkown4113	0.000320124	0.00185812	24	9	35963.8	0.0960965	0.292045	20.464	6	182680	0.000350364	0.00183099	22.232	7.42769	101534	60100.5	0.591922	91519	80580	87631	63565	302890	100978	174247	152604	80780	87350	90565	72614	42751	48862	50491	25558	97061.6
3009	unkown4150	0.000320124	0.00185812	18	6	30793.1	0.777553	1	20	6	225034	0.0023145	0.00826476	19	6.01667	169746	56610.7	0.333504	146430	138694	120053	143745	149683	229341	165819	355291	127654	102320	101667	124720	149895	145204	223079	182572	162885
3059	unkown4247	0.000320124	0.00185812	24	9	46959	0.035053	0.209377	20	6.00001	155664	0.000139119	0.000886194	22	7.42501	85793	56960	0.663924	64696	63316	48363	42897	205010	156030	132295	129320	120992	57590	69704	53207	58405	34939	37838	21600	81012.6
3066	unkown4276	0.000320124	0.00185812	24	9	79076.1	0.0147398	0.204321	20	6	338024	6.26e-05	0.000484493	22	7.425	156483	130796	0.835852	118422	101907	70336	69306	392386	271660	348090	339960	158282	94881	91354	67662	51767	42931	66429	42713	145505
3209	unkown4488	0.000320124	0.00185812	18	0	268516	0.0225577	0.204321	20	17.9999	1.09748e+06	9.27e-05	0.000644256	19	18.05	844719	287501	0.340351	1104303	1091539	1221905	1090182	478127	561832	494888	408501	856840	819705	992881	1004371	969339	1187062	1049365	1184144	907186
3236	unkown4519	0.000320124	0.00185812	18	9	65014.9	0.0390455	0.212163	24.1644	6.00002	306772	0.000153616	0.000954279	21.0822	7.88791	265506	56496.3	0.212787	215059	204440	194576	212341	268595	332214	311310	314968	298603	249029	287482	329637	209525	243303	247353	214204	258290
3239	unkown4522	0.000320124	0.00185812	24	12	20218	0.0300162	0.204321	24.4321	12	119419	0.000120619	0.000790686	24.2161	12.001	91477.7	29125.3	0.318387	77287	55835	64546	50556	90799	93582	98902	92695	111866	112030	117724	136057	84143	110662	98081	72188	91684.6
3328	unkown4629	0.000320124	0.00185812	24	3	54689.8	0.0273046	0.204321	21.8859	6.63e-05	226031	0.00011055	0.000744152	22.9429	1.43397	178636	60079.1	0.336321	212667	218164	249125	224169	218962	189550	217984	187383	124297	133016	105671	117672	204112	188033	167693	122426	180058
3382	unkown4743	0.000320124	0.00185812	24	9	105402	0.025979	0.204321	20.8511	6	512288	0.000105597	0.000718313	22.4255	7.43132	375239	121591	0.324037	285828	267096	387193	312876	499217	569885	470578	509471	400778	360956	350281	386571	287836	250955	200495	334555	367161
3383	unkown475	0.000320124	0.00185812	18	0	404395	0.0596864	0.237377	25.7143	17.9999	480001	0.000226714	0.00130252	21.8571	18.5785	403237	362079	0.897931	696655	979267	775037	1113040	48237	209589	288267	84225	202166	178334	354551	137583	403756	486575	299412	730267	436685
3402	unkown4784	0.000320124	0.00185812	24	12	144693	0.0587601	0.235973	23.3952	12	692346	0.00022349	0.00128728	23.6976	12.002	531271	208400	0.392266	317791	474216	424458	360488	568094	574392	543370	685924	565634	582224	811913	809613	486670	397338	482854	382636	529226
3472	unkown4891	0.000320124	0.00185812	18	9	118088	0.0151193	0.204321	24.4321	12	305252	6.41e-05	0.00049063	21.2161	10.5142	240576	101036	0.419974	152368	119350	122761	103041	319766	259765	347790	286861	315654	310100	329959	265294	200284	186981	161838	179396	228826
3497	unkown492	0.000320124	0.00185812	18	9	2.43638e+06	0.0321129	0.204808	20	5.99998	7.81847e+06	0.00012835	0.000826944	19	7.59999	4.1886e+06	2.96682e+06	0.708307	1249348	2045151	2092458	1630206	8885673	8043296	9005128	5339766	2686840	2627528	3638150	2045194	2349404	2318034	1247226	2482852	3.60539e+06
3575	unkown5086	0.000320124	0.00185812	24	0	6.44666e+06	0.0811021	0.269941	21.7778	6.71e-05	1.09855e+08	0.0003001	0.00160742	22.8889	3.52e-05	1.03634e+08	8.39126e+06	0.08097	112267178	110071228	109802653	107280893	101134565	99894021	106564204	102597758	92782535	92285422	100592418	97913073	103136265	105338750	117323438	104606708	1.03974e+08
4004	unkown5676	0.000320124	0.00185812	24	18	102419	0.0413202	0.213271	23.0287	17.9999	266385	0.000161816	0.000992913	23.5144	18.0076	148770	110898	0.745431	252803	87718	123221	106365	21442	12428	24601	23886	147705	130600	188208	225505	188350	355849	302588	218754	150626
4015	unkown5697	0.000320124	0.00185812	24	18	197498	0.0211833	0.204321	21.7778	17.9999	527477	8.75e-05	0.000618773	22.8889	18.0425	363634	115274	0.317006	294085	271791	300820	301945	111193	139169	175738	174679	452158	463994	550831	547315	402734	726890	513991	466292	368352
4035	unkown5724	0.000320124	0.00185812	24	15	40878.2	0.0195911	0.204321	20.6557	12	128827	8.14e-05	0.00058459	22.3279	13.4632	75401.4	64330.6	0.853175	26030	22047	62311	46919	66832	22845	53850	62150	128459	140212	120222	126416	60404	92566	70075	80234	73848.2
4043	unkown5736	0.000320124	0.00185812	24	18	55631.6	0.0188982	0.204321	21.8859	12	112668	7.87e-05	0.000572774	22.9429	14.8934	71946.6	70571.3	0.980885	49493	48907	46321	37708	17809	16549	11034	26130	86239	98542	141895	123998	124838	145688	95382	83013	72096.6
4082	unkown5788	0.000320124	0.00185812	18	9	43241.3	0.058312	0.235973	23.7736	5.99999	145779	0.000221928	0.00127992	20.8868	7.85741	112757	42503.6	0.376948	73322	49943	81337	81332	164592	142487	133495	142543	175564	103276	97228	140396	85782	85811	88275	66683	107004
4098	unkown5804	0.000320124	0.00185812	18	9	29100.3	0.0752945	0.261818	20	6	89857.2	0.000280401	0.00153472	19	7.6	59202.9	31379.2	0.530027	13392	19341	38652	42856	88925	74456	100374	95674	64292	55786	41488	61433	44584	48242	8542	50514	53034.4
4114	unkown5826	0.000320124	0.00185812	18	9	371417	0.0101065	0.204321	24.1644	6	746153	4.41e-05	0.000390286	21.0822	7.88789	518531	353627	0.681979	159667	124697	195560	154763	658009	725723	890005	710875	764789	662162	793039	661555	255111	283850	266439	267606	473366
4123	unkown5837	0.000320124	0.00185812	24	12	101463	0.031393	0.204321	24.4321	12	287062	0.000125701	0.000813359	24.2161	12.0009	201008	123844	0.616116	81414	46373	155856	118944	277924	312481	274009	184500	236973	333999	255387	321888	178543	156386	149858	145665	201888
4139	unkown5854	0.000320124	0.00185812	18	9	60558.7	0.0800063	0.268827	23.7736	6	315041	0.000296393	0.00159515	20.8868	7.85741	266612	59629.1	0.223655	199380	198887	199916	221873	377506	244977	336049	301632	285639	307436	278739	273595	212907	258899	215736	223479	258541
4151	unkown5865	0.000320124	0.00185812	24	12	289874	0.0202616	0.204321	23.3952	12	1.09589e+06	8.4e-05	0.000598268	23.6976	12.002	814419	370223	0.454586	535786	577117	647057	548936	1000962	971166	968238	782480	1115069	1062491	1260489	945512	534663	746250	590801	685541	810785
4218	unkown5936	0.000320124	0.00185812	24	15	29542.9	0.0304862	0.204321	22.3291	12	118998	0.000122356	0.000798589	23.1646	13.4634	73104.7	56392.2	0.77139	38448	13618	33205	50794	70410	54815	63443	71592	127492	86800	128450	133248	85989	69384	41282	88340	72331.9
4221	unkown5942	0.000320124	0.00185812	18	9	372686	0.0517404	0.226674	25.4179	6	1.74636e+06	0.000198898	0.00117106	21.7089	7.98948	1.51132e+06	360951	0.238832	947464	835617	1384013	934901	1945438	1760992	1711972	1567041	1689811	1703494	1807071	1678369	1370683	1562091	1433930	1258566	1.47447e+06
4225	unkown5947	0.000320124	0.00185812	18	9	126572	0.200648	0.445668	25.1282	6	889571	0.000684268	0.00315523	21.5641	7.96552	775733	128950	0.166229	518134	526325	798302	588991	913512	900297	808265	936211	830984	786578	804920	823588	666819	791139	774461	720064	761787
4227	unkown5949	0.000320124	0.00185812	18	9	93487.6	0.202595	0.448554	20	5.99999	586473	0.000690282	0.00317671	19	7.6	503095	88827.1	0.176561	358911	359337	480372	383203	638439	565610	560057	581785	485819	444429	506161	541037	400773	478836	497733	487632	485633
4283	unkown6010	0.000320124	0.00185812	18	9	82356.9	0.0760259	0.262741	20	6	347245	0.000282889	0.00153987	19	7.6	248737	92132.2	0.3704	146024	110381	191365	151037	346389	367537	373560	301494	225164	203418	258051	203308	210607	163940	204191	233545	230626
4296	unkown6028	0.000320124	0.00185812	24	6	32867	0.0592959	0.236659	21.5648	6	154582	0.000225355	0.00129637	22.7824	6.01719	117258	28123.2	0.239841	130526	121883	107985	136257	180810	154524	138205	144787	78038	109184	101312	102661	81092	129404	74261	67819	116172
4359	unkown764	0.000320124	0.00185812	24	0	600872	0.0375918	0.209761	25.8651	6.63e-05	2.21951e+06	0.000148353	0.000930559	24.9326	3.2e-05	1.40957e+06	750473	0.532411	1924044	2164219	2711495	2078298	1034712	981858	1150224	1059350	722081	822573	1294931	629267	1429955	1499213	1000334	1721214	1.38899e+06
4395	unkown827	0.000320124	0.00185812	18	9	565719	0.0729617	0.2591	20	6	2.51841e+06	0.000272448	0.0015003	19	7.6	1.80155e+06	639354	0.354891	1032903	881356	1462997	1279127	2635075	2257892	2994575	2186117	1440944	1437706	1808152	1613644	1373865	1387946	1407234	1614343	1.67587e+06
4488	unkown969	0.000320124	0.00185812	18	6	59084.6	0.317679	0.604784	20	6.00001	208355	0.00103665	0.00438994	19	6.01667	131506	80260.7	0.610319	93156	108662	63441	63516	213385	241428	256020	122586	35516	61449	71913	82596	128140	162947	141421	102308	121780
33	Cer d32:1	0.000572095	0.00289254	24	12	257912	0.0403965	0.21311	21.3559	12	2.31717e+06	0.000269822	0.00148947	22.678	12.0409	1.90506e+06	419470	0.220187	1465345	1637731	1750050	1447816	1574856	2052067	1831833	1940554	2052996	2514514	2453523	2247665	1778567	1947628	1737185	1773329	1.88785e+06
162	PC 32:1	0.000572095	0.00289254	24	15	1.14681e+07	0.0272028	0.204321	23.3952	12	1.9903e+08	0.00018785	0.00112361	23.6976	13.4831	1.81729e+08	2.15987e+07	0.118851	157429972	172243546	164734295	167466887	182416368	183727172	172729112	182932311	188179288	198175383	204955127	204810349	181105816	183246174	189209491	172488559	1.81616e+08
184	PC 35:4	0.000572095	0.00289254	24	0	313524	0.0631808	0.242855	24.1644	6.58e-05	2.78583e+06	0.000405839	0.00207809	24.0822	3.28e-05	2.35814e+06	431866	0.183139	2493904	2917386	2990592	2741443	2772687	2152445	2382994	2051339	1656196	2079138	1901264	2117782	2450031	2384914	2427964	2191702	2.35699e+06
231	PE 30:2|PE 12:0_18:2	0.000572095	0.00289254	24	18	160327	0.0154615	0.204321	20.9501	17.9999	566704	0.000111767	0.000747879	22.4751	18.0832	445429	96187.4	0.215943	396493	409029	409388	429879	262680	264704	279977	260713	494127	538242	611280	593716	503270	689314	537525	536707	451065
308	PE-Cer 38:0;2O|PE-Cer 16:0;2O/22:0	0.000572095	0.00289254	24	12	230124	0.0589328	0.236045	23.7736	12	1.87763e+06	0.000380899	0.00197909	23.8868	12.0003	1.64831e+06	294991	0.178966	1424780	1350052	1460897	1479071	2043769	1718223	1650412	1558635	1746971	1980690	1950900	1831944	1592215	1614658	1537440	1414844	1.64722e+06
331	PI 26:0|PI 12:0_14:0	0.000572095	0.00289254	18	9	636749	0.0112821	0.204321	24.0327	6.00001	1.45716e+06	8.36e-05	0.000596504	21.0163	7.87756	1.09518e+06	574617	0.524677	503047	469179	629263	512376	1453639	1440711	1646563	1287712	1191961	1483867	1613200	1442435	638756	740404	543309	728412	1.0203e+06
333	PI 28:1|PI 12:0_16:1	0.000572095	0.00289254	18	9	346203	0.0367044	0.209377	24.1644	6	1374601	0.000247173	0.00139518	21.0822	7.88789	1.14043e+06	329114	0.288587	780490	664174	982615	743650	1502050	1370355	1488136	1137863	1177302	1342003	1421255	1250342	1016384	1010104	735105	952558	1.0984e+06
338	PI 32:1	0.000572095	0.00289254	18	9	412254	0.0716152	0.256652	24.4321	6	2.14476e+06	0.000454883	0.00227947	21.2161	7.90912	1.8731e+06	366195	0.195502	1505106	1311630	1621281	1398012	2208505	2450115	2013914	1906516	1930030	1806451	2222678	2180213	1735267	1865110	1506673	1591028	1.82828e+06
371	PS 32:2|PS 16:1_16:1	0.000572095	0.00289254	24	15	128067	0.0196897	0.204321	20.1831	12	1051039	0.000139609	0.000888062	22.0915	13.471	878559	209748	0.238741	753362	837197	802352	719708	799417	745922	757095	802476	973589	1070321	1065976	1094270	957443	925507	806434	857891	873060
437	TG 51:3	0.000572095	0.00289254	24	9	42549.4	0.0266634	0.204321	20	6	112336	0.000184431	0.00110757	22	7.425	56483.2	48689.2	0.862012	7714	19228	38877	27227	126466	100276	131408	91192	39200	51652	36273	81468	20171	23781	16074	27344	52396.9
501	unkown1047	0.000572095	0.00289254	18	0	75072.8	0.0434101	0.2137	24.4321	17.9999	292861	0.000288163	0.00156121	21.2161	18.4233	251701	77864.1	0.309352	283737	323173	397897	353711	217995	212265	163348	181950	212005	205650	251146	203882	292957	272884	285614	319992	261138
517	unkown1063	0.000572095	0.00289254	24	3	94011.6	0.0640091	0.244231	23.7736	6.63e-05	320149	0.000410683	0.00209523	23.8868	1.49296	229100	99474.9	0.434199	243699	273600	395328	367971	328914	255930	307052	185869	154494	132902	147248	109527	236238	165052	142745	222306	229305
746	unkown1317	0.000572095	0.00289254	24	21	80844.6	0.114614	0.321904	22.6735	17.9999	193398	0.000697165	0.00319859	23.3368	19.4731	129414	92364.8	0.713714	200170	106744	196967	272857	30300	12408	27955	92071	100196	99041	84139	117429	290403	125752	129220	228221	132117
830	unkown1436	0.000572095	0.00289254	24	6	134175	0.0403596	0.21311	24.9858	6.00001	624878	0.000269596	0.00148947	24.4929	6.00243	453803	164208	0.361848	481752	479128	546776	425534	793548	457639	693879	554444	458417	518116	419815	417138	301901	240800	281404	233421	456482
923	unkown1551	0.000572095	0.00289254	24	6	85129.6	0.0712839	0.256372	21.1511	6	325074	0.000452968	0.0022724	22.5755	6.02398	208227	88541.2	0.425215	210473	214934	293042	182156	448538	249349	366362	236045	190877	131366	164132	91749	166465	106896	137493	78138	204251
1028	unkown1692	0.000572095	0.00289254	24	21	191331	0.0606446	0.238785	22.9091	17.9999	538206	0.000390969	0.00201287	23.4545	19.4756	414682	194335	0.468635	535460	456904	703525	535885	233155	218340	248996	226728	375481	397606	333496	290940	663203	583449	335136	571042	419334
1159	unkown1877	0.000572095	0.00289254	24	0	38338.4	0.0485607	0.221784	24.7059	6.63e-05	196522	0.000319239	0.00169784	24.3529	3.27e-05	155589	46623.3	0.299658	176356	197145	210123	202467	165169	126243	101295	139503	100834	107690	132391	151105	168635	162258	161553	178363	155071
1193	unkown1917	0.000572095	0.00289254	24	15	47587.9	0.0192045	0.204321	21.0501	12	168398	0.000136443	0.000871463	22.5251	13.4595	118917	57069.2	0.479908	79359	103512	70979	86298	104317	86458	72350	82309	169141	171670	158051	174731	127925	160434	99712	135262	117657
1234	unkown1977	0.000572095	0.00289254	24	3	68833.7	0.043442	0.2137	20.9501	6.63e-05	407740	0.000288357	0.00156121	22.4751	1.40473	346688	82158	0.23698	362029	362702	454251	451977	426389	333028	413300	380369	234153	298614	252502	263276	361202	319045	333712	349524	349755
1247	unkown1992	0.000572095	0.00289254	18	0	53113.8	0.1649	0.394391	25.5652	17.9999	264361	0.000968725	0.00418453	21.7826	18.5596	254530	45319	0.17805	342267	284328	315840	312819	189857	234152	208129	237234	216477	258524	233838	250974	243082	240465	265947	307950	258868
1309	unkown2068	0.000572095	0.00289254	18	9	273520	0.0799976	0.268827	20	6	786973	0.00050306	0.00247956	19	7.6	483554	274957	0.568617	194629	175183	249299	226094	850569	783835	930961	582526	368379	611828	303476	295029	274238	425702	212814	387498	429504
1476	unkown2285	0.000572095	0.00289254	18	9	68098.8	0.0911346	0.284692	23.6461	6	500446	0.000566299	0.00271414	20.8231	7.8476	436881	78080.7	0.178723	374939	396854	312601	347745	469235	585434	502034	445083	456698	441047	460452	490945	332976	398786	363171	439935	426121
1533	unkown2362	0.000572095	0.00289254	18	0	91521.9	0.0523487	0.226674	20	17.9999	201883	0.000341892	0.00179712	19	18.05	132817	82997.2	0.6249	195806	198523	283385	210043	37393	70748	51590	65875	66850	120254	184748	120857	239630	228999	156403	182501	150850
1538	unkown2368	0.000572095	0.00289254	24	12	64129.8	0.0518048	0.226674	22.4427	12	192571	0.00033865	0.00178633	23.2214	12.0135	120950	84801.4	0.701129	41611	65695	113110	27029	100212	178768	95157	159815	172494	185848	247100	164843	100072	80621	81362	87755	118843
1543	unkown2374	0.000572095	0.00289254	24	12	94480.8	0.0382692	0.209809	20.8511	12	465407	0.000256797	0.0014387	22.4255	12.0594	341787	140191	0.41017	237037	280119	196693	272475	337085	396283	250382	390566	400972	472754	529391	458511	256304	274629	324464	283135	335050
1565	unkown241	0.000572095	0.00289254	24	9	57267	0.0298929	0.204321	21.0501	6.00001	382254	0.000204814	0.00119807	22.5251	7.43366	304552	65334.5	0.214526	299705	259396	233613	314879	379196	352908	395895	401019	299008	332651	281594	285900	216875	226697	250238	278123	300481
1588	unkown2435	0.000572095	0.00289254	24	9	44600.4	0.137955	0.357161	21.0501	6	291289	0.000824512	0.00367809	22.5251	7.43365	235301	54282.3	0.230693	208322	193346	202191	205645	328228	269663	323361	243904	223880	223560	311374	209072	239710	157365	184085	186995	231919
1701	unkown2571	0.000572095	0.00289254	18	6	85511.8	0.150844	0.374824	20	6	318817	0.000893839	0.0039138	19	6.01667	237375	72755	0.306499	229844	163539	258265	243317	423969	243921	294282	313096	144150	115421	128772	158299	221378	178501	259857	280319	228558
2025	unkown2928	0.000572095	0.00289254	18	9	56413.7	0.0160532	0.204321	20	6.00001	379472	0.0001157	0.000767362	19	7.60001	266458	95713.5	0.359206	176279	174417	209927	203787	408216	373123	366820	369729	237554	239243	226103	207181	202453	187364	185492	194605	247643
2166	unkown3065	0.000572095	0.00289254	24	9	309151	0.0976221	0.294446	23.6461	6.00001	1.68494e+06	0.000602771	0.00285857	23.8231	7.48928	1.41003e+06	320833	0.227537	1230351	1121894	1423440	1139109	2024673	1809643	1620081	1285378	1450883	1614556	1559228	1582578	1372567	1121721	1076922	1088613	1.4076e+06
2475	unkown3399	0.000572095	0.00289254	18	9	90187.2	0.0890869	0.282043	20	6	292190	0.000554733	0.00268438	19	7.6	190741	90570.6	0.474836	92491	62333	132982	94063	334681	259066	262772	312240	198119	153019	159859	119957	117306	111859	162950	193289	172937
2553	unkown3477	0.000572095	0.00289254	18	9	39358.6	0.0721748	0.257319	22.4427	5.99999	175551	0.000458116	0.00229058	20.2214	7.7584	138258	42532.5	0.30763	97060	71791	134516	84218	194458	134960	181979	190808	140037	139722	151005	153988	123703	113703	101413	90031	131462
2609	unkown3536	0.000572095	0.00289254	18	9	44631.2	0.242677	0.507734	24.9858	6.00001	131335	0.00137199	0.00547098	21.4929	7.95385	98763.5	36502.9	0.369599	63189	43176	48145	54029	188341	125079	121334	90586	127535	82900	123101	99556	81803	80380	99221	86951	94707.9
2649	unkown3587	0.000572095	0.00289254	24	6	28373.2	0.0237989	0.204321	20.0911	6	97875.5	0.000166164	0.00101545	22.0456	6.04753	59142.8	29973.1	0.506792	60192	65515	59832	54140	115046	78961	89121	108374	13777	30076	57908	40296	42694	34687	38834	27724	57323.6
2650	unkown3588	0.000572095	0.00289254	18	0	45506.6	0.0369815	0.209377	24.0327	17.9999	216358	0.000248881	0.00140306	21.0163	18.3786	182965	47603.4	0.260178	244570	239090	218804	219732	142591	143263	139693	165179	158155	157209	162412	170491	182242	219949	198816	264425	189164
2876	unkown388	0.000572095	0.00289254	18	15	430895	0.0397479	0.21311	20	12	1.47007e+06	0.000265857	0.00147662	19	13.6167	1.00922e+06	533879	0.529001	837368	851505	1082065	915928	607797	683698	682698	452625	1326792	1534843	1671380	1347260	1080905	1361086	828665	800194	1.00405e+06
3021	unkown4170	0.000572095	0.00289254	18	9	20938.1	0.0657236	0.246613	20	6	78974	0.000420689	0.00213421	19	7.6	50927.6	24627.7	0.483582	35983	21624	30158	18516	79912	80946	82149	72889	48895	46156	44241	26827	42825	45069	41861	19331	46086.4
3125	unkown4354	0.000572095	0.00289254	24	3	41886.2	0.0294965	0.204321	25.7143	6.63e-05	421929	0.000202324	0.00118812	24.8571	1.5536	345934	74853.6	0.216381	422011	459912	377170	428624	310385	334887	348686	344217	263597	293839	326698	262665	327365	328361	368465	323640	345033
3181	unkown4437	0.000572095	0.00289254	18	15	87967.3	0.0651999	0.245942	20	12	254925	0.000417635	0.00212349	19	13.6167	191773	93117.7	0.485561	177076	246852	197847	185980	106588	119034	98358	108492	248963	235805	266384	268549	138552	244012	230495	180957	190872
3211	unkown4490	0.000572095	0.00289254	18	0	121993	0.0264804	0.204321	20	17.9999	483313	0.00018327	0.00110486	19	18.05	373328	128764	0.344908	453357	554209	531638	466416	205188	243792	198183	164326	383431	379458	442332	465298	426036	503482	526112	477625	401305
3361	unkown470	0.000572095	0.00289254	24	6	470433	0.0201983	0.204321	20.464	6	1.08189e+06	0.000142921	0.000904028	22.232	6.03819	534271	403480	0.755197	504216	326019	733225	815970	1329067	910630	1118967	968879	326942	91347	167130	149446	69164	74573	434250	172162	511999
3399	unkown4777	0.000572095	0.00289254	24	21	2.37414e+06	0.0899845	0.282743	23.52	17.9999	1.63413e+07	0.000559806	0.00269736	23.76	19.4868	1.42627e+07	2.66427e+06	0.186799	14662978	17371567	16311859	14673503	11310700	12583885	12719877	10816674	11282626	12889957	14072207	14585294	15685731	19545463	15391900	14742320	1.42904e+07
3431	unkown4839	0.000572095	0.00289254	24	18	271196	0.0363963	0.209377	20.8511	12	886156	0.000245274	0.00138794	22.4255	14.8626	664895	394165	0.592822	411726	597756	685928	577579	360947	386412	378970	347354	692760	989849	863281	998734	732316	1128510	791801	727613	666971
3432	unkown484	0.000572095	0.00289254	18	0	396741	0.109251	0.314636	25.8651	17.9999	501725	0.000667538	0.00310691	21.9326	18.5979	434621	384548	0.884789	987439	614158	1122326	1082205	303451	128004	114245	22639	214227	386375	219478	300150	206667	425657	589248	785333	468850
3469	unkown4888	0.000572095	0.00289254	24	18	31287.7	0.0322269	0.204808	20.6557	17.9999	182087	0.00021942	0.00127032	22.3279	18.1015	149468	31564.2	0.211178	151496	176323	145522	137106	95840	128429	94537	97684	194578	163997	142121	168428	178861	177381	200205	171901	151526
3474	unkown4893	0.000572095	0.00289254	24	15	43651.1	0.0165398	0.204321	20.464	12	180755	0.000118924	0.000781849	22.232	13.4659	124950	67215.3	0.537937	94512	103189	88817	72199	82787	94475	121715	80906	172499	194224	177153	179143	150765	127582	108077	124230	123267
3761	unkown5351	0.000572095	0.00289254	18	9	56597.9	0.0914085	0.284901	20	6	303478	0.000567844	0.00271578	19	7.6	221627	81687.3	0.368579	201059	149935	160696	98197	298645	395200	291544	228524	178812	215699	226499	225268	151363	203269	158299	106101	205569
3817	unkown5433	0.000572095	0.00289254	18	0	29688.2	0.0470929	0.219208	20	17.9999	216041	0.000310417	0.00165874	19	18.05	190985	29193.9	0.15286	211146	220019	230228	221308	147644	156893	148848	177192	185277	184512	211312	198708	196462	240122	212938	214642	197328
3867	unkown5491	0.000572095	0.00289254	18	6	25470.3	0.175819	0.409579	20	6.00001	134616	0.00102642	0.00436303	19	6.01667	113237	17348.2	0.153202	104409	101235	105978	146590	128747	124892	147007	137817	105700	46448	79940	84208	111785	111983	118010	123407	111135
4033	unkown5721	0.000572095	0.00289254	24	15	122011	0.0140575	0.204321	20	12	527335	0.000102384	0.00070389	22	13.475	336064	237095	0.705506	196653	175646	280209	254447	228538	206623	258188	300815	541067	505042	555900	507330	271822	379015	279755	333946	329687
4034	unkown5723	0.000572095	0.00289254	24	15	74177.6	0.0310674	0.204321	20.3695	12	364008	0.000212177	0.00123793	22.1848	13.4674	258019	128455	0.497852	143363	156990	232377	234702	173817	162487	228830	249960	352849	326622	387351	389211	242777	309787	249807	235054	254749
4036	unkown5725	0.000572095	0.00289254	24	15	43016.3	0.0342339	0.208722	21.995	12	179190	0.000231902	0.00132557	22.9975	13.4602	114160	78949.4	0.691567	41786	31909	81446	87704	87377	82219	104051	120329	176604	148937	169858	221361	111671	139261	78141	123558	112888
4046	unkown5739	0.000572095	0.00289254	24	15	35575.8	0.0336123	0.208722	20.1831	12	138600	0.000228043	0.00130849	22.0915	13.4709	80066.6	71823.5	0.897047	36825	41396	28170	65075	71836	37573	68970	54737	100979	138335	171051	144037	44346	93806	65833	87967	78183.5
4076	unkown5781	0.000572095	0.00289254	18	9	48498.5	0.0423536	0.2137	25.2722	6	103760	0.000281747	0.00153817	21.6361	7.97739	78408.2	38728.1	0.49393	14776	21673	35019	41116	122853	74940	119362	97884	103587	102415	91906	104237	82419	71955	66225	39007	74335.9
4087	unkown5793	0.000572095	0.00289254	24	18	176866	0.0381828	0.209809	21.3559	17.9999	894049	0.000256267	0.00143752	22.678	18.0613	736867	127278	0.172729	661027	584249	783294	778736	612315	409856	554042	540742	828664	775750	868092	918244	790622	991366	990430	803778	743200
4104	unkown5811	0.000572095	0.00289254	24	12	69435.2	0.0199846	0.204321	24.2975	12	173017	0.00014153	0.000897752	24.1488	12.0005	116261	84769	0.729125	28213	35239	70446	68007	157224	144302	188598	153751	131616	166714	198312	195427	62823	101454	61970	102708	116675
4150	unkown5864	0.000572095	0.00289254	24	12	199062	0.0540024	0.227926	22.3291	12	1.12869e+06	0.000351731	0.001836	23.1646	12.0156	909548	265448	0.291846	640054	731189	753875	805716	975035	963919	1061063	819604	1033298	1105985	1324232	1051262	666079	887705	734781	886045	902490
4245	unkown5971	0.000572095	0.00289254	18	9	634571	0.240036	0.503986	20	6.00001	2.54949e+06	0.00135856	0.00543184	19	7.6	2.0152e+06	580670	0.288145	1177456	1066761	1484516	1333668	2995225	2158980	2616635	2427105	1982677	1669961	1933482	2277328	2072145	1739341	2066719	1414825	1.90105e+06
4262	unkown5990	0.000572095	0.00289254	18	9	60582.8	0.0598591	0.237645	25.4179	5.99999	190678	0.000386352	0.00199137	21.7089	7.98947	154694	50529.8	0.326644	86713	91736	108174	61838	214667	172715	194731	180601	192971	157826	192356	177056	131450	115150	184805	129772	149535
4287	unkown6014	0.000572095	0.00289254	24	12	50019	0.0272651	0.204321	23.52	12	126614	0.000188245	0.00112448	23.76	12.0012	81342.5	62463.4	0.767906	38609	36626	50427	50898	134441	110713	110127	62251	120162	116467	149611	120216	48476	58217	26337	60102	80855
4289	unkown6018	0.000572095	0.00289254	18	9	76323	0.0223598	0.204321	24.1644	6.00002	191729	0.000156915	0.000969431	21.0822	7.8879	137225	75351.6	0.54911	43417	66226	87153	35836	237547	188941	167476	172951	179122	156917	177093	175375	119848	78767	92617	62333	127601
4292	unkown6020	0.000572095	0.00289254	24	9	34279.5	0.0323787	0.204808	20	6	115497	0.000220366	0.00127417	22	7.425	61702.2	45742.9	0.74135	39630	28618	42131	13670	156000	103066	102700	100221	60501	60378	43457	58918	44354	20250	14719	37198	57863.2
4387	unkown815	0.000572095	0.00289254	18	9	695598	0.0626362	0.242855	20	6	3016723	0.000402651	0.00206594	19	7.6	2.07494e+06	808350	0.389578	1232165	1208875	1551077	1394807	3314991	3141295	3429483	2181123	1403398	1696223	2101794	1786273	1318543	1667823	1373903	1854772	1.91603e+06
153	PC 30:0 Isomer A	0.000987235	0.0044748	24	15	211232	0.0631174	0.242855	23.6461	12	1.11266e+06	0.000665698	0.00310155	23.8231	13.4896	904250	238552	0.263812	634848	695669	789505	693845	702101	1053106	879874	727323	1197359	1051729	1139019	1062528	971504	1109624	963740	784417	903512
163	PC 32:2	0.000987235	0.0044748	24	15	1.54236e+07	0.059652	0.237377	21.0501	12	2.34584e+08	0.000632475	0.00295898	22.5251	13.4595	2.13942e+08	2.41193e+07	0.112737	191849149	195815267	210189959	200936880	197588728	205392177	207792087	196617941	216528728	226507093	244434266	250864879	211011725	230810942	218113353	210100069	2.1341e+08
185	PC 36:1	0.000987235	0.0044748	24	12	4.95971e+06	0.0408348	0.213271	20.7529	12	28562876	0.000448239	0.00225369	22.3765	12.0635	2.25483e+07	6.65964e+06	0.295349	15864163	18490230	19810841	17461930	22255534	23364622	25463921	18345594	28226885	30698346	26154484	29171789	23033863	21998522	16834090	18337154	22219498
189	PC 36:4 Isomer A	0.000987235	0.0044748	24	21	1.89351e+07	0.063006	0.242855	23.52	17.9999	1.25478e+08	0.000664633	0.00309979	23.76	19.4868	1.09935e+08	2.14318e+07	0.19495	116258805	135212834	125317680	115667096	86506896	96479069	97218694	83693584	85110472	97820208	108313104	113005174	119977886	145682283	120016513	116234552	1.10157e+08
252	PE 36:4|PE 18:2_18:2	0.000987235	0.0044748	24	21	3.91819e+06	0.0647106	0.245419	20	17.9999	2.96133e+07	0.000680909	0.00314319	22	19.525	2.58531e+07	4.42507e+06	0.171162	27634103	27369383	32217641	29821745	26086652	15494869	21001776	19305941	24807756	25789777	26000785	26203726	30773789	29327301	28538157	29813976	2.62617e+07
322	PG 32:1|PG 16:0_16:1	0.000987235	0.0044748	24	12	1.40727e+06	0.0451496	0.21685	22.1053	12	8.18217e+06	0.000491125	0.00242604	23.0526	12.0203	6.65708e+06	1.83987e+06	0.276378	5555674	4933177	6515897	4742812	7281290	6573705	7912579	6012282	7350742	8649267	8454559	8274121	5495289	6257912	5380759	6240163	6.60189e+06
402	TG 39:1|TG 12:0_12:0_15:1_TG 39:1|TG 12:0_13:0_14:1	0.000987235	0.0044748	24	18	322419	0.0237808	0.204321	20.7529	12	1.25106e+06	0.000273733	0.00150553	22.3765	14.8606	1.0051e+06	472970	0.47057	1013220	671369	918900	1049323	535234	541822	669016	813621	1246158	1148648	1290557	1318876	1076415	1388955	1247151	1195162	1.00778e+06
644	unkown1194	0.000987235	0.0044748	24	21	61756.6	0.0482955	0.221479	20	17.9999	173315	0.000522133	0.00255404	22	19.525	118321	60827.3	0.514088	142541	159092	156288	189914	40542	32878	48151	55634	75635	126618	120838	141614	146275	199293	115105	232586	123938
711	unkown1262	0.000987235	0.0044748	24	9	105928	0.0527276	0.226674	20	5.99998	491160	0.00056548	0.0027131	22	7.42499	283254	163564	0.577445	170865	176318	211564	219612	544701	495362	627955	296623	179504	251315	369433	171652	147227	122528	120259	207510	269527
955	unkown1595	0.000987235	0.0044748	18	6	146167	0.323912	0.611983	20	5.99999	527730	0.00289331	0.00994574	19	6.01666	315648	195798	0.620305	187510	177577	439155	280011	979918	311563	480610	338829	152965	141388	113045	134135	326052	210514	190867	206594	291921
983	unkown1632	0.000987235	0.0044748	24	6	29543.3	0.0344091	0.208722	20.8511	6	160254	0.000383521	0.00198363	22.4255	6.02972	103759	54351.2	0.523821	95328	77338	107031	89619	147338	139261	208162	146254	102925	76265	75803	107307	42636	80800	74392	46706	101073
989	unkown1639	0.000987235	0.0044748	24	9	101182	0.0246956	0.204321	20	6	640679	0.000283342	0.00153987	22	7.425	420373	161748	0.384773	343870	320768	387864	302056	623328	610823	789504	539062	388500	333064	307861	412016	241980	333596	302128	272350	406798
1097	unkown1795	0.000987235	0.0044748	24	12	102531	0.0791116	0.267528	22.5575	12	651259	0.000816749	0.00364707	23.2788	12.0115	510572	155251	0.304074	401027	289882	469995	396319	586275	468969	534430	490686	510889	701894	741925	650329	434895	572272	407378	454694	506991
1166	unkown1885	0.000987235	0.0044748	18	9	46938.8	0.0220684	0.204321	23.7736	6.00001	162969	0.00025565	0.00143584	20.8868	7.85742	124366	50405.5	0.4053	96011	67354	88179	59837	171449	153655	172059	154713	140620	150510	115826	172157	90259	101813	78958	67292	117543
1183	unkown1907	0.000987235	0.0044748	24	15	39916	0.0136475	0.204321	20.3695	12	163098	0.000164573	0.00100709	22.1848	13.4674	110858	63060.9	0.568844	82745	83818	84831	62097	78626	99354	81515	70174	168685	166782	154674	162252	131249	122145	91798	107298	109253
1224	unkown1967	0.000987235	0.0044748	24	9	149252	0.0182423	0.204321	23.6461	6	561850	0.000214756	0.00124974	23.8231	7.48927	426570	158973	0.372678	290039	341815	393206	298252	616754	509990	597215	523441	426150	550217	531109	482328	304966	329588	276067	334761	425369
1259	unkown2003	0.000987235	0.0044748	18	12	48527.3	0.101655	0.301027	20	12	367238	0.00102433	0.00436028	19	12.0333	306231	68103.4	0.222392	242687	275263	281677	313414	320401	264688	287129	282494	318041	382393	387815	380701	274565	261854	239708	258143	298186
1307	unkown2066	0.000987235	0.0044748	18	6	136880	0.13177	0.347144	20	5.99999	534101	0.00129403	0.00524416	19	6.01666	395744	133637	0.337684	391419	339475	346637	301383	538444	432021	615051	550887	280487	378728	171142	251025	394035	369949	282581	429538	379550
1436	unkown223	0.000987235	0.0044748	24	15	54723	0.0761274	0.26289	20.8511	12	276681	0.00078883	0.0035364	22.4255	13.461	207524	80384.9	0.387352	104929	184674	195889	166963	196246	139222	173388	124293	238507	352755	233474	281989	232388	247844	218092	199950	205663
1467	unkown2272	0.000987235	0.0044748	24	9	54575.2	0.0750006	0.261753	23.7736	6	284516	0.000778258	0.00349596	23.8868	7.49306	223876	59599.3	0.266216	259550	207540	152779	198686	250971	326993	272486	287616	221532	227956	249206	258914	147160	227754	140121	148135	223587
1524	unkown2347	0.000987235	0.0044748	18	6	55715.8	0.203582	0.449195	20	6	152724	0.00191181	0.00713173	19	6.01667	105965	43383.1	0.409407	73257	66168	132029	100786	154724	109614	162981	183575	39076	57936	52856	56989	129727	58081	138546	94988	100708
1526	unkown2350	0.000987235	0.0044748	18	0	426338	0.0478847	0.220592	24.4321	17.9999	1.14882e+06	0.000518096	0.0025398	21.2161	18.4233	938497	358331	0.381813	1241391	1345487	1360379	1373600	611762	642564	714888	800067	437455	1006156	955644	626142	1328302	1184799	936355	1145832	981926
1764	unkown2632	0.000987235	0.0044748	18	0	141701	0.0238718	0.204321	23.9024	17.9999	425237	0.00027469	0.00150896	20.9512	18.3644	314089	144550	0.46022	439219	409915	424101	530361	218626	202138	242113	164059	206928	305830	271171	217972	448831	504541	350472	397106	333336
1916	unkown2808	0.000987235	0.0044748	18	15	108515	0.121292	0.332644	20	12	474056	0.00120105	0.00495584	19	13.6167	371881	138066	0.371264	337308	422067	417496	349470	225316	307289	275689	243567	380977	486054	544420	484772	339387	434262	329406	351220	370544
1947	unkown2839	0.000987235	0.0044748	18	12	3.12715e+06	0.334768	0.624402	20	12	5384688	0.00297938	0.010195	19	12.0333	3.16201e+06	2.43748e+06	0.770864	4206711	629540	720970	681835	750083	5128863	763994	5120819	5134572	5755367	5458885	5189928	654674	4574301	577845	636579	2.87406e+06
2066	unkown2968	0.000987235	0.0044748	18	9	282403	0.0739472	0.259866	21.4599	6.00001	2.90146e+06	0.000768359	0.00346184	19.7299	7.69065	2.58576e+06	347751	0.134487	2264582	2146940	2510438	2241367	3175570	2910405	2908049	2611818	2560562	2959153	2593903	2382448	2265610	2307173	2189377	2365497	2.52456e+06
2172	unkown3070	0.000987235	0.0044748	24	9	68170	0.0586271	0.235973	23.9024	5.99999	327244	0.000622611	0.0029234	23.9512	7.49697	258955	74839.3	0.289005	233592	218022	273366	182780	373928	379770	309941	245338	269144	314362	281544	287620	216685	191012	188029	175652	258799
2174	unkown3072	0.000987235	0.0044748	18	12	20048.6	0.0514422	0.226674	23.3952	12	166877	0.000552948	0.0026814	20.6976	12.2074	140716	35541.9	0.25258	129841	108253	134652	106681	153900	155830	138537	153752	147419	179829	177183	163078	112034	131858	93629	116346	137676
2378	unkown329	0.000987235	0.0044748	24	0	344511	0.0890096	0.282043	24.1644	6.63e-05	2.60541e+06	0.000908577	0.00396678	24.0822	3.3e-05	2.26566e+06	425724	0.187903	2402336	2883919	2781564	2353826	2234231	2108767	2199627	1899914	1737373	1831505	2018973	2178981	2389518	2705596	2384734	2121516	2.26452e+06
2387	unkown3306	0.000987235	0.0044748	24	18	55655.8	0.024011	0.204321	20.2759	17.9999	182639	0.000276154	0.00151331	22.1379	18.1282	120860	65459.9	0.541616	112064	129449	163440	150188	27657	32802	32291	37845	116623	145044	165272	167998	169892	247615	169265	143786	125702
2444	unkown3368	0.000987235	0.0044748	24	18	24141.7	0.0749515	0.261753	20	17.9999	178700	0.000777797	0.00349596	22	18.15	160358	19920.7	0.124227	169075	160246	162126	164353	115182	123352	147601	121915	179887	180355	166482	186001	190998	199592	187517	136693	161961
2474	unkown3398	0.000987235	0.0044748	24	15	53109.4	0.0435522	0.2137	20	12	238466	0.000475297	0.00236339	22	13.475	158035	99110.7	0.627144	73898	107747	146363	125337	117602	95117	130068	109351	198921	189596	299520	265826	151997	189082	129618	155868	155369
2477	unkown3400	0.000987235	0.0044748	24	15	225027	0.0308256	0.204321	21.7778	12	1.03897e+06	0.000346926	0.00181723	22.8889	13.4589	723306	384967	0.532232	336057	529257	511748	494061	700279	761089	700273	444198	1018511	935952	1096306	1105093	801719	741297	802343	486317	716531
2506	unkown3432	0.000987235	0.0044748	18	9	34720.4	0.258383	0.528005	20	5.99999	241011	0.00236563	0.00840741	19	7.6	208346	38469.4	0.184642	121454	139717	172788	227030	263081	241598	236218	223146	199391	202996	203607	238229	191404	175484	184596	191795	200783
2568	unkown3492	0.000987235	0.0044748	18	9	41827.1	0.0573135	0.234559	25.5652	6	120148	0.000609943	0.00288348	21.7826	8.00177	98440.5	34361.7	0.349061	40384	39478	62226	63022	148161	98423	124934	109072	105878	122382	139487	109176	84025	73198	93819	106963	95039.2
2571	unkown3495	0.000987235	0.0044748	18	9	94331.6	0.230051	0.490228	20	6	658850	0.00213262	0.00774406	19	7.6	563634	94547.5	0.167746	418028	415232	502630	467662	728454	657514	617319	632114	563092	488464	544862	579588	452983	541066	500849	610916	545048
2615	unkown3541	0.000987235	0.0044748	18	9	32823.5	0.0651309	0.245942	20	6	102518	0.000684916	0.00315523	19	7.6	62787.5	39853.9	0.634743	36172	6116	52912	19430	132208	113190	102652	62022	62208	56011	63673	50636	40645	43592	27687	10095	54953.1
2694	unkown3646	0.000987235	0.0044748	18	6	83774.1	0.039591	0.21311	20	5.99999	223966	0.000435795	0.0022034	19	6.01666	140831	79317.2	0.563209	110941	100942	150040	95460	218490	238927	247717	190729	54218	50512	107241	68212	120390	143039	85295	117356	131219
2920	unkown3933	0.000987235	0.0044748	24	21	84908.9	0.070393	0.254998	24.8451	17.9999	438377	0.000734852	0.00333755	24.4225	19.5318	336354	97742.2	0.290593	412294	369135	373967	276470	221296	271083	297820	215957	364448	300475	277361	220186	477392	499689	389559	386873	334625
3185	unkown4446	0.000987235	0.0044748	24	15	45798.2	0.0171612	0.204321	20.2759	12	168678	0.000203064	0.00119092	22.1379	13.4691	113815	66088	0.580662	60878	91215	79671	94752	67526	81366	77292	86437	150311	164764	196124	163513	109922	146030	118537	105369	112107
3330	unkown4630	0.000987235	0.0044748	24	3	24339.7	0.161551	0.388999	22.2166	6.63e-05	95854.7	0.00155398	0.00605222	23.1083	1.4443	67837.6	35258.9	0.519754	140717	76476	90356	75870	111117	65735	76452	68319	32579	33594	8472	63500	75633	73544	42358	61569	68518.2
3401	unkown4781	0.000987235	0.0044748	24	15	1.82369e+06	0.0522948	0.226674	20.464	12	2.61785e+07	0.000561264	0.0027015	22.232	13.4659	2.34349e+07	3.31551e+06	0.141478	20978931	21326012	22917047	21471750	21921531	22310142	22758577	21351041	24053115	25345075	27257974	28057873	22580893	25469881	22849734	22980606	2.33519e+07
3423	unkown4827	0.000987235	0.0044748	18	6	124362	0.342596	0.633541	20	6	390830	0.00304124	0.0103673	19	6.01667	303161	83764.8	0.276304	346246	151703	232461	337053	383408	352504	400927	426483	184666	142873	149935	238091	313662	367855	335994	324310	293011
3450	unkown4862	0.000987235	0.0044748	24	3	49982.9	0.0402293	0.21311	26.3284	6.63e-05	371801	0.000442186	0.00222822	25.1642	1.57279	287699	72019.1	0.250328	367441	342582	422607	354578	308430	262410	276959	253140	181882	242108	244165	244078	284269	313900	248227	239261	286627
3538	unkown50	0.000987235	0.0044748	24	21	109150	0.0776465	0.265292	22.9091	18	927078	0.000803056	0.00358948	23.4545	19.4756	828736	111752	0.134846	827347	837369	971819	897347	736670	638082	734439	742896	837003	817267	808222	745800	954498	790723	971540	991551	831411
3621	unkown5164	0.000987235	0.0044748	24	21	91412.3	0.0401703	0.21311	20	17.9999	626665	0.000441595	0.00222773	22	19.525	543354	91327.3	0.168081	546719	676026	579759	625476	383598	456592	383494	457703	588157	502598	575302	546509	636506	560014	676413	633730	551787
3728	unkown5304	0.000987235	0.0044748	18	12	188703	0.579512	0.90031	26.0177	12	1.85924e+06	0.00484362	0.0150032	22.0088	12.4118	1.54575e+06	507819	0.328525	1439106	1649308	1559286	1375053	1770346	1911844	1558642	1482436	1668531	1957745	1984466	1826199	15070	1514044	1270948	1325354	1.51927e+06
3738	unkown5318	0.000987235	0.0044748	18	6	85973.6	0.125529	0.339069	20	6	383312	0.00123875	0.00506964	19	6.01667	283888	103890	0.365953	256418	200213	236371	199881	386982	309622	418777	417867	259292	218010	190313	195515	229852	264828	299482	257362	271299
3800	unkown5408	0.000987235	0.0044748	18	9	20256.5	0.283923	0.560855	20	6	102710	0.00257305	0.00900875	19	7.6	80238.2	24786.4	0.308911	76683	68652	35559	33717	92748	101182	119109	97802	92129	88362	82013	57010	37337	77813	83069	62667	75365.8
3913	unkown5555	0.000987235	0.0044748	24	21	25227.8	0.0827758	0.272912	23.9024	17.9999	82708.5	0.000850878	0.00377476	23.9512	19.497	51870.6	27742.7	0.534843	58966	25491	77713	63718	22821	23947	27351	8439	41719	42010	58354	49494	86366	110611	45464	88394	51928.6
4047	unkown574	0.000987235	0.0044748	18	9	50097.1	0.281327	0.557462	20	6.00001	237386	0.00255207	0.00896405	19	7.60001	150017	70232.3	0.468162	81386	80125	71645	86577	268880	118333	216676	345653	121939	100260	92016	129053	87660	100935	100101	178138	136211
4070	unkown5773	0.000987235	0.0044748	24	15	75986.8	0.022406	0.204321	20	12	240596	0.000259224	0.00144622	22	13.475	129596	137919	1.06422	45471	45258	88172	96050	54189	62062	77483	96538	203542	221923	283059	253862	88448	191031	90565	116533	125887
4094	unkown5800	0.000987235	0.0044748	24	12	26894.8	0.0387285	0.210949	20.3695	12	92331.8	0.000427144	0.00216452	22.1848	12.0809	58103.2	37965.5	0.653416	23891	49294	30646	26326	83151	37366	55638	48639	83468	93617	104486	87756	38833	44120	31478	57895	56037.8
4124	unkown5838	0.000987235	0.0044748	24	12	34805.2	0.0411514	0.213271	20.7529	12	127580	0.000451401	0.00226706	22.3765	12.0635	70458.9	58797.8	0.834499	9882	18033	42640	36862	64429	41866	79577	59847	163003	137738	85341	124240	71389	56789	18161	71090	67555.4
4263	unkown5991	0.000987235	0.0044748	18	9	44452.1	0.147187	0.371078	23.7736	6.00002	157910	0.00142934	0.00564478	20.8868	7.85742	118415	45308.4	0.382623	58135	29483	105511	80555	195791	164585	145676	125588	135862	101518	158875	121622	89559	67817	102157	113785	112282
4270	unkown5999	0.000987235	0.0044748	18	9	78336.1	0.0583417	0.235973	20	6.00001	328912	0.000619861	0.00292123	19	7.60001	223762	86326.3	0.385794	126733	163472	141089	147428	400316	294714	309590	311028	183795	148196	212311	179102	149023	144218	173073	224592	206792
4313	unkown651	0.000987235	0.0044748	24	21	208981	0.0586049	0.235973	23.52	17.9999	500174	0.000622397	0.0029234	23.76	19.4868	328167	220832	0.672924	550389	378898	396941	481308	115950	34669	145895	215277	308834	319351	30159	308988	555319	311190	516242	617949	330460
4351	unkown748	0.000987235	0.0044748	18	0	502607	0.292924	0.5719	20	17.9999	1.65281e+06	0.00264559	0.0091994	19	18.05	1.51281e+06	386768	0.255662	2266171	1761736	2359824	1986950	1437659	1036818	1027052	916036	1713886	1200987	1648833	1582317	1427129	1808134	1469188	1906775	1.59684e+06
4422	unkown871	0.000987235	0.0044748	18	0	169749	0.1095	0.31481	20	17.9999	416306	0.00109534	0.00460818	19	18.05	313570	151463	0.483028	468630	498023	524538	501644	160953	193902	277120	59416	264452	225894	378268	325599	494252	346843	541962	282170	346479
15	Cer 34:1;3O|Cer 14:1;2O/20:0;(2OH)	0.00164724	0.00661537	18	15	2.15498e+06	0.123619	0.336813	20	12	1.04126e+07	0.00193432	0.00719785	19	13.6167	8.47715e+06	2.73744e+06	0.32292	7890038	9121327	9491350	8383571	5394065	6741792	6495039	5977101	7914404	12010295	10740078	10985580	9242589	9422200	7835289	7565563	8.45064e+06
39	Cer d38:1	0.00164724	0.00661537	24	9	78662.4	0.0504761	0.225617	20	6	526025	0.000864299	0.00382156	22	7.425	424900	89180.7	0.209886	387795	331509	422196	342149	586390	510466	541737	465507	448240	414787	444281	371197	328632	390553	388346	304866	417416
51	DG 34:2	0.00164724	0.00661537	18	9	82889.9	0.0272246	0.204321	20	6.00002	501805	0.000493851	0.00243684	19	7.60001	369606	110020	0.297668	283836	238901	311334	288932	539051	520141	510146	437882	322798	304723	308369	346301	301464	236812	304789	312171	347978
78	FA 23:0;O	0.00164724	0.00661537	24	21	319027	0.0545653	0.229432	24.0327	17.9999	1.05385e+06	0.000927315	0.00404076	24.0163	19.501	856756	347735	0.405874	960841	1017179	1419955	1070980	618176	534460	683256	533296	683649	739212	652084	575727	1237227	1212150	740751	1025267	856513
156	PC 30:1|PC 14:0_16:1	0.00164724	0.00661537	24	12	409165	0.0423056	0.2137	20.6557	12	3.60284e+06	0.000736701	0.00333922	22.3279	12.0677	2.95096e+06	668257	0.226454	2349893	2278273	2695931	2508229	2958658	2711017	3233709	2451088	3171643	4016670	3671637	3551396	2834680	2609744	2719882	2911002	2.91709e+06
193	PC 37:2	0.00164724	0.00661537	18	15	72572.1	0.245995	0.512207	20	12	489976	0.00357038	0.0118226	19	13.6167	423133	93787.7	0.221651	419132	434953	477598	417966	370759	371428	338912	325728	472860	480393	470461	536191	408783	491957	378551	359919	422224
240	PE 34:2	0.00164724	0.00661537	24	18	1.3915e+07	0.0121667	0.204321	20	12	94350344	0.000236844	0.0013504	22	14.85	8.28169e+07	2.47689e+07	0.29908	79380631	85475120	84128417	80392749	60019609	64682316	64133819	67598793	91551718	88131469	97574759	100143430	90593570	89113704	95791431	90044975	8.30473e+07
299	PE-Cer 34:2;2O|PE-Cer 14:2;2O/20:0	0.00164724	0.00661537	24	6	3.16442e+06	0.0314362	0.204321	20.5594	6	3.05419e+07	0.000562802	0.00270481	22.2797	6.03599	2.70119e+07	2.2188e+06	0.0821416	27757806	29395707	27635395	27083935	31639234	30800247	30704612	29023445	20981417	23978668	24690207	26798514	23515933	26091259	25142920	25041844	2.68926e+07
341	PI 32:2|PI 16:1_16:1	0.00164724	0.00661537	24	12	5.03821e+06	0.0288632	0.204321	24.0327	12	3.20019e+07	0.000520797	0.00255026	24.0163	12	2.80373e+07	6.07065e+06	0.216521	22943901	23313061	27552128	22100358	33761271	30400530	31760812	28972294	31777262	30608045	31828891	33793455	27545111	25401921	22018079	24871268	2.80405e+07
400	TG 38:1|TG 12:0_12:0_14:1	0.00164724	0.00661537	24	18	1.79859e+07	0.0205368	0.204321	20.7529	12	52779141	0.000382072	0.0019818	22.3765	14.8606	3.87585e+07	2.62267e+07	0.676671	34506451	25351689	33503456	39804052	14721015	15441029	20880405	23787749	46694563	50817072	53819994	59784935	45801474	65591163	44783278	47221666	3.89069e+07
542	unkown1089	0.00164724	0.00661537	24	0	144058	0.132116	0.347431	22.5575	4.26e-05	664296	0.00205282	0.00752701	23.2788	2.2e-05	535954	172375	0.321622	499269	611911	751900	794105	635402	447912	513592	433873	385991	416241	406811	319734	654853	611830	456195	705671	540331
546	unkown1094	0.00164724	0.00661537	24	3	68443.9	0.0746793	0.261687	23.9024	6.51e-05	228056	0.00123054	0.00504327	23.9512	1.49698	153752	85311.2	0.554861	174810	216672	233244	287501	183096	178829	224708	111335	87990	101339	67750	58690	174118	137846	55118	168185	153827
648	unkown1198	0.00164724	0.00661537	24	21	153391	0.104366	0.30664	23.9024	17.9999	739481	0.00166218	0.00636909	23.9512	19.497	593241	181063	0.30521	579574	626114	674374	867905	503935	351468	450187	455239	418852	587915	501532	522891	661452	762520	590795	943161	593620
660	unkown1208	0.00164724	0.00661537	24	21	79040.9	0.114029	0.32127	20	18	266567	0.00179944	0.00680827	22	19.525	200634	76819.2	0.382883	229400	289500	199544	320101	69599	135197	120550	123256	163577	242598	192867	171180	202205	307103	201658	355303	207727
674	unkown1223	0.00164724	0.00661537	24	21	158416	0.088662	0.282043	23.3952	17.9999	1.01448e+06	0.00143588	0.00566068	23.6976	19.484	830483	180495	0.217338	849777	722550	935465	1033893	512393	615064	713078	693830	731806	901708	811196	746947	990463	1126606	808453	1132388	832851
756	unkown1333	0.00164724	0.00661537	24	6	124241	0.103048	0.303756	23.3952	6.00002	562099	0.00164334	0.00630763	23.6976	6.00099	395056	152213	0.385295	491824	308936	476323	359189	712339	326497	658982	550579	333101	436041	400850	299827	286552	208462	253845	193627	393561
922	unkown1550	0.00164724	0.00661537	24	6	161184	0.03231	0.204808	20	6	2.19755e+06	0.000576985	0.00275365	22	6.05	755132	1.36335e+06	1.80545	228602	141707	277759	147898	3239434	1608227	2487734	1454788	254289	216159	148906	139648	187756	72319	70036	53742	670563
1024	unkown1688	0.00164724	0.00661537	24	6	146086	0.0866104	0.278988	22.7907	6	624866	0.00140599	0.00556231	23.3953	6.00401	440434	151005	0.342854	602217	376382	570336	346351	815595	569293	667943	446634	362373	395755	375043	378465	351509	267778	172873	301311	437491
1041	unkown1716	0.00164724	0.00661537	24	6	95805.2	0.0134223	0.204321	20	6	767611	0.000259115	0.00144622	22	6.05	285583	447038	1.56536	107303	81755	86717	192886	787097	702783	888103	692461	84914	95895	85090	70178	48716	101630	18899	81216	257853
1111	unkown181	0.00164724	0.00661537	24	9	85308.2	0.0412525	0.213271	23.9024	6	473078	0.000720076	0.00328366	23.9512	7.49698	389584	98136.2	0.2519	357484	360701	363733	272147	473071	524422	437778	457043	355750	475616	472861	435180	341488	321625	260387	320784	389379
1152	unkown1865	0.00164724	0.00661537	24	0	86823.9	0.110865	0.317258	25.2722	6.63e-05	362388	0.00175464	0.00666112	24.6361	3.23e-05	246771	115891	0.469629	269833	321273	451435	407013	227849	177177	201370	127281	184620	144807	213677	130753	235582	217090	220176	382459	244525
1221	unkown1962	0.00164724	0.00661537	18	9	59704.6	0.0382479	0.209809	24.0327	6.00002	227713	0.000672394	0.00311665	21.0163	7.87757	182547	62405.7	0.34186	91576	137917	152590	103430	263240	209150	249734	188727	191237	215058	240498	199405	149679	153357	103033	142012	174415
1229	unkown1972	0.00164724	0.00661537	24	3	51364.6	0.0524712	0.226674	26.0177	6.63e-05	245552	0.000895111	0.00391557	25.0088	1.56308	193137	49117.8	0.254316	217489	206945	279644	278131	241765	207241	171952	228595	133253	159294	144469	158892	193790	154356	160333	143398	192472
1257	unkown2001	0.00164724	0.00661537	24	12	130392	0.0250362	0.204321	23.6461	12	879547	0.00045761	0.00229058	23.8231	12.0007	760291	166963	0.219603	639161	669717	759316	633206	852322	811145	829302	794306	810566	890585	919805	897232	686495	699719	604516	651872	759329
1405	unkown2191	0.00164724	0.00661537	18	6	41982.3	0.0497629	0.22488	20	6	220950	0.000853253	0.00378013	19	6.01667	183806	31175.7	0.169612	173461	165535	216107	182513	229707	228246	208674	217174	129192	141828	133069	142058	153398	161958	205752	191774	180028
1507	unkown2328	0.00164724	0.00661537	18	15	100683	0.653936	0.969854	20	12	612471	0.00843806	0.0236665	19	13.6167	517424	135471	0.261818	486134	602419	620260	497174	386895	484198	465104	368583	511459	669332	642997	626096	454492	561845	447384	433425	516112
1513	unkown2333	0.00164724	0.00661537	18	3	70752.9	0.123783	0.336813	23.1496	6.63e-05	417351	0.00193663	0.00720048	20.5748	1.7146	357959	109462	0.305796	411700	391578	421763	444364	418641	249423	325998	338412	330131	242407	257840	275893	444375	355816	453040	533691	368442
1643	unkown2503	0.00164724	0.00661537	24	12	39965.3	0.208309	0.456943	20.464	12	433868	0.00308046	0.0104931	22.232	12.0764	371239	70209.9	0.189123	286800	365433	336943	306610	371280	391533	349191	365648	392452	413423	535126	394473	383584	367032	320003	300539	367504
1645	unkown2505	0.00164724	0.00661537	18	15	221293	0.0685769	0.252681	20	12	1.1249e+06	0.00113962	0.00476338	19	13.6167	895323	301207	0.336423	928695	888522	791180	983422	684356	632389	569780	724483	924792	1166384	1282675	1125736	800217	891042	996382	888444	892406
1684	unkown2551	0.00164724	0.00661537	24	12	75679.5	0.0496307	0.224781	23.3952	12	336127	0.000851204	0.00377476	23.6976	12.002	261878	96216.5	0.36741	188712	201274	223375	178742	340029	284537	319724	218571	286112	377704	332432	348261	233420	227706	245580	168751	260933
1719	unkown2591	0.00164724	0.00661537	24	12	533765	0.0972768	0.294442	21.8859	12	8.23586e+06	0.00156054	0.00605398	22.9429	12.0255	7.49918e+06	835093	0.111358	6943850	6737819	7308979	6588314	7919760	7498485	7316910	7481043	7628850	8759242	8743369	7811994	7667341	7257415	7270013	6608689	7.47138e+06
1736	unkown2607	0.00164724	0.00661537	24	9	31561.4	0.0381693	0.209809	20	6	208459	0.000671141	0.00311665	22	7.425	171783	33766.7	0.196567	162605	137540	172969	129657	209401	195710	217869	210855	156995	185507	186465	159031	145235	150992	135157	147190	168949
1786	unkown266	0.00164724	0.00661537	24	15	58448	0.0123638	0.204321	20	12	415328	0.000240354	0.00136868	22	13.475	335681	97801.1	0.291352	269066	311378	287977	303962	262162	275436	294521	301006	383943	434680	421606	421081	327613	344541	350569	339265	333050
2002	unkown290	0.00164724	0.00661537	18	6	86322.9	0.226494	0.484637	20	6	617250	0.00331815	0.0111307	19	6.01667	539980	64854.8	0.120106	515266	563165	523589	548287	608438	611319	583926	665317	444713	295186	478844	456798	453724	575382	659874	530108	532121
2064	unkown2966	0.00164724	0.00661537	18	9	758324	0.135617	0.352729	20	5.99998	8.69879e+06	0.00210137	0.00764906	19	7.59999	8.00178e+06	815600	0.101927	7415121	6759372	7799364	6876608	9171833	8709138	8864157	8050042	7801341	8978392	7968708	7568512	7443482	7447286	6822882	7787035	7.84145e+06
2140	unkown3037	0.00164724	0.00661537	24	9	145595	0.0735465	0.259477	23.7736	6	833118	0.00121373	0.0049912	23.8868	7.49306	704149	153577	0.218103	615153	664289	650612	537991	939798	914358	664514	813804	775984	856141	821429	650217	586188	571907	577164	614944	703406
2141	unkown3039	0.00164724	0.00661537	24	9	110193	0.0647557	0.245419	23.6461	6	679025	0.00108223	0.00456157	23.8231	7.48927	567941	126248	0.22229	514056	546311	555928	382245	729504	764981	636139	585477	638204	673452	629801	539525	493650	438889	483812	459808	566986
2266	unkown3168	0.00164724	0.00661537	24	6	16978.3	0.173703	0.406539	23.9024	6	182984	0.00262069	0.00912689	23.9512	6.00002	163950	13567.9	0.0827564	170917	157443	183995	175609	192845	175633	159220	204240	160735	156805	163480	141531	119193	149357	155279	156567	163928
2288	unkown3192	0.00164724	0.00661537	24	18	112665	0.0351516	0.209377	20.8511	17.9999	261563	0.000622849	0.0029234	22.4255	18.0891	171832	72770	0.423494	127730	103011	206194	163318	48130	34644	30890	43070	206786	275219	310808	224056	286943	378143	194096	187070	176257
2372	unkown3280	0.00164724	0.00661537	18	0	52961.4	0.47964	0.795578	20	12	180833	0.00643394	0.0188913	19	15.2	165685	71270.7	0.430159	293278	204459	223744	202428	82736	111689	97086	142834	189332	148156	201271	184574	157669	213082	159366	154832	172908
2567	unkown3491	0.00164724	0.00661537	18	9	81202.9	0.59336	0.914802	20	6.00002	343940	0.00775143	0.022084	19	7.60001	270691	73240	0.270567	157492	113417	199852	174052	424948	298339	306041	346433	277805	221168	256083	250756	298010	270166	290027	216108	256294
2745	unkown3715	0.00164724	0.00661537	24	3	173809	0.0738205	0.259848	24.9858	5.59e-05	760322	0.0012178	0.00500207	24.4929	1.53083	560523	213431	0.38077	728649	713610	891496	707534	719521	674336	636730	373078	500611	312300	439365	262750	477337	501919	404234	598660	558883
2889	unkown3894	0.00164724	0.00661537	24	9	30340.9	0.0608071	0.238885	20	6.00001	126272	0.00102254	0.00435886	22	7.42501	68531.8	45900.9	0.669776	28607	50798	46779	34426	82970	136172	180162	105786	43393	57318	71475	58180	40021	60006	18582	20198	64679.6
3020	unkown417	0.00164724	0.00661537	18	6	142096	0.0591568	0.236522	20	6	335103	0.000997473	0.00428438	19	6.01666	204231	139212	0.681639	111606	114934	129561	121449	348904	311258	319687	360564	110125	107305	112687	219063	128776	124959	204504	172398	187361
3095	unkown4320	0.00164724	0.00661537	18	0	55709.4	0.340394	0.631047	20	12	104429	0.00475837	0.0147934	19	15.2	97146.4	60542	0.623204	177625	123372	158446	167319	53510	39787	43674	61155	87390	80574	118344	131408	77173	123683	103275	105792	103283
3118	unkown4348	0.00164724	0.00661537	18	15	147042	0.672202	0.989459	20	12	440308	0.00864325	0.0241518	19	13.6167	363406	175058	0.481713	623248	416041	412105	431420	100557	245234	209447	262380	451956	333074	450544	525660	303281	417075	337047	268310	361711
3138	unkown4384	0.00164724	0.00661537	18	15	202526	0.0929754	0.28839	20	12	1.01772e+06	0.00149846	0.00587146	19	13.6167	857182	256420	0.299143	856829	858943	947769	949216	719804	662204	573124	502444	1026036	1109678	1100199	834982	841821	1022492	816443	853195	854699
3173	unkown4424	0.00164724	0.00661537	18	6	105437	0.341145	0.631594	20	5.99997	437104	0.00476763	0.0147983	19	6.01665	306348	129215	0.421793	275914	180289	239208	292136	341126	308421	633545	465326	184423	162107	200347	178967	356453	222784	257573	352423	290690
3178	unkown4433	0.00164724	0.00661537	18	0	36970.7	0.0613408	0.239621	20	17.9999	152398	0.00103064	0.00437681	19	18.05	126668	37238.7	0.293988	140684	167264	189833	175293	75997	75933	81206	42404	130525	135077	165720	166613	140269	168598	138221	162505	134759
3226	unkown4508	0.00164724	0.00661537	18	6	27753.1	0.510218	0.825683	20	5.99999	298490	0.00679218	0.0198014	19	6.01666	277651	20455	0.0736719	277629	275199	260646	256956	305067	300138	303919	284838	287732	230268	244093	242538	282361	297775	270809	282781	275172
3319	unkown4615	0.00164724	0.00661537	18	9	30774.7	0.0815256	0.270751	23.6461	6	142968	0.00133157	0.00535241	20.8231	7.8476	115168	33560.1	0.291402	78924	101484	68381	76947	132937	129025	142951	166958	142377	113027	135065	111384	115318	107496	81714	64700	110543
3326	unkown4627	0.00164724	0.00661537	18	12	19356	0.12963	0.344798	20	12	86854.2	0.00201825	0.00743044	19	12.0333	62327.1	29253.5	0.469355	29957	38951	59605	54127	68706	63074	75792	54056	62486	94286	99051	91594	56800	51373	23843	18239	58871.2
3494	unkown4916	0.00164724	0.00661537	24	12	24027.3	0.0979774	0.29486	21.7778	12	120526	0.00157062	0.00607503	22.8889	12.0283	86545.6	38470.9	0.444516	40805	56416	46418	91775	70053	103941	92814	88366	97343	96994	140084	147681	70222	79647	62972	77722	85203.3
3495	unkown4918	0.00164724	0.00661537	18	9	31943.2	0.0556138	0.23137	24.5682	5.99999	142202	0.000943392	0.00409894	21.2841	7.92	119228	31696.1	0.265844	106102	64713	83560	76135	156612	142625	136735	132834	113016	136923	144889	141294	125834	98407	92618	94678	115436
3522	unkown4955	0.00164724	0.00661537	18	9	31943.2	0.0556138	0.23137	24.5682	5.99999	142202	0.000943392	0.00409894	21.2841	7.92	119228	31696.1	0.265844	106102	64713	83560	76135	156612	142625	136735	132834	113016	136923	144889	141294	125834	98407	92618	94678	115436
3539	unkown500	0.00164724	0.00661537	24	0	265487	0.0800241	0.268827	25.5652	6.63e-05	924965	0.0013095	0.00529364	24.7826	3.21e-05	592907	318176	0.536637	738949	913982	972345	1074596	555801	446395	577858	226735	440022	310508	409871	275525	657119	879359	325503	562617	585449
3647	unkown520	0.00164724	0.00661537	18	6	548597	0.134896	0.35187	20	6.00001	1.83287e+06	0.00209139	0.00763121	19	6.01667	1.31016e+06	533266	0.407025	924221	1249104	746511	1188893	2116440	1765242	1840727	1609084	870803	1045592	888985	769985	1164161	980393	1246838	1521565	1245534
3737	unkown5317	0.00164724	0.00661537	24	21	52933.1	0.0335315	0.208722	24.1644	17.9999	129302	0.00059675	0.00283598	24.0822	19.5053	83032.6	55009.4	0.662504	87523	141495	91833	121731	78290	19601	41104	35999	41713	53686	31981	63277	158528	113113	138812	106755	82840.1
3779	unkown5382	0.00164724	0.00661537	24	21	105508	0.0351562	0.209377	21.7778	17.9999	650591	0.000622924	0.0029234	22.8889	19.473	530932	105568	0.198836	487785	581278	548942	629401	404938	343374	392346	404307	518395	522416	491282	652441	613328	588133	685973	714934	536205
3921	unkown5562	0.00164724	0.00661537	24	9	19248.7	0.0940537	0.289564	24.9858	5.99998	176287	0.00151405	0.00591714	24.4929	7.53323	158894	19950.4	0.125558	145641	154582	169277	151983	158886	191511	167142	187608	155414	181583	172341	165671	124175	153251	136999	132972	159315
3946	unkown5593	0.00164724	0.00661537	24	15	46391.2	0.0219522	0.204321	20.3695	12	110261	0.000405995	0.00207809	22.1848	13.4674	54918.8	66545.7	1.21171	18560	9214	33720	23783	5828	6020	45124	28074	94259	94887	126977	124920	38091	83589	42954	75598	53224.9
4019	unkown5701	0.00164724	0.00661537	24	18	1.28829e+06	0.0234035	0.204321	20.7529	12	4.2103e+06	0.000430367	0.0021784	22.3765	14.8606	3.22877e+06	1.84928e+06	0.572751	2881021	2020685	3034359	3460757	1348627	1560344	1982959	2350293	3767354	4196721	4300075	4577068	3635607	4968009	3822522	3921337	3.23923e+06
4032	unkown5720	0.00164724	0.00661537	24	15	92366.9	0.0169377	0.204321	20.6557	12	296724	0.000320488	0.00170248	22.3279	13.4632	190335	125786	0.660866	101766	103530	139805	140185	96373	79477	136387	188530	300581	272000	286051	328264	180244	229055	202243	212274	187298
4044	unkown5737	0.00164724	0.00661537	24	15	21027.9	0.0284112	0.204321	20	12	59246	0.000513379	0.0025242	22	13.475	27868.1	39288.7	1.40981	6405	4647	12748	22055	18662	5464	9390	11274	56386	45750	81898	52950	30912	36518	22299	11625	26811.4
4078	unkown5783	0.00164724	0.00661537	24	3	57098.3	0.0266741	0.204321	20	6	216731	0.000484763	0.00239987	22	4.675	172065	48884.5	0.284106	205965	206905	209685	214123	265956	204928	195114	200926	91147	65211	102330	106410	176013	144027	214134	126153	170564
4079	unkown5784	0.00164724	0.00661537	24	18	318364	0.0312425	0.204321	20.3695	12	1359492	0.000559651	0.00269736	22.1848	14.854	1.06491e+06	469342	0.440733	857758	829362	1045649	1074089	822864	598743	730889	785923	1261978	1200360	1457222	1518408	1087553	1461799	1286266	1075072	1.06837e+06
4084	unkown5790	0.00164724	0.00661537	24	18	82993.8	0.0732924	0.259457	21.1511	17.9999	403765	0.00120995	0.00498346	22.5755	18.0719	338668	47643.1	0.140678	285325	282865	337266	348646	273251	214889	230639	264643	339415	371667	413039	483282	335487	507217	386324	386032	341249
4093	unkown58	0.00164724	0.00661537	18	15	342751	0.391604	0.692873	20	12	1.76781e+06	0.00538383	0.0163399	19	13.6167	1.53748e+06	345415	0.224663	1478099	1755916	1796573	1393730	1213275	1276566	1323561	1200280	1411805	1862494	1924258	1872689	1526769	1746025	1425005	1339108	1.53413e+06
4109	unkown5820	0.00164724	0.00661537	24	21	34150.3	0.022386	0.204321	24.2975	6.63e-05	69309.5	0.000413296	0.00210618	24.1488	22.6395	52428.7	36167.1	0.689834	76434	59736	59108	81961	40538	15085	18004	46628	24425	28934	18876	35249	72951	83314	80762	93201	52200.4
4129	unkown5843	0.00164724	0.00661537	24	12	26023.3	0.080052	0.268827	24.5682	12	112008	0.00130991	0.00529364	24.2841	12.0016	81855.8	34938.2	0.426827	49693	29033	48429	67919	97179	81875	91038	90968	141316	123338	70382	112995	76458	68625	98056	67617	82182.6
4131	unkown5846	0.00164724	0.00661537	24	12	42882.8	0.0850563	0.27697	25.4179	12	239707	0.0013833	0.00549664	24.7089	12.0099	200187	51332.3	0.256422	116167	127859	154145	187001	233806	163779	253515	240006	237876	247333	214774	258845	198183	209064	187411	192514	201392
4190	unkown5903	0.00164724	0.00661537	18	6	22746.9	0.283274	0.560336	20	6.00001	108624	0.0040456	0.0130255	19	6.01667	87218.3	20798.6	0.238467	86386	64516	70654	91504	99300	106796	99196	129205	67001	49453	68995	70081	82797	87615	107375	74292	84697.9
4223	unkown5945	0.00164724	0.00661537	18	9	25000.8	0.233868	0.495384	24.7059	6	155465	0.00341384	0.0114047	21.3529	7.93109	134081	25026.3	0.18665	108009	70599	121348	113557	176442	150648	141509	153261	130788	127207	143836	164488	118339	133901	135379	109200	131157
4268	unkown5997	0.00164724	0.00661537	18	9	21072.1	0.2654	0.537233	20	6	88966	0.00381883	0.0124623	19	7.6	57411.9	27341.8	0.476239	33253	27985	27171	30701	131479	73766	96593	54026	52786	44849	29407	57582	34081	34680	36085	68150	52037.1
4276	unkown6003	0.00164724	0.00661537	18	9	37431.8	0.119656	0.330666	20	6	186686	0.00187873	0.00703744	19	7.6	145785	40347.4	0.276761	98680	111410	110197	112249	236652	174044	172273	163773	124676	114244	157926	160209	131922	139851	97873	99673	137853
4285	unkown6012	0.00164724	0.00661537	18	12	18568.6	0.104662	0.30711	24.0327	12	77866.5	0.0016664	0.00637986	21.0163	12.2524	56348.8	32005.3	0.567986	42096	18880	40869	52117	100900	63893	69450	44544	51711	83430	94542	81783	31241	36397	15641	34273	53860.4
4321	unkown685	0.00164724	0.00661537	24	9	338023	0.0207821	0.204321	20	5.99999	2.10426e+06	0.000386228	0.00199137	22	7.425	915223	857511	0.936942	422228	295907	375231	448493	2505131	2170155	2265321	1476440	585598	637773	680525	308441	362075	358430	158161	442191	843256
4323	unkown689	0.00164724	0.00661537	24	18	357653	0.0547538	0.229776	21.0501	17.9999	1.45371e+06	0.000930208	0.00404946	22.5251	18.0775	1.16531e+06	235379	0.201988	1311117	861016	1182407	1058677	750492	1000555	545450	756062	1078867	1563294	1368900	1565656	1676714	1487474	1413327	1237315	1.17858e+06
4386	unkown813	0.00164724	0.00661537	18	9	4.61137e+06	0.112824	0.319622	20	6	2.17596e+07	0.0017824	0.00675514	19	7.6	1.62543e+07	5.04787e+06	0.310556	9905869	9182045	13189277	11930253	23685368	19828598	25125650	18398863	11853371	13481439	18268874	15139390	12651136	12610434	13177823	15763926	1.5262e+07
17	Cer 34:2;2O|Cer 14:1;2O/20:1	0.00267199	0.00974187	24	18	81032.1	0.050608	0.225914	23.6461	17.9999	893080	0.00133988	0.00537621	23.8231	18.001	787495	111223	0.141236	753048	797165	767613	869041	659796	712638	667813	670642	668799	827718	866285	777537	922016	893023	911447	845838	788151
50	DG 34:1	0.00267199	0.00974187	18	9	49300	0.091162	0.284692	20	6.00001	212104	0.00227022	0.00816482	19	7.6	159396	52926.1	0.332041	100838	96679	147300	100610	245464	182978	243520	176453	113399	148030	165578	183821	96834	113880	127815	140673	148992
53	DG 36:2	0.00267199	0.00974187	24	9	35255.3	0.15727	0.38423	22.9091	5.99999	143959	0.00368736	0.0121165	23.4545	7.46915	102173	41172.6	0.402971	98105	73679	90254	72093	166997	131512	193125	84202	75381	122361	105900	141947	61281	48359	67336	86916	101216
93	FA 44:6	0.00267199	0.00974187	18	12	321910	0.131019	0.34677	20	12	2.32694e+06	0.0031358	0.0106495	19	12.0333	1.90286e+06	505525	0.265666	1433484	1770749	1924863	1207096	2022328	2375359	1838090	1698692	2149798	2388938	2669998	2099031	1712527	1635615	1236441	1327185	1.84314e+06
145	PC 24:0|PC 12:0_12:0	0.00267199	0.00974187	24	12	71769.9	0.0561571	0.232411	20.7529	12	488503	0.00147119	0.0057948	22.3765	12.0635	372912	116904	0.313491	242945	305156	310065	283692	392730	369128	335226	307198	413602	554228	542870	443311	359938	420245	275991	317898	367139
151	PC 28:1|PC 12:0_16:1	0.00267199	0.00974187	24	15	434792	0.0126688	0.204321	20.1831	12	2322770	0.000382298	0.0019818	22.0915	13.471	1.77422e+06	663282	0.373845	1443694	1574159	1522292	1327441	1401335	1353923	1379926	1428552	2045310	2324536	2458508	2462726	1973107	1933148	1719583	1760959	1.75682e+06
234	PE 32:2	0.00267199	0.00974187	24	18	5.46707e+06	0.0131712	0.204321	20	12	27544333	0.00039609	0.0020369	22	14.85	2.29378e+07	9.39086e+06	0.409405	22782631	21897310	23668382	21651055	14679392	15392307	16485563	17120583	27446734	25137089	27300833	30292676	24924683	28570803	26619997	24432597	2.30252e+07
243	PE 34:4|PE 16:1_18:3	0.00267199	0.00974187	24	18	643812	0.0564632	0.232699	20.3695	17.9999	4.28221e+06	0.00147838	0.00580793	22.1848	18.1213	3.80825e+06	411866	0.108151	3699964	3604722	3523242	4145401	2722233	2814661	3347987	3314315	3812635	3942934	4735370	4612747	4300280	4332393	4705382	3790778	3.83782e+06
245	PE 35:2|PE 17:1_18:1	0.00267199	0.00974187	18	15	358015	0.0209459	0.204321	20	12	1.91498e+06	0.000603928	0.00286104	19	13.6167	1.58993e+06	423496	0.266362	1559741	1537254	1691471	1448328	1315374	1188896	1150232	1202853	1826868	1991556	1991808	1849685	1776482	1746467	1608965	1487229	1.58583e+06
250	PE 36:3	0.00267199	0.00974187	24	18	1.14755e+07	0.0219592	0.204321	20	12	7.23157e+07	0.000630373	0.00295222	22	14.85	6.30394e+07	2.37598e+07	0.376904	63572405	63264924	71063705	63022234	43888582	43308779	44759819	47989328	63823410	71977618	74678377	78783302	77606247	73030470	67149176	64247275	6.32604e+07
337	PI 30:2|PI 14:1_16:1	0.00267199	0.00974187	24	12	125033	0.0593493	0.236663	22.6735	12	793382	0.00154605	0.0060265	23.3368	12.0097	624565	178751	0.2862	451962	417269	595402	438081	668181	568610	712997	555208	651810	819387	863927	838406	541763	676959	499270	633009	620765
386	SM d36:3	0.00267199	0.00974187	24	12	68861.2	0.0539473	0.227926	21.8859	12	406687	0.00141908	0.00560916	22.9429	12.0255	302301	101299	0.335093	183045	204911	239230	232813	340335	327594	260355	209363	435380	409874	427627	353867	320507	334976	304597	198390	298929
398	TG 37:0|TG 12:0_12:0_13:0	0.00267199	0.00974187	24	18	751216	0.0186215	0.204321	21.1511	12	2048014	0.000542763	0.00264634	22.5755	14.8699	1.35438e+06	1.00002e+06	0.738359	983478	947684	925243	950286	666827	577052	610707	849851	1709139	1702587	2534131	2246199	1738186	2162993	1670713	1461776	1.35855e+06
445	TG 53:2	0.00267199	0.00974187	24	12	31738.1	0.0727068	0.258398	24.2975	5.99999	99969	0.00185457	0.00697591	24.1488	9.01882	72389.5	34607.4	0.478072	31485	30911	52191	45899	136802	87838	86729	88507	99369	68331	92009	116310	80201	49578	50585	45294	72627.4
455	TG 56:3	0.00267199	0.00974187	18	9	46820	0.138812	0.358803	20	6	149840	0.00330089	0.0110849	19	7.6	94827.2	55379.2	0.584002	15698	48103	78363	29194	215623	156470	141457	85808	107624	99407	78351	65333	74276	79275	30444	37627	83940.8
514	unkown1060	0.00267199	0.00974187	18	0	83980.1	0.0879656	0.281119	23.1496	17.9999	359797	0.00219901	0.00795949	20.5748	18.2864	274749	109543	0.398702	293613	410714	344130	468893	101997	214951	224664	180589	218718	253908	293772	213946	373179	387813	254123	424075	291193
587	unkown1135	0.00267199	0.00974187	24	21	85433.3	0.141051	0.361654	22.4427	17.9999	366788	0.00334809	0.01121	23.2214	19.4716	275109	100092	0.363827	247563	296063	313433	437948	179194	110559	181789	190353	215860	292624	238974	285521	290986	405963	269071	501135	278565
657	unkown1205	0.00267199	0.00974187	24	3	78536.6	0.0563715	0.232603	20	6	433444	0.00147623	0.00580452	22	4.675	367864	74992.4	0.203859	381303	392104	462076	400901	524787	358441	481990	368556	258824	285970	266327	232503	362628	343142	340698	388741	365562
672	unkown1220	0.00267199	0.00974187	24	18	46983.9	0.052357	0.226674	21.5648	17.9999	220726	0.00138143	0.00549406	22.7824	18.0515	159289	63593.6	0.399234	150306	215129	130475	185504	35008	116904	90873	93915	139561	193727	182051	178402	200576	276107	183858	222365	162173
735	unkown13	0.00267199	0.00974187	18	9	159503	0.121196	0.332644	23.3952	6.00001	477357	0.00292595	0.0100503	20.6976	7.82849	355543	137321	0.386228	205153	138610	284214	196708	545887	416312	520377	426852	260871	426758	524197	323486	270915	261372	325424	248335	335967
805	unkown14	0.00267199	0.00974187	18	9	469021	0.141247	0.361755	23.1496	6.00001	1513073	0.00335224	0.0112156	20.5748	7.81003	1.14512e+06	419293	0.366158	722000	467041	967205	652716	1696004	1409034	1724618	1222636	834068	1409272	1656092	1033553	871593	874539	1047869	746528	1083423
833	unkown144	0.00267199	0.00974187	24	9	90786	0.0748384	0.261687	23.52	5.99999	600293	0.00190316	0.00711124	23.76	7.48561	508094	100902	0.198589	459772	486288	476010	402657	665408	652227	507973	575564	530914	603856	593608	452997	456956	423509	394801	430414	507060
835	unkown1443	0.00267199	0.00974187	24	21	34405.7	0.0499006	0.22491	23.6461	17.9999	194649	0.00132303	0.0053239	23.8231	19.4899	169483	37150.5	0.219199	176315	187544	199044	212889	158750	118698	153134	122020	131431	160459	152742	164640	192697	171973	205084	208844	169766
1020	unkown168	0.00267199	0.00974187	18	9	82265.5	0.0448622	0.2161	23.9024	6.00001	567803	0.0012022	0.00495607	20.9512	7.8674	503380	85109.6	0.169076	390929	444777	510109	395654	582621	577957	513213	597420	579813	545061	567434	469416	410593	448110	414610	425446	492073
1032	unkown1696	0.00267199	0.00974187	18	15	121623	0.0678915	0.251801	20	12	599190	0.00174417	0.00664143	19	13.6167	482886	154468	0.319884	474560	458796	535280	464986	421508	366212	341199	286847	538265	681275	604435	572786	522243	542263	403200	488390	481390
1132	unkown1833	0.00267199	0.00974187	24	18	59012.1	0.0419579	0.2137	20.1831	17.9999	205320	0.00113188	0.00473874	22.0915	18.1353	151975	53041	0.349012	170237	157693	187069	121852	81893	77720	61095	57874	193589	220392	173503	172018	269891	230481	180203	140704	156013
1151	unkown186	0.00267199	0.00974187	24	12	53485.2	0.0190283	0.204321	24.0327	12	226160	0.000553522	0.0026814	24.0163	12	186487	62462.2	0.334941	126775	149479	181392	127944	223036	221592	209710	228905	217959	241589	230239	214854	146321	177936	134079	152518	186520
1171	unkown1890	0.00267199	0.00974187	24	18	154890	0.0473897	0.219208	21.253	12	631713	0.00126299	0.00515018	22.6265	14.8727	516569	200197	0.38755	508794	422033	523844	370529	355179	362893	385843	361326	646260	742609	601578	536405	702381	692487	484595	580655	517338
1175	unkown1897	0.00267199	0.00974187	24	15	78420.4	0.0318617	0.204808	21.3559	12	362164	0.000882952	0.00388499	22.678	13.4583	284508	85746.2	0.301385	184681	217332	260197	259852	267623	204260	206470	207686	312002	392048	355684	388921	294524	360905	330489	281602	282767
1320	unkown2080	0.00267199	0.00974187	18	9	120289	0.0952559	0.290863	24.1644	6	621578	0.00236099	0.00839752	21.0822	7.88789	531800	120205	0.226035	473293	440429	356876	344686	627654	614337	650644	593679	582822	598748	668639	484098	400737	549264	527241	350011	516447
1362	unkown2132	0.00267199	0.00974187	18	0	139598	0.184288	0.421684	20	17.9999	680697	0.00424276	0.0135214	19	18.05	610631	116749	0.191195	677804	761060	830460	764768	533749	489692	521757	377070	495421	713453	632718	655229	662925	793483	614373	652008	635998
1397	unkown2181	0.00267199	0.00974187	24	12	102274	0.0805631	0.269682	20	12	775186	0.00203288	0.00747211	22	12.1	625899	163594	0.261374	523386	589786	510316	491524	562260	642570	548742	670671	679350	907512	814812	699069	523993	584956	633089	477933	616248
1704	unkown2575	0.00267199	0.00974187	24	21	68144.9	0.0858398	0.278092	23.1496	17.9999	437708	0.00215148	0.0077937	23.5748	19.4792	369585	73810	0.19971	426245	493499	348814	335805	272237	295489	288785	314016	346920	337966	372899	351769	477384	415807	476719	380923	370955
1774	unkown2645	0.00267199	0.00974187	18	0	50055.7	0.195706	0.439222	20	17.9999	212427	0.00447418	0.0140813	19	18.05	177591	48181.3	0.271304	281973	239648	218293	194032	116058	172521	125665	95189	147787	168575	187511	212002	261125	233702	173288	181593	188060
1775	unkown2646	0.00267199	0.00974187	18	0	123623	0.124664	0.337679	22.6735	18	753132	0.00300027	0.0102509	20.3368	18.2408	660224	124299	0.188268	871607	806862	705949	754411	479156	627991	539450	547821	471944	642106	700819	722669	785922	804176	696732	725701	680207
1780	unkown2650	0.00267199	0.00974187	18	0	1.17155e+06	0.0263208	0.204321	24.1644	17.9999	5.3918e+06	0.000742839	0.00336366	21.0822	18.3931	4.60393e+06	1.14812e+06	0.249377	5532233	5755987	5942167	5968924	4005935	4317746	3884144	3381210	3072319	4093515	4227044	4251918	5724127	5980857	4770728	5091527	4.75002e+06
1830	unkown2715	0.00267199	0.00974187	18	9	129446	0.224196	0.481029	22.7907	6.00002	1.11077e+06	0.0050441	0.0154544	20.3953	7.78354	988537	140143	0.141768	954233	684296	927350	830598	1064594	1037881	1140311	1200312	963607	992371	1179708	934672	958556	983626	768952	850974	967003
1864	unkown2759	0.00267199	0.00974187	24	0	49811.8	0.209591	0.459084	20	4.7e-05	655215	0.00475323	0.0147934	22	2.59e-05	609039	68312.7	0.112165	739596	635346	614695	631223	587199	626770	584189	616847	502841	574867	575251	519493	622125	587241	699275	713353	614394
1915	unkown2807	0.00267199	0.00974187	24	21	291465	0.0414247	0.213271	20.3695	17.9999	4.89056e+06	0.00111891	0.00469421	22.1848	19.5078	4.53607e+06	325194	0.0716907	4688822	4664540	4643722	4755604	4339045	4046301	3866395	3945371	4210608	4688081	4920927	4679747	4702018	5016997	4894057	4949164	4.56321e+06
1976	unkown2872	0.00267199	0.00974187	24	9	56524.9	0.174808	0.407847	23.7736	6.00002	346703	0.00404918	0.0130255	23.8868	7.49307	286220	70664.7	0.246889	208856	270770	260750	258423	338401	336540	354983	356887	296444	343790	328294	303992	324352	292183	160915	138476	285878
2236	unkown314	0.00267199	0.00974187	24	12	66877.8	0.0892409	0.282043	20	12	359874	0.00222746	0.00803666	22	12.1	284197	92302.8	0.324785	246037	296190	202270	187111	266984	320294	311937	261850	320638	339643	385425	393788	215935	291070	229469	191380	278751
2247	unkown315	0.00267199	0.00974187	24	12	100644	0.0545328	0.229432	20	12	750201	0.00143291	0.00565391	22	12.1	600593	167731	0.279276	510347	581099	528209	395359	598688	637966	572432	537698	725908	704127	754112	816657	512148	621765	437931	516719	590698
2260	unkown3162	0.00267199	0.00974187	24	0	20100.6	0.221369	0.476323	25.8651	6.63e-05	150876	0.004988	0.0153033	24.9326	3.2e-05	110210	36066.1	0.327248	177520	103564	205677	116744	81371	100022	82805	90687	88728	77006	87266	92167	115947	99745	109543	118743	109221
2285	unkown3189	0.00267199	0.00974187	18	6	92625	0.274202	0.547883	20	5.99999	271952	0.00602165	0.0179377	19	6.01666	178074	88720.1	0.49822	129658	85471	199853	179751	400899	147888	301555	237468	84187	92223	69210	85666	226408	118292	135876	182765	167323
2346	unkown325	0.00267199	0.00974187	24	12	57014	0.0715823	0.256652	24.1644	12	397741	0.00182887	0.00690226	24.0822	12.0001	345985	70054.4	0.202478	290748	306573	301278	268349	380204	365115	370614	381266	328858	431889	426261	403955	333484	373182	272181	304817	346173
2392	unkown3310	0.00267199	0.00974187	24	15	40745.3	0.0335526	0.208722	20	12	168627	0.000925175	0.00403534	22	13.475	113775	67302.8	0.591541	67030	89052	95318	90081	77456	91079	77115	51619	120916	179916	193030	180647	105514	151450	118025	103197	111965
2417	unkown3340	0.00267199	0.00974187	18	6	420724	0.160301	0.388269	20	6.00001	2.00076e+06	0.00375024	0.012274	19	6.01667	1.62807e+06	369644	0.227044	1547897	1533898	1112468	1631553	2019449	1996336	2030732	1956518	1306510	1293651	1201135	1351678	1335158	1622635	1895552	1497200	1.58327e+06
2420	unkown3345	0.00267199	0.00974187	24	15	40947.1	0.0189538	0.204321	20	12	184474	0.000551553	0.00267761	22	13.475	116802	84784.4	0.725879	70303	65256	87685	92857	85912	68228	93114	108964	196133	161371	183176	197214	90901	139545	90643	101052	114522
2451	unkown3375	0.00267199	0.00974187	24	15	93779.2	0.0349006	0.209377	20.0911	12	367206	0.00095867	0.00415332	22.0456	13.4729	234406	163164	0.696071	123961	168354	156029	148780	213537	251674	192838	105544	338716	363964	386457	379688	224835	255298	261072	110399	230072
2452	unkown3376	0.00267199	0.00974187	24	15	183286	0.0477197	0.220282	21.253	12	832374	0.0012709	0.00517245	22.6265	13.4585	593525	290344	0.489185	392360	491949	438536	327404	489804	682060	549358	380569	846470	745049	833094	904884	616794	718017	592127	390774	587453
2546	unkown3470	0.00267199	0.00974187	24	12	35480.9	0.0600119	0.237788	24.1644	12	109330	0.00156153	0.00605398	24.0822	12.0001	79828.3	42133.9	0.527807	35631	32041	61665	62451	130628	62708	98803	105886	120822	114762	106777	94957	50615	81661	49124	70539	79941.9
2594	unkown3519	0.00267199	0.00974187	24	12	84960.3	0.0575727	0.235193	25.2722	12	496050	0.00150444	0.00588467	24.6361	12.008	412983	106427	0.257703	257255	263639	328213	374479	469102	399551	469750	487964	526028	464831	448465	544876	420703	405976	457624	325123	415224
2775	unkown3750	0.00267199	0.00974187	18	9	139973	0.491528	0.808457	20	6	562329	0.0100277	0.0272732	19	7.6	313002	212984	0.680455	87974	76165	95775	68204	1044196	310843	251873	642405	272215	165138	246485	180171	167455	146744	262473	320030	271134
2824	unkown3819	0.00267199	0.00974187	18	9	18862.4	0.488987	0.806457	20	6.00002	160356	0.00998266	0.0272093	19	7.60001	105766	44144.4	0.417378	70217	61742	55865	73578	271340	95545	82962	191576	77412	64870	90654	96933	76639	93192	76083	74803	97088.2
2919	unkown3932	0.00267199	0.00974187	24	21	68656.4	0.0700043	0.254321	24.4321	17.9999	320613	0.00179272	0.00678856	24.2161	19.5149	252468	72394.7	0.286748	313774	282274	300034	215776	191587	217259	201583	153645	283495	212646	211824	162552	334289	363321	293497	291346	251806
3006	unkown4143	0.00267199	0.00974187	24	6	8443.39	0.129585	0.344798	24.8451	6	68682	0.00310529	0.0105697	24.4225	6.0018	56059.1	13018.2	0.232222	64856	55409	56248	51167	78214	66698	61622	68194	52857	50380	71161	54928	47422	44065	52320	24313	56240.9
3161	unkown441	0.00267199	0.00974187	24	6	134097	0.0367338	0.209377	20	6	344890	0.001004	0.00429606	22	6.05	180061	127921	0.710428	109577	122778	188636	307158	258049	456824	359146	305541	61563	66642	134996	53254	114594	108931	45710	60621	172126
3230	unkown4512	0.00267199	0.00974187	18	0	11421.5	0.291761	0.570618	23.3952	17.9999	49218.4	0.00635888	0.0187441	20.6976	18.311	32665.8	19113.5	0.585122	27820	40101	83129	45627	20477	16250	23101	6705	28714	31956	22129	23988	34605	71568	26542	64159	35429.4
3246	unkown453	0.00267199	0.00974187	18	0	98847.2	0.193023	0.435484	25.4179	17.9999	138702	0.00441996	0.0139692	21.7089	18.5412	116469	88006.1	0.75562	207719	243121	283992	182539	76989	41928	30164	23606	68393	92643	67463	129554	110302	259007	124509	60991	125182
3265	unkown4550	0.00267199	0.00974187	18	3	10917.7	0.184414	0.421696	20	5.58e-05	59100.5	0.00424531	0.0135214	19	1.58336	50496	13894.3	0.275157	65280	52635	54839	63648	42108	50262	48788	60886	42074	35743	33151	43281	56203	53782	61566	81392	52852.4
3337	unkown4645	0.00267199	0.00974187	24	0	47980.9	0.172989	0.406344	20	5.87e-05	173068	0.00401187	0.012961	22	3.23e-05	139347	58994.2	0.423362	190941	198942	116353	186037	133140	151655	130779	94150	78927	88614	95375	88868	142348	185943	264125	157359	143972
3353	unkown4689	0.00267199	0.00974187	24	15	60656.2	0.1051	0.307972	21.4599	12	282648	0.00257737	0.0090108	22.7299	13.4582	202565	96300.7	0.475407	130288	173534	95811	162170	260562	113041	183909	150858	237970	293492	270682	328447	268121	185266	181126	175472	200672
3426	unkown4830	0.00267199	0.00974187	18	3	59458.7	0.124549	0.337679	25.4179	6.63e-05	970320	0.0029978	0.0102502	21.7089	1.80911	938886	162001	0.172546	976711	1082866	812866	1008839	910728	897182	859353	856891	771858	793055	887298	910592	1088008	1060442	1141508	1099001	947325
3760	unkown535	0.00267199	0.00974187	18	6	151705	0.0265333	0.204321	20	6	457033	0.000748266	0.00337806	19	6.01667	209577	248901	1.18763	83265	113570	102019	92001	465968	531718	547934	282512	77485	68432	67505	78175	84961	102031	75871	97201	179416
3834	unkown5454	0.00267199	0.00974187	24	6	25369.6	0.0366347	0.209377	20	6.00001	126468	0.00100156	0.00428966	22	6.05	83384.8	38593.4	0.462835	91727	62687	73717	74904	160165	131692	113122	100892	79211	51706	55938	76585	63119	62350	44075	53963	80990.8
3915	unkown5557	0.00267199	0.00974187	24	6	23591.2	0.169585	0.401069	24.2975	6	79934.2	0.00394193	0.01279	24.1488	6.00023	59534.7	12523.3	0.210354	95030	45568	82082	64062	76406	87433	108471	47427	39288	51547	56713	44600	41008	44053	31494	38352	59595.9
3933	unkown5575	0.00267199	0.00974187	18	6	85978.4	0.058464	0.235973	20	6	808331	0.00152533	0.00595605	19	6.01667	729250	64831.9	0.0889021	735181	743082	754373	702319	830385	861450	782559	758931	622550	589874	608357	639055	675885	704415	814191	719696	721394
3935	unkown5578	0.00267199	0.00974187	18	6	79886.4	0.945979	1	20	6	1.74876e+06	0.0176442	0.0428054	19	6.01667	992129	758687	0.764706	676601	600529	675715	656212	774031	689825	4860957	670224	487988	583139	510055	563189	594395	699333	663036	697825	900191
3990	unkown5657	0.00267199	0.00974187	18	6	70000.4	0.0313731	0.204321	20	6	419776	0.000870707	0.00384236	19	6.01667	353589	57273.8	0.161978	374074	373860	323520	331297	420935	395083	419162	443922	289938	277900	286387	274939	354475	295325	372656	312903	346648
4027	unkown5714	0.00267199	0.00974187	24	18	59472.6	0.0305366	0.204321	20.3695	12	258565	0.000849697	0.00377476	22.1848	14.854	211910	94360.1	0.445283	221353	157803	200040	222556	108458	103088	177890	166493	262229	261765	228661	281605	254055	230320	259643	265730	212606
4037	unkown5728	0.00267199	0.00974187	24	18	42304.8	0.0507932	0.225914	20.1831	12	135731	0.00134429	0.0053891	22.0915	14.8517	103798	67407	0.649406	82466	90742	102571	116825	59084	34270	64636	46690	112670	125128	134177	170948	128688	166300	84387	150144	104358
4042	unkown5735	0.00267199	0.00974187	24	18	77437.2	0.023564	0.204321	22.1053	12	190115	0.000672	0.00311665	23.0526	14.9019	130752	94709.3	0.724345	101172	88050	86620	82084	61928	45120	45135	94756	169104	147355	232747	211255	184374	231066	169777	144012	130910
4339	unkown727	0.00267199	0.00974187	24	9	804775	0.0176765	0.204321	20	5.99999	6.41948e+06	0.00051768	0.0025398	22	7.42499	2.92898e+06	2.54887e+06	0.870225	1087867	1307739	1355505	1328954	6900838	6587818	7120305	5068957	1962104	2171377	2208149	1270876	1274604	1304264	1055617	1436094	2.71507e+06
4399	unkown832	0.00267199	0.00974187	24	15	487901	0.115002	0.322548	27.8233	12	1.31051e+06	0.00279252	0.00963527	25.9117	13.6852	895885	462994	0.516801	343927	126528	312375	282453	1054351	804336	696394	1043968	1127953	823522	1585550	1705006	411048	1475807	1563211	1247159	912724
4447	unkown907	0.00267199	0.00974187	24	21	136880	0.0375787	0.209761	23.9024	17.9999	326749	0.00102481	0.00436028	23.9512	19.497	220429	151840	0.688838	354848	243972	296052	370035	107322	51754	123237	120680	112541	197537	127792	119173	268629	360146	223731	454494	220746
35	Cer d34:0	0.00421867	0.013908	24	15	1.11997e+06	0.0645303	0.244976	20	12	9.42937e+06	0.00250695	0.00883306	22	13.475	7.78535e+06	2.06056e+06	0.264671	6817667	7177243	7960995	6059849	6329526	7355595	6933446	6064454	8571715	10851929	9923155	8370695	8546430	7765293	7419604	7531407	7.72994e+06
150	PC 28:1	0.00421867	0.013908	24	15	2.79808e+06	0.0180894	0.204321	20.2759	12	1.25403e+07	0.000799813	0.00357853	22.1379	13.4691	9.1689e+06	4.06397e+06	0.443234	6735827	7441745	7706155	7100501	6897584	6885092	7340898	6248885	10788581	12389994	13845981	13136719	8763033	11758571	9238206	8743859	9.06385e+06
198	PC 38:3	0.00421867	0.013908	18	0	163620	0.180732	0.416504	23.6461	17.9999	1.7177e+06	0.00623604	0.0184423	20.8231	18.337	1.58088e+06	169222	0.107043	1725912	1762490	1784838	1666237	1421064	1430327	1559192	1370170	1193374	1656922	1610441	1618454	1615534	1815732	1730472	1709077	1.60439e+06
200	PC 38:6 Isomer A	0.00421867	0.013908	18	9	49683.8	0.382251	0.682212	20	6	194722	0.0119814	0.0314163	19	7.6	144034	48224.1	0.334812	62251	120645	57888	93067	230508	155160	169977	223244	138802	95389	154756	130333	107739	109613	163206	140282	134554
251	PE 36:4	0.00421867	0.013908	24	18	285463	0.0398222	0.21311	20.9501	17.9999	2.60863e+06	0.00162815	0.00625465	22.4751	18.0832	2.25058e+06	375099	0.166668	2349140	2561065	2194371	2245676	1684918	1983194	1729500	1754391	2608587	2344374	2155269	2315955	2406194	2599323	2963523	2465478	2.27256e+06
310	PE-Cer 38:1;3O|PE-Cer 17:1;2O/21:0;O	0.00421867	0.013908	18	12	335208	0.0610398	0.239382	24.0327	6	5423046	0.00238566	0.0084586	21.0163	9.62892	5.02909e+06	601832	0.11967	4206711	4373624	4917710	4576931	6197050	5128863	5245452	5120819	5134572	5755367	5458885	5189928	4322359	4574301	4300020	4657379	4.9475e+06
328	PG 36:2|PG 18:1_18:1	0.00421867	0.013908	24	15	749928	0.0200636	0.204321	20	12	7.07673e+06	0.000878332	0.00387222	22	13.475	5.98488e+06	1.3745e+06	0.229661	5181081	5693908	5780099	5127382	5072882	5532857	5500153	5302777	6648476	7179923	6950110	7528420	5568099	6257387	6066052	5777078	5.94792e+06
446	TG 53:3	0.00421867	0.013908	24	9	11144.7	0.110639	0.31699	20	6.00002	47046	0.0040466	0.0130255	22	7.42501	28198.4	15227.8	0.540023	8591	19845	21404	31111	71155	43969	43121	29939	26785	22001	22168	29918	11597	24307	10816	13999	26920.4
516	unkown1062	0.00421867	0.013908	18	0	71505.5	0.148822	0.373098	23.6461	17.9999	307746	0.00525699	0.0160088	20.8231	18.337	228454	100091	0.438124	230134	347527	259262	447613	97127	174895	202012	120382	170988	203114	230927	162798	283539	329723	211391	406335	242360
519	unkown1065	0.00421867	0.013908	18	0	371433	0.210832	0.461123	23.52	17.9999	1.7635e+06	0.00713761	0.0206482	20.76	18.3238	1.44722e+06	453164	0.313127	1364913	1904831	1856898	2490763	843957	1019618	1327282	1081997	1131395	1534611	1361472	1211834	1610167	1932576	1271931	2239323	1511473
710	unkown1261	0.00421867	0.013908	18	9	29362.6	0.230352	0.490273	20	6	152369	0.00771242	0.0220285	19	7.6	116996	37420	0.31984	95807	99666	79746	48007	201124	172130	103759	132462	121812	111149	122643	104075	87703	104080	108250	61830	109640
720	unkown1272	0.00421867	0.013908	18	9	123665	0.758359	1	20	5.99999	957844	0.0215785	0.050087	19	7.59999	447008	403335	0.902298	130504	61756	162620	122922	629889	346057	250542	2604890	187587	190281	220281	294962	114434	79873	340627	146320	367722
758	unkown1339	0.00421867	0.013908	24	18	88966.1	0.130588	0.345831	22.6735	17.9999	242857	0.00468488	0.014622	23.3368	18.0145	144467	86447.9	0.598393	177535	175970	122445	48322	22352	25957	55794	33326	152491	255362	215532	87182	283007	372296	188193	127932	146481
829	unkown1435	0.00421867	0.013908	24	9	118308	0.0612125	0.239621	26.3284	5.99999	510666	0.00239168	0.00847328	25.1642	7.58563	404517	124769	0.30844	454824	467993	401648	359656	427813	542906	630113	441830	417264	571153	494831	422485	229012	241008	262693	206646	410742
841	unkown145	0.00421867	0.013908	24	9	38293.7	0.0792223	0.267635	21.253	6	266830	0.00300916	0.0102658	22.6265	7.43635	217393	46387.7	0.213382	186723	191492	233532	156193	287725	299898	230054	249641	207468	237636	231694	209432	195523	171416	195736	151008	214698
897	unkown1513	0.00421867	0.013908	24	6	120221	0.0757833	0.262259	25.5652	6	444849	0.00289273	0.00994574	24.7826	6.00599	346267	53603.9	0.154805	476019	384336	418075	417427	465584	344713	465304	503794	245035	300937	282698	319827	113715	164119	365538	295496	347664
997	unkown1652	0.00421867	0.013908	24	9	92296.2	0.0273991	0.204321	20	6.00001	449292	0.00116344	0.0048512	22	7.42501	282417	131307	0.464942	183325	215770	185986	201811	518964	389110	480401	408691	257641	269446	183152	281940	132941	242350	178389	212428	271397
1026	unkown169	0.00421867	0.013908	24	9	289775	0.0313941	0.204321	23.7736	6.00002	1.69545e+06	0.00131506	0.00530969	23.8868	7.49307	1.44966e+06	309439	0.213456	1174921	1290778	1436695	1045879	1668382	1819041	1582754	1711636	1584104	1696813	1698445	1456303	1297090	1285106	1143336	1279397	1.44817e+06
1192	unkown1915	0.00421867	0.013908	24	15	23864.5	0.154006	0.379054	22.2166	12	142933	0.00541785	0.016421	23.1083	13.4622	119911	23453.4	0.195591	85392	91702	111962	118129	102214	61717	116215	118375	121386	133400	149606	167341	149051	127631	136322	122673	119570
1250	unkown1995	0.00421867	0.013908	18	9	40495.1	0.243755	0.509424	20	5.99999	363238	0.00810301	0.0228261	19	7.59999	328789	40603.9	0.123495	284666	277098	266097	325177	334290	405759	353083	359818	324443	390905	328932	286874	312197	287433	289070	307068	320807
1252	unkown1997	0.00421867	0.013908	24	18	52669.9	0.0528898	0.226674	23.2718	17.9999	182689	0.00209911	0.007647	23.6359	18.0042	138102	26995.2	0.195473	155602	100323	97883	92520	46956	78279	115182	118678	157542	148495	210096	162674	157220	201157	188857	183522	138437
1302	unkown2059	0.00421867	0.013908	18	0	193522	0.036373	0.209377	24.0327	17.9999	452838	0.00150103	0.00587643	21.0163	18.3786	333552	168278	0.504505	503087	512312	473951	517716	199875	226234	177323	247475	175437	346620	329467	166573	580938	472839	343082	414499	355464
1548	unkown2383	0.00421867	0.013908	24	12	372221	0.0864871	0.278988	20	12	3.53241e+06	0.00325309	0.0109652	22	12.1	2.99716e+06	599236	0.199935	2284987	2372833	3101707	2738828	3008872	3021744	3127379	2667234	3246766	3980445	3514850	3387585	2862468	2836647	2531706	2704865	2.96181e+06
1572	unkown2419	0.00421867	0.013908	24	21	1.76638e+06	0.0851191	0.276975	20.7529	18	1.29318e+07	0.00320737	0.0108598	22.3765	19.4938	1.12378e+07	1.79587e+06	0.159806	11507588	11030505	14600963	12139575	10032155	8637823	9558413	7949028	9851733	11700898	11803919	11398859	14149968	13594213	11654354	12328745	1.13712e+07
1739	unkown261	0.00421867	0.013908	18	6	21362	0.6417	0.9583	20	6	173596	0.0187113	0.0447047	19	6.01667	153651	18963	0.123416	174395	140547	128689	141138	183340	167134	140952	202957	128153	136585	136394	112151	147009	150221	182467	149515	151353
1776	unkown2647	0.00421867	0.013908	18	15	74411.5	0.0968514	0.293548	20	12	578989	0.00359669	0.011901	19	13.6167	458720	127569	0.278099	452657	439029	442268	406958	418925	428910	347609	344361	556316	658662	602928	498050	498821	441019	420845	362388	457484
1856	unkown275	0.00421867	0.013908	18	0	31314.2	0.234461	0.49551	20	17.9999	154640	0.00783249	0.0222587	19	18.05	141675	25891.4	0.182753	184484	165174	185547	168412	123818	90321	93145	115840	139223	157479	174293	140508	166099	176226	113643	162594	147300
1881	unkown2775	0.00421867	0.013908	18	15	189693	0.140188	0.360666	20	12	917872	0.00498733	0.0153033	19	13.6167	676348	279781	0.413664	568140	740318	736478	585255	530257	570113	487037	400825	707819	1070639	965231	927798	749375	672902	490079	575952	673639
1911	unkown2803	0.00421867	0.013908	24	21	48111.2	0.0723644	0.257584	20	18	213076	0.00277631	0.00959477	22	19.525	172804	48003.9	0.277793	171949	244155	199431	226533	110378	117189	131308	108825	142120	143605	196315	191681	191518	245059	176781	238945	177237
1977	unkown2873	0.00421867	0.013908	24	9	32277.3	0.0566093	0.232733	20	5.99998	201661	0.0022305	0.0080412	22	7.42499	151607	39315.7	0.259327	150032	82979	164513	127476	216416	176217	205174	208838	138576	152278	126849	150085	138504	114480	105777	114717	148307
2004	unkown2901	0.00421867	0.013908	24	0	930321	0.136187	0.353803	20	4.95e-05	1.6681e+07	0.00486162	0.0150177	22	2.72e-05	1.59914e+07	1.04533e+06	0.0653681	17149897	16749337	17535660	15289205	16540556	15219607	16037391	15873076	14495637	15253331	15411372	14758980	16642224	16535066	16535494	17146813	1.60734e+07
2049	unkown2951	0.00421867	0.013908	18	15	25145.1	0.450864	0.762143	20	12	182389	0.013818	0.0351216	19	13.6167	155777	32559.3	0.209011	157017	175725	169625	128045	121398	149425	138473	134123	177320	173721	201520	176994	148518	164261	152461	118768	155462
2073	unkown2974	0.00421867	0.013908	18	15	143714	0.179058	0.41413	20	12	1.20181e+06	0.00618533	0.0183284	19	13.6167	1.10608e+06	176002	0.159122	1147720	1153861	1236150	1098269	999198	942308	1002521	768438	1089311	1271255	1246387	1200270	1075581	1232135	1150564	1056109	1.10438e+06
2211	unkown3112	0.00421867	0.013908	24	18	38355.2	0.042255	0.2137	20.2759	12	154102	0.00171705	0.00654596	22.1379	14.8527	125739	59368.7	0.472156	154425	118439	99637	107813	87307	79813	94016	56839	123764	146767	181052	164824	147668	140787	149273	166845	126204
2317	unkown322	0.00421867	0.013908	18	15	91039.6	0.0447672	0.215936	20	12	432520	0.00180822	0.00683578	19	13.6167	334520	121170	0.36222	313685	307976	369937	285035	250955	248240	246321	182081	435741	486266	436533	371539	396543	398251	284011	320428	333346
2403	unkown3327	0.00421867	0.013908	18	9	51854.6	0.180068	0.415824	20	6	438366	0.00621592	0.0183949	19	7.6	380890	57807.7	0.15177	292395	306503	386764	304311	440246	497784	412913	402522	343180	387146	405184	354224	306314	344385	364962	363585	369526
2413	unkown3337	0.00421867	0.013908	18	9	433790	0.481	0.796963	25.7143	5.99999	3.80945e+06	0.0146103	0.0366242	21.8571	8.01428	3.42141e+06	379373	0.110882	2849872	2798999	2473548	3427908	3716868	4106020	3911701	3503200	3460183	3383913	3631326	3399303	3159517	3803329	3384683	3150626	3.38506e+06
2423	unkown3348	0.00421867	0.013908	18	9	27018.2	0.103767	0.305277	20	6	323343	0.00382332	0.012468	19	7.6	289119	33881.1	0.117187	250933	288979	251298	243529	292132	326965	337724	336550	273102	269911	279781	313626	261989	244800	278042	269973	282458
2438	unkown3361	0.00421867	0.013908	18	6	120012	0.143191	0.364815	20	6	861702	0.00508138	0.015537	19	6.01667	746214	108265	0.145086	834351	679722	659322	687456	920592	852967	787582	885666	554329	632414	749364	632128	663145	751741	704644	734092	733095
2447	unkown3370	0.00421867	0.013908	18	12	24469.1	0.359832	0.654444	27.1385	12	433750	0.0113704	0.0302362	22.5692	12.5129	387694	71780.7	0.185148	384678	390464	390979	407140	432854	425263	389760	337366	403355	460246	424615	446782	293312	341498	304522	327466	385019
2459	unkown3382	0.00421867	0.013908	24	21	58100.8	0.0828418	0.272912	21.3559	17.9999	431659	0.00313103	0.0106413	22.678	19.4787	368941	61388.9	0.166392	343784	398641	403104	443044	274102	262148	299985	327817	446729	352119	347664	336105	418803	400007	494141	413687	372618
2496	unkown3422	0.00421867	0.013908	18	9	47050.2	0.284034	0.560855	23.9024	6.00002	414791	0.00925871	0.0255863	20.9512	7.86741	368084	53204.9	0.144545	301538	243362	337092	348734	450780	356881	404440	447064	399010	330122	400812	393197	310344	357920	376710	318243	361016
2515	unkown3440	0.00421867	0.013908	18	6	125665	0.825198	1	20	6	668465	0.0231863	0.0532951	19	6.01667	599944	65602.8	0.109348	616624	451015	528182	639000	703070	591517	670545	708727	485020	357492	406441	452274	668751	537391	961918	693946	591995
2547	unkown3471	0.00421867	0.013908	24	3	201255	0.0625297	0.242855	20	6.63e-05	845278	0.00243753	0.00862217	22	1.37504	691994	238272	0.344327	938377	950331	795866	696539	1045063	739256	700889	854185	443748	384746	381626	529019	679544	646475	897542	591332	704659
2605	unkown3532	0.00421867	0.013908	18	9	403395	0.507838	0.824484	20	5.99999	1.69819e+06	0.0153092	0.0381251	19	7.6	1.33157e+06	356839	0.267984	763559	745612	941981	858959	2049232	1383101	1736769	1623644	1280528	1078201	1152561	1401291	1545066	1180685	1426590	1014972	1.26142e+06
2757	unkown3730	0.00421867	0.013908	24	3	737092	0.0208098	0.204321	20	6	4.04136e+06	0.000907794	0.00396678	22	4.675	3.33071e+06	802742	0.241012	3427165	3660446	3582171	3908803	4434374	3809055	4282307	3639723	2696192	2162514	2777185	2327850	2800572	2855755	3221222	3311822	3.30607e+06
2962	unkown4018	0.00421867	0.013908	18	15	29006.9	0.692528	1	20	12	98239	0.0199707	0.0470327	19	13.6167	76869	35571.5	0.462755	130264	91469	65103	72871	55774	48679	31360	59112	83328	112698	96950	99980	67444	73136	86019	50205	76524.5
3098	unkown4323	0.00421867	0.013908	18	0	29864.8	0.571105	0.892475	20	12	65480.8	0.0169336	0.0413484	19	15.2	53873.2	39321.2	0.729883	94251	66610	92248	109818	21320	16721	27949	26185	53476	50426	74707	83314	40193	52885	55431	60207	57858.8
3180	unkown4436	0.00421867	0.013908	18	15	157826	0.0420627	0.2137	20	12	433252	0.00171004	0.00652478	19	13.6167	338787	155774	0.4598	298570	433318	366534	371704	174405	206709	179294	177786	426499	424017	440976	441517	318640	452518	362014	321959	337279
3202	unkown4474	0.00421867	0.013908	24	12	18978.2	0.0769588	0.264546	24.5682	12	79171	0.0029326	0.0100655	24.2841	12.0016	62251.3	21388	0.343576	34056	56628	41676	39767	68361	81014	83479	46319	77594	81526	81973	75591	47639	53633	61797	68168	62451.3
3212	unkown4492	0.00421867	0.013908	18	15	40806.1	0.0932903	0.288969	20	12	196824	0.00347919	0.0115716	19	13.6167	150707	54167.6	0.359424	145541	141705	130946	136379	114115	117921	114354	71773	197243	171943	219001	199110	116357	212750	190081	123696	150182
3214	unkown4494	0.00421867	0.013908	24	0	17261.9	0.0538072	0.227926	23.6461	7.47e-05	121098	0.00213161	0.00774406	23.8231	3.76e-05	96606.2	25423.6	0.263168	107106	138510	108469	130307	94660	83298	109665	96767	67912	61034	70227	86600	87996	111478	107393	86677	96756.2
3254	unkown4537	0.00421867	0.013908	18	9	46090.6	0.10689	0.310215	25.1282	5.99999	446564	0.00392502	0.0127443	21.5641	7.96551	414894	44917	0.108261	390253	323859	379390	336536	422114	459444	438019	466681	430338	412464	468686	438614	364090	423658	416795	389641	410036
3289	unkown458	0.00421867	0.013908	24	6	235666	0.0157076	0.204321	20	6	680994	0.000703857	0.00322274	22	6.05	345774	259585	0.750736	253567	394844	249599	450185	783685	747019	695407	497867	117645	135716	107442	167857	140671	176086	118430	238732	329672
3318	unkown4614	0.00421867	0.013908	18	6	15454.9	0.735865	1	20	6	57946	0.0210319	0.0490202	19	6.01667	47018.2	9623.33	0.204672	57836	53239	34729	34262	61846	36677	56437	76824	34494	27401	31407	24251	35180	35788	75354	57908	45852.1
3332	unkown4634	0.00421867	0.013908	18	9	60329.1	0.109879	0.315595	24.2975	12	142544	0.004022	0.0129844	21.1488	10.5096	109687	46232.7	0.421497	64995	68105	68522	38019	162397	162589	155176	52991	152376	153736	121810	142252	93037	80109	102954	47876	104184
3339	unkown4649	0.00421867	0.013908	24	15	150425	0.0201662	0.204321	20	12	683692	0.000882393	0.00388499	22	13.475	421582	323748	0.767938	254982	288025	256023	212930	330895	384496	449209	255886	663575	604107	718320	748767	444375	397408	371248	225747	412875
3341	unkown4651	0.00421867	0.013908	24	12	102873	0.0775412	0.26516	22.9091	12	547378	0.00295232	0.0101178	23.4545	12.0065	416430	139879	0.335899	211529	316607	326337	340150	483871	427759	400848	373157	448162	587905	555608	597836	475003	473958	329942	274908	413974
3389	unkown476	0.00421867	0.013908	18	9	52311.8	0.136434	0.353834	23.9024	6	158392	0.00486941	0.0150315	20.9512	7.8674	125402	45486.9	0.362727	74865	95880	70010	85841	186173	96404	148435	202555	170270	180701	98828	135449	85601	86660	111017	81056	119359
3413	unkown4802	0.00421867	0.013908	24	12	139109	0.0584296	0.235973	20	12	576174	0.00229442	0.00822561	22	12.1	404371	192396	0.47579	228349	394682	242049	267526	393049	446866	490378	237673	586232	593352	641486	483626	357045	282783	354163	289070	393021
3434	unkown4842	0.00421867	0.013908	24	18	73365.5	0.0719026	0.257162	20.8511	17.9999	541905	0.00276054	0.00954826	22.4255	18.0891	472052	63071.2	0.133611	512746	456695	434718	471023	343614	332422	409263	411178	441466	498847	528346	606248	486954	589945	582992	507728	475887
3590	unkown5108	0.00421867	0.013908	24	21	387432	0.051376	0.226674	20	17.9999	2.75009e+06	0.00204532	0.00750562	22	19.525	2.41685e+06	362817	0.150119	2477274	2676077	2815843	2703794	1941928	2048337	1918011	1835356	2376752	2079019	2734950	2598013	3047969	2837379	2606206	2508805	2.45036e+06
3604	unkown5138	0.00421867	0.013908	24	6	70453.3	0.130117	0.345395	21.3559	5.99998	634384	0.00466996	0.0145855	22.678	6.02045	558811	46156.6	0.0825979	640092	604751	577453	527035	726934	613300	645613	551691	542876	419096	545520	494225	485291	532178	514279	489766	556881
3634	unkown5185	0.00421867	0.013908	24	21	34980.9	0.2018	0.447428	24.0327	17.9999	326547	0.00686911	0.0199605	24.0163	19.501	289408	42932.6	0.148347	310246	281085	320999	323206	248443	275686	281051	206572	206484	297980	297849	274250	288821	347135	343556	326678	289378
3742	unkown5324	0.00421867	0.013908	18	3	43486.4	0.119022	0.32951	20	6.63e-05	347676	0.00431652	0.0136902	19	1.58336	315580	62250.7	0.197258	380834	328646	341348	339878	316528	339849	331426	350704	271425	215641	230170	297798	317383	385173	369344	402047	326137
3804	unkown5413	0.00421867	0.013908	24	9	18670.4	0.110003	0.315595	21.6708	6.00001	145444	0.00402601	0.0129881	22.8354	7.44286	125606	19277.5	0.153476	114884	97150	122109	124587	152934	153245	136107	139489	144378	130868	132435	106460	110228	121837	99851	107904	124654
3842	unkown5463	0.00421867	0.013908	18	9	23797	0.21567	0.469436	20	6	94623.8	0.00728077	0.0210085	19	7.6	70151	21664.6	0.308828	39190	48668	41915	56113	116553	87128	82913	91901	77491	55381	39026	74977	55328	68168	60227	59296	65892.2
3897	unkown5528	0.00421867	0.013908	18	6	35590.5	0.734402	1	20	5.99999	212232	0.0209963	0.0489878	19	6.01666	182348	34659.4	0.190073	142494	137601	166511	160043	212426	213791	203888	218821	162776	145811	170268	158108	212744	176355	197657	171079	178148
3902	unkown5536	0.00421867	0.013908	24	21	29645.8	0.0975049	0.294446	25.8651	17.9999	273395	0.00361819	0.0119459	24.9326	19.5835	232850	32949.9	0.141507	251402	210907	238580	230625	183681	191755	218205	234037	228162	191144	224794	208685	290934	263434	290204	249010	231597
3963	unkown562	0.00421867	0.013908	24	9	28000.9	0.0466502	0.218476	20	6	346610	0.00187617	0.00703744	22	7.425	114924	158450	1.37873	9457	16519	20038	17287	236420	420504	528158	201356	11615	23137	44895	43179	18742	13684	2997	18035	101626
3984	unkown5648	0.00421867	0.013908	18	15	26711	0.0953259	0.290879	20	12	70043	0.00354642	0.0117606	19	13.6167	40586.1	35212.3	0.867594	22378	24544	46712	46984	8066	10080	10968	19220	46734	57878	84829	90731	35359	75844	27409	36186	40245.1
4021	unkown5708	0.00421867	0.013908	24	18	110669	0.0242007	0.204321	22.2166	12	280728	0.00104031	0.0044013	23.1083	14.9064	193788	125897	0.649664	101658	103770	171695	140789	95493	93520	100073	141023	258408	266282	277590	320634	213126	306777	319766	192952	193972
4022	unkown5709	0.00421867	0.013908	24	18	191708	0.0279655	0.204321	20.464	12	862481	0.00118509	0.00490342	22.232	14.8554	707705	285922	0.404012	692879	477938	714137	738121	444993	386961	547538	587567	788519	870734	920063	870609	774031	879261	817651	843930	709683
4058	unkown5759	0.00421867	0.013908	24	12	29279.7	0.131776	0.347144	22.6735	12	156122	0.00472248	0.0147189	23.3368	12.0097	108602	49616.9	0.456869	85640	34947	71971	74150	116161	130916	74787	110209	115666	120812	173035	214977	118703	72169	110970	95643	107547
4060	unkown5760	0.00421867	0.013908	18	6	40922.2	0.897477	1	20	6.00001	193848	0.0248993	0.0563452	19	6.01667	158352	39287.4	0.248102	141785	86269	136939	137456	196051	170484	190812	218044	112354	87560	113087	138576	182463	142439	202683	200457	153591
4083	unkown5789	0.00421867	0.013908	24	3	71401.9	0.051985	0.226674	20.0911	6.63e-05	237768	0.00206698	0.00757277	22.0456	1.37788	182503	83978.4	0.460148	242604	280687	225297	202484	296002	204463	210748	213559	102496	78891	53225	135575	189296	163635	253007	137341	186832
4243	unkown5967	0.00421867	0.013908	18	9	347418	0.330432	0.618617	20	6	1.57125e+06	0.0105602	0.0283532	19	7.6	1.24445e+06	331247	0.26618	796434	659699	954779	842247	1815605	1295863	1651710	1521805	1201884	1016996	1188350	1308704	1364494	1031383	1322056	897311	1.17933e+06
4408	unkown850	0.00421867	0.013908	18	9	189237	0.461807	0.774832	20	5.99999	594784	0.0141067	0.0356706	19	7.6	405457	200973	0.49567	289936	153224	136795	86130	651751	423357	351240	952786	309951	272100	487450	472809	224584	447516	264641	330934	365950
4445	unkown904	0.00421867	0.013908	24	0	186637	0.0754016	0.261826	25.1282	6.63e-05	537951	0.00287976	0.00992186	24.5641	3.24e-05	294912	251205	0.851799	649817	344913	657671	499411	126090	259683	248486	178091	30686	40913	12783	319487	306304	233607	234570	506398	290557
23	Cer 36:1;3O|Cer 14:1;2O/22:0;O	0.0065055	0.0192266	24	0	169201	0.0896725	0.282496	24.8451	6.63e-05	1.98833e+06	0.0049275	0.0151693	24.4225	3.26e-05	1.80447e+06	201695	0.111775	1843748	1898329	2165060	2046172	1694299	1639594	1619367	1776625	1620823	1691109	1741200	1652569	1966859	1949243	1731918	1792085	1.80181e+06
37	Cer d34:2	0.0065055	0.0192266	24	18	1.53359e+06	0.0392838	0.21311	20	17.9999	1.43373e+07	0.00236957	0.00841477	22	18.15	1.29217e+07	1.86724e+06	0.144505	14108817	14104526	13484962	13299391	9925852	10434218	10681230	10152601	11357626	14408848	14626807	15217194	14764863	14721666	14232805	13630022	1.3072e+07
107	LPC 18:0	0.0065055	0.0192266	18	9	242439	0.287759	0.566475	20	5.99999	918609	0.0136297	0.0348666	19	7.59999	736511	220446	0.299311	542578	527284	500122	354063	1166460	1063085	737101	707791	924611	752634	774788	582409	712332	708656	595653	441260	693177
128	LPE O-18:0	0.0065055	0.0192266	18	15	2.0563e+06	0.15344	0.378356	20	12	9.96038e+06	0.00789533	0.0223528	19	13.6167	8.03681e+06	2.67078e+06	0.332318	8230888	7407844	9495997	7740666	7516313	5568739	5591469	4486163	9017131	11962483	10232348	8629539	8753204	8868965	6669258	8004180	8.01095e+06
224	PE 26:0|PE 12:0_14:0	0.0065055	0.0192266	24	15	114784	0.0245609	0.204321	20.3695	12	601698	0.00155654	0.00605398	22.1848	13.4674	456438	173661	0.38047	326067	393852	386574	381945	297406	379532	350137	383274	512454	555757	647006	691574	449369	512501	523750	441082	452018
233	PE 32:1|PE 16:0_16:1	0.0065055	0.0192266	18	15	1.49954e+07	0.0157505	0.204321	20	12	9.34626e+07	0.00104371	0.00441155	19	13.6167	7.16857e+07	2.3608e+07	0.329326	63415888	62241642	65474645	70206304	60654355	53721449	53155960	50427874	85188583	97572971	98642825	92445864	75663160	78532324	65793649	70176037	7.14571e+07
235	PE 32:2|PE 16:1_16:1	0.0065055	0.0192266	24	18	1.04069e+07	0.0177929	0.204321	20	12	5.2697e+07	0.00116493	0.0048512	22	14.85	4.25175e+07	1.8256e+07	0.429378	37775542	40808723	44451706	40994936	29711692	28723486	29608833	30959424	44583749	54925017	53110792	58168532	45681662	52413546	46777720	44300845	4.26873e+07
237	PE 33:1|PE 16:0_17:1	0.0065055	0.0192266	24	15	95723.5	0.0465972	0.218476	20.5594	12	572338	0.00275895	0.00954826	22.2797	13.4645	468405	122414	0.261341	373310	453322	412167	388345	374984	434036	427436	318877	583854	513577	644142	547780	424976	542777	531179	475534	465394
248	PE 36:2	0.0065055	0.0192266	24	18	6.83079e+06	0.0144707	0.204321	20	17.9999	66041404	0.000966877	0.00418453	22	18.15	5.73423e+07	1.17525e+07	0.204953	59803486	59117928	66621700	66526005	39490507	40924048	43174747	42192977	59994418	60725737	63115778	66759271	66588416	64420608	65237264	67919403	5.82883e+07
302	PE-Cer 36:0;2O|PE-Cer 14:0;2O/22:0	0.0065055	0.0192266	24	12	442362	0.141607	0.362457	20	12	5682879	0.00736041	0.0211841	22	12.1	4.97952e+06	830111	0.166705	4626431	4655700	4835905	3770579	4848393	5274381	5239426	4648178	5039256	6201235	6091237	5399788	4808671	4770772	4026004	4652883	4.93055e+06
305	PE-Cer 36:2;2O|PE-Cer 14:2;2O/22:0	0.0065055	0.0192266	24	3	3.70529e+06	0.0559452	0.232332	20.0911	6.00001	3.2991e+07	0.00324589	0.0109573	22.0456	4.66969	2.88967e+07	4.64876e+06	0.160875	31101376	27259050	31511786	31657609	37228956	30227919	34995846	29511212	22436179	24300626	24958350	26762161	27329056	26068902	27380978	27379414	2.87568e+07
329	PG 36:3|PG 18:1_18:2	0.0065055	0.0192266	18	15	1.34912e+06	0.342899	0.633541	20	12	7.24693e+06	0.0158503	0.0391912	19	13.6167	6.31904e+06	1.52011e+06	0.24056	6662315	7693676	6769179	5697507	4189028	5483064	4976440	5163911	5768862	8037160	7650876	7530809	5852228	7416329	6261094	5716592	6.30432e+06
357	PI 36:4	0.0065055	0.0192266	24	3	2.45298e+06	0.0690583	0.253143	28	6.63e-05	3.74962e+07	0.0039121	0.0127115	26	1.62503	3.16626e+07	2.64459e+06	0.0835239	33891332	36223766	39377324	40492354	30136177	30974337	31285217	29262788	24726972	29926638	29429310	30495514	30594989	30338776	27767195	30878185	3.16126e+07
376	PS 36:1|PS 18:0_18:1	0.0065055	0.0192266	24	12	1.13367e+06	0.157807	0.384831	22.7907	12	1.71594e+07	0.00809126	0.0228072	23.3953	12.008	1.56763e+07	1.67042e+06	0.106557	14481438	14039510	15333153	13650919	16651749	15829095	15319275	15588389	15909172	18341009	18251294	16136187	16746560	15165254	15151119	13707232	1.56438e+07
389	SPB 14:1;2O	0.0065055	0.0192266	24	21	99252	0.114047	0.32127	20	17.9999	394803	0.00608849	0.0180652	22	19.525	319082	82209.5	0.257644	437915	395395	383746	287493	208089	235250	210931	198492	415548	356442	291767	226489	403246	441250	428751	305968	326673
410	TG 42:2	0.0065055	0.0192266	24	18	4.42582e+06	0.0204401	0.204321	20.3695	12	17267555	0.00131981	0.00531933	22.1848	14.854	1.29547e+07	6.07064e+06	0.468605	9967726	9852341	12284708	12037506	9540635	7264211	9392370	9564718	16253005	15838119	18395557	18583539	13078544	17832667	14903085	13202279	1.29994e+07
492	unkown1035	0.0065055	0.0192266	24	0	2.1426e+06	0.170835	0.402648	23.1496	6.63e-05	1.39951e+07	0.00867104	0.0241995	23.5748	3.38e-05	1.19565e+07	2.66597e+06	0.222972	11408571	13168036	15348537	16055123	13049175	10357453	12427861	9762427	9290940	10191116	10106994	9068776	13020151	12425893	10761559	15482109	1.19953e+07
500	unkown1046	0.0065055	0.0192266	24	21	267727	0.150108	0.374647	24.0327	17.9999	1.13668e+06	0.00774533	0.0220806	24.0163	19.501	976529	285024	0.291875	1251175	1254369	1345815	917971	893013	821967	751171	588051	863428	871548	852296	663732	1437248	1296105	918296	895091	976330
633	unkown1183	0.0065055	0.0192266	24	6	46238.4	0.0364283	0.209377	20.3695	6.00001	174162	0.00221522	0.00800531	22.1848	6.04045	124604	29287.8	0.235046	111746	137632	164540	146010	191298	162242	201858	141250	94491	82562	95729	46218	126044	84592	92240	88697	122947
634	unkown1184	0.0065055	0.0192266	24	0	56729.4	0.120518	0.332032	23.2718	6.63e-05	329488	0.00639067	0.018801	23.6359	3.37e-05	286180	65235	0.227951	289800	333932	350889	343331	285300	233394	307875	238893	233223	247127	242380	216209	305402	324742	257105	382193	286987
678	unkown1228	0.0065055	0.0192266	18	0	61644.7	0.309514	0.595016	20	17.9999	185409	0.0145133	0.0364246	19	18.05	138375	64615.4	0.466958	192932	163349	314590	174919	75403	11899	132600	20147	159376	158902	169060	123820	281293	185235	97874	177234	152415
692	unkown1243	0.0065055	0.0192266	18	6	510855	0.0634331	0.242855	20	6	1842903	0.0036285	0.0119624	19	6.01667	1.29397e+06	497609	0.384559	1106801	1098981	1642830	997823	1976937	1810728	2269284	1314663	937108	798599	909576	686791	1286290	950675	913501	1038138	1.23367e+06
717	unkown1269	0.0065055	0.0192266	18	9	998713	0.390042	0.691195	20	6	4.76261e+06	0.0177026	0.0429009	19	7.6	3.77562e+06	1.01951e+06	0.270024	2906890	1908918	3131286	2367798	5930341	4191595	3777561	5150948	3578728	4421930	3047953	3487480	3386695	2764189	4476827	2674196	3.57521e+06
793	unkown1382	0.0065055	0.0192266	24	6	112621	0.106121	0.309045	28	6	499115	0.00571508	0.0171264	26	6.03572	410767	82300.4	0.200358	501398	465853	521487	429915	593676	356880	471330	574574	458417	518116	304750	417138	301901	240800	263293	242342	416367
795	unkown1384	0.0065055	0.0192266	24	9	58669.7	0.0472653	0.219208	20	6	330433	0.00279413	0.00963527	22	7.425	249161	66262.4	0.265942	222214	163946	244268	189399	329982	304454	344693	342603	264003	250360	177754	251404	208568	183978	231887	188078	243599
851	unkown1463	0.0065055	0.0192266	24	21	36815.2	0.0507093	0.225914	21.253	17.9999	212044	0.00297453	0.0101861	22.6265	19.4807	168285	38078.8	0.226276	174446	191678	175635	180192	85592	122976	114978	129415	158119	202196	200844	146287	187800	257226	183715	219434	170658
864	unkown1477	0.0065055	0.0192266	18	0	286938	0.276735	0.551514	26.8085	17.9999	1.11565e+06	0.0131778	0.0339224	22.4043	18.7235	1.1281e+06	251150	0.22263	1198484	1426555	1780870	1611384	1091486	885283	970165	860728	991101	864980	1258177	921510	1001904	1021493	1015118	1424074	1145207
982	unkown1631	0.0065055	0.0192266	18	6	98627.8	0.431159	0.740491	20	6	397920	0.0192876	0.0457685	19	6.01667	226604	165503	0.730361	124261	79115	290890	179734	788009	208765	365452	229453	111443	124536	91342	87364	203407	125730	165104	130168	206548
998	unkown1654	0.0065055	0.0192266	18	9	44176.8	0.133707	0.350331	20	6	240350	0.00699969	0.0202753	19	7.6	184764	52324.8	0.283198	126701	139719	134364	142987	277697	206465	274414	202826	186690	182543	128202	190906	111694	169057	127618	189767	174478
1002	unkown1658	0.0065055	0.0192266	18	6	149914	0.3666	0.662938	20	6.00001	582791	0.0167864	0.0411004	19	6.01667	359584	209152	0.581651	213412	183430	488364	326402	1048840	333856	585761	362707	185131	187099	185262	148174	371356	238991	226253	262782	334239
1039	unkown171	0.0065055	0.0192266	24	18	123627	0.0943001	0.289704	22.3291	17.9999	1.40461e+06	0.00515091	0.0157389	23.1646	18.0234	1.23335e+06	181238	0.146947	1288346	1333865	1189133	1235558	867765	1092691	1100160	1082784	1058081	1327725	1359801	1266013	1405751	1575901	1276509	1360264	1.23877e+06
1084	unkown1777	0.0065055	0.0192266	24	6	71389.1	0.0999743	0.298401	20.6557	6.00001	400872	0.00542286	0.0164252	22.3279	6.03384	266231	121056	0.454702	308091	194289	305282	195027	547200	380421	432275	243593	223431	223749	232844	197375	210514	162277	107255	194676	259894
1135	unkown1836	0.0065055	0.0192266	24	18	48718.6	0.0885782	0.282043	21.995	17.9999	211896	0.00487444	0.0150368	22.9975	18.0342	150400	58871	0.391431	161103	115990	208781	121569	75060	92892	66503	75944	178397	175335	184706	136914	277294	258005	161464	150820	152549
1145	unkown185	0.0065055	0.0192266	24	12	88857	0.10541	0.308299	24.0327	12	871760	0.00568138	0.0170593	24.0163	12	783693	110245	0.140674	676650	674926	765156	664146	830638	840427	766990	830546	797396	926952	920478	842215	844938	795294	697223	666061	783752
1155	unkown187	0.0065055	0.0192266	24	9	101757	0.0545854	0.229432	23.9024	6	519881	0.00317574	0.010777	23.9512	7.49698	438903	106983	0.24375	353709	396848	462995	266445	523827	544650	464888	546158	475604	516647	552713	454988	399770	349789	342872	366977	438680
1203	unkown1930	0.0065055	0.0192266	18	0	62530.5	0.550847	0.871691	26.0177	17.9999	426576	0.0237639	0.0541288	22.0088	18.6177	422123	43583.3	0.103248	481764	479134	482132	482808	437547	381742	391057	325483	350960	420437	447922	426372	396090	471592	382453	456170	425854
1227	unkown197	0.0065055	0.0192266	24	12	21034.7	0.0902144	0.282743	20	12	145058	0.00495374	0.0152397	22	12.1	120949	28239.3	0.233481	98622	118644	89076	114477	97980	133049	127623	124309	138200	147525	146612	147896	115630	114625	88401	105857	119283
1232	unkown1975	0.0065055	0.0192266	24	0	173532	0.101936	0.301464	22.7907	5.65e-05	968434	0.00551638	0.0166937	23.3953	2.9e-05	657224	317154	0.482567	822918	927573	1198501	924749	692194	735445	764083	592679	107145	181034	156679	799452	434770	821568	667809	795796	663900
1237	unkown198	0.0065055	0.0192266	24	12	54731.5	0.0870727	0.278988	23.2718	12	322286	0.0048013	0.0148824	23.6359	12.0028	270131	69771.5	0.258287	205358	258915	219418	242337	254322	301545	310122	301235	273884	308766	348933	357563	222587	256771	185469	261707	269308
1245	unkown1990	0.0065055	0.0192266	18	12	49606.7	0.173597	0.406502	20	12	622160	0.00879315	0.0244797	19	12.0333	557966	76858.4	0.137747	462571	518147	596651	508436	584858	519250	574253	562725	588853	641495	626921	631373	525939	530340	442824	467551	548887
1268	unkown2013	0.0065055	0.0192266	24	9	110878	0.124628	0.337679	24.1644	6	291894	0.00658141	0.0192491	24.0822	7.50521	197285	112806	0.571796	227256	75983	175661	113366	369765	387725	262340	147744	278996	313061	241723	177404	115924	138654	57391	79905	197681
1289	unkown2045	0.0065055	0.0192266	24	21	58756	0.0630823	0.242855	24.2975	17.9999	284013	0.00361071	0.0119299	24.1488	19.5099	231891	61764.6	0.266352	251123	249519	249810	297726	187559	179812	166571	216426	155781	231297	216880	165449	230590	313131	317140	275195	231501
1291	unkown2048	0.0065055	0.0192266	24	0	90002.8	0.0738637	0.259848	23.9024	6.63e-05	226480	0.004152	0.0133278	23.9512	3.32e-05	165546	110295	0.666246	169554	175454	295198	265716	138416	87425	109986	98683	60022	127234	127854	63721	262098	224934	144033	301245	165723
1305	unkown2064	0.0065055	0.0192266	18	6	124908	0.0731765	0.259454	20	6	584767	0.00411782	0.0132275	19	6.01667	426340	154185	0.361648	314344	350299	412810	397417	515461	473074	651536	698997	267286	376553	289271	319555	398981	338261	299779	418866	407656
1385	unkown2166	0.0065055	0.0192266	24	15	811104	0.0894137	0.282043	20	12	8.53065e+06	0.00491496	0.0151514	22	13.475	7.25546e+06	1.63889e+06	0.225884	6632771	7944798	6272651	6018444	6222001	6373290	6470571	6722433	7343647	9476188	9009126	8293625	6767923	7255445	7410218	7168928	7.21138e+06
1400	unkown2185	0.0065055	0.0192266	24	15	432718	0.0947527	0.290205	20	12	3.98479e+06	0.00517269	0.0157927	22	13.475	3.36858e+06	788381	0.234039	3163358	3731154	2752232	2761345	2809049	2908508	2944538	3236142	3427744	4374327	4153790	3983285	3267213	3357448	3483038	3204890	3.34738e+06
1410	unkown2196	0.0065055	0.0192266	24	18	99657.5	0.0165925	0.204321	20	12	340481	0.00109388	0.00460634	22	14.85	240496	179787	0.747568	226850	227022	235560	228035	114603	125812	107496	120440	277884	356652	308398	418990	266413	299434	299267	261833	242168
1417	unkown2204	0.0065055	0.0192266	18	6	40171.6	0.199361	0.444667	20	6.00002	203104	0.00991867	0.0270946	19	6.01667	169773	26495	0.156061	174335	135199	192990	188488	236314	204539	176440	195125	127975	146099	65516	101291	156857	154634	218503	190697	166563
1445	unkown224	0.0065055	0.0192266	24	15	509953	0.0304911	0.204321	20.3695	12	2817754	0.00188946	0.0070659	22.1848	13.4674	2.25573e+06	668477	0.296346	1726955	1853850	2193613	1966947	2092608	1713169	1808627	1665153	2513147	3220808	2693426	2843635	2605476	2459842	2094562	2367622	2238715
1483	unkown2298	0.0065055	0.0192266	18	9	55599.5	0.684114	0.999467	23.9024	6.00002	209084	0.0285488	0.0630062	20.9512	7.86741	134285	100120	0.745574	18571	31382	45260	114465	139235	439343	106697	151060	462266	85428	63886	104323	48216	32240	52114	41254	120984
1545	unkown2379	0.0065055	0.0192266	24	15	67186.5	0.0644432	0.244976	20	12	579222	0.00367966	0.0121113	22	13.475	477078	128457	0.269258	365050	461433	476125	396981	398629	491844	389455	410745	503679	618410	626853	567945	432969	463262	502284	472311	473623
1594	unkown2441	0.0065055	0.0192266	18	15	123156	0.0122566	0.204321	20	12	739928	0.000832178	0.00370496	19	13.6167	448556	291995	0.650967	283331	376875	338783	379201	283090	277264	232396	252474	745314	795629	743649	675118	456892	522364	402684	366583	445728
1624	unkown2480	0.0065055	0.0192266	18	15	122047	0.0427841	0.2137	20	12	675680	0.00255695	0.00896723	19	13.6167	572320	141332	0.246945	556760	506080	594078	615789	522216	414324	407421	421210	593721	752828	682158	674011	579506	591004	592667	631451	570952
1693	unkown2561	0.0065055	0.0192266	18	15	122404	0.10952	0.31481	20	12	554163	0.00587569	0.0175492	19	13.6167	452088	150305	0.332468	473396	494154	497187	409959	264881	363218	356097	286260	451327	575460	644114	545751	503455	531667	400768	412417	450632
1729	unkown260	0.0065055	0.0192266	18	0	23283.1	0.609066	0.929224	26.0177	17.9999	139615	0.0258774	0.058237	22.0088	18.6177	139152	20396	0.146573	141707	164509	182838	180047	139472	115694	117566	98771	131492	155182	138137	130498	123775	144901	148218	141568	140898
1889	unkown2783	0.0065055	0.0192266	18	6	36612.2	0.156751	0.383168	20	6.00001	146921	0.00804392	0.0227306	19	6.01667	108102	30893.3	0.285779	102174	104130	122302	123464	210069	79357	140847	157412	49576	47518	63285	33857	123224	68897	115071	128550	104358
1892	unkown2786	0.0065055	0.0192266	18	0	37478.3	0.378991	0.678543	20	18	263394	0.0172719	0.0420832	19	18.05	238170	37551.3	0.157666	275714	227600	359324	273955	220662	207604	196734	187219	202419	244276	270338	221837	265266	265755	233959	288596	246329
1986	unkown2883	0.0065055	0.0192266	18	15	40287.8	0.44438	0.755145	20	12	241618	0.0197917	0.0467089	19	13.6167	204040	51862.4	0.254178	220064	182276	226739	214416	156942	178630	170148	153658	187077	282101	269019	228277	215759	212233	152578	206684	203538
2051	unkown2954	0.0065055	0.0192266	24	15	25274.5	0.387149	0.687953	20	12	450430	0.01759	0.0427412	22	13.475	403106	60263.2	0.149497	413813	382105	399107	316449	404451	401711	401360	338404	436896	478165	449467	437193	405570	419285	321165	418619	401485
2135	unkown3031	0.0065055	0.0192266	18	12	47780.6	0.150824	0.374824	20	12	293225	0.00777762	0.0221167	19	12.0333	236802	64558.5	0.272626	154541	212027	263399	156818	227166	274345	220257	230311	265760	296284	317418	293438	199175	230938	135866	189073	229176
2144	unkown3041	0.0065055	0.0192266	18	9	61518.5	0.248266	0.515269	20	5.99999	421984	0.0119975	0.0314403	19	7.59999	372562	60090.5	0.16129	313911	329439	306320	281844	409184	396983	382010	499760	324308	435350	402194	358287	332383	319415	290297	390307	360750
2175	unkown3073	0.0065055	0.0192266	18	15	66441	0.294013	0.57328	20	12	562910	0.0138847	0.0352392	19	13.6167	511496	89553.8	0.175082	512282	540872	604380	495726	498697	458438	392724	360563	529162	582818	588759	550903	561507	501543	508496	483188	510629
2197	unkown3099	0.0065055	0.0192266	24	21	26549.9	0.141053	0.361654	23.52	17.9999	284856	0.00733521	0.021125	23.76	19.4868	257108	29500.5	0.11474	278791	286439	244793	264123	258022	198817	217457	235640	223986	260474	261091	249572	287960	257665	283274	310526	257414
2237	unkown3140	0.0065055	0.0192266	24	15	184431	0.025787	0.204321	20	12	701023	0.00162607	0.00625199	22	13.475	449842	315109	0.700488	330382	355682	301471	301872	267521	306162	355096	303244	576624	779133	779354	668981	442354	607914	338860	347227	441367
2250	unkown3152	0.0065055	0.0192266	24	3	31951.7	0.204776	0.450726	24.7059	5.61e-05	159312	0.0101524	0.0275037	24.3529	1.52209	121617	41715.5	0.343008	177520	103564	205677	150486	165569	100022	155519	94554	88728	77006	87266	92167	115947	99745	109543	118743	121378
2352	unkown326	0.0065055	0.0192266	24	12	112911	0.0820965	0.271847	20	12	840598	0.00455834	0.0143063	22	12.1	718552	151563	0.210928	584788	705082	720082	540798	716485	821798	715701	674121	791110	917771	856452	797061	631076	631165	639825	610452	709610
2385	unkown3304	0.0065055	0.0192266	24	9	578648	0.0549572	0.229776	23.9024	6	7142431	0.00319494	0.010834	23.9512	7.49698	6.64787e+06	630533	0.0948474	5973057	6231795	6526078	6222293	6892656	7606371	6988866	7081831	6695463	6536699	7524791	7183275	6168853	6265180	6338122	6109600	6.64656e+06
2394	unkown3314	0.0065055	0.0192266	24	21	87542.1	0.0279003	0.204321	20.3695	17.9999	362602	0.00174503	0.00664143	22.1848	19.5078	252824	95518	0.377804	242701	250380	347131	323511	76058	66011	109096	149801	256207	235584	329060	336797	308561	451670	357210	332967	260797
2408	unkown3332	0.0065055	0.0192266	24	6	1.58164e+06	0.0302889	0.204321	20	6	1.6431e+07	0.00187824	0.00703744	22	6.05	1.46955e+07	1.13483e+06	0.0772228	15595628	13984361	15482083	14804943	16104710	16602937	16920262	16095976	12938139	12811435	14022245	13120668	12560372	14583573	14691280	13683173	1.46251e+07
2415	unkown3339	0.0065055	0.0192266	24	15	73475.8	0.0210709	0.204321	20	12	196372	0.00135637	0.00542788	22	13.475	102337	118985	1.16268	24272	52101	85341	76451	43558	25976	45087	45661	203005	168483	219269	194730	97656	159713	54625	90260	99136.8
2422	unkown3347	0.0065055	0.0192266	24	12	91769.4	0.0472711	0.219208	20	12	792374	0.00279444	0.00963527	22	12.1	614339	182870	0.29767	528191	514720	497172	504111	504927	633929	618630	505539	659078	797496	844578	868345	534467	614767	447586	583281	603551
2445	unkown3369	0.0065055	0.0192266	24	18	61309.2	0.0565495	0.232699	20	12	425248	0.003277	0.0110215	22	14.85	379808	112755	0.296872	373311	399195	372723	394481	273173	277180	309781	307878	455868	387306	399848	457968	461757	398501	481291	343454	380857
2488	unkown3413	0.0065055	0.0192266	18	15	33717.9	0.124942	0.338229	20	12	227081	0.00659598	0.0192792	19	13.6167	175470	55929.7	0.318742	155805	175505	190691	156942	143670	163429	146054	129490	230126	237869	220047	220282	178191	188366	118690	143696	174928
2557	unkown3480	0.0065055	0.0192266	24	21	76770.2	0.075203	0.261753	20.9501	17.9999	530507	0.00421849	0.0134932	22.4751	19.4879	455246	76455.7	0.167944	440965	553065	481348	510165	352701	367881	314614	401396	497662	425173	510726	391289	557499	467854	506696	589979	460563
2614	unkown3540	0.0065055	0.0192266	18	6	131228	0.289021	0.567225	20	5.99999	584644	0.0136812	0.0349389	19	6.01666	430192	170525	0.396394	315562	259388	336004	315147	764299	483281	584461	506537	392633	268341	344784	356316	407607	424885	392333	400869	409528
2634	unkown3568	0.0065055	0.0192266	24	18	511332	0.019296	0.204321	20	12	1.99345e+06	0.00125316	0.00511471	22	14.85	1.46954e+06	971602	0.661162	1478769	1307558	1624078	1362621	904384	838024	686179	804618	2075353	1674694	1840158	2383605	1732912	1727116	1535947	1681169	1.47857e+06
2709	unkown3670	0.0065055	0.0192266	18	0	43886.1	0.374525	0.672148	20	12	139552	0.0170972	0.0417253	19	15.2	122943	63732.9	0.518394	207471	148730	175545	153170	70636	92128	67514	43652	139076	140387	134079	144668	51927	180494	159688	161281	129403
2761	unkown3735	0.0065055	0.0192266	24	3	233487	0.0234638	0.204321	20	6	1.21113e+06	0.00149398	0.00586411	22	4.675	1.01427e+06	224077	0.220924	959310	1166526	1083386	1209129	1291309	1207254	1147768	1198200	809327	679630	790907	786568	840555	875936	1006429	1066084	1.00739e+06
2865	unkown3863	0.0065055	0.0192266	24	18	13140.9	0.135601	0.352729	23.2718	17.9999	85686.4	0.00708644	0.0205134	23.6359	18.0042	69942.2	14567.1	0.208273	84415	61971	73982	53778	44429	59997	50910	57274	68757	70246	75255	78203	101230	63391	88275	89850	70122.7
2878	unkown3881	0.0065055	0.0192266	24	21	41036.1	0.0740433	0.259872	20	17.9999	189167	0.00416093	0.0133374	22	19.525	154628	37549.6	0.242838	205267	181394	185870	148351	103902	108702	87978	103422	200123	180541	147763	119546	196942	219797	181887	158044	158096
2928	unkown3944	0.0065055	0.0192266	18	9	50574	0.539859	0.859381	20	6.00002	132379	0.0233606	0.0535075	19	7.60001	89266.7	49336.9	0.552691	24179	26880	37928	48659	228233	64357	56551	180375	79413	54877	112742	116209	47648	72263	46571	76205	79568.1
3072	unkown4286	0.0065055	0.0192266	18	6	65888.2	0.211552	0.462055	20	6	333716	0.0104435	0.0281531	19	6.01667	141753	200991	1.4179	39238	13183	23215	35557	576294	442296	105167	211108	32079	82280	16419	25203	83789	28818	92808	70893	117397
3217	unkown4497	0.0065055	0.0192266	24	15	58855	0.0207266	0.204321	20.1831	12	241002	0.00133643	0.00536714	22.0915	13.471	179121	74311.7	0.414868	112335	173215	155699	144289	121768	138615	115974	132416	227316	222055	252758	261881	180223	208760	223645	163821	177173
3250	unkown4533	0.0065055	0.0192266	18	6	11734.4	0.291663	0.570618	20	6.00001	74481.8	0.013789	0.0350767	19	6.01667	63116.4	11532.9	0.182725	51297	63298	53238	60565	81499	68895	74524	73009	40903	55275	60538	57530	57092	68182	56409	65248	61718.9
3346	unkown4669	0.0065055	0.0192266	18	6	147229	0.154143	0.379054	20	6	529086	0.00792693	0.0224141	19	6.01667	382653	142787	0.373151	363680	320601	299506	323470	603977	471017	468705	572643	420778	211879	205391	233798	333677	220632	460685	335155	365350
3378	unkown4736	0.0065055	0.0192266	24	15	129914	0.0560778	0.232411	20	12	549088	0.00325273	0.0109652	22	13.475	323901	290688	0.897459	150159	262613	286790	214469	304801	241291	160297	57468	488836	397887	576412	733218	283757	308404	342273	248657	316083
3403	unkown479	0.0065055	0.0192266	24	9	152857	0.0181018	0.204321	20	6	1.57013e+06	0.00118313	0.00489982	22	7.425	554165	689415	1.24406	92760	160488	227666	107180	1821315	1557195	1796637	1105358	261470	222079	187102	48883	109235	52787	59770	130961	496305
3433	unkown4841	0.0065055	0.0192266	18	3	87174.8	0.106221	0.30907	20	5.21e-05	444542	0.00571983	0.0171291	19	1.58336	367221	107989	0.29407	391183	487280	445149	454559	462105	380628	342861	290806	242472	226844	257889	360169	394138	434993	518683	478805	385535
3435	unkown4843	0.0065055	0.0192266	24	21	40348.6	0.0770757	0.264746	22.3291	17.9999	253587	0.00431121	0.013683	23.1646	19.4712	200991	42703.7	0.212466	149054	222563	237848	217817	143065	116688	154391	148849	191679	211821	188482	244621	305963	265500	230707	212178	202577
3480	unkown49	0.0065055	0.0192266	24	21	32657.4	0.139724	0.360501	24.2975	17.9999	327490	0.0072747	0.0210044	24.1488	19.5099	286050	39684.8	0.138734	272794	275497	320951	311812	264606	216048	217377	290136	266649	268546	279409	279012	327442	288246	319130	375143	285800
3561	unkown5059	0.0065055	0.0192266	18	15	449234	0.0182799	0.204321	20	12	1.86569e+06	0.00119361	0.00492963	19	13.6167	1.31873e+06	602392	0.456798	975544	1059211	1437781	1149979	780740	865930	753253	1027757	1829063	2000630	1991717	1641343	1249319	1359347	1393905	1490795	1.31289e+06
3570	unkown5075	0.0065055	0.0192266	24	18	258498	0.152242	0.376249	23.3952	17.9999	2.76967e+06	0.00784144	0.0222669	23.6976	18.0029	2.45255e+06	284879	0.116156	2164034	2458336	2637394	2381413	1932110	2254921	2105716	2182242	2585633	2404670	2836316	2265972	2412258	2697753	2793957	3174719	2.45547e+06
3580	unkown5090	0.0065055	0.0192266	18	6	243330	0.356732	0.651361	20	6	1.39193e+06	0.0163979	0.0403462	19	6.01667	1.20788e+06	158766	0.131441	1223051	1260210	1172050	1067218	1385570	1284561	1488071	1409511	939557	735931	926127	913728	1050074	1066244	1693093	1403267	1.18864e+06
3581	unkown5091	0.0065055	0.0192266	24	18	547015	0.0142958	0.204321	20	12	2.39974e+06	0.00095632	0.00414712	22	14.85	1.8919e+06	907578	0.479718	1790194	1543640	1975497	1819769	1382440	1288761	1257269	1011802	2416337	2128862	2558264	2495508	2194107	2241369	2334775	1966818	1.90034e+06
3615	unkown5154	0.0065055	0.0192266	18	6	48108.7	0.178388	0.413428	20	6	116197	0.00900424	0.0249902	19	6.01667	73288.7	39774.6	0.542711	95733	49492	48281	55813	124247	83719	118819	138003	21531	18971	35046	37363	38362	27562	108503	94056	68468.8
3645	unkown5199	0.0065055	0.0192266	18	6	20094.2	0.637588	0.956277	20	6.00001	85330	0.0268994	0.0600278	19	6.01667	58223.1	27743.4	0.476501	42859	46589	37834	44394	118387	90364	61362	71207	40415	39478	24641	34094	12585	67086	99188	47295	54861.1
3646	unkown52	0.0065055	0.0192266	18	6	280676	0.626786	0.945329	20	6	3.02414e+06	0.0265133	0.0593424	19	6.01667	2.762e+06	234383	0.0848599	2774213	2314231	2923508	2737191	3649737	2473654	3001281	2971898	2126101	2513725	2239236	2119237	3337478	2832748	2816071	2907248	2.7336e+06
3682	unkown5240	0.0065055	0.0192266	24	18	17130	0.0827591	0.272912	20.5594	18	141638	0.0045908	0.0143881	22.2797	18.1079	126622	13715.5	0.108318	118901	131806	126383	127497	110262	90766	103353	112856	147884	122176	126005	156300	126449	151706	153570	134828	127546
3780	unkown5383	0.0065055	0.0192266	24	18	58614.6	0.0758283	0.262259	20.5594	17.9999	335174	0.00424948	0.0135252	22.2797	18.1079	278352	54644.3	0.196314	231028	280208	317326	301453	161921	213608	188926	221135	258473	265053	357830	374899	334294	293303	379981	333117	282035
3782	unkown5385	0.0065055	0.0192266	18	0	94864.4	0.046631	0.218476	20	17.9999	701769	0.00276074	0.00954826	19	18.05	625401	90771.3	0.145141	680833	742106	735256	706626	470998	502907	536644	493995	640400	628481	616235	760412	663179	666756	746266	730876	645123
3892	unkown5523	0.0065055	0.0192266	18	3	9682.77	0.410049	0.716623	27.3065	6.63e-05	140452	0.0184772	0.0443011	22.6533	1.8878	143718	29405.7	0.204607	118619	136591	151767	154830	147986	138870	145717	117267	135642	118868	130906	125256	162836	171779	197389	156719	144440
3975	unkown5638	0.0065055	0.0192266	24	21	229136	0.0431191	0.2137	20.7529	17.9999	933368	0.00257479	0.00900875	22.3765	19.4938	657628	240995	0.366461	600833	646623	846194	893459	243353	199486	316378	410173	614932	635686	791564	876267	756092	1245983	853746	877654	675526
4000	unkown5668	0.0065055	0.0192266	24	21	70048.8	0.147303	0.371138	23.2718	17.9999	299354	0.00761867	0.021816	23.6359	19.4815	223970	81853.2	0.365465	209757	293707	225049	306123	127074	111139	137843	186549	182156	210517	215887	201051	251099	180820	373981	391520	225267
4023	unkown5710	0.0065055	0.0192266	24	15	178609	0.0216538	0.204321	20.2759	12	735632	0.00139005	0.00551445	22.1379	13.4691	582537	180301	0.30951	524568	359797	591525	604283	312918	330903	445132	449771	740131	743881	734814	723702	658436	703981	674640	647551	577877
4031	unkown5719	0.0065055	0.0192266	24	15	62430.8	0.0116074	0.204321	20	12	228304	0.000792209	0.00354803	22	13.475	92200.8	177503	1.92517	37980	16777	48020	46081	7026	11530	20353	23144	216640	218217	251950	226411	50106	103892	60050	60656	87427.1
4126	unkown5840	0.0065055	0.0192266	24	12	46293.4	0.0795492	0.268337	24.8451	12	177710	0.00443322	0.0139867	24.4225	12.0036	139947	54876.5	0.392124	68988	69138	90727	131067	174714	121123	186285	195452	188042	177446	137584	207769	122681	121587	145313	113477	140712
4156	unkown5870	0.0065055	0.0192266	18	6	21208.6	0.0615091	0.239763	20	6	122611	0.00353077	0.0117173	19	6.01667	105489	13995	0.132668	100837	94570	107449	125199	122496	126535	121308	120106	84059	81847	86177	81013	96126	102854	89671	120439	103793
4168	unkown5882	0.0065055	0.0192266	24	3	11712.7	0.168151	0.398928	20	6.6e-05	93145.2	0.00855216	0.023927	22	1.37504	82305.1	17006.5	0.206628	81250	99716	93222	98393	90205	102595	80549	93049	76572	39989	73666	67087	73887	96585	87713	76866	83209
4222	unkown5943	0.0065055	0.0192266	24	12	132894	0.157631	0.384831	26.3284	5.99999	1.03996e+06	0.00808336	0.0227992	25.1642	9.15839	896346	169612	0.189226	637452	548010	886136	608547	1196948	1059812	945349	957722	1003045	967929	1068470	969838	866272	995220	954269	820705	905358
4236	unkown5959	0.0065055	0.0192266	18	9	143054	0.144198	0.366043	25.1282	12	558520	0.00747805	0.0214406	21.5641	10.54	487697	106731	0.218847	332735	324474	363452	355729	567428	533377	598392	522472	616429	404235	715850	497565	372798	534119	462987	426840	476805
4279	unkown6007	0.0065055	0.0192266	18	9	25227.6	0.0911431	0.284692	20	5.99999	125981	0.00499866	0.0153256	19	7.59999	81390.6	35643.6	0.437933	50539	39698	68926	47786	166000	130174	128313	79437	72723	73728	60737	42341	48544	59502	61396	60297	74383.8
4352	unkown749	0.0065055	0.0192266	18	9	683648	0.038119	0.209809	20	5.99998	2.68686e+06	0.00230677	0.00825023	19	7.59999	1.61004e+06	863592	0.536378	637684	720603	762608	1353810	2880779	2659067	3064957	2142652	901523	1266075	1193609	1240140	1073299	827062	1048119	1272522	1.44028e+06
4486	unkown967	0.0065055	0.0192266	18	9	2.76566e+07	0.0863733	0.278988	20	5.99999	8.19968e+07	0.00476727	0.0147983	19	7.6	4.09774e+07	3.1325e+07	0.764446	16206280	16826428	15359045	13638933	76497002	61745909	133158489	56585781	17769643	25721945	26422491	15532471	26468957	22705003	18887396	13588453	3.48196e+07
16	Cer 34:1;3O|Cer 14:1;2O/20:0;O	0.00980952	0.0257065	24	18	196071	0.110252	0.316107	21.8859	17.9999	2.081e+06	0.00846763	0.0237199	22.9429	18.0383	1.8762e+06	208884	0.111334	1705026	1794024	1950002	2167930	1497688	1666384	1620450	1748523	1710527	2029789	2034531	1899623	2143775	1972554	2047810	2159872	1.88428e+06
47	CL 70:7|CL 34:3_36:4	0.00980952	0.0257065	18	6	155723	0.126742	0.341258	20	6	1.11116e+06	0.00956084	0.0262443	19	6.01667	929912	176000	0.189265	757921	886601	914985	901208	1263443	1051810	1151247	978122	858318	653128	831512	854247	931516	935861	801358	766065	908584
157	PC 30:2	0.00980952	0.0257065	24	18	1.73873e+06	0.021759	0.204321	20.2759	12	7.7198e+06	0.00201751	0.00743044	22.1379	14.8527	5.7956e+06	2.3014e+06	0.397094	4760722	4477688	5099559	5017337	4448683	4205402	4568213	4464798	7010958	7163855	8561328	8143053	5897229	7742483	6008831	5447710	5.81362e+06
158	PC 30:2|PC 12:0_18:2	0.00980952	0.0257065	24	18	268645	0.0254114	0.204321	20	12	1.34347e+06	0.00231749	0.0082689	22	14.85	978912	490857	0.501431	782827	865886	888655	931110	767959	619667	663478	689573	1059489	1576263	1441128	1296997	1044577	1154218	1005524	948286	983477
170	PC 34:0	0.00980952	0.0257065	24	12	115417	0.10102	0.299959	23.2718	12	643220	0.00784525	0.0222669	23.6359	12.0028	527306	146001	0.276881	329065	442632	508637	426718	614521	661270	550160	436941	539336	685486	705890	642167	507497	460751	420297	477966	525583
174	PC 34:3 Isomer B	0.00980952	0.0257065	24	18	1.35854e+07	0.194489	0.437366	22.9091	17.9999	2.57796e+08	0.0138543	0.0351819	23.4545	18.0097	2.42216e+08	1.42171e+07	0.0586957	245209094	242808197	247688937	227533470	219142091	218730261	235587315	227270045	235588001	232998008	247805106	268223211	243545919	272147605	269366595	246124322	2.42486e+08
199	PC 38:4 Isomer A	0.00980952	0.0257065	18	0	177867	0.242578	0.507734	20	17.9999	1.47402e+06	0.0167542	0.0410436	19	18.05	1.35022e+06	160567	0.118919	1285646	1602506	1660217	1578527	1178226	1141888	1279982	1202286	1286462	1175342	1374165	1500394	1445177	1521945	1608741	1320205	1.38511e+06
212	PC P-34:2 or PC O-34:3	0.00980952	0.0257065	24	9	124619	0.0993632	0.297364	24.5682	6	1.14666e+06	0.00773271	0.0220725	24.2841	7.51858	1.04193e+06	121218	0.11634	1037313	1032868	993198	960933	1084706	1234432	1151968	1115536	918579	1156350	1176524	1150527	929875	983636	904455	863616	1.04341e+06
239	PE 34:1	0.00980952	0.0257065	18	15	2.52101e+07	0.0529241	0.226674	20	12	1.41933e+08	0.00444572	0.0140015	19	13.6167	1.21934e+08	2.85048e+07	0.233773	116568488	120840293	135975993	115398820	96546911	89350999	97651369	95122891	126112702	159109416	146989590	135520713	144348444	131911146	120915811	114161194	1.21658e+08
246	PE 36:1	0.00980952	0.0257065	24	18	1.30741e+06	0.108187	0.31257	26.0177	17.9999	1.83268e+07	0.00832907	0.023419	25.0088	18.0293	1.63074e+07	1.75822e+06	0.107817	15628547	14485898	17597969	16102010	15058289	14009872	15387382	14491746	16135923	14082377	17104749	16691705	19134706	18007649	19293040	16871658	16255220
253	PE 36:5|PE 18:2_18:3	0.00980952	0.0257065	24	18	160553	0.025777	0.204321	20	17.9999	990557	0.00234722	0.00835512	22	18.15	840031	155560	0.185184	839986	911289	884792	848653	558938	591758	569596	677494	980687	869043	1076031	870330	1035070	1056593	1040014	830553	852552
259	PE 38:4 Isomer A	0.00980952	0.0257065	18	15	97152.6	0.0492187	0.223766	20	12	418806	0.00416951	0.0133555	19	13.6167	367328	103815	0.282621	404973	377297	450492	380743	265726	250939	247298	258124	413581	396734	394303	470608	417140	400305	362525	370376	366323
311	PE-Cer 38:2;2O|PE-Cer 16:2;2O/22:0	0.00980952	0.0257065	24	6	629056	0.370582	0.667728	22.3291	6	9470605	0.0240546	0.0547082	23.1646	6.00781	8.56976e+06	666993	0.077831	8522820	9057575	9471993	8177002	11589272	8587021	8759317	8946810	7305726	8058540	8514164	8635457	8048085	7709063	7335404	8112215	8551904
326	PG 34:2|PG 16:1_18:1	0.00980952	0.0257065	24	15	570217	0.0478324	0.220577	20.5594	12	4.84017e+06	0.00406547	0.0130686	22.2797	13.4645	3.88592e+06	1.18095e+06	0.303906	3158483	2919875	3603264	3185180	4449431	3066628	4054867	3157262	4379542	5035662	5050860	4894613	3660732	3698345	3713834	3681192	3.85686e+06
342	PI 32:3|PI 14:0_18:3	0.00980952	0.0257065	24	12	145876	0.123741	0.336813	24.1644	12	1.0862e+06	0.00936353	0.0257811	24.0822	12.0001	960840	182611	0.190054	700737	758206	974927	866366	1143846	1003252	1060709	991746	900439	1057794	1180005	1206556	901362	904479	804540	926355	961332
343	PI 34:1	0.00980952	0.0257065	18	9	375961	0.199648	0.44476	20	6	3.98919e+06	0.0141706	0.0358036	19	7.6	3.55355e+06	409626	0.115272	2956562	3225401	3234172	3122043	4122365	4401666	3782060	3650686	3514326	3698478	3176897	3391860	3141456	3770497	3162088	3217871	3.47303e+06
383	PS 38:1|PS 20:0_18:1	0.00980952	0.0257065	24	12	1.17634e+06	0.0783429	0.266162	23.52	12	13595592	0.00627951	0.0185466	23.76	12.0012	1.24471e+07	1.56028e+06	0.125353	10788729	12514974	12086081	10607188	13396409	13294035	12221842	13071466	12782518	14361160	14253605	12985085	12054893	11911068	11350166	11279023	1.24349e+07
486	unkown1028	0.00980952	0.0257065	18	6	857227	0.0490822	0.223371	20	6	3.98294e+06	0.00415928	0.0133374	19	6.01667	3.01625e+06	829193	0.274908	2706597	2836553	3598873	2921282	4634992	3915734	4411112	2969903	2243846	1962789	2315556	1785428	2939507	2199963	2387369	2822820	2.91577e+06
496	unkown1041	0.00980952	0.0257065	18	0	439779	0.237836	0.500299	20	17.9999	2.50672e+06	0.0164727	0.0404861	19	18.05	2.08727e+06	513829	0.246172	2128961	3020917	2324458	3100633	1079100	1947376	1819019	1527537	1844667	2050794	2359770	1952536	2316891	2649415	1933245	3127343	2.19892e+06
505	unkown1051	0.00980952	0.0257065	18	0	499009	0.200112	0.445023	24.2975	17.9999	2.54701e+06	0.014199	0.0358234	21.1488	18.408	2.17388e+06	579371	0.266515	2101153	2707426	2777412	3572453	1659056	1748538	2160411	1633071	1672421	1925778	2063142	1724748	2457605	2640490	1813333	3276638	2.24585e+06
507	unkown1053	0.00980952	0.0257065	18	0	235069	0.317152	0.604036	20	17.9999	1.08297e+06	0.0210709	0.0490855	19	18.05	870904	270374	0.310452	835498	1443031	926788	1454640	277675	662294	714662	596472	719259	975798	1069568	866826	978912	1227547	736630	1388813	929651
520	unkown1066	0.00980952	0.0257065	24	0	281362	0.319522	0.606024	23.0287	5.07e-05	1.22445e+06	0.021205	0.0493725	23.5144	2.59e-05	961731	339548	0.353059	852842	1036861	1476240	1531878	1258390	652234	990254	696366	628705	722352	690545	613417	1120335	1026535	753910	1427613	967405
530	unkown1076	0.00980952	0.0257065	18	0	48498.9	0.120195	0.33175	24.2975	17.9999	168260	0.00912947	0.0252601	21.1488	18.408	132017	54795.7	0.415064	136376	180480	191239	248723	69821	81058	141326	91949	96876	111611	108108	90594	180362	186806	101122	204750	138825
[truncated: 608 more rows]

## Sheet: unique cycling TM in AM
ID	CycID	JTK_pvalue	JTK_BH.Q	JTK_period	JTK_adjphase	JTK_amplitude	LS_pvalue	LS_BH.Q	LS_period	LS_adjphase	LS_amplitude	meta2d_pvalue	meta2d_BH.Q	meta2d_period	meta2d_phase	meta2d_Base	meta2d_AMP	meta2d_rAMP	X0	X0.1	X0.2	X0.3	X6	X6.1	X6.2	X6.3	X12	X12.1	X12.2	X12.3	X18	X18.1	X18.2	X18.3	AM
[truncated: 1,427 more rows]

[truncated: 5 more sheets: shared cycling in AM and TM, 0.5AM-Lipids, 0.5TM-Lipids, Total AM, Total TM]
