# Supplementary material for: The microbiome interacts with the circadian clock and dietary composition to regulate metabolite cycling in the Drosophila gut
Source: eLife. 2025 Jul 11;13:RP97130. doi: 10.7554/eLife.97130 (PMC12252545; doi:10.7554/eLife.97130)
Supplement: Supplementary file 1. [file elife-97130-supp1.zip › Tables S1-21/Table7-Lipids-AS versus TS.xlsx]

## Sheet: unique cycling in AS
ID	CycID	JTK_pvalue	JTK_BH.Q	JTK_period	JTK_adjphase	JTK_amplitude	LS_pvalue	LS_BH.Q	LS_period	LS_adjphase	LS_amplitude	meta2d_pvalue	meta2d_BH.Q	meta2d_period	meta2d_phase	meta2d_Base	meta2d_AMP	meta2d_rAMP	X0	X0.1	X0.2	X0.3	X6	X6.1	X6.2	X6.3	X12	X12.1	X12.2	X12.3	X18	X18.1	X18.2	X18.3	AS
4455	unkown925	2.89e-06	0.00130159	18	0	1.42681e+06	0.189157	1	20	17.9999	4.79949e+06	8.42e-06	0.00270207	19	18.05	4.07893e+06	1.42037e+06	0.348222	6022599	4650522	7992399	5493897	1714489	3215434	2776413	3281758	4399507	3337065	4025549	4093192	4885636	5234753	4489753	4587845	4.38755e+06
4470	unkown949	2.89e-06	0.00130159	18	0	1.1043e+06	0.138079	1	24.9858	17.9999	3.47891e+06	6.27e-06	0.00270207	21.4929	18.4883	3.13778e+06	1.11681e+06	0.355924	3984459	4676891	5609723	3842358	1494341	2454451	2047715	2541096	3039763	2527978	3076856	2935824	3293245	3867669	3212330	3542388	3.25919e+06
4463	unkown936	7.77e-06	0.00206134	18	0	1.30079e+06	0.308928	1	20	17.9999	5.37827e+06	3.35e-05	0.00558601	19	18.05	5.05539e+06	1.12249e+06	0.222038	6393757	6822936	8020200	6063777	2656840	4263004	3772364	4914481	5120524	4747904	5361562	5138101	5287351	5408062	5492112	5325545	5.29928e+06
2703	unkown3657	4.22e-05	0.00655972	18	0	320568	0.114422	1	25.1282	17.9999	978076	6.39e-05	0.00847715	21.5641	18.5055	878606	312674	0.355875	1222300	1368629	1521209	972249	363639	660765	704018	790091	803396	715174	721956	829838	1006351	868130	978262	1059565	911598
2712	unkown3675	4.22e-05	0.00655972	24	0	192974	0.0358814	1	27.8233	6.63e-05	1.23186e+06	2.18e-05	0.00446813	25.9117	3.09e-05	533651	460187	0.862338	1110931	1531754	1114758	1170016	224399	264779	347046	183900	204793	222721	165831	246137	362374	365788	350622	307486	510833
2738	unkown3707	8.77e-05	0.00964591	18	0	107007	0.158685	1	25.1282	17.9999	385907	0.000169521	0.0159279	21.5641	18.5055	354062	103404	0.292052	523432	461401	559301	387196	185102	282808	309899	283502	332069	307728	354468	309031	381014	315918	405978	440718	364973
2795	unkown3786	8.77e-05	0.00964591	24	3	27704.6	0.0316006	1	24.8451	4.17e-05	260611	3.82e-05	0.00574729	24.4225	1.52643	221114	45342.1	0.205062	251373	266066	282750	242255	207558	216232	219395	232333	184694	194998	174052	188535	203331	211177	251025	207174	220809
2888	unkown3893	8.77e-05	0.00964591	18	3	18182.2	0.592717	1	27.3065	6.63e-05	72223.9	0.000564699	0.0358703	22.6533	1.8878	80698.9	76305	0.945551	73262	69201	76020	70413	48264	68966	52583	75415	47593	28495	44655	38457	181619	86871	287493	71859	82572.9
2910	unkown3921	8.77e-05	0.00964591	18	0	34071.6	0.216654	1	25.5652	17.9999	129782	0.000225533	0.0197618	21.7826	18.5596	123818	32420	0.261837	161624	176022	180986	146817	58481	99783	99109	121042	105699	125255	123224	113561	116071	145886	131919	125253	126921
2764	unkown3738	0.000171384	0.0138025	24	0	26706	0.0785258	1	24.5682	6.63e-05	101433	0.000164403	0.0157757	24.2841	3.28e-05	64937.4	41861.7	0.644648	137687	108800	111675	47570	43824	60784	50909	44854	39547	33759	13076	44162	65240	72830	76987	81257	64560.1
4436	unkown893	0.000171384	0.0138025	18	0	255356	0.0711371	1	24.5682	17.9999	855952	0.000150139	0.0150472	21.2841	18.439	711905	286249	0.402089	1062083	815951	1347981	925492	347618	558804	569923	504452	713175	444797	613178	604235	824477	888992	820391	889955	745719
4451	unkown916	0.000171384	0.0138025	18	0	979104	0.102609	1	20	17.9999	3.82622e+06	0.000210119	0.0189528	19	18.05	3.10573e+06	1.02117e+06	0.328801	4624976	3336220	5289076	4059627	1430927	2693662	2233578	2364163	3513808	2407334	3013689	2969695	3995138	3977236	3385587	3946951	3.3276e+06
703	unkown1255	0.000320124	0.0195103	18	0	132365	0.0612753	1	24.9858	17.9999	291195	0.000232234	0.0197618	21.4929	18.4883	242320	120737	0.498255	430809	441058	362397	320580	129548	184511	134034	176433	233096	139043	139177	231671	280929	357227	197610	329017	255446
901	unkown1520	0.000320124	0.0195103	18	0	32803.4	0.166658	1	25.7143	17.9999	138266	0.000578255	0.0360422	21.8571	18.5785	132455	27441.4	0.207176	159527	166251	193219	156554	92734	135901	109098	110799	140375	111184	114065	117060	148572	111627	139161	153705	134990
2866	unkown3864	0.000320124	0.0195103	24	9	101837	0.250966	1	21.8859	6	320785	0.000837888	0.0460838	22.9429	7.4467	170045	138833	0.816446	63975	138390	87152	129501	158683	267058	226400	630999	294417	121572	104197	211894	47451	29841	48052	61497	163817
4367	unkown778	0.000320124	0.0195103	18	0	1.22718e+06	0.218644	1	26.1721	17.9999	3.95215e+06	0.000739628	0.0416965	22.0861	18.6379	3.87532e+06	1.06561e+06	0.274972	5723571	5336687	5728555	4569221	2137346	3431987	2828586	3326402	3998188	3354902	2903660	4258481	4132952	3817462	3549831	4308380	3.96289e+06
1134	unkown1835	0.000572095	0.0271594	18	15	51313	0.993242	1	20	12	231459	0.00481459	0.139191	19	13.6167	204056	58427.7	0.286331	213604	299663	273607	184990	158488	152452	164780	160098	218509	208267	191686	307373	178225	172259	187760	184088	203491
1512	unkown2332	0.000572095	0.0271594	24	6	23430.7	0.0424427	1	25.8651	6	89104.5	0.000282289	0.0219504	24.9326	6.00841	71708.4	8498.65	0.118517	105900	80370	72104	91019	102358	99158	85850	69052	63381	66686	52537	58060	48739	50695	51104	54556	71973.1
2687	unkown3638	0.000572095	0.0271594	18	0	194473	0.499141	1	25.2722	17.9999	797222	0.002616	0.09592	21.6361	18.5231	753905	184173	0.244293	919918	914305	1297096	832964	333686	628125	634925	756429	781831	617565	822725	635415	826621	650288	863646	848334	772742
2715	unkown3679	0.000572095	0.0271594	24	0	1.3244e+06	0.206828	1	25.7143	17.9999	8.92057e+06	0.00118823	0.0588892	24.8571	21.1285	8.80355e+06	1.8021e+06	0.204702	10946554	11133106	13226599	8669775	5142655	8337291	8145856	7783133	7296506	7931181	7763696	7668082	8594926	8016964	9026773	10043655	8732922
2717	unkown3680	0.000572095	0.0271594	18	0	389256	0.250033	1	25.8651	18	1.5736e+06	0.00140931	0.0632938	21.9326	18.5979	1.51918e+06	377380	0.248411	2171389	1952737	2229281	1758719	658914	1301827	1328159	1530860	1446443	1318785	1494745	1358048	1497178	1385853	1654306	1757046	1.55277e+06
1035	unkown17	0.000987235	0.0412262	18	15	244817	0.756344	1	20	12	660922	0.00612275	0.156671	19	13.6167	493408	314509	0.637421	634930	680110	725208	584502	40159	277099	280046	387646	785458	577351	475776	805104	350130	332379	448810	461079	490362
4430	unkown882	0.000987235	0.0412262	18	0	150567	0.189632	1	26.8085	17.9999	234945	0.00179409	0.07492	22.4043	18.7235	242425	138841	0.572717	335982	519352	520705	404368	81105	76823	139068	211902	218169	189899	254680	138247	173558	286560	287655	192008	251880
4464	unkown937	0.000987235	0.0412262	18	0	278185	0.34867	1	24.7059	17.9999	1.47381e+06	0.00308911	0.104751	21.3529	18.455	1.33735e+06	358494	0.268063	1721936	1354112	2396079	1604620	653613	1214177	1033166	1195397	1391911	1112704	1325552	1158825	1587463	1580572	1286007	1441213	1.37858e+06
622	unkown1172	0.00164724	0.0542267	18	0	64065.1	0.0371063	1	23.7736	17.9999	275321	0.000654177	0.037346	20.8868	18.3505	218378	68178.6	0.312204	315938	269735	274316	255571	186739	204605	132617	140288	215127	147170	173056	226026	266086	278844	252785	303572	227655
1102	unkown18	0.00164724	0.0542267	18	15	779031	0.44712	1	20	12	2.24613e+06	0.00604942	0.156671	19	13.6167	1.79961e+06	916447	0.509247	2268744	1640858	2988300	2105580	282768	1186514	1124003	1199564	2571254	1978722	1864476	2570079	1784382	1486315	1748608	1851636	1.79074e+06
1209	unkown1938	0.00164724	0.0542267	18	15	105374	0.0864139	1	20	12	1.0801e+06	0.00140313	0.0632938	19	13.6167	973269	133638	0.137309	892900	990620	934702	1033774	816258	863816	847982	930908	1042218	1037023	1047188	1193966	1010046	941496	976690	992013	971975
3511	unkown4935	0.00164724	0.0542267	24	12	23622.3	0.0482295	1	24.1644	5.99999	89448	0.000829447	0.0460838	24.0822	9.01034	70528.4	25204.2	0.357362	53940	67343	49684	27351	80264	100061	76711	100756	83288	80276	101478	84365	67632	51463	54938	50438	70624.2
4482	unkown961	0.00164724	0.0542267	18	0	41070.9	0.196448	1	24.8451	17.9999	82279.8	0.00292403	0.100667	21.4225	18.4714	65830.1	45463.1	0.690612	114784	151803	164869	54644	12279	37644	22095	40290	76756	31533	33446	65407	89784	80013	90348	68975	70916.9
573	unkown1122	0.00267199	0.0673223	18	0	78809.5	0.132462	1	24.8451	6.63e-05	249206	0.00316647	0.105015	21.4225	2.86e-05	158267	73201.3	0.462516	223899	172823	347300	252803	96361	157573	103598	104942	160526	56220	52595	163364	182006	235466	179666	166056	165950
1023	unkown1687	0.00267199	0.0673223	24	12	53977.7	0.0908206	1	26.1721	12	140683	0.00226263	0.0899193	25.0861	12.0225	100377	59696.5	0.594721	62678	29555	7387	15492	154740	151740	152366	95629	162237	111947	103364	185183	128488	69346	88086	122274	102532
1137	unkown1839	0.00267199	0.0673223	24	0	30893.3	0.0484771	1	20.3695	6.43e-05	252581	0.00128904	0.0619691	22.1848	3.5e-05	217762	41669	0.191351	299097	226766	233431	251032	224942	232652	235135	199207	159778	164730	184186	176983	244680	242808	220036	235535	220687
2757	unkown3730	0.00267199	0.0673223	18	15	666661	0.442085	1	20	12	4.55516e+06	0.00914427	0.19424	19	13.6167	3.99458e+06	922800	0.231013	4450565	4420013	4718487	3261487	1915628	3987850	3680605	2972495	4559081	4210295	4646190	4805059	4085233	3700017	4195172	4162032	3.98564e+06
2884	unkown3887	0.00267199	0.0673223	24	0	53835.2	0.0618232	1	23.6461	6.63e-05	203785	0.00160374	0.0675971	23.8231	3.34e-05	164551	68423.5	0.41582	233125	209453	223733	148829	147190	152121	140235	113254	153485	68439	110126	128069	181442	202043	204661	223064	164954
4282	unkown601	0.00267199	0.0673223	18	15	2.14434e+06	0.554101	1	20	12	7873635	0.0111269	0.219136	19	13.6167	6.55571e+06	2.85899e+06	0.436107	8422401	7108037	9723793	7457571	1836276	4489152	4585750	4937543	8107766	6703690	7103958	9579126	5692662	5262178	6839585	6598950	6.52803e+06
4460	unkown932	0.00267199	0.0673223	24	15	49623.5	0.0939786	1	20.7529	12	361506	0.00233272	0.0899193	22.3765	13.462	248130	143218	0.577189	197164	195568	110358	159699	324096	201954	221980	211201	309977	370616	479731	285699	248224	144095	230144	225361	244742
261	PE 38:6	0.00421867	0.0868776	18	9	47479.4	0.434956	1	20	6	603970	0.0133964	0.245601	19	7.6	560160	44809.2	0.0799936	510120	500060	519365	512169	638614	668547	581507	527212	542025	597666	525993	549736	514711	561989	522073	549837	551352
303	PE-Cer 36:1;2O|PE-Cer 14:1;2O/22:0	0.00421867	0.0868776	18	12	782368	0.121561	1	23.7736	12	2.19196e+07	0.00439777	0.129634	20.8868	12.2337	2.08217e+07	1.54807e+06	0.0743486	20234944	19959969	19641555	19540318	21604634	21249055	21715341	20985984	21858499	20828412	21944071	23047501	21626842	18475562	18790462	19639992	2.06964e+07
350	PI 36:1	0.00421867	0.0868776	18	12	53063.8	0.403542	1	20	12	1.29977e+06	0.0125565	0.234978	19	12.0333	1.2248e+06	85272.5	0.0696217	1199859	1230062	1009777	1250278	1245251	1266744	1227759	1156726	1332141	1321905	1273292	1271724	1125419	1115693	1188305	1220650	1.21472e+06
460	unkown1001	0.00421867	0.0868776	18	15	51544.9	0.714655	1	20	12	279600	0.0205139	0.309958	19	13.6167	247400	60275.9	0.243638	261605	300384	296564	243119	170134	222184	201262	192647	324902	228482	322077	242940	236081	245197	226681	234794	246816
1136	unkown1838	0.00421867	0.0868776	18	3	186273	0.106544	1	20	6.59e-05	621549	0.00391378	0.120898	19	1.58336	452346	216805	0.479289	938246	416813	564044	567097	514550	583679	447544	405839	197899	219643	227286	326038	564252	673327	566406	613175	489115
2194	unkown3096	0.00421867	0.0868776	18	3	26338.3	0.247138	1	24.4321	6.63e-05	344900	0.00820108	0.188421	21.2161	1.76803	322268	50672.6	0.157238	300934	333082	359434	386151	316655	228994	333472	326276	295588	284649	278560	298592	405464	340758	370275	353949	325802
2722	unkown3689	0.00421867	0.0868776	18	9	19340.4	0.41222	1	20	6	100506	0.0127895	0.236171	19	7.6	71512.1	26361.5	0.36863	70764	46905	14699	46762	69110	107119	76943	148853	55182	74185	60802	61881	51406	53142	75854	47673	66330
2785	unkown377	0.00421867	0.0868776	24	15	42346.5	0.034125	1	20	12	337825	0.00141745	0.0632938	22	13.475	251772	108242	0.429921	210169	204420	212059	177132	214867	264384	233925	200953	366303	293487	310931	380580	201239	267688	223622	220021	248861
2916	unkown393	0.00421867	0.0868776	18	12	19239	0.673551	1	20	12	377142	0.0195023	0.305739	19	12.0333	344936	39699.2	0.115091	323294	284445	364509	358798	275798	365233	374258	358889	378571	381522	378029	370446	275731	332377	314938	307108	340247
3700	unkown5264	0.00421867	0.0868776	24	12	41337.3	0.163357	1	22.3291	12	278678	0.0057062	0.152093	23.1646	12.0156	231265	56916.3	0.246109	181560	167697	187207	234865	239321	244946	228845	248263	260090	276799	325142	252680	270769	208690	193713	155434	229751
4416	unkown866	0.00421867	0.0868776	18	15	185884	0.309273	1	20	12	1.09698e+06	0.00997037	0.204393	19	13.6167	937265	233568	0.249201	1030727	996176	824269	1044545	812196	833285	591736	737820	1193150	1117413	1218214	859138	806392	1001132	939172	954682	935003
4500	unkown989	0.00421867	0.0868776	18	12	1.65118e+06	0.239299	1	23.3952	12	4.83586e+06	0.00797351	0.185663	20.6976	12.2074	2.90504e+06	2.61678e+06	0.900771	1507398	1152701	913456	1322880	2057154	7090744	4482511	1174360	8342874	3470447	3526852	4003277	1420297	1017452	686155	732004	2.68129e+06
611	unkown1162	0.0065055	0.10907	18	0	106124	0.0454865	1	23.9024	17.9999	432615	0.00270033	0.0974279	20.9512	18.3644	349775	108120	0.309113	519821	438304	445804	406407	280475	305009	260894	234466	343146	230635	266905	364419	422564	498032	357407	452458	364172
627	unkown1177	0.0065055	0.10907	18	3	15149.4	0.644229	1	26.4865	6.63e-05	123746	0.0271361	0.359269	22.2432	1.85363	124976	42079.5	0.3367	145432	120767	101773	127014	118790	109766	132907	131680	130433	98663	97727	67327	175749	180608	136992	147872	126469
761	unkown1342	0.0065055	0.10907	18	0	209334	0.106409	1	25.5652	17.9999	323853	0.0057287	0.152093	21.7826	18.5596	282533	164064	0.58069	490096	487990	419533	597608	108668	229765	174738	164729	291552	106754	127725	277199	231879	427988	201070	434476	298236
1465	unkown2270	0.0065055	0.10907	18	6	30578.5	0.388863	1	20	6	131358	0.0176567	0.288648	19	6.01667	103000	24812.8	0.2409	113804	87006	96430	95097	120508	102182	177363	125377	26565	66206	96723	32508	81928	119753	120368	138078	99993.5
2661	unkown3600	0.0065055	0.10907	18	0	45251.3	0.0719877	1	28	6.63e-05	104194	0.00405859	0.122847	23	2.72e-05	36830.9	33400.5	0.906861	76547	74097	126604	139532	5396	20452	16931	10232	17232	6440	14014	11900	23897	14472	16362	34495	38037.7
2673	unkown3615	0.0065055	0.10907	18	0	35857	0.332538	1	20	17.9999	156579	0.0154377	0.26763	19	18.05	136769	31988.4	0.233886	180660	178890	185786	162465	59855	93886	158940	98566	144658	111383	135884	162226	128411	160750	146267	190887	143720
2745	unkown3715	0.0065055	0.10907	18	15	63460	0.481922	1	20	12	373478	0.0212095	0.314654	19	13.6167	284643	111372	0.391268	292988	293803	338451	261239	112212	255606	259567	243425	410805	291487	414118	377500	261446	196156	233206	295025	283565
3017	unkown4165	0.0065055	0.10907	18	6	165196	0.945849	1	20	6	599160	0.0374779	0.429544	19	6.01667	449074	146235	0.325636	387817	349201	297702	449560	426259	820589	705233	444557	253014	95339	156272	292167	344117	454259	298941	1126631	431354
3568	unkown5070	0.0065055	0.10907	24	18	122618	0.0620548	1	21.6708	12	548266	0.00355853	0.11546	22.8354	14.8857	457982	158233	0.345501	446381	337527	350363	480341	389485	264027	408709	286001	558778	522425	509489	602374	573418	650755	488022	466308	458400
3586	unkown51	0.0065055	0.10907	18	15	30183.6	0.990512	1	20	12	298527	0.0389503	0.436098	19	13.6167	269411	45483.8	0.168827	264907	332561	286611	279696	264947	237425	211351	260555	302094	289440	286738	315835	252722	238753	232833	247062	268971
3993	unkown5660	0.0065055	0.10907	24	0	11521.2	0.235786	1	24.0327	5.91e-05	89457.7	0.0114735	0.224743	24.0163	2.95e-05	75087	15753.2	0.209799	88671	108433	79859	80868	68434	64937	93575	64820	67262	62444	62928	50430	76021	92081	65217	75278	75078.6
4199	unkown5912	0.0065055	0.10907	18	6	13323.7	0.766187	1	20	5.99999	128407	0.031409	0.393925	19	6.01666	117856	10680.9	0.0906261	100478	122096	118445	105853	127641	130715	131303	123970	92829	101471	111147	114429	102612	126227	127369	128407	116562
4374	unkown789	0.0065055	0.10907	18	15	757859	0.887428	1	20	12	3.74244e+06	0.0355311	0.420591	19	13.6167	3.28886e+06	901077	0.273978	2923264	3500715	4490791	4204152	1976319	2442010	2370904	3383986	3507804	3746801	3964419	3750741	2577118	3329993	3458348	2854848	3.28014e+06
4468	unkown940	0.0065055	0.10907	24	21	86601.1	0.264892	1	23.52	17.9999	204908	0.0126892	0.235508	23.76	19.4868	142743	96598.7	0.676731	359993	252939	142440	84495	19085	28696	83427	107343	127733	67694	72831	133626	235126	283262	157872	143376	143746
4477	unkown957	0.0065055	0.10907	18	0	152143	0.972948	1	28	12	573378	0.0383729	0.431575	23	4.92857	559553	263352	0.470647	752932	648790	1119150	713894	235061	550468	410562	435195	611446	497165	594714	590186	30930	642555	535014	671657	564982
4492	unkown973	0.0065055	0.10907	24	0	153006	0.155468	1	24.5682	6.63e-05	1.2283e+06	0.00798639	0.185663	24.2841	3.28e-05	1.02147e+06	228926	0.224114	1469980	987367	1365006	1090859	865620	1124243	877621	937428	1017027	733993	759034	840481	1051136	1064373	1085148	1041161	1.0194e+06
72	FA 20:0 (arachidic acid)	0.00980952	0.132856	24	0	280247	0.0688364	1	20	6.63e-05	2.01909e+06	0.00560488	0.151365	22	3.65e-05	1.70708e+06	376210	0.220382	2461965	1713788	1940818	1959791	1584486	1968776	1911176	1629578	1095998	1317681	1401870	1283083	1752761	1916510	1788803	2058085	1.73657e+06
594	unkown1143	0.00980952	0.132856	18	0	126761	0.0620439	1	24.1644	17.9999	368440	0.00511505	0.142628	21.0822	18.3931	294239	117974	0.400945	504372	388894	432953	352572	223546	238077	184962	191636	274456	165872	163946	352963	347499	398482	331398	396384	309251
609	unkown1158	0.00980952	0.132856	24	21	690061	0.0261663	1	24.0327	17.9999	2.37446e+06	0.00237882	0.0909192	24.0163	19.501	1.9243e+06	753288	0.39146	2961418	2381231	2310742	2243533	1451934	1587727	1176970	1288327	1695193	1139475	1196491	1849519	2245183	2555250	2258474	2438939	1.92378e+06
634	unkown1184	0.00980952	0.132856	18	15	29323.4	0.209219	1	20	12	296694	0.0147538	0.261685	19	13.6167	257094	43763.3	0.170223	240195	221822	270228	271217	209610	232517	263570	213378	319692	284675	285102	297306	242650	220088	278993	255682	256670
910	unkown1532	0.00980952	0.132856	24	15	27929.3	0.220124	1	27.3065	12	134330	0.0154131	0.26763	25.6533	13.6534	109683	23795.5	0.216948	100408	70539	88610	50621	138856	97349	101024	63229	127933	117093	136878	155417	173450	111800	126127	107525	110429
1208	unkown1937	0.00980952	0.132856	18	15	62530.3	0.344006	1	20	12	597472	0.0225807	0.322211	19	13.6167	498288	109755	0.220263	488690	565286	404284	476493	405880	434828	462922	418892	641426	496262	519189	733013	515795	472381	441909	478356	497225
1525	unkown2349	0.00980952	0.132856	18	6	20576.1	0.404997	1	20	6	223382	0.0259357	0.349577	19	6.01667	205494	13677.7	0.0665603	200827	213075	192915	220745	225952	209350	232560	225664	132629	202162	190572	116322	217408	215470	254677	211057	203837
1626	unkown2482	0.00980952	0.132856	18	15	69777.8	0.675015	1	20	12	254252	0.0398448	0.439496	19	13.6167	149773	118592	0.791815	107159	209769	180120	98401	158831	77838	57599	54902	331137	169618	111718	404536	104057	162083	82489	67734	148624
1789	unkown2662	0.00980952	0.132856	18	12	39605.6	0.260056	1	20	12	410986	0.0177838	0.288648	19	12.0333	367468	50057.5	0.136223	345109	344746	326921	386232	319306	378416	380727	345578	435964	423276	382818	401884	343647	305279	312626	352342	361554
2523	unkown3448	0.00980952	0.132856	18	15	17952.4	0.508796	1	20	12	195987	0.0314441	0.393925	19	13.6167	172907	27822.7	0.160911	165312	164449	177759	187189	168057	158220	150174	146796	179820	190272	190210	223647	169608	176696	133402	180592	172638
2688	unkown3639	0.00980952	0.132856	24	0	54606	0.162061	1	27.1385	6.63e-05	244504	0.0118343	0.226156	25.5692	3.12e-05	133876	81713.8	0.610369	146719	188214	319480	323607	48763	106804	147198	61071	43759	47255	104754	103340	118516	85383	85107	156346	130395
2727	unkown3694	0.00980952	0.132856	18	0	113991	0.2981	1	20	17.9999	365489	0.0199862	0.308691	19	18.05	314822	99578.4	0.316301	500129	406663	567163	322033	123955	320513	192652	161206	318008	371500	262341	375207	340101	351542	421712	348603	336458
2799	unkown3791	0.00980952	0.132856	18	0	24298	0.331006	1	24.8451	17.9999	52015.4	0.0218525	0.315102	21.4225	18.4714	42771.5	23515.6	0.549795	71162	73189	95869	43980	9816	26023	34279	24585	57626	10954	39081	31816	63960	30436	76037	37629	45402.6
2875	unkown3879	0.00980952	0.132856	18	3	31551.1	0.205795	1	22.6735	6.63e-05	266859	0.0145457	0.261359	20.3368	1.69476	229100	58004.6	0.253185	340383	251269	277890	197894	190252	241343	223755	213839	199095	140541	182525	214162	240423	287980	277974	284832	235260
2881	unkown3884	0.00980952	0.132856	24	6	10377.5	0.165057	1	22.5575	6	75009.2	0.0120234	0.227091	23.2788	6.00576	62335.4	9995.26	0.160346	74735	58729	64522	61810	59948	91275	70643	78171	45861	66427	60096	56643	45453	49620	50408	59319	62103.8
2924	unkown3937	0.00980952	0.132856	24	3	8699.53	0.259159	1	23.2718	5.86e-05	70848.5	0.0177313	0.288648	23.6359	1.47727	63550.7	7082.96	0.111454	84401	62059	73429	63505	57307	80154	77501	63903	55778	57054	54535	55245	51166	61228	60455	59888	63600.5
2944	unkown3973	0.00980952	0.132856	24	0	16183.9	0.0819508	1	26.4865	6.63e-05	71864.1	0.00653251	0.159942	25.2432	3.16e-05	49537.4	18574.7	0.374964	68988	73220	73752	71497	48586	44435	47458	31575	47548	29988	23189	38237	25632	46718	47699	63617	48883.7
3219	unkown4499	0.00980952	0.132856	18	6	44436.4	0.974186	1	20	6	153557	0.0539984	0.523968	19	6.01667	115755	44718.2	0.386316	105233	48009	50769	86585	191545	165767	137250	119665	100573	56974	91663	66283	155435	153400	113004	123227	110336
3582	unkown5092	0.00980952	0.132856	24	3	91252.1	0.31781	1	25.8651	7.01e-05	508663	0.0211081	0.314183	24.9326	1.55832	400499	105218	0.262719	497832	479508	505211	552105	361722	396505	384555	435338	343768	336057	261011	319670	616893	337117	281604	277513	399151
4102	unkown5809	0.00980952	0.132856	18	3	23731.9	0.121766	1	20	6.63e-05	151345	0.00923331	0.19459	19	1.58336	137848	23359.9	0.169461	151379	157665	165788	130548	157058	131697	140358	151269	105582	113340	124099	114406	159109	154111	140011	172542	141810
4400	unkown833	0.00980952	0.132856	18	15	410760	0.433419	1	20	12	2.37688e+06	0.0274675	0.360844	19	13.6167	2.08622e+06	471978	0.226236	2198860	2384034	2523462	1815355	1518326	1836627	1545520	1886511	2498715	2422848	2086153	2499787	2047683	2166672	2042910	1832935	2.08165e+06
4472	unkown950	0.00980952	0.132856	18	0	536367	0.209895	1	20	17.9999	2.89899e+06	0.0147948	0.261685	19	18.05	2.39761e+06	571055	0.238177	3265833	2102045	3709439	2790861	1065563	2031497	1969523	1898530	2644791	2003692	2713331	2555897	3356249	2614881	2585436	3039410	2.52169e+06
606	unkown1154	0.0144977	0.16065	18	3	15206.9	0.68907	1	25.8651	8.06e-05	95816.5	0.0560054	0.535136	21.9326	1.82775	94781.6	36004.7	0.37987	114410	58780	110277	99799	127282	81682	91093	72725	77022	55060	71582	80975	134069	106441	135796	125326	96394.9
724	unkown1276	0.0144977	0.16065	24	21	138762	0.0757972	1	24.1644	17.9999	683455	0.00858611	0.188421	24.0822	19.5053	571707	142033	0.248437	748318	512175	645026	694402	379324	557811	502297	441232	500588	462645	394712	567011	624852	662272	699788	746913	571210
943	unkown1577	0.0144977	0.16065	24	0	106891	0.51577	1	24.8451	6.63e-05	412566	0.0440862	0.473468	24.4225	3.26e-05	239347	192696	0.805092	768085	351178	231578	299428	263857	166892	83372	68745	77841	148179	100294	92309	633696	209200	173270	120936	236804
1116	unkown1816	0.0144977	0.16065	18	12	13030	0.999453	1	20	12	160700	0.0758441	0.641826	19	12.0333	142741	23649.8	0.165683	132036	138230	138901	192529	141137	148188	139831	101841	159081	157325	170012	156382	136678	136757	82516	107717	139948
1316	unkown2075	0.0144977	0.16065	18	3	198980	0.168021	1	20	6.63e-05	4.30927e+06	0.0170939	0.283358	19	1.58336	4.15499e+06	246500	0.0593262	4587942	4219373	4298499	4131264	4340465	4284694	4090300	4225141	3723889	4062972	3855043	3971226	4377593	4375218	4132081	4473054	4.1968e+06
2675	unkown3617	0.0144977	0.16065	24	0	19737.1	0.408727	1	28	6.63e-05	199678	0.0363149	0.425564	26	3.08e-05	77663.9	73199.4	0.942515	85420	58242	394500	260553	16981	33043	36750	41253	29212	10797	42549	17721	55596	30433	36791	32756	73912.3
2692	unkown3643	0.0144977	0.16065	18	0	1.56118e+06	0.503184	1	26.4865	17.9999	8.99927e+06	0.0431907	0.467122	22.2432	18.6798	8.95946e+06	1.72849e+06	0.192923	10812291	10236072	14338776	10094496	5423164	8032420	8321917	7918491	7882452	8087229	9509709	8777080	8894244	7874807	8666321	10561731	9089450
2761	unkown3735	0.0144977	0.16065	18	15	212178	0.492331	1	20	12	1.39856e+06	0.0424147	0.462054	19	13.6167	1.22127e+06	288574	0.23629	1297659	1443571	1423029	972913	545148	1180471	1159337	925880	1334182	1273419	1515160	1471477	1278251	1100689	1264162	1310223	1.21847e+06
2779	unkown3756	0.0144977	0.16065	18	0	139525	0.607185	1	28	12	385579	0.0504637	0.512593	23	4.92857	383707	207717	0.541344	498406	565377	658651	513992	122473	293676	299446	318316	394415	324259	423502	400140	364677	272619	364714	393170	387990
2781	unkown376	0.0144977	0.16065	24	15	24459.5	0.047789	1	20	12	152644	0.00573299	0.152093	22	13.475	114186	47981.5	0.420203	104110	104253	69194	90534	84033	120284	111671	81246	141147	143774	154998	170658	92326	117424	102449	118236	112896
2823	unkown3818	0.0144977	0.16065	18	6	16943.2	0.631293	1	20	6	68471	0.052111	0.51515	19	6.01667	55214.6	13373.7	0.242213	36578	72870	43141	40618	58063	81299	70425	64097	38280	35317	57165	41292	61485	49330	57408	50135	53593.9
2831	unkown3826	0.0144977	0.16065	18	0	232593	0.625913	1	27.3065	12	914962	0.0517445	0.51515	22.6533	4.97755	931666	366946	0.39386	1139525	1406988	1429108	1023556	428762	731116	804738	875963	926283	803668	924709	1005187	833579	763550	899419	1072538	941793
2836	unkown3831	0.0144977	0.16065	24	0	14910.1	0.187919	1	24.1644	6.63e-05	124973	0.0188134	0.299818	24.0822	3.3e-05	110836	18699.8	0.168716	126266	126792	145164	101670	88646	112034	101024	105492	96320	90535	108439	96647	108892	121896	112624	130136	110786
2893	unkown3899	0.0144977	0.16065	18	0	223984	0.496762	1	26.0177	17.9999	1.13227e+06	0.0427319	0.464388	22.0088	18.6177	1.11294e+06	217009	0.194987	1329144	1473019	1705452	1131009	611191	1107285	973960	983370	1081812	927414	1151393	1100101	1071122	1042679	1231125	1184160	1.13151e+06
2997	unkown412	0.0144977	0.16065	18	0	42178.2	0.633585	1	20	17.9999	129648	0.0522669	0.51515	19	18.05	105548	44695.4	0.423458	274435	114715	154320	113458	29694	46119	72145	60466	95361	120620	168980	75250	206700	122350	88787	100757	115260
3013	unkown416	0.0144977	0.16065	18	0	33595.7	0.274414	1	27.1385	17.9999	51109.6	0.0259664	0.349577	22.5692	18.7693	62897.4	69715	1.10839	53455	120611	322980	204399	7114	36623	9389	29578	12282	18922	28950	25505	64197	15541	58026	66675	67140.4
3074	unkown4295	0.0144977	0.16065	24	3	15556.7	0.290158	1	23.9024	5.64e-05	142907	0.0272215	0.359269	23.9512	1.49698	118514	29428.4	0.248313	112610	106973	165975	186072	107016	120516	129833	132879	104740	84994	89049	96574	123366	106263	109955	119813	118539
3257	unkown4541	0.0144977	0.16065	18	0	13279.5	0.233574	1	24.7059	17.9999	87558.9	0.0226476	0.322211	21.3529	18.455	82088.5	10961.7	0.133535	100624	86292	98199	94495	89976	75989	64308	70061	79145	64316	86892	73057	82189	92440	79751	95856	83349.4
3293	unkown4584	0.0144977	0.16065	24	0	10359.1	0.364517	1	26.1721	6.63e-05	91997.1	0.0329919	0.404138	25.0861	3.18e-05	70186.8	18616.2	0.265238	79382	87045	134694	66868	51831	53835	67243	69612	56699	53102	54397	63625	78790	67940	64018	64569	69603.1
3670	unkown5226	0.0144977	0.16065	18	0	20415.8	0.293968	1	24.4321	17.9999	209573	0.0275234	0.360844	21.2161	18.4233	199062	19196.2	0.0964335	212034	214493	247205	208395	177367	210872	177494	175125	185784	182510	200235	192405	199180	225403	188156	225553	201388
3736	unkown5316	0.0144977	0.16065	18	12	30475.6	0.311891	1	20	12	147266	0.0289338	0.372833	19	12.0333	112195	40209.2	0.358389	120415	82690	87220	112053	101518	81485	86454	134008	158885	141863	128922	159394	71303	77288	58970	116644	107444
3837	unkown5457	0.0144977	0.16065	18	15	14435.6	0.949483	1	20	12	114478	0.0727581	0.631341	19	13.6167	101416	25545	0.251883	123662	111854	119381	111123	74940	79263	107511	66919	107901	111362	121954	116693	102395	98704	90994	74046	101169
4192	unkown5905	0.0144977	0.16065	24	6	12870.4	0.106205	1	20.2759	6.00001	81589.5	0.0115113	0.224743	22.1379	6.04276	64108.8	15146.4	0.236261	56662	67505	48169	76987	78330	86224	76054	85750	45463	58716	61716	60259	70067	43928	50648	45211	63230.6
4323	unkown689	0.0144977	0.16065	18	15	254760	0.616015	1	20	12	1.14856e+06	0.0510686	0.514082	19	13.6167	960316	289561	0.301526	773285	1019875	1194115	1163269	739099	664196	700710	828853	1285917	1207826	1057227	1043279	744617	1233815	783255	880846	957512
4440	unkown899	0.0144977	0.16065	24	0	89124.6	0.197047	1	26.9725	6.63e-05	416196	0.0195917	0.305739	25.4862	3.13e-05	257672	119427	0.463485	459919	550108	320986	333777	106299	197412	169232	315226	89789	124274	265164	202888	296511	267307	210045	135881	252801
4506	unkown995	0.0144977	0.16065	24	21	48932.5	0.190606	1	20.3695	17.9999	270893	0.0190431	0.30241	22.1848	19.5078	209512	55084.8	0.262919	303731	201116	289725	140592	41279	99237	170654	190116	219729	216415	231689	237909	332965	245812	265736	239060	214110
166	PC 33:1 Isomer A	0.0210199	0.197499	18	12	188849	0.270652	1	23.3952	12	3700521	0.035097	0.41875	20.6976	12.2074	3.45515e+06	335890	0.0972142	3385738	3587403	3084538	3041813	3802936	3453394	3426011	3488446	3856142	3461663	3718801	3765478	3567671	3169576	2999591	3013714	3.42643e+06
201	PC 40:6 Isomer A	0.0210199	0.197499	24	18	47276.5	0.0410415	1	20	12	193440	0.00694934	0.167602	22	14.85	140203	78197	0.557743	103524	111310	148580	121214	127931	94548	78391	48188	155758	179557	201737	236708	167654	173027	146815	159937	140930
498	unkown1044	0.0210199	0.197499	18	0	29936.4	0.799734	1	20	12	240017	0.0854932	0.688072	19	15.2	218843	51825.2	0.236814	240729	264743	299270	237290	102302	198120	218235	186559	234968	228768	279188	217145	218410	202672	226052	231090	224096
520	unkown1066	0.0210199	0.197499	18	15	115280	0.299344	1	20	12	971551	0.0381837	0.430629	19	13.6167	753117	236197	0.313626	695463	786327	801052	635812	637309	722626	627632	529677	1163038	789949	813960	1119258	803135	603673	605188	679172	750829
846	unkown1454	0.0210199	0.197499	18	15	92977.5	0.777079	1	20	12	457961	0.0835408	0.681186	19	13.6167	418685	96590.5	0.2307	488084	558764	504251	385429	306946	346337	290859	377231	482297	434669	398338	516540	398654	406439	399137	390020	417750
994	unkown1646	0.0210199	0.197499	18	15	41355.1	0.922662	1	20	12	203459	0.0958614	0.739128	19	13.6167	172982	52115.7	0.301278	161325	190301	181573	249834	134896	147669	132593	120576	200837	207587	226630	178783	194874	183725	96412	152018	172477
1570	unkown2417	0.0210199	0.197499	24	3	45266.1	0.238443	1	23.9024	6.41e-05	759900	0.0315553	0.394223	23.9512	1.49698	708555	59322.5	0.0837231	771177	792362	755067	720993	749481	734258	725798	678876	628175	624364	622759	752091	693896	730190	716114	642112	708607
1740	unkown2610	0.0210199	0.197499	18	6	21694.2	0.230561	1	20	6.00001	72530.5	0.0306751	0.390805	19	6.01667	57426	11966.3	0.208379	62027	36293	63080	71374	67577	89446	61949	71150	26180	25419	34211	17846	87819	81278	50436	49529	55975.9
1818	unkown2698	0.0210199	0.197499	18	12	32142.6	0.836601	1	20	12	183247	0.0886418	0.706316	19	12.0333	143788	50843.2	0.353599	121971	113659	111821	214221	148919	108097	164749	128064	190817	215401	174178	152592	53575	149328	65196	91918	137782
2133	unkown303	0.0210199	0.197499	24	9	78775.9	0.236526	1	23.9024	12	1.05904e+06	0.0313419	0.393925	23.9512	10.5031	988085	92421.7	0.0935362	927056	980369	776993	1020745	1041591	1073916	1035791	1006246	1095030	986182	1005975	1148971	953202	908230	964279	881701	987892
2255	unkown3157	0.0210199	0.197499	24	12	10816.6	0.213496	1	25.2722	12	168226	0.0287499	0.371524	24.6361	12.008	155402	14766.7	0.0950225	129617	124516	159705	146301	176960	157639	149785	153151	168035	171978	161912	170980	156869	151209	165404	147343	155713
2354	unkown3262	0.0210199	0.197499	24	3	14255.3	0.152511	1	22.1053	5.52e-05	170773	0.0216158	0.315102	23.0526	1.44082	154435	23593.3	0.152772	172623	171159	173492	165818	131333	154228	167587	169659	129579	140600	149468	120272	148829	149530	175725	158882	154924
2404	unkown3328	0.0210199	0.197499	18	3	15798	0.637838	1	26.9725	6.63e-05	740215	0.0712188	0.624897	22.4862	1.87388	747111	85119.5	0.113931	665004	752728	779936	763193	747787	761991	695322	660074	640671	585046	738771	846206	870097	865379	829683	791127	749563
2680	unkown3624	0.0210199	0.197499	18	3	53417.3	0.636017	1	28	6	355419	0.0710538	0.624664	23	4.38095	381288	16597.7	0.0435305	358458	350694	285929	348235	183307	418620	348418	471331	257247	250225	341200	249487	506043	391761	592504	743391	381053
2710	unkown3672	0.0210199	0.197499	24	15	149353	0.154763	1	21.7778	12	875944	0.0218873	0.315102	22.8889	13.4589	734390	152486	0.207636	586972	671357	534639	722015	720129	616415	573860	579481	744587	912701	1037024	809462	622464	806081	799459	970657	731706
2914	unkown3926	0.0210199	0.197499	24	12	159781	0.29407	1	23.7736	12	475665	0.0376209	0.429544	23.8868	12.0003	324162	220764	0.68103	135457	109054	236719	350099	306578	486184	237869	641760	360938	723672	562566	255484	222651	183923	176840	183745	323346
3613	unkown5150	0.0210199	0.197499	24	3	34727.4	0.155187	1	25.4179	6.63e-05	122929	0.0219384	0.315102	24.7089	1.54434	87935.6	32099.4	0.365033	166053	98600	149310	77753	105724	111850	102080	105629	33855	84924	80782	28914	57199	41762	93315	63877	87601.7
3646	unkown52	0.0210199	0.197499	18	15	252676	0.987913	1	20	12	3.10898e+06	0.101222	0.758323	19	13.6167	2.89942e+06	335643	0.115762	2926238	3280013	3185240	2827902	2671827	2868522	2635169	2590105	3052314	3043947	2919014	3420643	2842368	2650911	2545829	2878638	2.89617e+06
4175	unkown589	0.0210199	0.197499	18	6	138835	0.967065	1	20	6.00001	545947	0.0995193	0.750555	19	6.01667	455793	98845.3	0.216865	379406	240092	516985	346058	508394	609027	482842	583526	398463	227833	312178	290503	462671	682753	627668	432635	443815
3	CAR 14:1	0.0299489	0.245581	18	6	408772	0.98172	1	20	6	1.44894e+06	0.133092	0.872195	19	6.01667	1.08852e+06	460917	0.423435	747227	328400	638195	587608	1909839	1470496	1092838	1322585	1081904	830807	876466	630188	1278712	1408753	1229610	1089041	1.03267e+06
109	LPC 18:1	0.0299489	0.245581	24	3	3.66615e+06	0.843966	1	21.5648	6.63e-05	1.32277e+07	0.118238	0.824195	22.7824	1.42393	9.17852e+06	5.50373e+06	0.599631	6324056	7012972	12927481	26646291	6537662	14379702	12039925	9444614	5015294	1994961	3390800	6099805	5730685	6255705	4393524	21139982	9.33334e+06
578	unkown1127	0.0299489	0.245581	24	12	25420.1	0.123914	1	20	12	340368	0.0244799	0.338664	22	12.1	294969	47536.1	0.161156	245959	244610	301862	271217	312714	293418	279466	254906	361152	300591	362658	337070	301099	249362	278993	279552	292164
690	unkown1241	0.0299489	0.245581	18	6	33228.5	0.973451	1	20	5.99998	229118	0.132218	0.869244	19	6.01666	206118	24337.1	0.118074	234476	183441	178401	157878	226610	253326	212845	223689	205242	152107	181910	160487	272561	198185	210645	198902	203169
1034	unkown1698	0.0299489	0.245581	18	0	42521.2	0.280616	1	26.4865	6.63e-05	155316	0.0485678	0.505766	22.2432	2.78e-05	101543	32876.3	0.323767	215017	93393	143566	169288	117180	107886	67342	55934	69493	68463	69194	88495	125038	72030	71179	126768	103767
1081	unkown1773	0.0299489	0.245581	24	15	30999.7	0.21016	1	20	12	276661	0.0381933	0.430629	22	13.475	230355	59800	0.2596	211351	273455	161010	193222	195412	239474	213624	177046	249772	290032	290518	276323	201378	222140	236705	228484	228747
1643	unkown2503	0.0299489	0.245581	24	12	52009.5	0.235146	1	24.2975	12	509360	0.041943	0.458022	24.1488	12.0004	466632	61224.3	0.131205	445520	419760	362573	441585	502588	551314	476030	455447	547682	434801	522754	532203	426649	448487	494533	408974	466931
1814	unkown2694	0.0299489	0.245581	18	15	269988	0.745538	1	20	12	2.82922e+06	0.107217	0.782151	19	13.6167	2.50909e+06	403274	0.160725	2599290	2790107	2678983	2167548	2550565	2406360	1876734	2248214	2974956	2838586	2425379	3077949	2424395	2421127	2247954	2354801	2.50518e+06
2048	unkown2950	0.0299489	0.245581	24	15	16726.3	0.208976	1	20.3695	12	181983	0.0380136	0.430629	22.1848	13.4674	163425	22177.4	0.135704	144635	159166	129551	177128	143504	162269	139274	155694	192836	170080	185988	179028	165484	164852	182964	153310	162860
2230	unkown3134	0.0299489	0.245581	18	15	10617.6	0.535941	1	20	12	142415	0.082373	0.677069	19	13.6167	125304	18075.5	0.144254	110480	132662	124028	128686	107876	113524	117793	130212	150929	133234	151776	133722	131993	98867	110321	125956	125129
2401	unkown3325	0.0299489	0.245581	24	15	12578.4	0.314994	1	24.1644	12	76165.2	0.0534276	0.520428	24.0822	13.5053	64224.2	11855.4	0.184593	49920	42916	61755	53480	56668	66676	74250	31026	64527	79376	90481	70277	82407	73031	63199	67876	64241.6
2880	unkown3883	0.0299489	0.245581	18	15	17764.1	0.722176	1	20	12	197172	0.104546	0.768749	19	13.6167	180836	20894.1	0.115542	188675	211237	181640	144537	164478	180204	167274	150559	194210	201949	203577	188952	168234	185213	169480	189912	180633
2886	unkown3889	0.0299489	0.245581	18	0	237501	0.810324	1	20	17.9999	1.2989e+06	0.114512	0.814808	19	18.05	1.23745e+06	214425	0.17328	1631125	1552749	1850446	1257977	501593	1239569	1064050	1189229	1372283	1024896	1434423	1230662	1413610	949616	1384502	1447870	1.28404e+06
3262	unkown4548	0.0299489	0.245581	18	3	13108.9	0.176927	1	21.253	6.82e-05	69951.4	0.0330658	0.404138	19.6265	1.63557	57256.3	15357.8	0.268229	71873	63729	61280	82924	41723	65442	52130	66178	44900	30026	61203	39306	63352	67302	66146	72789	59393.9
3539	unkown500	0.0299489	0.245581	24	3	87623.6	0.151784	1	26.9725	6.63e-05	301522	0.0290636	0.373438	25.4862	1.59292	231583	53433.5	0.230731	170225	389960	360006	285899	231080	337889	320004	235203	160981	133857	225744	190168	197085	143875	140218	168547	230671
3617	unkown5157	0.0299489	0.245581	24	6	32776.2	0.221175	1	28	6.63e-05	313171	0.0398567	0.439496	26	3.25003	289394	23000.1	0.0794766	319037	317417	324242	291990	335368	279469	304886	332575	285629	237410	289904	312892	298879	256221	225259	225115	289768
4206	unkown5919	0.0299489	0.245581	18	3	14177.5	0.33818	1	20	6.63e-05	73934.5	0.056641	0.536729	19	1.58336	65357.6	16085.4	0.246114	77481	81047	75498	61712	63616	69977	50183	89374	55624	41622	47970	56088	68370	70425	91882	88501	68085.6
4300	unkown609	0.0299489	0.245581	24	0	215973	0.258451	1	24.8451	6.63e-05	1.02114e+06	0.0453685	0.48144	24.4225	3.26e-05	730469	298039	0.408011	583510	1051813	1323807	1125430	618678	753729	643711	653641	482723	510228	516111	384580	400481	551460	947087	1077582	726536
4485	unkown964	0.0299489	0.245581	24	21	95221.3	0.166153	1	20.464	17.9999	513193	0.031365	0.393925	22.232	19.504	422470	80990.2	0.191706	493336	298254	558598	476526	198720	354036	316951	320256	422575	358914	526191	487612	563759	437201	527894	523919	429046
58	DLCL 36:4|DLCL 18:2_18:2	0.0419656	0.292075	24	15	124628	0.500696	1	20	12	1.40243e+06	0.102174	0.759153	22	13.475	1.21905e+06	232524	0.190742	1148535	1372267	1009491	965318	1150190	1387829	1098000	920442	1420437	1187132	1383399	1618770	1177225	1215298	1180913	1169472	1.21279e+06
347	PI 34:3|PI 16:1_18:2	0.0419656	0.292075	18	15	4.70622e+06	0.599829	1	20	12	5.48852e+07	0.117856	0.824082	19	13.6167	5.15757e+07	4.94707e+06	0.0959188	52185802	53549295	48515950	55321948	51144568	47738331	45075780	45407253	56023832	47728974	57849214	57938783	51900698	55336032	47625577	51101929	5.15277e+07
490	unkown1032	0.0419656	0.292075	18	3	42798.5	0.882364	1	24.0327	6.63e-05	536170	0.159078	0.961101	21.0163	1.75139	463649	130797	0.282104	415147	385927	841169	502438	342449	315071	616219	376476	370883	330095	298380	498685	427183	503279	848718	508466	473787
658	unkown1206	0.0419656	0.292075	18	15	78483.5	0.863616	1	20	12	448558	0.156477	0.951956	19	13.6167	401948	86607.9	0.215471	435376	428391	573983	308830	238350	363005	361667	329990	496424	493212	356459	448136	389417	385565	382568	426373	401109
757	unkown1336	0.0419656	0.292075	18	0	352843	0.264666	1	25.7143	17.9999	1.72276e+06	0.0610899	0.56574	21.8571	18.5785	1.65793e+06	296222	0.17867	1931789	2131321	1967391	2178561	1125356	1655231	1458633	1552028	1705769	1217983	1433987	1715581	1596176	1626952	1525652	2142261	1.68529e+06
864	unkown1477	0.0419656	0.292075	18	15	160533	0.620757	1	20	12	888549	0.121075	0.832392	19	13.6167	855311	145972	0.170665	1006731	1090236	929807	916074	568422	728362	705028	770884	964613	704420	870044	1015120	898007	798774	855999	839837	853897
902	unkown1521	0.0419656	0.292075	24	3	33651.7	0.593878	1	21.8859	6.63e-05	117908	0.116936	0.821465	22.9429	1.43397	91853.5	32467.2	0.353467	77242	92209	135100	167081	84378	113981	107545	119582	73552	57505	46628	61451	62055	66553	52504	164583	92621.8
992	unkown1641	0.0419656	0.292075	18	6	59238.9	0.990705	1	20	6	304163	0.173796	1	19	6.01667	261696	52955.5	0.202355	216358	191052	179352	236578	325855	293536	319650	277611	209055	158485	292656	273036	303106	295324	259873	252933	255279
1377	unkown2152	0.0419656	0.292075	24	12	10854.3	0.266535	1	24.8451	12	55434.2	0.0614426	0.56784	24.4225	12.0036	45039.2	13195	0.292967	32515	42059	30766	24446	42762	45127	58985	53191	52857	46892	49752	72236	50040	33306	31620	57017	45223.2
1765	unkown2633	0.0419656	0.292075	24	12	13064.7	0.665865	1	23.2718	12	139038	0.127913	0.858464	23.6359	12.0028	125723	16147.7	0.128439	111452	135600	104025	103864	127724	148018	126001	115507	122491	152064	130007	151591	148368	106222	112420	113167	125533
2084	unkown2985	0.0419656	0.292075	18	12	28660.8	0.995496	1	28	12	530827	0.174435	1	23	12.5952	489175	57611.9	0.117773	433248	560050	568588	469936	496658	481529	461223	472020	582681	505416	490884	544327	467383	388498	459375	421149	487685
2130	unkown3027	0.0419656	0.292075	24	12	18963.9	0.344755	1	25.5652	12	283401	0.0757512	0.641826	24.7826	12.012	271281	18026.5	0.0664495	257789	255497	250296	243381	266463	290306	285925	286623	278779	254861	293596	306369	255995	264519	265656	291921	271748
2183	unkown3080	0.0419656	0.292075	18	15	26168.6	0.860363	1	20	12	296319	0.156024	0.9509	19	13.6167	271437	37277.6	0.137334	256323	317337	266259	283462	264174	239452	231866	237241	343929	269364	267080	304902	298172	234304	251299	272056	271076
2205	unkown3106	0.0419656	0.292075	18	0	110236	0.859963	1	27.4766	12	1.76286e+06	0.155968	0.9509	22.7383	4.9653	1.75245e+06	165387	0.0943748	1808404	1928798	1985532	1816669	1743067	1588048	1525676	1736838	1696184	1806496	1768923	1779820	1764174	1687190	1723414	1748552	1.75674e+06
2548	unkown3472	0.0419656	0.292075	24	0	50834.4	0.351694	1	24.5682	6.63e-05	729605	0.0769816	0.648928	24.2841	3.28e-05	681285	57722.1	0.0847252	716470	788607	672072	741274	712014	663161	632093	622211	630558	638411	649860	637050	647674	710638	648724	781423	680765
2651	unkown3589	0.0419656	0.292075	18	6	21275.4	0.136676	1	20.1831	6	101946	0.0353378	0.419404	19.0915	6.01968	84050.1	11262	0.133992	81583	78824	132720	90360	102366	91206	103989	110221	58680	54126	65194	45838	93444	50933	94807	68809	82693.8
2790	unkown3776	0.0419656	0.292075	24	12	32299.6	0.465193	1	24.1644	12	101648	0.0963652	0.739128	24.0822	12.0001	77815.5	36821.5	0.47319	60675	18453	34495	89920	92310	106300	84008	110078	103037	121147	137261	45147	90925	92258	30759	29863	77914.8
2900	unkown3908	0.0419656	0.292075	18	3	69081	0.565804	1	27.8233	6.63e-05	1.0914e+06	0.112558	0.808782	22.9117	1.90933	1.31697e+06	1.02919e+06	0.78148	1107331	739047	1622125	897094	838403	964492	835615	1039854	852140	957836	871257	649190	2854908	1472529	4600680	1073935	1.33603e+06
2904	unkown3913	0.0419656	0.292075	24	21	20001.6	0.701654	1	26.4865	6.63e-05	56156.6	0.133247	0.872195	25.2432	23.6656	60777.4	38383.3	0.631538	48492	44488	82656	48991	26717	32658	51345	35430	43854	44380	40042	16024	85074	80774	225543	35548	58876
2907	unkown3916	0.0419656	0.292075	18	3	28501.7	0.601827	1	26.8085	6.63e-05	678985	0.118165	0.824195	22.4043	1.86705	718082	483558	0.673402	551250	464109	1192795	507790	550293	440239	483035	561931	432063	580689	515148	365948	1367280	806292	2304934	605297	733068
2912	unkown3923	0.0419656	0.292075	24	9	11149.1	0.924939	1	24.1644	12	49568	0.164925	0.977413	24.0822	10.495	30790.6	26363.3	0.856213	30575	12221	10819	13400	16480	13428	110785	47987	11246	139783	30606	16637	6538	14616	10400	8612	30883.3
3193	unkown4459	0.0419656	0.292075	24	21	18679.8	0.187655	1	23.9024	6.63e-05	113760	0.0460222	0.487231	23.9512	22.4543	103070	17205.4	0.16693	126674	118069	92183	118114	87083	109746	86128	90474	88530	85581	94265	91663	130746	123641	97453	109340	103106
3210	unkown449	0.0419656	0.292075	24	15	51057.4	0.221344	1	20.5594	12	203138	0.0527507	0.516064	22.2797	13.4644	133772	84240.5	0.62973	117723	178555	23825	26782	76192	126254	150907	75533	190302	254285	214710	153253	149507	109335	111090	148943	131700
3268	unkown4556	0.0419656	0.292075	18	3	5796.51	0.432231	1	26.9725	6.63e-05	72895.2	0.0908701	0.709947	22.4862	1.87388	74528.2	23439.8	0.31451	86437	63351	69420	72373	64398	81236	71092	66029	43243	72073	52544	76355	99407	98602	84136	102559	75203.4
3407	unkown4794	0.0419656	0.292075	24	18	73502.3	0.371657	1	23.7736	17.9999	630761	0.0804903	0.668124	23.8868	18.0004	546640	75679.7	0.138445	614721	411644	541625	571167	366840	564784	469947	443298	473122	615124	646145	509312	723086	576033	598496	625431	546923
3497	unkown492	0.0419656	0.292075	24	15	1.22068e+06	0.328602	1	23.1496	12	8.49155e+06	0.0728636	0.631341	23.5748	13.4773	6.91686e+06	1.88044e+06	0.271864	7239319	5627321	5234254	3713150	4166156	7565218	6615039	7991644	9085981	7722629	9681130	7476463	8255648	5652891	7805206	6618718	6.90317e+06
3653	unkown5206	0.0419656	0.292075	24	0	5327.7	0.122433	1	20	6.63e-05	74921	0.0322208	0.400319	22	3.65e-05	68889.7	7927.2	0.115071	71380	71903	74941	81460	67335	74490	73286	71238	65645	61982	53841	54483	73108	80609	62539	73939	69511.2
3783	unkown5387	0.0419656	0.292075	24	21	13495.7	0.467555	1	20.8511	17.9999	103716	0.096755	0.739608	22.4255	19.4907	90677.4	15455.5	0.170445	90850	120305	103119	91951	76767	83569	94638	39339	100695	98567	87832	66125	107373	106430	91260	109803	91788.9
3982	unkown5644	0.0419656	0.292075	24	18	12592.9	0.269966	1	25.8651	17.9999	160660	0.0620886	0.569145	24.9326	18.0252	144612	14154.3	0.0978777	141397	143923	143189	139094	134016	137837	121197	133959	161923	126648	120845	160864	151437	159340	165173	166690	144221
4161	unkown5875	0.0419656	0.292075	18	0	14749.2	0.64035	1	27.3065	17.9999	116257	0.124062	0.838857	22.6533	18.7929	117833	11212.4	0.0951549	131189	130048	155085	122939	120905	116269	91864	106781	122303	107770	123798	101612	115007	108318	115040	126664	118474
4354	unkown751	0.0419656	0.292075	18	15	1.11022e+06	0.431069	1	20	12	4.07566e+06	0.0906746	0.709947	19	13.6167	3.66607e+06	1.14403e+06	0.31206	3600279	4387634	5506749	4070512	1530400	2499453	2634215	3024266	4284257	3802285	3173166	5042929	3350040	3502266	3948219	4123215	3.65499e+06
4389	unkown819	0.0419656	0.292075	18	3	34466.3	0.544611	1	24.4321	6.63e-05	300595	0.109214	0.791393	21.2161	1.76803	227286	156260	0.687507	202514	142695	303774	553401	150321	133641	170920	166446	110736	125951	157128	116608	122386	627386	470752	256301	238185
4462	unkown934	0.0419656	0.292075	18	0	69388	0.698153	1	20	12	327312	0.132728	0.871331	19	15.2	312189	93584	0.299767	455566	347412	414173	376150	131343	341596	197647	276738	361758	317326	298866	331297	336573	403606	268942	287807	321675
4465	unkown938	0.0419656	0.292075	18	15	285127	0.299021	1	20	12	613978	0.0674882	0.603238	19	13.6167	369400	318999	0.863559	16396	489229	577817	363063	37226	13411	338999	25484	708478	449698	646354	651384	452460	28387	599450	463136	366311

## Sheet: unique cycling AS in TS
ID	CycID	JTK_pvalue	JTK_BH.Q	JTK_period	JTK_adjphase	JTK_amplitude	LS_pvalue	LS_BH.Q	LS_period	LS_adjphase	LS_amplitude	meta2d_pvalue	meta2d_BH.Q	meta2d_period	meta2d_phase	meta2d_Base	meta2d_AMP	meta2d_rAMP	X0	X0.1	X0.2	X0.3	X6	X6.1	X6.2	X6.3	X12	X12.1	X12.2	X12.3	X18	X18.1	X18.2	X18.3	TS
3	CAR 14:1	0.0787266	0.130488	18	9	308510	0.0239408	0.16005	20	6	1705841	0.0137098	0.0318882	19	7.6	869266	626986	0.721282	471899	460556	311053	248720	1658006	1805525	1833430	1526403	453238	436201	667702	258124	684383	396889	416831	307273	746015
58	DLCL 36:4|DLCL 18:2_18:2	0.105571	0.167061	24	0	241822	0.493528	0.805302	20	6.63e-05	1.86174e+06	0.20604	0.332228	22	3.65e-05	1.71475e+06	287051	0.167401	1465674	2030685	2082079	1868537	1995615	1782365	1693777	1471860	1151460	1254371	1302495	1950172	1975168	1962515	1856318	1952991	1.73726e+06
72	FA 20:0 (arachidic acid)	0.475047	0.605045	18	9	202984	0.998918	1	20	6	2.08136e+06	0.828262	1	19	7.6	1.84177e+06	198476	0.107764	1942562	1567514	1321160	1332666	2698825	1907903	2093694	1625000	1536321	2021592	1682576	1641653	2105142	1421804	1603228	2342467	1.80276e+06
109	LPC 18:1	0.0579045	0.101142	24	6	1.6325e+06	0.0178165	0.16005	20	6	6.72224e+07	0.00812594	0.02067	22	6.05	2.11324e+07	4.3389e+07	2.0532	2686335	1889635	1593844	3237450	67277339	76529404	75336973	49745925	2734024	1907964	2097230	1567661	2183765	1328605	3789614	1149807	1.8441e+07
166	PC 33:1 Isomer A	0.139706	0.211861	24	18	224244	0.491271	0.802474	23.9024	18	4.04334e+06	0.252501	0.39541	23.9512	18	3.74574e+06	278546	0.0743634	3203661	4107255	3865262	3697250	3492819	3750464	3131947	3409019	4205956	3582742	3507171	3812037	3742494	4387956	4004805	4038117	3.74618e+06
201	PC 40:6 Isomer A	1	1	24	18	6707.61	1	1	24.8451	5.28e-05	198034	1	1	24.4225	21.3697	187598	7360.9	0.0392375	146195	141127	200684	304130	168122	278930	161071	138023	221868	91719	221528	177572	208727	188234	207053	144301	187455
261	PE 38:6	0.182589	0.265295	24	15	54101.3	0.340658	0.613565	28	17.9999	604195	0.234955	0.371806	26	16.4821	561540	3999.01	0.0071215	476659	488325	538478	533017	458405	634685	557405	525366	579954	615717	538064	620419	639859	593154	612790	570978	561455
303	PE-Cer 36:1;2O|PE-Cer 14:1;2O/22:0	0.475047	0.605045	18	6	907060	0.999994	1	20	6	2.35086e+07	0.828642	1	19	6.01667	2.28768e+07	791476	0.0345973	20482071	23483398	22567926	21166918	22953738	24595877	24238154	22246689	21793662	21749805	19970659	23604901	23151199	23313965	24816237	24359064	2.27809e+07
347	PI 34:3|PI 16:1_18:2	0.475047	0.605045	24	18	3.13929e+06	0.589165	0.92038	28	17.9999	4.82171e+07	0.636279	0.857288	26	18.1071	4.529e+07	230998	0.00510041	40386049	41474950	46089178	41576419	40544147	45450724	46969768	43133609	39845625	45630197	47699493	52774723	49204627	45790596	48006441	49866872	4.52777e+07
350	PI 36:1	1	1	18	12	27825	0.999973	1	23.3952	12	1.29622e+06	1	1	20.6976	12.2074	1.27033e+06	28312.7	0.0222877	1084252	1319394	1292781	1272166	1193944	1269222	1380903	1239542	1214441	1310150	1312883	1347389	1266296	1318352	1302011	1162812	1.26791e+06
460	unkown1001	0.475047	0.605045	24	18	28691.6	0.701318	1	21.5648	17.9999	282735	0.699346	0.924339	22.7824	18.0515	246421	36006.8	0.146119	229526	298770	167021	305460	174126	270524	127449	234870	260729	227456	241188	300798	311634	276746	290796	251765	248054
490	unkown1032	0.139706	0.211861	24	6	119447	0.91959	1	27.6489	6.09e-05	720692	0.392103	0.574338	25.8245	3.22808	510436	61823	0.121118	417772	416314	1641283	407403	409521	664357	537579	714670	328952	304291	453459	361846	332881	520430	358386	311362	511282
498	unkown1044	0.182589	0.265295	18	15	94592.1	0.238132	0.47747	20	12	242007	0.17981	0.294996	19	13.6167	186563	90687.4	0.486096	257184	241610	89139	200436	53050	158590	50109	100832	249707	206103	231464	280753	279193	125206	179087	268492	185685
520	unkown1066	0.0579045	0.101142	24	21	169656	0.353005	0.631517	25.1282	17.9999	1.06851e+06	0.0999593	0.175688	24.5641	19.5447	834874	206221	0.247008	679596	1121156	795779	831836	492124	802611	588576	710665	708125	606215	696615	973319	980237	1302484	1274069	717250	830041
573	unkown1122	0.235786	0.330145	24	9	21356	0.723122	1	20	6	100303	0.472122	0.671684	22	7.425	68235.2	27342.2	0.400706	88005	62724	28801	26928	94566	164643	91984	50020	76394	85415	54474	44064	101098	44869	17732	23330	65940.4
578	unkown1127	0.301037	0.407466	24	18	19746	0.78058	1	26.3284	17.9999	325782	0.575296	0.789739	25.1642	18.0386	297715	21980.8	0.0738316	267612	320263	285000	279899	226111	286506	265372	322689	286701	279240	278599	350477	361175	298354	350167	293434	296975
594	unkown1143	0.380147	0.498681	18	9	24426.3	0.614899	0.945192	20	5.99998	217232	0.57351	0.788095	19	7.59999	170366	38454.8	0.225719	139468	186307	156209	80995	144903	197119	283510	243398	179193	143458	165739	121367	205340	160337	94807	102751	162806
606	unkown1154	0.0579045	0.101142	24	6	48165.6	0.0568024	0.194961	20	6	193283	0.0220934	0.0475615	22	6.05	105238	78709.3	0.747916	63281	56880	111523	61390	201305	202897	205901	163028	60086	52748	59504	68550	90662	140878	41278	25782	100356
609	unkown1158	1	1	18	9	109587	0.999244	1	20	6.00001	1010174	1	1	19	7.60001	911248	110264	0.121003	932700	816446	831909	544855	1000066	1334729	970985	734916	1077167	1075322	833670	649227	1277404	873835	698570	581356	889572
611	unkown1162	0.235786	0.330145	24	9	38321.3	0.903851	1	20	6	259166	0.542576	0.751541	22	7.425	207569	42979.2	0.20706	194300	190029	178756	127451	221914	329855	286973	197924	240696	235721	189620	132584	314994	184014	139988	98572	203962
622	unkown1172	1	1	24	18	2139.71	1	1	28	6	112188	1	1	26	25.5357	111852	3038.76	0.0271676	155843	148888	89055	38196	88540	125879	140298	94034	151241	118118	113353	55922	181109	137138	104040	45102	111672
627	unkown1177	0.139706	0.211861	18	9	39297.1	0.154539	0.354386	20	6	170442	0.104399	0.182496	19	7.6	104003	49181	0.47288	86285	94807	7488	64067	152444	198398	152595	178330	96436	57249	83411	41446	143498	68255	33425	51228	94335.1
634	unkown1184	1	1	24	0	17492.4	0.957536	1	28	6	234046	0.999085	1	26	2.78572	242341	24549.2	0.1013	215402	284267	173245	234004	193487	266193	207734	268769	217851	223188	278599	187177	331733	249328	300266	248656	242494
658	unkown1206	0.719948	0.862179	24	21	62904	0.97453	1	24.2975	17.9999	490349	0.950245	1	24.1488	19.5099	424128	70209.5	0.165538	551090	611938	261123	372457	338888	442455	303783	368080	537900	256382	388825	384643	421090	480480	676803	383026	423685
690	unkown1241	0.0579045	0.101142	18	9	65399.2	0.0752934	0.228208	20	5.99999	282294	0.0280569	0.0584195	19	7.6	173964	81044.1	0.465868	131525	100076	58582	120133	295784	342102	249409	241881	140851	127180	109434	95913	201331	88058	109302	116952	158032
703	unkown1255	1	1	18	3	22370	0.999376	1	20	6	154692	1	1	19	4.43333	143326	22008.2	0.153553	207667	150958	149727	102530	130650	188563	172857	126699	159353	142148	92637	72144	254310	143944	119705	74638	143033
724	unkown1276	1	1	18	0	47038.9	0.983045	1	28	12	435030	0.999855	1	23	4.92857	446561	58077.5	0.130055	555534	651581	426021	466394	401627	513879	372456	398115	459268	415343	471084	394427	590717	321712	336572	389411	447759
757	unkown1336	1	1	24	6	13011.8	1	1	20	6	1.17415e+06	1	1	22	6.05	1.11309e+06	59000.8	0.053006	1211539	1013801	814525	1332403	829623	1713612	1121495	1031887	1190958	970060	1040389	1176000	1239214	914320	1153556	997579	1.10944e+06
761	unkown1342	0.0579045	0.101142	24	6	58898.3	0.197198	0.417424	20	6.00001	241737	0.0624888	0.116186	22	6.05	188343	26427	0.140313	205714	211607	238497	181388	242762	272023	210681	241481	139633	158889	111622	102018	280657	148827	155716	85747	186704
846	unkown1454	0.0579045	0.101142	24	21	67292.2	0.230619	0.466496	20	17.9999	408776	0.0709887	0.129829	22	19.525	352024	64794.3	0.184062	405623	406803	301284	486307	234830	351548	217132	278023	321590	304109	343682	442084	421679	379011	409227	425189	358008
864	unkown1477	0.719948	0.862179	24	21	39066.2	0.837477	1	20.2759	17.9999	720696	0.90799	1	22.1379	19.5118	667059	43571.9	0.0653193	771348	693950	494796	762161	537497	739253	443429	636525	692256	658889	709090	710732	744572	681553	777861	678798	670794
901	unkown1520	0.587657	0.724927	18	0	19080.9	0.999464	1	20	12	115876	0.899895	1	19	15.2	108922	23425.8	0.21507	153187	150372	86014	143364	72941	125951	58607	108227	107344	107857	135741	112561	115404	130222	95996	76953	111296
902	unkown1521	0.0579045	0.101142	24	6	31085.8	0.0821341	0.238984	20	6	134016	0.0301924	0.0623013	22	6.05	67339	60399.4	0.896946	35185	29756	39017	82399	75594	115059	182644	162765	50450	28695	29514	39892	47726	21014	69141	8627	63592.4
910	unkown1532	0.719948	0.862179	24	6	34977.4	0.539116	0.860981	20.1831	5.99998	131114	0.755467	0.975703	22.0915	6.0451	97943.2	17961	0.183382	157216	135553	88164	58917	176928	156954	67591	122984	61544	78421	74659	42601	130900	67654	41698	88253	96877.3
943	unkown1577	1	1	18	6	74071.9	1	1	20	6.00002	371570	1	1	19	6.01667	261664	134395	0.513615	110458	46172	187443	150258	174747	798652	169839	343040	374752	87478	96460	123799	881427	69471	88403	223649	245378
992	unkown1641	0.0579045	0.101142	24	6	52285.2	0.0219802	0.16005	20	6	467023	0.00975767	0.023969	22	6.05	259135	197373	0.761663	212199	155902	178820	169913	577600	408895	478821	402777	154084	170638	230897	164498	174858	165863	172385	132117	246892
994	unkown1646	1	1	18	12	24038.6	0.961508	1	20.3695	12	228592	0.999249	1	19.1848	12.0459	199056	25833.2	0.129778	221723	152332	141477	196249	165741	166793	206327	173879	200993	161750	241736	309889	133419	280878	205227	178702	196070
1023	unkown1687	0.0579045	0.101142	18	9	137849	0.0268991	0.16005	20	6	330566	0.0116267	0.0277149	19	7.6	126957	147445	1.16137	20628	18339	5668	14294	440649	290222	349115	242280	23722	7453	15927	28191	55560	23886	17789	13838	97972.6
1034	unkown1698	0.719948	0.862179	24	3	16273.4	0.984261	1	21.0501	6.63e-05	101713	0.952693	1	22.5251	1.40785	82341.8	26479.7	0.321583	96794	85804	207142	17113	86071	146596	85182	60043	65079	39536	62127	56128	47147	89243	106193	82425	83288.9
1035	unkown17	0.0787266	0.130488	18	15	288054	0.124041	0.305031	20	12	673139	0.0549683	0.103727	19	13.6167	504726	299975	0.594331	494429	627628	275647	818256	74685	222872	72729	296829	665185	507739	631114	888519	550881	530632	508244	863750	501821
1081	unkown1773	0.235786	0.330145	18	3	31016.9	0.903337	1	20	6.63e-05	332953	0.542388	0.751512	19	1.58336	314638	42200.4	0.134124	242503	414893	313563	360854	376226	338617	278265	289718	262732	239000	258909	346190	362092	374308	322289	368553	321794
1102	unkown18	0.0787266	0.130488	24	18	842010	0.0647425	0.210279	20	17.9999	2.52276e+06	0.0320044	0.0652429	22	18.15	1.86551e+06	721665	0.386846	1983624	2671460	797701	2655673	469678	997855	411892	967734	2329595	2216634	2315751	2868896	2136278	2126485	2814269	3014000	1.9236e+06
1116	unkown1816	0.301037	0.407466	18	9	34854	0.841222	1	25.1282	12	190700	0.601043	0.817215	21.5641	10.54	163023	33129.3	0.203218	158645	86752	87414	141579	144616	209716	176384	173722	166773	125049	189090	281887	97114	248304	137799	129433	159642
1134	unkown1835	0.475047	0.605045	24	21	36210.9	0.690356	1	23.52	18	219472	0.693581	0.918125	23.76	19.4868	184252	28977.6	0.157272	214602	241077	109418	179728	116522	186701	133685	152610	180502	132724	170339	257044	238441	209150	240905	189394	184553
1136	unkown1838	0.139706	0.211861	24	15	21910.8	0.463125	0.768966	24.7059	12	93481.5	0.241852	0.381516	24.3529	13.5246	67892.5	31014.9	0.456824	21590	37270	89260	13202	106499	33705	85424	38851	86039	113173	71897	102817	63991	67542	68957	89234	68090.7
1137	unkown1839	0.0579045	0.101142	18	9	42869.2	0.925254	1	20	6	286922	0.210376	0.338257	19	7.6	247660	35953	0.145171	213168	188556	169191	203392	346533	275155	286065	239936	172172	255062	260505	242888	258261	205273	238000	295328	240593
1208	unkown1937	0.0579045	0.101142	24	0	64001.6	0.472576	0.780131	20	6.74e-05	561149	0.125835	0.215131	22	3.7e-05	507114	81337.3	0.160392	489409	516392	689361	549435	425882	501835	566764	482334	407334	459156	398895	466905	440251	630233	643962	547714	513491
1209	unkown1938	1	1	24	0	19753.4	1	1	25.4179	4.47e-05	962408	1	1	24.7089	2.17e-05	959992	33587.7	0.0349875	1014052	871501	1081657	882422	908096	878099	1129535	886708	857138	962859	974815	954013	943931	887467	937628	1178445	959273
1316	unkown2075	0.0787266	0.130488	24	9	345690	0.533368	0.853615	24.0327	6.00002	4.51433e+06	0.175113	0.288233	24.0163	7.50103	4.24368e+06	336133	0.079208	4150466	4114890	3896692	3721438	4151783	4819880	4693375	4392299	4338386	4653796	4173918	4474197	4141281	3676612	3751535	4752052	4.24391e+06
1377	unkown2152	0.301037	0.407466	18	9	18248	0.873802	1	23.3952	5.99999	66760.2	0.614326	0.833516	20.6976	7.82848	52484.2	16617.9	0.316626	38303	44487	28681	30113	97398	74304	66321	29018	33864	44738	93983	54032	71747	14450	47073	33330	50115.1
1465	unkown2270	0.587657	0.724927	24	9	16900.9	0.747996	1	23.9024	6	82471.2	0.800874	1	23.9512	7.49697	66046.6	20063.4	0.303776	58432	58930	50193	54536	67516	50125	109394	102850	33174	64898	84871	121586	38829	60989	38803	60950	66004.8
1512	unkown2332	1	1	18	9	10531.6	0.999862	1	28	6.00001	88521.5	1	1	23	8.21429	81687.1	7257.15	0.0888408	60263	80693	85547	37352	77022	86481	84103	106480	76202	68483	64956	125647	81714	127495	46440	92832	81356.9
1525	unkown2349	1	1	18	15	6634.08	1	1	20	12	245270	1	1	19	13.6167	234378	12667.1	0.0540455	250365	208343	227677	246861	210989	240907	245768	205946	263589	313492	215252	188747	209205	224041	225336	271561	234255
1570	unkown2417	1	1	18	0	33502.4	0.981717	1	23.9024	6.63e-05	733354	0.999832	1	20.9512	2.91e-05	708437	27849.7	0.0393114	790157	686774	744081	712403	626935	774746	716567	662635	677014	665029	630362	782153	726193	742363	747056	707265	711983
1626	unkown2482	0.182589	0.265295	24	21	82880	0.571949	0.899404	23.7736	17.9999	217692	0.340366	0.508969	23.8868	19.4933	159351	85787.8	0.538358	115032	192423	318727	236609	65835	64697	133383	99014	76000	81998	100439	201365	142444	349699	319474	59152	159768
1643	unkown2503	0.139706	0.211861	24	15	20963.2	0.830054	1	26.3284	12	440136	0.365805	0.541267	25.1642	13.5985	409328	30711.2	0.0750284	425612	358100	386046	318941	399554	389996	399184	398841	348096	403219	531405	477826	399579	501565	416184	405821	409998
1740	unkown2610	0.0787266	0.130488	24	0	16723.8	0.0465192	0.178417	20	6.63e-05	60931.2	0.0242066	0.0512543	22	3.65e-05	44861.1	23683.2	0.527922	76760	56751	48565	61649	58893	45930	61892	67687	5108	12539	23179	6256	47760	34471	67710	72337	46717.9
1765	unkown2633	1	1	18	3	9414.95	0.995703	1	20	6	135514	0.999991	1	19	4.43333	129875	10952.2	0.0843293	139387	157308	113764	122606	115624	143070	157881	125483	136558	87261	112308	132918	126735	108531	150637	145590	129729
1789	unkown2662	0.380147	0.498681	24	15	10915.6	0.776208	1	22.5575	12	388038	0.65522	0.876867	23.2788	13.4665	367110	26221	0.0714255	358640	376060	296910	364384	363288	369597	389875	337077	389108	362652	403460	396932	374684	331614	375603	378845	366796
1814	unkown2694	0.235786	0.330145	24	0	262665	0.776304	1	23.7736	6.63e-05	2.79671e+06	0.493854	0.69429	23.8868	3.33e-05	2.61332e+06	354665	0.135715	2335462	2737389	3324654	2789350	2087568	2756949	2724306	2282277	2463209	2216528	2085543	2707066	2590527	3316690	3029668	2387156	2.61465e+06
1818	unkown2698	0.139706	0.211861	24	21	22887.5	0.635866	0.96753	25.2722	17.9999	185358	0.303901	0.461635	24.6361	19.5517	145265	34837.4	0.239819	121596	151670	178445	140975	108698	120454	138854	88515	153830	100513	132091	132492	281024	141756	112541	206113	144348
2048	unkown2950	0.0579045	0.101142	18	15	17778.4	0.257809	0.504215	20	12	159514	0.0776944	0.140724	19	13.6167	138288	24369.3	0.176221	149550	116648	126273	149375	131492	136059	110808	108665	161539	148676	166978	160864	118725	137019	131188	154976	138052
2084	unkown2985	0.182589	0.265295	18	0	29490.2	0.670584	1	20	17.9999	564558	0.379583	0.55971	19	18.05	524915	43274.9	0.0824416	527419	556437	666075	520814	481757	526471	484703	440700	559745	535723	474985	516023	522872	657493	576394	501475	534318
2130	unkown3027	0.0787266	0.130488	24	0	20764.9	0.419751	0.717138	21.253	6.29e-05	292377	0.145727	0.24496	22.6265	3.35e-05	268765	26610.5	0.0990104	315961	264506	328403	260639	259512	280761	264477	284883	229822	250560	239029	237093	273001	304298	301976	227142	270129
2133	unkown303	0.873774	1	24	15	83589.6	0.993493	1	25.1282	12	993238	0.99089	1	24.5641	13.5416	942228	42446.5	0.0450491	847455	799925	1098962	796775	831005	1037682	882023	849584	862245	997118	975361	1138228	937681	1186890	1096572	745159	942667
2183	unkown3080	1	1	24	0	15920.7	0.924179	1	25.1282	17.9999	315532	0.99705	1	24.5641	21.08	293484	18017.2	0.0613908	254066	277609	366465	283638	271765	287143	286841	258244	256628	312313	276347	295079	334175	316032	336400	275522	293017
2194	unkown3096	0.0787266	0.130488	24	9	45652.9	0.211911	0.440626	20	6.00002	498331	0.0849727	0.152437	22	7.42501	419130	61033.3	0.145619	414673	308914	402551	391178	456378	532023	443491	561433	443627	465985	363987	329672	383518	381205	379030	366454	414007
2205	unkown3106	0.139706	0.211861	18	15	93912.3	0.370037	0.653288	20	12	1.74199e+06	0.20484	0.330648	19	13.6167	1.61921e+06	143112	0.0883837	1563764	1670601	1622939	1521242	1341283	1493637	1565823	1631657	1629959	1858092	1774639	1705267	1695546	1539444	1511176	1760186	1.61783e+06
2230	unkown3134	1	1	24	0	6266.73	0.997453	1	24.4321	17.9999	191551	0.999997	1	24.2161	21.0284	182969	8182.97	0.0447232	184380	165995	218671	173762	185007	166533	184216	165719	152413	202068	170879	190350	186410	214912	191976	172908	182887
2255	unkown3157	0.105571	0.167061	18	3	4908.74	0.722742	1	28	6.63e-05	147184	0.272627	0.420215	23	1.91669	151533	18425.2	0.121592	146332	117659	160035	164711	143331	128084	155175	156261	152308	146753	133400	138404	153902	193179	174596	165296	151839
2354	unkown3262	0.139706	0.211861	18	9	18983.3	0.237608	0.47712	20	6.00002	165050	0.146237	0.245634	19	7.60001	140606	20162.4	0.143396	118350	133787	125439	116641	143305	172525	162081	182287	146893	148887	126334	102237	148835	117029	114675	126979	136643
2401	unkown3325	0.105571	0.167061	24	18	16751	0.214411	0.444187	20.6557	12	89864.2	0.108384	0.188658	22.3279	14.8587	72604.5	24344	0.335295	70754	50722	73157	61900	38415	54362	69533	63823	84244	99626	64385	111202	66815	84006	76132	94959	72752.2
2404	unkown3328	0.301037	0.407466	18	9	63241.7	0.754284	1	20	6	796824	0.563697	0.776504	19	7.6	709710	72980.5	0.102831	728465	707974	524049	578006	813724	698121	910285	765168	622499	629401	651457	794948	754672	576974	647738	722344	695364
2523	unkown3448	0.0787266	0.130488	18	15	33992.4	0.169469	0.3757	20	12	183928	0.0709359	0.129785	19	13.6167	164786	37626.2	0.228334	183198	184612	178468	148980	80291	131755	136987	134007	222009	149600	180071	184033	156542	205414	172955	181827	164422
2548	unkown3472	1	1	18	6	27444.8	1	1	20	5.99999	589035	1	1	19	6.01666	564762	28776.9	0.050954	550928	647364	496649	453888	509457	684784	606199	555699	515067	530776	547010	580067	579812	620843	541804	560049	561275
2651	unkown3589	0.139706	0.211861	18	9	43422.4	0.0431815	0.172956	20	6	171550	0.0368634	0.0734012	19	7.6	99227.3	54123.9	0.545453	85664	78656	28045	34620	153997	190216	183563	158423	92741	72526	56196	31600	44992	71235	77506	57424	88587.8
2661	unkown3600	1	1	18	3	6379.87	0.941649	1	24.0327	6.63e-05	23953	0.998263	1	21.0163	1.75139	18671	3279.47	0.175645	38174	34700	9301	13637	16333	35739	26077	11155	18196	11798	13268	12372	23125	12224	17064	9640	18925.2
2673	unkown3615	0.0579045	0.101142	18	0	39509.4	0.240941	0.481454	20	17.9999	167441	0.0735549	0.134033	19	18.05	134349	41553	0.309291	222236	128410	112893	247945	55708	116298	59369	83361	175229	150593	135482	136751	155132	170011	164619	180003	143378
2675	unkown3617	1	1	18	3	12319.7	0.996254	1	20	6.63e-05	45970.2	0.999993	1	19	1.58336	39533.4	9287.76	0.234934	82322	69587	14860	17112	55593	56319	37645	31499	38965	23362	33366	18696	64000	37088	47813	29510	41108.6
2680	unkown3624	0.0787266	0.130488	18	6	81062.7	0.968811	1	20	6	449942	0.272552	0.420215	19	6.01667	373882	74932.8	0.200418	416730	371707	190860	315623	296758	431486	304277	767247	198905	154629	234215	207899	556405	252172	481347	656566	364802
2687	unkown3638	0.301037	0.407466	18	6	116415	0.938382	1	20	6.00001	786168	0.639586	0.860285	19	6.01667	698251	72218.8	0.103428	869010	817454	312653	791304	576137	926204	772316	870014	648706	546049	555518	406146	914747	556446	722048	747238	689499
2688	unkown3639	1	1	18	6	23832.5	0.999997	1	23.0287	6.00001	167270	1	1	20.5144	6.09152	143600	24492.1	0.170558	63362	153489	98567	234269	106520	190960	116290	255309	49700	110077	118385	288754	37393	80142	131801	223152	141136
2692	unkown3643	0.0787266	0.130488	18	15	1.9815e+06	0.102073	0.271273	20	12	9.72115e+06	0.0467996	0.0901607	19	13.6167	8.94953e+06	2.02028e+06	0.225742	11584833	8437341	9213664	10376169	5314753	7606201	6412178	6632768	10528226	10053268	9138654	9164457	9885722	8957844	9053205	10520136	8.92996e+06
2703	unkown3657	0.0579045	0.101142	24	0	166249	0.423627	0.722204	24.7059	6.63e-05	923638	0.115483	0.199705	24.3529	3.27e-05	740665	204405	0.275975	1167393	988858	617583	920724	489379	843389	541609	630924	800435	602038	530423	490916	991899	649557	697576	851592	738393
2710	unkown3672	0.139706	0.211861	18	15	255300	0.74944	1	20	12	1.02318e+06	0.340975	0.509711	19	13.6167	786990	330294	0.419693	721687	713622	946846	968244	311783	452832	670077	716458	681304	843440	1231487	1336483	408123	626531	868957	1042785	783791
2712	unkown3675	0.105571	0.167061	18	0	187413	0.435906	0.737625	28	17.9999	329219	0.187697	0.306443	23	18.8928	380546	138597	0.364207	596436	541190	882183	456191	443220	346113	250697	125710	351297	505056	171245	196018	435087	265713	317843	298232	386389
2715	unkown3679	1	1	18	15	754292	0.998154	1	20	12	7.75952e+06	0.999998	1	19	13.6167	7.36799e+06	793157	0.107649	9368556	6780414	6407735	8132091	5351104	7974137	6065835	6780864	9437682	8370470	6921123	6308794	8512501	6113646	6498777	8741178	7.36031e+06
2717	unkown3680	0.235786	0.330145	24	0	286737	0.593891	0.924137	25.4179	6.63e-05	1.61733e+06	0.415318	0.60422	24.7089	3.22e-05	1.28946e+06	319825	0.248029	2060948	1819720	923329	1665335	812757	1368575	925667	1262624	1215196	1175937	1125024	822165	1670927	1060601	1287159	1325861	1.28261e+06
2722	unkown3689	0.0579045	0.101142	24	6	59132.7	0.309374	0.57207	22.6735	6.63e-05	115855	0.089968	0.159998	23.3368	2.91713	81766.2	54535.8	0.666972	108338	130391	61447	163246	54213	149039	153045	105429	46655	46647	28108	42301	20322	31016	31470	138393	81878.8
2727	unkown3694	1	1	18	15	15054.1	0.999806	1	20	17.9999	264632	1	1	19	16.4666	250410	20830.4	0.0831852	360505	239367	202457	245608	184325	235264	194054	287938	331555	254640	226011	243589	347348	188390	242050	280739	253990
2738	unkown3707	0.0787266	0.130488	24	21	39484.5	0.211476	0.439924	20	17.9999	335311	0.0848325	0.152307	22	19.525	296079	42008.2	0.141882	374282	343484	312927	263400	176635	280750	257751	203998	349974	337376	280131	277381	368670	292109	314254	366212	299958
2745	unkown3715	1	1	18	15	64501	0.987906	1	20	12	369646	0.999927	1	19	13.6167	341694	56038.5	0.164002	488564	423108	185717	338165	245628	376235	243662	250903	464605	355600	370971	287409	461478	295977	347701	322704	341152
2757	unkown3730	1	1	24	18	235928	0.998911	1	28	12	4413985	0.999999	1	26	15.3214	4.24919e+06	132477	0.031177	4692369	4278318	3035387	3968970	3664153	5123986	3798189	4182177	4505218	4096784	4230257	4823681	4675335	3850573	4235266	4834548	4.2497e+06
2761	unkown3735	1	1	24	18	104319	0.992679	1	27.4766	12	1.35324e+06	0.999973	1	25.7383	15.2723	1.27872e+06	76454.2	0.0597896	1441531	1250581	873696	1141155	1054933	1549328	1100871	1259342	1448426	1196926	1254406	1513216	1467686	1111115	1249632	1550480	1.27896e+06
2764	unkown3738	1	1	18	6	11117.5	0.999997	1	20	6	49624.2	1	1	19	6.01667	41513.4	10669.6	0.257016	29163	12241	35864	39545	42792	61493	60044	34168	60170	42090	20069	29668	79898	24034	35039	37250	40220.5
2779	unkown3756	0.105571	0.167061	24	21	77323.2	0.560959	0.887693	23.6461	17.9999	403577	0.226607	0.360876	23.8231	19.4899	338858	83058.3	0.245112	526187	406282	272277	334618	161390	392095	248999	257466	373967	317442	306851	219989	445968	339176	347557	481611	339492
2781	unkown376	0.235786	0.330145	24	0	12284.9	0.640802	0.970982	20	6.63e-05	113149	0.436637	0.631771	22	3.65e-05	100196	17403.5	0.173695	93313	110845	114504	133935	122383	93291	75203	117990	52666	97218	66624	107704	110752	123038	97687	107818	101561
2785	unkown377	1	1	18	3	16592.3	0.865994	1	20	6.63e-05	235095	0.990591	1	19	1.58336	222772	21819.1	0.0979437	201384	263838	219143	256014	253049	221683	213563	251902	145960	215918	178361	252318	238706	235388	223858	252478	226473
2790	unkown3776	0.182589	0.265295	18	9	46116.8	0.809524	1	20	5.99999	146063	0.430397	0.624547	19	7.6	102866	47088.3	0.457764	105120	15714	56338	40600	170235	125826	246749	41441	69173	91597	117536	128903	29936	167441	48459	42684	93609.5
2795	unkown3786	0.235786	0.330145	18	9	14885.7	0.729601	1	20	6	226556	0.474818	0.673778	19	7.6	199170	19570.2	0.0982586	225814	168951	169145	162352	179403	243274	246269	237276	213567	200946	173236	146742	177156	193569	187053	200414	195323
2799	unkown3791	0.139706	0.211861	24	18	12025.9	0.493537	0.805302	21.7778	12	35126.2	0.253349	0.396462	22.8889	14.8895	25528.7	15764.7	0.617527	19811	20625	4768	32496	6494	19809	13127	16184	61119	31456	40836	7094	43253	32451	30247	29289	25566.2
2823	unkown3818	0.0579045	0.101142	18	9	20237.4	0.223712	0.457101	20	6	72626.2	0.0692563	0.126918	19	7.6	52721.1	20717.3	0.392959	28339	37778	27487	44030	84730	89050	62045	54680	82343	58392	39400	25534	41032	37061	36027	30449	48648.6
2831	unkown3826	0.0579045	0.101142	24	21	166798	0.0876513	0.247376	20	17.9999	892619	0.0318906	0.0651093	22	19.525	772623	175143	0.226686	959822	999854	705018	1041832	388049	501653	429329	560718	965675	888983	815856	793461	974336	708425	813743	1073974	788796
2836	unkown3831	0.105571	0.167061	24	9	15140.9	0.280316	0.532979	22.9091	6	106201	0.133767	0.226886	23.4545	7.46916	92323.4	14300.5	0.154896	88472	78134	71535	101120	108207	93479	114199	108918	86038	103014	117473	78515	78561	82881	81166	80143	91990.9
2866	unkown3864	0.380147	0.498681	24	9	49145.5	0.767307	1	24.0327	12	229318	0.65107	0.873135	24.0163	10.499	153360	110354	0.719574	119251	81959	60125	80609	80778	539458	111144	171257	132305	322973	403449	58544	84191	62845	57762	88347	153437
2875	unkown3879	0.139706	0.211861	18	9	31806	0.621703	0.953445	20	6	159893	0.299088	0.454792	19	7.6	121559	34202.4	0.281365	133516	102740	59010	52350	147729	178488	177221	136133	150594	132560	95262	58978	156554	111627	76503	68102	114835
2880	unkown3883	1	1	18	0	4498.79	1	1	24.8451	6	187326	1	1	21.4225	2.58674	186468	174.055	0.000933434	224654	182296	133371	205876	174192	176458	202474	196181	215252	191098	164165	175379	169734	211886	184585	175779	186461
2881	unkown3884	1	1	24	12	5200.77	0.999753	1	23.9024	12	64155.5	1	1	23.9512	12.0001	59952.6	5496.3	0.0916774	70948	53705	55988	43011	42786	61660	81731	61180	70173	62220	58751	65478	48877	74281	58406	49907	59943.9
2884	unkown3887	1	1	18	6	17146.3	0.994284	1	20	6	96570.2	0.999984	1	19	6.01667	76996	19860.8	0.257946	106975	91422	48656	25005	100542	99894	78047	107798	112343	88871	58664	16626	111277	86800	37460	23049	74589.3
2886	unkown3889	0.719948	0.862179	24	21	120325	0.987394	1	23.52	17.9999	1.0699e+06	0.953466	1	23.76	19.4868	979888	127713	0.130334	1448130	1102641	613444	1079883	746150	1074845	705820	944190	1090128	840470	983285	790814	1313174	902583	892134	1171730	981214
2888	unkown3893	1	1	18	6	39554.1	1	1	20	6.00001	151444	1	1	19	6.01667	136298	15146.6	0.111128	312834	47987	112545	43478	179493	183194	124340	118749	31920	131716	268678	65727	65099	231692	26804	207147	134463
2893	unkown3899	1	1	18	15	104213	0.803066	1	20	17.9999	970685	0.979193	1	19	16.4666	899391	100586	0.111838	1130076	928486	705018	1043201	613006	871637	647028	975234	1089582	919126	924226	937519	1053866	892122	855145	1081606	916680
2900	unkown3908	1	1	18	6	562747	1	1	20	5.99999	2.24673e+06	1	1	19	6.01666	2.12528e+06	149989	0.0705738	4803787	668618	1772785	610016	2147759	2776048	2388912	1674212	685757	1653387	4461191	1205185	820715	3981793	501273	3562237	2.1071e+06
2904	unkown3913	1	1	24	21	28126.6	0.999941	1	20.0911	17.9999	144519	1	1	22.0456	19.5204	118171	24939.8	0.211048	260187	46673	172818	46170	65029	73275	108024	77792	28342	112866	264060	93404	44705	268884	48341	216148	120420
2907	unkown3916	1	1	24	21	230461	0.999996	1	21.4599	17.9999	1.72963e+06	1	1	22.7299	19.477	1.41366e+06	267520	0.189239	3203674	493299	1767450	474371	910286	1009058	1352091	820846	411169	1244206	3225262	1034170	504592	3371509	389213	2653211	1.42903e+06
2910	unkown3921	0.0787266	0.130488	18	0	27108.9	0.636169	0.967663	24.2975	17.9999	114146	0.200036	0.324053	21.1488	18.408	102554	19408.6	0.189253	123124	127499	117242	125884	56685	139525	79487	76827	101232	107670	84726	82954	141046	97296	94106	124137	104965
2912	unkown3923	0.719948	0.862179	24	12	12023.3	0.962616	1	23.3952	12	43828	0.947153	1	23.6976	12.0019	29476.3	19467.4	0.660443	13161	41081	14376	3084	8030	19904	63209	53465	101200	16595	29977	27540	13244	10649	10424	42624	29285.2
2914	unkown3926	0.235786	0.330145	24	9	70168.7	0.856108	1	28	6.00001	370466	0.52487	0.731234	26	7.66072	308254	66969.8	0.217255	475429	509475	175120	232663	257734	512569	336112	375449	352704	224604	548414	253961	260584	158965	150531	199403	313982
2916	unkown393	0.182589	0.265295	24	18	17081.2	0.529881	0.85011	24.9858	17.9999	305178	0.322722	0.486782	24.4929	18.0073	284349	19692.1	0.0692532	277958	281904	320375	249845	261143	283441	268541	249758	293146	308998	256119	272826	287830	303410	318557	310916	284048
2924	unkown3937	0.587657	0.724927	18	15	6427.6	0.836995	1	20	12	85898.2	0.840869	1	19	13.6167	81162.9	9690.71	0.119398	99667	84987	84205	70263	61978	79221	77516	64669	84578	101309	74572	83134	88858	73705	88638	79805	81069.1
2944	unkown3973	0.0579045	0.101142	24	18	11369.2	0.178733	0.38868	20	17.9999	50539.5	0.0576551	0.108163	22	18.15	41412.6	10052	0.242728	42058	43689	60571	30653	30720	30734	13379	31295	34552	54497	50559	50682	57254	50946	39954	54004	42221.7
2997	unkown412	0.182589	0.265295	24	21	51974.6	0.613893	0.944763	22.5575	17.9999	148179	0.357394	0.530212	23.2788	19.4722	100528	50116.2	0.498528	212328	189834	16395	71498	53560	71895	26946	26240	112594	58843	138767	62415	181714	64380	138998	207624	102127
3013	unkown416	0.235786	0.330145	24	6	18420.1	0.702359	1	25.4179	6.63e-05	39775	0.463391	0.662196	24.7089	3.08865	25505.3	14218.1	0.557457	62166	21308	13542	62084	15947	64350	8911	51824	11684	8853	26662	5696	36139	4213	6329	8877	25536.6
3017	unkown4165	0.139706	0.211861	18	6	969750	0.0266647	0.16005	20	6	2.12355e+06	0.024559	0.0519518	19	6.01667	761972	1.38918e+06	1.82313	38337	80693	67121	165154	1897256	2236456	2950415	1410074	115179	64935	75467	38944	105149	54417	187684	10825	593632
3074	unkown4295	0.105571	0.167061	18	6	89311.1	0.0200958	0.16005	20	6	246043	0.0151808	0.0347364	19	6.01667	144820	103741	0.716344	102145	91257	88664	90944	283714	254210	213829	232419	108189	88750	99047	83248	106520	92740	86045	94264	132249
3193	unkown4459	0.105571	0.167061	24	12	10180.7	0.332879	0.604139	22.9091	12	136045	0.152811	0.255156	23.4545	12.0065	123532	13192.9	0.106798	120211	92473	117574	118508	134377	114201	133433	113060	136502	145090	128086	134502	129805	114894	110412	129671	123300
3210	unkown449	0.139706	0.211861	18	15	91810	0.513853	0.8299	20	12	251802	0.260881	0.405351	19	13.6167	207390	94266.7	0.454537	328506	332304	96884	197367	86570	100612	89025	117546	346248	143157	215334	302471	161144	308072	307089	171312	206478
3219	unkown4499	0.0579045	0.101142	24	9	46001.5	0.0236369	0.16005	20	6	201432	0.0103937	0.0251883	22	7.425	103584	68734.9	0.663567	79206	72755	66660	38311	218932	203817	203750	179231	39740	105127	106241	34374	44423	58699	71871	41909	97815.4
3257	unkown4541	0.139706	0.211861	18	6	10298.7	0.918144	1	20	6	88214.5	0.391689	0.574103	19	6.01667	80123.8	7700.9	0.0961125	68023	67704	96015	73030	86752	67919	108366	89821	70760	54013	55532	77206	79355	92351	83219	96984	79190.6
3262	unkown4548	0.235786	0.330145	24	21	9013.49	0.381303	0.666799	23.7736	17.9999	66981.2	0.306489	0.464783	23.8868	19.4933	60566	9857.55	0.162757	58366	55940	76879	77802	50954	46433	63054	49418	48216	61783	60876	52178	70855	61120	76186	59764	60614
3268	unkown4556	0.301037	0.407466	18	0	9005.71	0.857738	1	24.0327	17.9999	74406.4	0.607823	0.825687	21.0163	18.3786	66545	9900.74	0.148783	73142	82163	90289	57775	71183	48537	74744	45522	50753	77070	52497	64047	69773	92891	54530	80432	67834.2
3293	unkown4584	1	1	18	6	6383.76	1	1	20	6	70102.2	1	1	19	6.01667	64323.8	6946.36	0.107991	58698	53515	63615	54973	42018	79788	64340	94263	54757	77302	44673	66841	63577	85004	64214	48134	63482
3407	unkown4794	1	1	18	0	83744.8	0.985292	1	27.1385	6.63e-05	700112	0.999891	1	22.5692	2.76e-05	628734	39374.3	0.0626248	758189	602689	702378	737195	472482	744141	769365	463296	545227	693984	561321	575812	675789	548906	616320	626454	630847
3497	unkown492	0.719948	0.862179	18	9	1.61879e+06	0.833385	1	26.6465	6	6.92e+06	0.906492	1	22.3233	8.09408	6.0512e+06	1.22032e+06	0.201665	5528008	5412818	1553279	4119569	5264025	9482773	4753824	8179388	7745451	6676773	7040631	5363644	5487919	4186247	6089307	8458430	5.95888e+06
3511	unkown4935	0.182589	0.265295	24	15	21049.5	0.761396	1	28	17.9999	98052.2	0.41333	0.601911	26	16.4821	82253.7	3504.21	0.0426025	52821	21988	74527	81432	85434	84451	41660	99733	98896	44304	105286	134507	109293	119712	69405	93799	82328
3539	unkown500	0.105571	0.167061	24	6	87385.5	0.159771	0.361579	20	6.00001	313698	0.0857254	0.153482	22	6.05001	174029	116884	0.671632	226482	201138	41019	110330	196176	421324	340033	297261	155666	82620	43115	93215	208353	41489	183860	26381	166779
3568	unkown5070	1	1	18	9	35543.6	0.999852	1	20.7529	12	417599	1	1	19.3765	10.4462	373830	39011.9	0.104357	181272	477491	361976	308420	412042	477981	325255	244152	601743	410925	282722	375005	371906	392887	202732	440013	366658
3582	unkown5092	0.380147	0.498681	18	0	79121.7	0.840276	1	20	17.9999	495609	0.683967	0.906996	19	18.05	447610	66031.2	0.14752	633004	374191	453214	640659	335234	466845	328262	420736	506619	498987	292628	458502	470631	528153	539748	443905	461957
3586	unkown51	0.587657	0.724927	18	3	11376.6	0.890458	1	28	6	262266	0.862179	1	23	4.38095	267209	2871.3	0.0107455	230009	262512	264452	272995	219056	277607	280048	272351	247513	249160	240435	263253	314366	322177	315628	243125	267168
3613	unkown5150	1	1	18	12	9292.44	0.999886	1	20	12	103182	1	1	19	12.0333	90199.8	15425.6	0.171016	107441	103731	100440	23772	74480	101642	73276	108167	88923	108841	99031	115934	49903	132837	32375	93248	88377.6
3617	unkown5157	0.182589	0.265295	18	6	39581.5	0.843539	1	20	6.00001	181510	0.442142	0.638304	19	6.01667	146860	35636.7	0.242657	116127	104782	151167	136097	165815	200984	165619	193623	95740	194208	66346	119450	134958	193856	141821	100074	142542
3646	unkown52	1	1	18	3	107775	0.993392	1	28	6	2909089	0.999978	1	23	4.38095	2.92674e+06	44331.1	0.015147	2559217	2841347	2952548	3040516	2551957	2992486	3105618	2986295	2716448	2755572	2660013	3101993	3078099	3300525	3404705	2770396	2.92611e+06
3653	unkown5206	0.380147	0.498681	18	6	13021.7	0.998241	1	20	6	78698.2	0.747177	0.966557	19	6.01667	68645.1	10896.2	0.158732	65219	43945	61995	71317	72838	86836	86267	68852	47537	70135	38169	78182	75084	95759	67496	47564	67324.7
3670	unkown5226	0.380147	0.498681	24	3	12670.3	0.981997	1	21.5648	6.63e-05	203445	0.741143	0.964146	22.7824	1.42393	189117	18397.3	0.0972799	204465	241215	181686	186414	162320	179255	268756	182387	168804	191453	157548	164357	181619	155342	178861	229669	189634
3700	unkown5264	1	1	18	12	36259.7	0.992808	1	20	12	306914	0.999974	1	19	12.0333	272080	36711.3	0.134928	277366	202229	301898	243758	300947	302792	244440	175462	229656	353624	273573	370801	226519	329153	263312	188356	267743
3736	unkown5316	0.301037	0.407466	24	21	27437.2	0.652748	0.983264	23.6461	17.9999	156457	0.516226	0.721469	23.8231	19.4899	127585	31736.8	0.24875	179612	118794	152652	111501	87954	142661	84217	71332	147355	129609	136727	56993	168345	145512	103911	208059	127827
3783	unkown5387	0.380147	0.498681	18	0	14742.1	0.981104	1	20	12	82889.5	0.740809	0.964146	19	15.2	72377.7	22635.6	0.312743	102339	103389	70158	84446	47273	47584	71122	49047	88940	76920	86155	79543	109891	86332	72680	18933	74672
3837	unkown5457	1	1	18	12	12137.5	0.999954	1	22.4427	12	78519	1	1	20.2214	12.1466	69830.5	7366.89	0.105497	57423	72980	80817	34008	80561	71824	86695	21380	25788	104654	97854	85780	54341	73910	73302	84608	69120.3
3982	unkown5644	1	1	18	6	9236.23	0.998531	1	20.464	6.00001	136008	0.999999	1	19.232	6.02473	125938	9522.75	0.0756146	119160	127355	99121	149672	136020	158004	146047	103961	129868	107625	121434	127521	131531	145032	80142	114356	124803
3993	unkown5660	1	1	18	9	7339.77	0.999883	1	28	17.9999	105364	1	1	23	13.1428	98499	462.033	0.00469074	88224	87852	98150	91595	88621	109895	108804	80119	73953	108256	106825	112381	90015	128156	75304	127981	98508.2
4102	unkown5809	0.139706	0.211861	18	6	49367.4	0.0235888	0.16005	20	6	185048	0.02213	0.0476174	19	6.01667	127371	58677.3	0.460681	108829	100291	94223	94544	163951	203835	202381	170024	95528	110986	92404	95603	82875	96210	108361	104118	120260
4161	unkown5875	0.873774	1	24	9	7991.01	0.999936	1	24.4321	12	121272	0.991668	1	24.2161	10.4875	113134	8276.33	0.0731552	113950	78438	132493	121097	114226	137902	76887	132074	124601	133103	102655	124727	104491	108024	93337	113363	113210
4175	unkown589	0.139706	0.211861	18	6	587288	0.0223156	0.16005	20	6	1.10819e+06	0.0211085	0.0458277	19	6.01667	411100	708565	1.72358	16582	14990	203931	61608	846954	1474285	998677	1112826	78616	48852	41222	41936	69725	129197	7731	56640	325236
4192	unkown5905	0.182589	0.265295	24	6	10786.2	0.266134	0.514881	20	6.00001	82207.8	0.195552	0.317701	22	6.05	64879.9	15120.7	0.233057	74928	67948	50457	46786	84290	95156	80874	68511	51789	47670	63500	60422	46552	45189	69114	69886	63942
4199	unkown5912	0.235786	0.330145	24	6	14688	0.530612	0.850444	20	6	141690	0.385161	0.566267	22	6.05	120402	19818.7	0.164605	139488	119426	125280	77337	140029	144178	161638	120915	103497	125722	109700	113049	128513	89710	86378	121898	119172
4206	unkown5919	0.475047	0.605045	18	6	12061.8	0.987583	1	20	6	70181.2	0.824217	1	19	6.01667	59182.2	11980.3	0.202431	54914	60421	71858	16286	69401	72259	76357	62708	50006	69635	47536	42061	47014	44232	71210	67789	57730.4
4282	unkown601	0.0787266	0.130488	24	18	2.59976e+06	0.0795292	0.23506	20	17.9999	9.6311e+06	0.038026	0.0754497	22	18.15	6.91213e+06	2.87658e+06	0.416164	7587396	9658240	3262715	10282236	1973238	3551130	1918949	3737515	8106755	6754991	8844290	10096597	8853043	8074077	8912401	12684886	7.14365e+06
4300	unkown609	0.719948	0.862179	24	0	81806.4	0.958899	1	24.0327	17.9999	905485	0.946167	1	24.0163	21.002	823315	105812	0.128519	879808	806550	1278315	597483	584348	876696	760510	740083	825568	665018	803486	731953	854815	1130067	868864	768198	823235
4323	unkown689	0.105571	0.167061	18	15	600016	0.0216156	0.16005	20	12	1.37707e+06	0.0161625	0.036561	19	13.6167	1.14511e+06	556117	0.485647	1403816	1279941	1222450	1526431	343161	600015	461733	434172	1194493	1375281	1457158	1481361	1277415	1456426	1276172	1445522	1.13972e+06
4354	unkown751	0.105571	0.167061	24	18	994209	0.402151	0.695438	20.0911	12	3.98645e+06	0.176585	0.290338	22.0456	14.8508	2.94226e+06	1.61345e+06	0.548369	2010961	2497941	1700000	4089359	1529449	1632039	1539629	2582281	2995791	3088467	3655036	6206499	2429624	2814149	3504994	5027072	2.95646e+06
4367	unkown778	0.0787266	0.130488	18	0	425658	0.520663	0.838639	23.9024	17.9999	3.38473e+06	0.17193	0.283626	20.9512	18.3644	3.00577e+06	437350	0.145503	3498484	4119249	2346817	3568261	2516608	3229006	2282954	2724401	2893933	2751468	2363048	3190998	3707152	3055135	3338812	3437823	3.06401e+06
4374	unkown789	0.0579045	0.101142	18	0	1.01019e+06	0.0981074	0.264474	20	17.9999	4.39243e+06	0.0350546	0.0705158	19	18.05	3.60859e+06	1.04026e+06	0.288274	4595142	5227405	3144080	5816664	1582789	1954761	1851419	2229943	3768595	3825475	4728821	5058992	4621974	3575458	4233444	5138861	3.83461e+06
4389	unkown819	1	1	24	12	33380	0.999719	1	28	17.9999	207397	1	1	26	14.8571	263740	18604.2	0.0705402	168256	77222	1598915	107764	92543	250989	181324	152967	192369	148739	277221	146091	93436	568023	70573	97558	263999
4400	unkown833	0.0787266	0.130488	18	15	782908	0.0579026	0.196939	20	12	2.43141e+06	0.0291322	0.0604074	19	13.6167	2.09234e+06	726549	0.347243	2699106	2170414	1758468	2715836	1241289	1436133	1122756	1186262	2350668	2690388	2148364	2536202	2082855	2459009	2273593	2493496	2.0853e+06
4416	unkown866	0.0579045	0.101142	18	15	284638	0.25547	0.501379	20	17.9999	1.17812e+06	0.0771242	0.139914	19	16.4666	945957	282442	0.298578	1139529	1114952	913428	1050415	795335	597181	582289	362694	992274	1097044	1133702	1420724	930287	807009	1116968	1858219	994503
4430	unkown882	0.235786	0.330145	18	0	52226.6	0.84885	1	20	12	229047	0.522125	0.728358	19	15.2	185808	79766.7	0.429297	301548	235297	170861	238919	97079	132693	81301	155335	217262	295767	175549	227611	154755	231997	70426	315887	193893
4436	unkown893	1	1	18	12	55294.7	0.989029	1	24.9858	12	524321	0.99994	1	21.4929	12.3255	475416	48013.9	0.100993	502498	466120	239685	442566	325890	651908	368750	533592	457812	510187	531342	597944	553280	476790	374909	522951	472264
4440	unkown899	0.587657	0.724927	18	15	56171.1	0.999909	1	20	12	223250	0.900034	1	19	13.6167	180813	75369.5	0.416837	386672	191730	93659	209520	182449	120150	102135	107252	199659	329385	188364	175593	128599	140781	100712	224671	180083
4451	unkown916	1	1	18	15	237976	0.99877	1	20	12	2268553	0.999999	1	19	13.6167	2.09253e+06	214573	0.102542	2437505	2465573	995041	2231586	1702019	2458562	1439600	1914087	2119954	2201628	2105686	2646944	2718496	1719488	2006113	2285005	2.09046e+06
4455	unkown925	0.380147	0.498681	24	18	608640	0.557838	0.884616	20	12	3.13473e+06	0.540942	0.750199	22	14.85	2.67534e+06	903797	0.337825	2869117	3154659	1245681	3141731	1654638	2859039	1490027	1981126	2923419	2929854	2965029	3720633	3797786	2171119	2853749	3182384	2.68375e+06
4460	unkown932	1	1	18	9	45057.6	0.980587	1	23.9024	6	346008	0.99981	1	20.9512	7.8674	314774	42131.8	0.133848	230839	328718	240573	324169	232298	386679	371405	393650	199704	285330	439070	411826	181113	291526	304529	325394	309176
4462	unkown934	0.301037	0.407466	18	15	87417.1	0.549662	0.874418	20	12	324524	0.463142	0.662051	19	13.6167	292587	98328.2	0.336064	347412	294329	209721	550991	121026	199437	125891	243453	330252	322338	336902	308602	395707	228679	279810	371613	291635
4463	unkown936	0.139706	0.211861	24	21	604152	0.271141	0.52147	20	12	4824626	0.161874	0.268698	22	16.225	4.16151e+06	1.55842e+06	0.374483	5371716	4735735	2528756	5392997	2557112	3493799	2043115	2991027	4822273	4678411	4604498	5193322	5693983	3497843	4126279	5952451	4.23021e+06
4464	unkown937	0.301037	0.407466	24	18	164144	0.567489	0.894886	20.0911	12	1.0931e+06	0.472711	0.67192	22.0456	14.8508	910128	252009	0.276894	877497	982361	470583	1011333	556714	976024	625702	821168	949573	1110472	1106565	1205800	1089747	649401	957265	1207319	912345
4465	unkown938	0.475047	0.605045	24	18	118562	0.721143	1	28	17.9999	488427	0.709566	0.934894	26	18.1071	299152	78942	0.263886	361403	415579	12736	16601	104473	427687	61331	308947	11470	309150	461577	274620	474143	491513	414916	573140	294955
4468	unkown940	0.873774	1	18	15	11966	1	1	20	12	91487.8	0.991675	1	19	13.6167	74664.5	25035	0.335299	82755	96925	61914	106586	12108	19249	86308	134561	96577	73928	69808	125638	88366	32785	45160	58085	74422.1
4470	unkown949	0.380147	0.498681	24	18	304157	0.689287	1	20.0911	12	2.48597e+06	0.612967	0.831923	22.0456	14.8508	2.10479e+06	524727	0.249301	2311287	1998479	999199	2501649	1457284	2254240	1374990	1966869	2300246	2359523	2395064	2889033	2611388	1707213	2109851	2514150	2.1094e+06
4472	unkown950	0.235786	0.330145	24	15	318250	0.720494	1	27.3065	12	2.00383e+06	0.471025	0.670768	25.6533	13.6534	1.74883e+06	217454	0.124342	1698170	1744962	738020	1504707	1346926	2232398	1096896	1706277	1922992	1779696	2001760	2310858	2699776	1459951	2023240	1823645	1.75564e+06
4477	unkown957	0.475047	0.605045	24	18	110179	0.66394	0.994539	20.7529	12	495519	0.679348	0.901665	22.3765	14.8606	396524	145478	0.366884	364744	391124	130474	503438	202180	440016	252605	296163	464706	458118	421727	637524	557392	258757	388891	589693	397347
4482	unkown961	0.873774	1	24	0	15446.4	0.995403	1	20	6	147625	0.991124	1	22	3.3	80999.9	85046.3	1.04996	81315	108802	16151	79184	54933	59195	11138	465235	50405	54785	33161	29908	112332	64881	22591	59223	81452.4
4485	unkown964	1	1	18	12	64691.1	0.93795	1	24.1644	17.9999	340076	0.998034	1	21.0822	14.8794	287425	48128.4	0.167447	306101	345986	48976	251007	167042	420750	102212	262798	326625	257106	349161	419505	451357	222133	387498	299317	288598
4492	unkown973	1	1	24	0	88707.6	0.986614	1	25.8651	17.9999	1.07613e+06	0.99991	1	24.9326	21.1418	937721	100367	0.107033	1008654	1178026	839831	684294	725272	866703	876518	871369	1192859	889887	726463	770784	1530445	1106493	932281	735287	933448
4500	unkown989	0.0787266	0.130488	24	9	1.13377e+06	0.259286	0.506663	20	6	4.25126e+06	0.0998507	0.175566	22	7.425	2.66481e+06	1.3396e+06	0.502701	1416775	3240936	784785	2139456	2147043	4855550	5699348	4303102	2844412	4137569	1636515	1362004	1747131	930987	2265743	1326833	2.55239e+06
4506	unkown995	0.587657	0.724927	24	15	53860.7	0.796405	1	27.6489	12	196776	0.823356	1	25.8245	13.6742	156223	49545.7	0.317147	138861	93701	13818	104792	116479	288207	84289	184887	208569	150631	184427	243478	273144	51589	216611	173575	157941

## Sheet: unique cycling in TS
ID	CycID	JTK_pvalue	JTK_BH.Q	JTK_period	JTK_adjphase	JTK_amplitude	LS_pvalue	LS_BH.Q	LS_period	LS_adjphase	LS_amplitude	meta2d_pvalue	meta2d_BH.Q	meta2d_period	meta2d_phase	meta2d_Base	meta2d_AMP	meta2d_rAMP	X0	X0.1	X0.2	X0.3	X6	X6.1	X6.2	X6.3	X12	X12.1	X12.2	X12.3	X18	X18.1	X18.2	X18.3	TS
33	Cer d32:1	2.22e-07	1.93e-05	24	12	121424	0.0125412	0.16005	25.1282	12	677958	5.76e-08	1.14e-05	24.5641	12.0063	565621	146058	0.258227	423306	447878	415250	400645	635479	606156	657389	609654	673257	664008	680551	694014	552227	593576	488087	552045	568345
155	PC 30:1	2.22e-07	1.93e-05	24	12	3.4643e+07	0.012319	0.16005	22.6735	12	1.13151e+08	5.67e-08	1.14e-05	23.3368	12.0097	7.55088e+07	4.50198e+07	0.596219	49241203	48623930	41768066	35521479	92915293	95994655	70870908	73430425	103541787	114975604	117785574	116299348	58383998	61946322	52310146	59218945	7.45517e+07
332	PI 28:0|PI 14:0_14:0	2.22e-07	1.93e-05	18	9	3.45449e+06	0.0120853	0.16005	22.7907	5.99999	7.80766e+06	5.56e-08	1.14e-05	20.3953	7.78353	4.48889e+06	3.80099e+06	0.846755	969347	1201556	1030404	833458	7285352	8455935	7977501	7511865	4687990	5728248	4985515	5845318	1660075	1387718	1482518	1434660	3.90484e+06
370	PS 32:1|PS 16:0_16:1	2.22e-07	1.93e-05	24	15	415719	0.012038	0.16005	21.8859	12	2.52867e+06	5.54e-08	1.14e-05	22.9429	13.4595	1.96842e+06	653809	0.33215	1592261	1590765	1543753	1355778	1742302	1764339	1714124	1715558	2216854	2561303	2738317	2598224	2004977	2075371	2074137	2030203	1.95739e+06
404	TG 40:1	2.22e-07	1.93e-05	24	12	1.59338e+07	0.011353	0.16005	23.3952	12	4.33933e+07	5.24e-08	1.14e-05	23.6976	12.002	2.76744e+07	2.01179e+07	0.72695	13321710	15244294	14995793	12756607	24950964	32825002	40800292	35108164	42571719	42124384	43138077	45738958	18513612	18691781	18500567	20349096	2.74769e+07
407	TG 41:1|TG 13:0_14:0_14:1	2.22e-07	1.93e-05	18	9	295074	0.0222524	0.16005	20	6.00002	741905	9.94e-08	1.14e-05	19	7.60001	471379	310355	0.658399	153689	192658	160758	159785	596720	770651	783297	816952	442769	392321	551345	577959	230052	237522	224238	275198	410370
408	TG 42:0	2.22e-07	1.93e-05	18	9	8.15851e+06	0.0419082	0.171628	20	6	23339250	1.81e-07	1.56e-05	19	7.6	1.4671e+07	7.89214e+06	0.537942	6316809	7301741	6897302	6310658	20895951	26928294	25420643	20112112	12754670	11140804	12535175	12188161	9411301	10055579	11082788	10561050	1.31196e+07
412	TG 44:0	2.22e-07	1.93e-05	18	9	1.27091e+06	0.0301982	0.161367	20	6.00002	3.685e+06	1.33e-07	1.28e-05	19	7.60001	2.39042e+06	1.47435e+06	0.616772	873969	1007068	821810	757528	3280856	4180567	4335832	2942731	2543776	2287132	2630236	2343892	1456520	1341170	1549159	1257322	2100598
431	TG 50:2	2.22e-07	1.93e-05	18	9	1.70892e+06	0.104335	0.274694	20	6	6.8323e+06	4.3e-07	2.23e-05	19	7.6	4.7378e+06	1.97304e+06	0.416446	2472314	2909430	2553461	2749256	5942349	7592896	8864301	4929672	4373370	3968452	4277477	4230982	3915649	3526212	3686637	3606660	4.34994e+06
440	TG 52:2	2.22e-07	1.93e-05	18	9	872780	0.0233178	0.16005	20	6	2.77279e+06	1.04e-07	1.14e-05	19	7.6	1.8394e+06	908041	0.493661	1067359	1079140	1040217	912386	2834194	2631706	3274234	2351016	1622126	1625135	1829569	1636968	1096751	1086123	1352591	1134924	1.6609e+06
447	TG 54:1	2.22e-07	1.93e-05	18	9	276843	0.0182712	0.16005	22.4427	5.99999	736197	8.24e-08	1.14e-05	20.2214	7.7584	484658	287379	0.592952	181473	252835	197922	173317	734484	692524	837847	679932	554427	485044	611717	502110	277360	280472	280309	278015	438737
948	unkown1584	2.22e-07	1.93e-05	24	21	114378	0.0118457	0.16005	22.3291	17.9999	362644	5.46e-08	1.14e-05	23.1646	19.4712	251204	115806	0.461004	298246	299822	304827	307729	109900	138216	115565	113516	213716	189138	260131	286686	376269	392663	350884	330764	255504
1063	unkown174	2.22e-07	1.93e-05	18	9	84455.6	0.0338993	0.163689	20	6.00002	265727	1.48e-07	1.39e-05	19	7.60001	195092	81106.9	0.415736	100701	120943	126579	79434	280181	262125	255052	265549	178480	182748	211769	220873	140722	165789	145970	129458	179148
1106	unkown1805	2.22e-07	1.93e-05	18	9	292263	0.0163309	0.16005	20	5.99999	1.3286e+06	7.41e-08	1.14e-05	19	7.6	568572	587823	1.03386	105880	122869	114858	115526	1481306	1357952	1317694	1157466	228354	189007	234492	235777	171211	137362	131753	146799	453019
1112	unkown1810	2.22e-07	1.93e-05	18	9	673097	0.0226918	0.16005	20	5.99998	2.10942e+06	1.01e-07	1.14e-05	19	7.59999	1.06235e+06	842665	0.793206	324951	407618	391843	367144	2112044	1987229	2570594	1767816	531402	572404	839185	566308	498689	413609	503276	493149	896704
1154	unkown1869	2.22e-07	1.93e-05	18	9	195670	0.0124085	0.16005	23.1496	6	375031	5.7e-08	1.14e-05	20.5748	7.81003	207531	196205	0.945425	32486	36515	21018	17418	355840	403932	404596	335757	243372	315024	233313	242188	71715	38318	59379	47737	178663
2364	unkown3273	2.22e-07	1.93e-05	18	9	707047	0.0201275	0.16005	20	6	2.42855e+06	9.04e-08	1.14e-05	19	7.6	1.53914e+06	835018	0.542521	864735	866939	755220	684298	2616679	2633433	2177218	2286852	1381411	1448041	1207432	1323721	1087380	915596	869241	881785	1.375e+06
2409	unkown3333	2.22e-07	1.93e-05	24	12	221000	0.00958959	0.16005	23.6461	12	496982	4.46e-08	1.14e-05	23.8231	12.0007	282524	277683	0.982867	85471	89482	95885	76187	286054	338196	407606	449074	533070	455630	516946	482283	173513	174337	150091	180949	280923
2923	unkown3936	2.22e-07	1.93e-05	18	9	785394	0.0180394	0.16005	20	5.99998	2.59217e+06	8.14e-08	1.14e-05	19	7.59999	1.11786e+06	1.20027e+06	1.07372	157215	184436	171045	96755	2232041	2579277	3079540	2477835	626314	612817	457616	424297	341167	245386	236907	187980	881914
3339	unkown4649	2.22e-07	1.93e-05	24	12	247830	0.0169991	0.16005	21.5648	12	716646	7.7e-08	1.14e-05	22.7824	12.0344	420920	340710	0.809441	240304	232575	133086	134829	590412	485690	328637	376504	607707	766343	761569	730963	273517	299484	240339	325542	407969
3366	unkown4709	2.22e-07	1.93e-05	24	12	1.32618e+07	0.0127901	0.16005	22.6735	12	4.37673e+07	5.87e-08	1.14e-05	23.3368	12.0097	2.89705e+07	1.76307e+07	0.608575	18187099	18621154	15889066	13311281	35267637	37148280	27493222	27824659	39129722	43698485	46596551	45644481	22621704	23791292	19769952	22536360	2.85957e+07
3873	unkown55	2.22e-07	1.93e-05	18	9	946955	0.0162054	0.16005	20	6	4.94976e+06	7.35e-08	1.14e-05	19	7.6	1.74811e+06	2.34931e+06	1.34391	11004	10083	10736	7912	5799061	4548804	4722008	4729157	105377	122237	101264	98356	97402	80805	88555	47788	1.28628e+06
4071	unkown5774	2.22e-07	1.93e-05	24	12	1.48318e+06	0.0114331	0.16005	23.1496	12	4.13377e+06	5.28e-08	1.14e-05	23.5748	12.0039	2.62518e+06	1.90306e+06	0.724927	1334902	1516740	1425886	1187829	2371846	3145345	3637393	3284402	4094663	3799778	4131310	4509340	1768508	1729703	1791270	1855289	2.59901e+06
4100	unkown5806	2.22e-07	1.93e-05	18	9	220746	0.0220623	0.16005	20	6.00001	573473	9.86e-08	1.14e-05	19	7.60001	318905	272181	0.853486	66379	68293	66301	35986	418164	660233	578177	637319	304879	285704	337327	308499	105847	129835	128281	115174	265400
4237	unkown5960	2.22e-07	1.93e-05	18	9	84195.4	0.0866441	0.246199	20	5.99999	276122	3.61e-07	2.03e-05	19	7.6	198271	83353.7	0.420402	70456	115807	106203	119115	248632	272884	346311	236661	177685	174640	215017	200507	171192	163928	157251	133886	181886
4329	unkown700	2.22e-07	1.93e-05	18	9	1.50289e+06	0.0212418	0.16005	20	6.00002	3.19663e+06	9.51e-08	1.14e-05	19	7.60001	1.31162e+06	1.57884e+06	1.20373	56416	43076	76362	36776	2539070	4197580	2694911	3354978	840186	618806	599443	467118	220214	95882	78302	100943	1.00125e+06
4331	unkown705	2.22e-07	1.93e-05	18	9	5.76505e+06	0.0220015	0.16005	20	6	1.45795e+07	9.84e-08	1.14e-05	19	7.6	7.37452e+06	6.5946e+06	0.894241	1363247	1615022	1077533	1664533	12360680	17308119	14324969	14324214	5414596	6861181	4858331	4832372	3037479	2530879	3209110	2468415	6.07817e+06
4332	unkown706	2.22e-07	1.93e-05	18	9	1.64816e+07	0.0199953	0.16005	20	6	4.5592e+07	8.98e-08	1.14e-05	19	7.6	2.33816e+07	20619209	0.881856	4693790	5935192	3546560	5381674	39816695	52815837	43904148	45831141	17440489	22663253	16098595	15965069	9620686	8032693	9143370	8363885	1.93283e+07
4336	unkown722	2.22e-07	1.93e-05	18	9	5.70655e+06	0.0190544	0.16005	20	6.00001	1.81293e+07	8.58e-08	1.14e-05	19	7.60001	8.48737e+06	8.1391e+06	0.958966	1662328	2142738	1329897	1583754	15179120	20729773	17715465	18892735	5604864	6089395	4591960	3856445	2881176	2417780	2715778	2805203	6.8874e+06
4352	unkown749	2.22e-07	1.93e-05	18	9	783374	0.0288127	0.16055	20	6	1.95989e+06	1.27e-07	1.25e-05	19	7.6	1.10286e+06	854680	0.77497	326582	162401	244102	349462	1919663	2341704	1755582	1822598	943802	870249	816788	1259769	386218	608245	412665	737677	934844
4362	unkown768	2.22e-07	1.93e-05	18	9	1.67078e+06	0.0251173	0.16005	20	6	5.31254e+06	1.12e-07	1.15e-05	19	7.6	2.87758e+06	2.18663e+06	0.759886	897100	1022530	567660	900515	4696376	5956515	5066565	5530706	1880534	2305429	1902423	2567149	1455305	1177572	1473685	1763759	2.44774e+06
146	PC 26:0	8.88e-07	3.67e-05	24	12	1.54794e+06	0.0152364	0.16005	24.4321	12	7.08149e+06	2.59e-07	1.87e-05	24.2161	12.001	5.43149e+06	2.07073e+06	0.381245	3907824	4439757	3465669	2732766	6496982	6719976	5783059	5476821	6631447	7717906	6937383	7039231	4942808	5024011	4884437	4939104	5.4462e+06
397	TG 36:1|TG 10:0_12:0_14:1	8.88e-07	3.67e-05	24	21	1.96443e+06	0.0145036	0.16005	21.8859	17.9999	5.62392e+06	2.47e-07	1.87e-05	22.9429	19.4722	3.71556e+06	1.96734e+06	0.529487	4797791	5106984	4643210	4030837	798685	1163296	1705417	1945203	2857765	2890443	3885384	4620752	5824945	5632861	5431282	5606639	3.80884e+06
406	TG 41:0|TG 12:0_14:0_15:0	8.88e-07	3.67e-05	18	9	402869	0.0327954	0.161824	20	5.99999	1.1012e+06	5.34e-07	2.55e-05	19	7.6	757363	411510	0.543347	268179	374086	309316	319798	889176	1150573	1128819	1236237	758515	637930	862179	942795	414376	474045	496994	560484	676469
418	TG 46:2	8.88e-07	3.67e-05	18	9	4.96204e+06	0.0675747	0.215076	20	5.99999	1.79557e+07	1.06e-06	3.31e-05	19	7.59999	1.38193e+07	4.83263e+06	0.349701	8546899	8212690	6780940	9010474	16034972	19312517	20501812	15973354	13491943	12194997	14873238	15625120	11404943	10806794	12254527	10883860	1.28693e+07
419	TG 46:3 Isomer A	8.88e-07	3.67e-05	18	9	2.732e+06	0.0161729	0.16005	23.7736	6	9.0215e+06	2.74e-07	1.87e-05	20.8868	7.85741	6.85293e+06	2.75127e+06	0.401473	3784704	4396849	3872748	4281908	8173398	8527015	10586931	8798671	7714375	8363098	7587959	7773384	4959465	4925485	4699215	5243275	6480530
423	TG 48:2	8.88e-07	3.67e-05	18	9	4.29276e+06	0.0520204	0.186942	20	6.00001	1.43779e+07	8.26e-07	2.9e-05	19	7.6	9.65648e+06	4.70887e+06	0.487638	5089376	5784225	4441059	5056288	12457483	15810630	18423971	10819546	8625092	8692852	9350122	9109838	6862757	6143983	7322563	5703268	8.73082e+06
432	TG 50:3 Isomer A	8.88e-07	3.67e-05	18	9	2.24928e+06	0.0295655	0.16055	20	6.00001	7.85776e+06	4.85e-07	2.4e-05	19	7.60001	4.92799e+06	2.44133e+06	0.4954	2664633	3117459	2716986	2871258	7774401	7772754	9523895	6359977	3326113	3877127	4041899	4037059	3267109	3124369	3443961	3250281	4.44808e+06
448	TG 54:2	8.88e-07	3.67e-05	18	9	286137	0.0199049	0.16005	20	6	982100	3.33e-07	1.98e-05	19	7.6	642866	347112	0.539945	336703	380317	261633	268004	1037510	960970	983143	946779	534514	620615	592208	677238	387576	430549	420493	355847	574631
453	TG 56:1	8.88e-07	3.67e-05	18	9	81175.5	0.0313604	0.161824	20	5.99999	173155	5.12e-07	2.51e-05	19	7.59999	98671	87844.1	0.890272	12398	10483	7870	7461	236600	162390	167752	125877	93868	119927	87929	126603	23566	40404	40327	38990	81402.8
454	TG 56:2	8.88e-07	3.67e-05	18	9	195748	0.033551	0.162706	20	6	510941	5.46e-07	2.57e-05	19	7.6	335641	192444	0.573362	119926	180005	143335	108050	506030	469850	614724	453159	317784	336773	400432	278495	244318	216410	207252	168431	297811
817	unkown1414	8.88e-07	3.67e-05	18	9	127357	0.0190826	0.16005	20	5.99999	567158	3.2e-07	1.95e-05	19	7.59999	258269	243776	0.943885	63134	63552	44140	70718	642780	599257	517420	509173	137690	106174	113519	133962	87516	90771	108123	77635	210348
838	unkown1446	8.88e-07	3.67e-05	18	9	96592.4	0.0556821	0.194039	20	6.00001	221458	8.81e-07	2.92e-05	19	7.6	122898	96304.5	0.783611	7127	30732	16821	20920	260378	210388	249187	165881	86745	102940	112876	108128	54498	66446	70060	100344	103967
881	unkown1498	8.88e-07	3.67e-05	24	6	205324	0.01057	0.16005	20	6	1.52918e+06	1.83e-07	1.56e-05	22	6.05	588857	876271	1.48809	305973	259362	295385	277773	1503713	1689002	1469193	1454810	242247	222903	249583	163207	139394	60791	203898	14788	534501
1040	unkown1710	8.88e-07	3.67e-05	18	9	83788.3	0.0322878	0.161824	20	5.99998	206000	5.27e-07	2.55e-05	19	7.59999	127677	91074.7	0.713318	19912	50554	35097	26466	150809	222706	241549	208938	116942	134023	119488	165830	67994	50995	64017	81068	109774
1097	unkown1795	8.88e-07	3.67e-05	18	9	263064	0.0227942	0.16005	20	5.99999	943818	3.79e-07	2.03e-05	19	7.6	709780	278948	0.393006	413456	509438	443199	338161	1003114	993393	846892	931872	708816	740310	696086	816600	526379	515310	520312	475782	654945
1130	unkown1831	8.88e-07	3.67e-05	24	12	119707	0.0117109	0.16005	23.0287	12	409002	2.02e-07	1.65e-05	23.5144	12.0051	270805	162175	0.598864	145735	192120	134185	123072	258711	338940	291995	302557	379001	422580	385862	448566	246282	190421	205823	226367	268264
2101	unkown30	8.88e-07	3.67e-05	18	9	1.41079e+07	0.027247	0.16005	20	6	4.88528e+07	4.49e-07	2.3e-05	19	7.6	3.26636e+07	1.64188e+07	0.502664	14559643	19931441	18885507	12926599	44286167	46615713	50526597	53982818	28859132	31507044	32613092	29405572	27199611	19984838	20533826	19158160	29435985
2345	unkown3249	8.88e-07	3.67e-05	18	6	117737	0.0733167	0.225337	20	6.00001	275852	1.14e-06	3.47e-05	19	6.01667	170872	106590	0.623801	98533	116954	116063	126601	279896	283093	285471	254947	72512	67594	72360	104532	136317	163778	168205	180433	157956
2538	unkown3461	8.88e-07	3.67e-05	18	9	71932.9	0.0295473	0.16055	20	6	158784	4.84e-07	2.4e-05	19	7.6	82004.2	68868.1	0.839811	19066	25624	23747	12047	128599	159895	204214	142429	50491	55001	58434	75398	24127	37311	36176	42902	68466.3
2573	unkown3497	8.88e-07	3.67e-05	18	9	97632.2	0.0391545	0.168107	20	6	297379	6.32e-07	2.77e-05	19	7.6	175284	107908	0.615621	42786	97850	66480	86158	283525	328080	343481	234431	110294	124753	165514	145312	118501	107134	102256	108586	154071
2605	unkown3532	8.88e-07	3.67e-05	18	9	490185	0.0455145	0.175896	20	6	1.67562e+06	7.28e-07	2.81e-05	19	7.6	1.13544e+06	541067	0.476526	591156	722115	536356	618635	1445030	1787685	2138574	1331201	1047737	995790	1143046	1048699	779393	725642	867220	686981	1.02908e+06
2609	unkown3536	8.88e-07	3.67e-05	18	9	36580	0.238206	0.47747	20	6	109832	3.46e-06	7.16e-05	19	7.6	75349.8	37318.8	0.495275	34682	23428	20206	39891	76915	117532	160927	83955	75873	72267	75909	65800	63194	45518	68108	64015	68013.8
2624	unkown3559	8.88e-07	3.67e-05	24	12	134437	0.0159699	0.16005	22.4427	12	431105	2.7e-07	1.87e-05	23.2214	12.0135	265825	196426	0.73893	166765	133734	146196	69053	228192	318355	327404	310152	435354	347162	467784	474120	155301	188144	204717	202700	260946
2665	unkown3604	8.88e-07	3.67e-05	18	9	642258	0.0221093	0.16005	20	5.99998	1685522	3.68e-07	2.03e-05	19	7.59999	726186	774172	1.06608	129521	90278	106985	88978	1370838	2147099	1495934	1728217	414528	418248	308010	192553	211776	141340	179376	160341	574001
2728	unkown3697	8.88e-07	3.67e-05	18	9	163951	0.0158515	0.16005	20	5.99998	833268	2.69e-07	1.87e-05	19	7.59999	351317	392910	1.11839	21762	47103	42019	35832	775974	881648	824157	851294	189409	212796	93634	145693	97517	51424	57582	57431	274080
3058	unkown4246	8.88e-07	3.67e-05	18	9	135681	0.0225447	0.16005	20	6	659716	3.75e-07	2.03e-05	19	7.6	405609	218139	0.537805	236637	226941	188100	188468	637542	685535	704657	611132	319556	306546	347611	295747	272919	269679	236620	275958	362728
4007	unkown5680	8.88e-07	3.67e-05	24	21	524497	0.0179869	0.16005	20.7529	17.9999	2.78024e+06	3.03e-07	1.92e-05	22.3765	19.4938	2.23927e+06	552857	0.246892	2453315	2527499	2620576	2600546	1192338	1528099	1736683	1704985	2034030	2434115	2181541	2350562	2624624	2618154	2890909	2987296	2.28033e+06
4045	unkown5738	8.88e-07	3.67e-05	24	12	94965.7	0.0105808	0.16005	22.2166	12	298694	1.83e-07	1.56e-05	23.1083	12.0179	176046	132811	0.754407	49092	84988	63730	87723	139155	190594	201603	182721	292174	304865	328547	269192	130864	137724	130930	162691	172287
4056	unkown5756	8.88e-07	3.67e-05	24	12	83241	0.0160845	0.16005	22.9091	12	304935	2.72e-07	1.87e-05	23.4545	12.0065	209257	114427	0.546825	109082	137488	129695	134460	182597	233099	281169	223758	310081	348713	283868	277079	164292	171820	161636	167114	207247
4065	unkown5767	8.88e-07	3.67e-05	24	12	4.38856e+06	0.0116247	0.16005	22.6735	12	1.3724e+07	2e-07	1.65e-05	23.3368	12.0097	8.81695e+06	5.69466e+06	0.645877	4850932	5006769	4601545	4077529	7112140	9422215	11505673	10288191	12877288	14325545	13835150	13858019	6917221	6599418	6648581	7207833	8.69588e+06
4066	unkown5768	8.88e-07	3.67e-05	24	12	331639	0.0158022	0.16005	22.7907	12	940725	2.68e-07	1.87e-05	23.3953	12.008	594517	418626	0.704145	294862	359398	329515	227384	462950	613320	824107	798078	869009	941557	959258	993075	475843	388211	407736	437852	586385
4067	unkown5769	8.88e-07	3.67e-05	24	12	579604	0.0138507	0.16005	21.8859	12	1.6951e+06	2.36e-07	1.87e-05	22.9429	12.0255	1.01833e+06	770887	0.757014	419695	578277	435852	412292	785287	1000801	1460041	1053459	1677650	1771559	1764732	1566464	758203	694145	715393	788791	992665
4069	unkown5771	8.88e-07	3.67e-05	24	12	330448	0.0152662	0.16005	23.1496	12	900698	2.59e-07	1.87e-05	23.5748	12.0039	571224	409054	0.716101	324274	263951	297269	258951	468547	614992	825841	770130	891696	809665	996437	904994	387414	461116	402181	372149	565600
4149	unkown5863	8.88e-07	3.67e-05	18	9	108848	0.0373103	0.166683	20	5.99999	241456	6.04e-07	2.72e-05	19	7.6	152070	105471	0.693569	27748	51807	37392	23253	193694	245823	272784	253523	146855	123747	164775	204771	85236	90607	87604	91771	131337
4158	unkown5872	8.88e-07	3.67e-05	18	9	57607.6	0.0294184	0.16055	20	5.99999	118826	4.82e-07	2.4e-05	19	7.6	73430.5	54132.1	0.737188	15398	22537	9454	19749	102647	129851	121077	121731	62392	60772	92054	101055	32332	45652	21358	46571	62789.4
4188	unkown5901	8.88e-07	3.67e-05	18	9	220937	0.0197724	0.16005	20	5.99999	608882	3.31e-07	1.98e-05	19	7.59999	409680	234111	0.571448	161356	162730	199780	208417	524802	645681	676711	588336	394848	366753	469876	501865	203345	217773	243710	252567	363659
4214	unkown5931	8.88e-07	3.67e-05	18	9	124180	0.0554571	0.193504	20	6.00002	345368	8.78e-07	2.92e-05	19	7.60001	218077	129327	0.593036	66499	94199	69370	70166	320751	405496	344096	311131	167291	189708	217497	219844	97862	163949	159703	184899	192654
4247	unkown5973	8.88e-07	3.67e-05	18	9	162544	0.0411449	0.171512	20	5.99999	401089	6.62e-07	2.81e-05	19	7.6	265469	162459	0.611971	95915	102651	80791	82693	333846	450689	494633	325188	292228	282103	333123	221861	155372	172548	181784	131101	233533
4248	unkown5975	8.88e-07	3.67e-05	18	9	225550	0.0448181	0.17428	20	5.99999	590077	7.18e-07	2.81e-05	19	7.59999	389505	235460	0.604511	110550	177726	107208	140667	478789	652686	733444	495388	429251	350306	490707	357204	251535	247829	254184	214034	343219
4283	unkown6010	8.88e-07	3.67e-05	18	9	75383.2	0.0460245	0.177365	20	5.99999	253980	7.36e-07	2.81e-05	19	7.6	177226	83165.2	0.469261	81943	113535	76232	84765	245358	232389	318808	219363	171773	169584	183620	171071	134383	108721	135526	126969	160878
4289	unkown6018	8.88e-07	3.67e-05	18	9	94852.7	0.0101562	0.16005	24.0327	6.00002	174727	1.76e-07	1.56e-05	21.0163	7.87757	109690	89942.4	0.819967	8657	30476	14805	20816	154292	187744	162960	193911	155635	145874	149613	153939	49335	46059	46947	46450	97969.6
4294	unkown6024	8.88e-07	3.67e-05	18	9	100297	0.0223392	0.16005	22.7907	6.00002	194104	3.72e-07	2.03e-05	20.3953	7.78354	115692	89741.6	0.775697	20798	26939	23753	28015	202269	169579	217950	186617	135328	115124	175194	109969	71244	51393	46922	49340	101902
37	Cer d34:2	2.89e-06	7.4e-05	24	18	2.29245e+06	0.0160761	0.16005	23.52	17.9999	1.25403e+07	8.3e-07	2.9e-05	23.76	18.0018	1.01656e+07	1.90427e+06	0.187325	8753325	10297472	9970420	8889049	7698190	8420760	7813328	6772774	10239011	10394229	11211718	12273279	12553891	11642133	13137924	12827315	1.01809e+07
117	LPE 16:0	2.89e-06	7.4e-05	18	9	3.1353e+06	0.0439126	0.174139	20	6.00001	1.08319e+07	2.14e-06	5.24e-05	19	7.60001	7.91623e+06	3.08528e+06	0.389742	4240462	5282450	5040858	4528115	11340836	11991113	9383167	10612411	7154887	7334507	6583767	9772133	6509515	5986082	6068603	5126782	7.30973e+06
150	PC 28:1	2.89e-06	7.4e-05	24	12	2.77044e+06	0.0140099	0.16005	22.5575	12	13123317	7.29e-07	2.81e-05	23.2788	12.0115	9.45957e+06	3.95956e+06	0.418577	6789458	7103221	5884975	5341780	10418735	10128306	8630310	9169744	11269760	13193886	13500992	14528630	8728466	8442623	8118341	8642667	9.36824e+06
153	PC 30:0 Isomer A	2.89e-06	7.4e-05	24	12	351173	0.0166914	0.16005	22.5575	12	1366405	8.6e-07	2.92e-05	23.2788	12.0115	949049	486464	0.512581	721250	568461	594779	492177	1119563	1120902	837666	982934	1363348	1459557	1460600	1182115	772714	873740	632338	823114	937829
156	PC 30:1|PC 14:0_16:1	2.89e-06	7.4e-05	24	12	832328	0.0117483	0.16005	24.1644	12	3.70377e+06	6.17e-07	2.76e-05	24.0822	12.0001	2.82966e+06	1.05429e+06	0.372584	1768757	2081144	2057809	1784828	3367292	3233351	2883682	2965159	3508984	3650755	3810016	3845320	2973553	2519498	2603653	2266241	2.8325e+06
162	PC 32:1	2.89e-06	7.4e-05	24	12	2.50306e+07	0.0138317	0.16005	23.0287	12	1.79731e+08	7.2e-07	2.81e-05	23.5144	12.0051	1.53321e+08	3.27446e+07	0.213568	135399492	137161797	127831871	123304036	162954743	173464559	151391472	155893059	173351122	176803485	181019559	187749123	140095976	142707628	136574214	139228603	1.52808e+08
223	PE 24:0|PE 12:0_12:0	2.89e-06	7.4e-05	24	12	120120	0.0118837	0.16005	23.9024	12	389073	6.24e-07	2.76e-05	23.9512	12.0001	281206	148292	0.527342	183135	184274	187516	144585	397200	354320	288533	324517	355601	407438	384068	409184	196716	237794	221311	219318	280969
386	SM d36:3	2.89e-06	7.4e-05	24	12	182302	0.0196749	0.16005	23.52	12	509630	1e-06	3.19e-05	23.76	12.0012	318687	226226	0.70987	184399	165678	153211	66071	438213	455466	239832	326134	463241	501854	531258	542167	246290	320313	217639	218976	316921
399	TG 38:0|TG 12:0_12:0_14:0	2.89e-06	7.4e-05	24	12	3.72684e+07	0.0133715	0.16005	22.5575	12	116953928	6.97e-07	2.81e-05	23.2788	12.0115	7.43713e+07	4.90052e+07	0.658926	38770299	42260202	37799894	34437008	57711739	75373901	103173261	84253701	110616004	122660278	118413193	116126237	59473920	55985290	55757058	59043516	7.3241e+07
413	TG 44:1	2.89e-06	7.4e-05	18	9	5.70603e+06	0.0907587	0.252193	20	6.00001	2.05423e+07	4.23e-06	8.3e-05	19	7.60001	1.54192e+07	5.70384e+06	0.369918	8769933	8550862	8329727	9371315	18103465	23552415	24003611	16509835	14972854	13565871	15692534	16953530	11945030	12126777	13856615	12462970	14297959
415	TG 44:3|TG 12:0_14:1_18:2	2.89e-06	7.4e-05	24	12	1.54273e+06	0.0106289	0.16005	23.7736	12	4.68629e+06	5.61e-07	2.61e-05	23.8868	12.0003	3.28691e+06	1.93691e+06	0.58928	1919818	2114102	2012356	2050255	3699082	3714072	4705889	4076929	4149648	4615702	4957607	5022221	2207065	2388916	2244022	2598351	3.27975e+06
416	TG 46:0	2.89e-06	7.4e-05	18	9	216550	0.0769773	0.231223	20	5.99999	653546	3.63e-06	7.43e-05	19	7.6	465557	222903	0.478789	181688	261078	202796	196182	580521	743307	810662	479694	558812	516736	409060	444201	358041	357345	351244	296460	421739
426	TG 48:5	2.89e-06	7.4e-05	18	9	112994	0.0327649	0.161824	20	6	356480	1.62e-06	4.39e-05	19	7.6	226378	117853	0.520604	113706	127255	105262	116149	291789	365724	387326	381082	203367	144774	195169	214694	133553	135887	163896	171738	203211
435	TG 51:1	2.89e-06	7.4e-05	24	12	147950	0.0109536	0.16005	23.9024	12	335932	5.78e-07	2.63e-05	23.9512	12	189400	192743	1.01765	60085	52375	36079	47203	274368	242335	262157	248163	343790	255996	414931	329012	90550	133813	112367	122257	189093
437	TG 51:3	2.89e-06	7.4e-05	18	9	37795.6	0.0569358	0.19527	20	6.00002	84372.5	2.73e-06	6.04e-05	19	7.60001	53941.8	34623.1	0.641861	13551	22185	20231	10010	101387	84220	75944	75939	27799	60295	58382	73379	27428	38672	26221	38527	47135.6
558	unkown1108	2.89e-06	7.4e-05	18	9	1.70144e+06	0.0195152	0.16005	20	6.00002	6.59952e+06	9.96e-07	3.19e-05	19	7.60001	2.84737e+06	3.08301e+06	1.08276	344676	399628	246436	132790	6487711	7708027	6232447	5969890	1760159	1670682	1245827	830310	1072280	754619	607667	397877	2.24131e+06
750	unkown1325	2.89e-06	7.4e-05	18	9	233081	0.0341518	0.16403	23.52	6.00002	815555	1.69e-06	4.53e-05	20.76	7.83797	618980	229861	0.371354	365153	427304	350960	380484	958752	852711	699777	750979	689124	626361	610839	789923	502276	427989	496986	458425	586753
831	unkown1437	2.89e-06	7.4e-05	24	6	263711	0.0101405	0.16005	20	6	1.25211e+06	5.37e-07	2.55e-05	22	6.05	584600	606206	1.03696	342530	398301	594882	337990	1155589	1323145	1296108	1233615	359453	291728	314524	268210	240675	204400	261448	129354	546997
891	unkown1508	2.89e-06	7.4e-05	24	6	104913	0.0177247	0.16005	23.1496	5.99998	447044	9.1e-07	2.95e-05	23.5748	6.00194	309843	122599	0.395682	305512	265425	382857	333591	457830	445876	488124	396347	258945	301173	302343	263444	213594	157435	237048	120937	308155
944	unkown1578	2.89e-06	7.4e-05	24	6	82927.4	0.0165879	0.16005	20	6	1.26325e+06	8.55e-07	2.92e-05	22	6.05	443368	766289	1.72834	151113	129638	135234	149019	1193812	1241974	1621034	996178	108128	109288	122161	89700	101236	51177	100877	32789	395835
1068	unkown175	2.89e-06	7.4e-05	18	9	223463	0.0294302	0.16055	23.52	6.00001	759209	1.47e-06	4.16e-05	20.76	7.83797	579932	210293	0.362617	312083	445741	389486	296616	761179	761436	716556	797664	567125	706098	572150	696700	462536	494403	456605	370786	550448
1096	unkown1794	2.89e-06	7.4e-05	18	9	241122	0.0352576	0.165293	23.1496	6.00001	877320	1.74e-06	4.64e-05	20.5748	7.81003	665963	242992	0.364873	369237	500728	467162	319687	857397	987631	823348	840904	635346	703580	718975	823010	502364	598829	505508	429673	630211
1099	unkown1797	2.89e-06	7.4e-05	18	9	50379.4	0.0504866	0.18352	23.2718	6.00001	143433	2.44e-06	5.59e-05	20.6359	7.81918	99157.4	50232.1	0.50659	35005	75364	32663	39026	143367	128978	127515	173872	117385	82915	112786	125681	76069	55936	81614	61909	91880.3
1340	unkown211	2.89e-06	7.4e-05	18	9	253257	0.0152998	0.16005	20	6	2675928	7.92e-07	2.88e-05	19	7.6	963348	1.27114e+06	1.3195	11359	10576	6101	6557	2828468	2682889	2650219	2542136	140002	107491	114133	58099	57954	98447	63119	37966	713470
1384	unkown2164	2.89e-06	7.4e-05	24	15	864183	0.0129315	0.16005	26.0177	12	6.43533e+06	6.76e-07	2.81e-05	25.0088	13.5826	5.60614e+06	952521	0.169907	4634177	4693423	4371639	4698203	5592181	5927238	5351947	5185735	6097226	6558070	6501373	6584646	5688799	6134693	5972388	5993056	5.62405e+06
1691	unkown256	2.89e-06	7.4e-05	18	9	404215	0.0320367	0.161824	20	6.00002	1.56659e+06	1.59e-06	4.35e-05	19	7.60001	1.22227e+06	395223	0.323351	876535	778457	769073	837390	1482750	1524427	1732628	1526560	1120117	1336760	1172529	1344678	932000	972784	796841	1109757	1.14458e+06
1702	unkown2572	2.89e-06	7.4e-05	24	18	795833	0.015686	0.16005	23.9024	17.9999	5.14696e+06	8.11e-07	2.89e-05	23.9512	18	4.268e+06	698097	0.163565	3730730	4073624	4311589	3895735	3412881	3867200	3310180	2959460	4290759	4510203	4584093	4771587	4976587	4940828	5430107	5240350	4.26912e+06
2177	unkown3075	2.89e-06	7.4e-05	18	9	284175	0.0170926	0.16005	20	6	2112985	8.79e-07	2.92e-05	19	7.6	828832	973009	1.17395	46453	89584	94469	25171	2273929	2152627	2054963	1970421	235852	217999	214811	165994	165031	174873	206356	112433	637560
2397	unkown3319	2.89e-06	7.4e-05	24	12	91057.7	0.017315	0.16005	22.6735	12	391741	8.9e-07	2.93e-05	23.3368	12.0097	276085	129718	0.469848	193929	182060	170668	153655	295663	329976	241421	284814	371846	341967	390920	462232	246659	234200	216030	257192	273327
2418	unkown3341	2.89e-06	7.4e-05	24	12	327827	0.0140064	0.16005	22.6735	12	900015	7.29e-07	2.81e-05	23.3368	12.0097	566479	411927	0.727171	268791	330980	329722	260485	462971	648599	774850	721130	882101	886805	872186	958969	294556	405153	392301	433947	557722
2430	unkown3354	2.89e-06	7.4e-05	24	12	349732	0.0132535	0.16005	23.1496	12	1.02162e+06	6.92e-07	2.81e-05	23.5748	12.0039	685504	431702	0.629758	374090	439913	480888	339582	608146	789541	945597	873215	990996	998670	1030719	1066090	477746	499295	457283	501334	679569
2432	unkown3356	2.89e-06	7.4e-05	24	21	4.30614e+06	0.0167847	0.16005	20.7529	17.9999	2.09346e+07	8.64e-07	2.92e-05	22.3765	19.4938	1.59793e+07	4.6445e+06	0.290657	17305621	18596536	19120387	17464372	7402997	8870490	10536727	11311513	15105080	17073123	17222016	17440632	19509061	18908859	21080128	24240456	1.63242e+07
2551	unkown3475	2.89e-06	7.4e-05	18	9	164180	0.0622657	0.205492	20	6	502950	2.97e-06	6.4e-05	19	7.6	319421	182692	0.571947	112413	180523	100181	148341	474129	515248	661617	360805	257157	250842	328714	322000	233201	177469	235788	177698	283508
2567	unkown3491	2.89e-06	7.4e-05	18	9	94744.5	0.0933347	0.255735	20	6.00001	339566	4.34e-06	8.41e-05	19	7.60001	242746	109470	0.450966	148921	121530	110518	125389	266812	367435	469506	254509	260388	243308	226441	251732	185502	177981	181706	147949	221227
2610	unkown3537	2.89e-06	7.4e-05	18	9	63928.1	0.0234669	0.16005	20	6.00001	136962	1.19e-06	3.52e-05	19	7.60001	80707.6	63996.4	0.792942	8791	32571	19593	7526	139067	129186	156706	122888	68942	67964	99100	99290	44259	41886	23371	28897	68127.3
2936	unkown3957	2.89e-06	7.4e-05	18	9	222063	0.0199042	0.16005	20	6	751885	1.02e-06	3.2e-05	19	7.6	404961	313391	0.773881	141273	166451	123026	83928	687916	704945	833398	781282	319582	322984	332740	262014	260772	157208	168919	147238	343355
2946	unkown398	2.89e-06	7.4e-05	18	0	273807	0.0174773	0.16005	24.8451	17.9999	293288	8.98e-07	2.93e-05	21.4225	18.4714	181431	253259	1.3959	404201	417654	555851	573984	27269	23097	7617	15966	40243	42367	22731	52142	363590	285864	322081	201622	209767
2980	unkown4080	2.89e-06	7.4e-05	24	6	61179.1	0.0145197	0.16005	20	6	1.10238e+06	7.54e-07	2.81e-05	22	6.05	373456	681831	1.82573	131292	87449	92014	87386	1021096	1047728	1342851	997840	87188	73985	84997	46864	62572	44250	69320	21762	331162
3151	unkown44	2.89e-06	7.4e-05	24	6	702189	0.0131305	0.16005	20	6	1.0119e+07	6.85e-07	2.81e-05	22	6.05	3.72131e+06	5.98249e+06	1.60763	1354658	1301976	1407274	1409696	9786471	10059013	11648047	8982426	1168255	1060002	1195333	1013249	960248	692826	1148793	415171	3.35021e+06
3239	unkown4522	2.89e-06	7.4e-05	24	12	43055.4	0.0157601	0.16005	23.7736	12	143150	8.14e-07	2.89e-05	23.8868	12.0003	97144.3	56492.2	0.581528	67828	57199	53578	34168	119987	118218	116157	93749	132335	158799	125868	155597	94063	85869	63891	73664	96935.6
3279	unkown4568	2.89e-06	7.4e-05	24	12	62349.1	0.0129743	0.16005	23.1496	12	153728	6.78e-07	2.81e-05	23.5748	12.0039	95261.5	76346.7	0.801443	43680	55149	47672	47957	116758	125463	85174	142116	143509	147405	166980	157020	52765	64132	52470	59141	94211.9
3401	unkown4781	2.89e-06	7.4e-05	24	12	3.58867e+06	0.0231489	0.16005	23.0287	12	2.39849e+07	1.17e-06	3.5e-05	23.5144	12.0051	1.97189e+07	4.98913e+06	0.253013	16327849	17823270	15934083	13743245	21355234	21930170	19066238	19778887	21619447	25600160	23445549	25274641	19013745	18041217	16651755	18645501	1.96407e+07
3530	unkown4972	2.89e-06	7.4e-05	24	12	1.08295e+07	0.0141811	0.16005	23.1496	12	7.63957e+07	7.37e-07	2.81e-05	23.5748	12.0039	6.49274e+07	1.42293e+07	0.219158	56229008	58119751	54013457	51580352	69697691	73785317	63940206	65987370	72950274	75308066	77331393	79993146	59497502	60725422	58099298	58450975	6.47318e+07
3955	unkown561	2.89e-06	7.4e-05	18	0	326782	0.154563	0.354386	20	17.9999	970736	6.97e-06	0.000115441	19	18.05	775692	343797	0.443213	1045616	1126107	1746505	991494	302497	656857	306935	456750	787755	750150	801620	751037	956001	922908	923536	1080502	850392
3957	unkown5613	2.89e-06	7.4e-05	24	21	104481	0.0142972	0.16005	21.3559	18	293175	7.43e-07	2.81e-05	22.678	19.4787	187298	107950	0.576356	226078	261341	267511	213083	21247	34262	72733	95331	148940	154090	204426	228463	310803	295198	288986	277716	193763
3960	unkown5617	2.89e-06	7.4e-05	24	21	191586	0.0154865	0.16005	21.7778	17.9999	544042	8.01e-07	2.89e-05	22.8889	19.473	361600	195943	0.541878	488977	507617	460052	401649	80665	92349	189043	189174	290837	269679	359216	436749	567295	574256	530591	504033	371386
3961	unkown5618	2.89e-06	7.4e-05	24	21	155500	0.0151417	0.16005	20.5594	17.9999	477565	7.84e-07	2.88e-05	22.2797	19.5004	320934	161045	0.5018	431870	438125	437718	353887	71024	67583	145055	176090	295419	263421	376553	371261	487337	472495	444548	505881	333642
4055	unkown5755	2.89e-06	7.4e-05	24	12	95632.8	0.0227741	0.16005	21.3559	12	282620	1.15e-06	3.47e-05	22.678	12.0409	150426	143021	0.950772	49473	65556	22941	39920	98514	175513	186939	122740	231868	233259	376567	288785	94497	121079	118192	87101	144559
4062	unkown5763	2.89e-06	7.4e-05	24	12	2.12094e+06	0.0137932	0.16005	23.1496	12	7.70136e+06	7.18e-07	2.81e-05	23.5748	12.0039	5.35071e+06	2.76728e+06	0.51718	3355188	3468155	3183259	2992557	4354213	5759470	7119808	6144128	7593189	8098826	7624383	7489027	4279050	4500301	4290434	4750682	5.31267e+06
4072	unkown5776	2.89e-06	7.4e-05	24	12	773600	0.0139653	0.16005	23.52	12	2.40238e+06	7.27e-07	2.81e-05	23.76	12.0012	1.64292e+06	1.01251e+06	0.616288	864311	1071083	1074124	891808	1587220	2010950	2261389	2090764	2264163	2072787	2516196	2756377	1109198	1173235	1209070	1207662	1.63502e+06
4213	unkown5930	2.89e-06	7.4e-05	18	9	1.19222e+06	0.054996	0.192721	20	6	3.29879e+06	2.64e-06	5.9e-05	19	7.6	2.09644e+06	1.09853e+06	0.523996	893276	1034378	1040916	926583	2880481	3883546	3720203	2710924	1863790	1628795	1917234	1590575	1255416	1494167	1722584	1525095	1.8805e+06
4250	unkown5978	2.89e-06	7.4e-05	18	9	66169.6	0.132962	0.320845	20	5.99999	191942	6.05e-06	0.000104189	19	7.6	137642	63890	0.464174	37716	83211	40300	67758	163806	244701	205515	153747	146441	135088	130084	148869	105487	107745	136086	94775	125083
4251	unkown5979	2.89e-06	7.4e-05	18	9	282329	0.0519603	0.186942	20	6	1.04488e+06	2.51e-06	5.65e-05	19	7.6	734877	328649	0.447217	384056	460143	331719	454525	918638	1110340	1332266	818295	725627	688517	751728	696783	487940	531462	598425	433890	670272
4264	unkown5992	2.89e-06	7.4e-05	18	9	45472.3	0.084453	0.24291	20	5.99999	127713	3.96e-06	7.93e-05	19	7.6	84559.6	46306.5	0.54762	39846	44941	11590	27792	133392	128121	150138	99201	96084	68901	69758	89644	64664	75391	57895	49950	75456.8
4293	unkown6023	2.89e-06	7.4e-05	18	9	54194.6	0.0327923	0.161824	20	5.99999	108784	1.63e-06	4.39e-05	19	7.6	61074.8	52368.3	0.857445	12187	8636	8786	9010	114931	118603	85782	115822	77159	52244	86111	28390	31387	19592	16975	26871	50780.4
4326	unkown699	2.89e-06	7.4e-05	18	0	197166	0.0167594	0.16005	22.7907	18	352896	8.63e-07	2.92e-05	20.3953	18.2517	213086	191618	0.899252	429522	365153	380165	452763	24684	55917	41471	45408	202134	179106	168751	137603	350304	345297	321512	394475	243392
9	CAR 19:0	7.77e-06	0.000146622	18	0	54198.1	0.0177469	0.16005	23.3952	17.9999	134822	2.32e-06	5.44e-05	20.6976	18.311	93266.8	56045	0.60091	168616	139256	155038	129045	45726	55794	54482	28858	71593	81945	88323	63964	149499	125204	127038	137547	101370
24	Cer 36:2;2O|Cer 14:2;2O/22:0	7.77e-06	0.000146622	24	21	680937	0.0164317	0.16005	24.7059	17.9999	3.69235e+06	2.15e-06	5.25e-05	24.3529	19.5258	2.90305e+06	713715	0.24585	2591956	3302567	3250563	2875285	2187744	2483925	2228312	1910788	2559578	2709820	2595217	2814429	3894623	3684212	3521061	3669512	2.89247e+06
76	FA 22:0;O	7.77e-06	0.000146622	24	21	2.10743e+06	0.0418361	0.171592	24.5682	17.9999	8.53105e+06	5.18e-06	9.38e-05	24.2841	19.5202	6.17146e+06	2.29848e+06	0.372437	6299777	8045252	7402347	5168326	3318079	3943198	4570961	4360222	6183708	5082439	4948883	4855408	8934325	10092035	8777731	6320184	6.14393e+06
163	PC 32:2	7.77e-06	0.000146622	24	12	3.16154e+07	0.0299585	0.161173	23.0287	12	2.2201e+08	3.79e-06	7.66e-05	23.5144	12.0051	1.83561e+08	4.52612e+07	0.246573	156425686	167872239	146302706	128158149	193235584	208110382	178532335	185462585	195759216	235024895	217538897	239715518	175483421	169086438	153876802	175050030	1.82852e+08
371	PS 32:2|PS 16:1_16:1	7.77e-06	0.000146622	24	15	155090	0.0172869	0.16005	21.6708	12	1.02529e+06	2.26e-06	5.42e-05	22.8354	13.4585	802833	269043	0.335117	608856	645471	637692	610094	697616	811561	784251	674822	890281	1060800	1042426	1107646	831596	732119	819948	811352	797908
394	TG 34:0|TG 10:0_12:0_12:0	7.77e-06	0.000146622	24	21	2.68138e+06	0.0092496	0.16005	23.2718	17.9999	7.80369e+06	1.25e-06	3.67e-05	23.6359	19.4815	4.58766e+06	2.88976e+06	0.629899	4960540	5784856	5196219	4759013	722062	915973	1355244	1514305	3435884	4089876	4495910	5690533	8185860	7875993	7713438	7439547	4.63345e+06
417	TG 46:1	7.77e-06	0.000146622	18	9	5.1868e+06	0.108297	0.281834	20	6.00002	1.85779e+07	1.26e-05	0.000172571	19	7.60001	1.35373e+07	5.74765e+06	0.424579	7719521	7834255	6100190	7046516	14965644	22364396	23638320	13343415	13520131	12237962	14717639	14297073	10833512	9629803	11507682	8762694	1.24074e+07
425	TG 48:4 Isomer A	7.77e-06	0.000146622	18	9	680022	0.0697167	0.218884	24.5682	6.00001	3.25047e+06	8.36e-06	0.000129085	21.2841	7.92001	2.7158e+06	601211	0.221376	1724045	2026904	1909272	2260520	3008026	3143692	3484232	3365945	2862482	2540882	3162512	2894441	2362445	2566478	2471296	2518713	2.64387e+06
439	TG 52:1	7.77e-06	0.000146622	18	9	681741	0.010775	0.16005	24.1644	6	1.43723e+06	1.45e-06	4.13e-05	21.0822	7.88789	1.00489e+06	619071	0.616055	382956	483235	294429	307167	1306858	1488801	1544939	1408315	1131592	1334783	1379176	1406821	585378	645334	590179	523272	925827
509	unkown1055	7.77e-06	0.000146622	18	9	320770	0.0174968	0.16005	20	6.00001	1.04862e+06	2.29e-06	5.42e-05	19	7.60001	460943	498962	1.08248	93741	35834	38469	43352	1086529	1108158	1085346	914432	398420	281307	216332	132129	164944	99678	45336	61722	362858
549	unkown1097	7.77e-06	0.000146622	18	9	202805	0.0417181	0.171512	22.9091	6.00002	631748	5.17e-06	9.38e-05	20.4545	7.79222	445729	210855	0.473057	213169	297782	193722	186379	597880	566158	587910	775046	489470	469869	539395	445532	421910	285071	258577	292596	413779
779	unkown1367	7.77e-06	0.000146622	24	6	95909.8	0.0118617	0.16005	20	6.00001	370553	1.59e-06	4.35e-05	22	6.05	166667	183325	1.09995	92649	116710	141758	136958	295305	413121	373258	400529	70133	91909	110566	50975	40562	42316	91337	16634	155295
786	unkown1375	7.77e-06	0.000146622	24	6	278384	0.0144457	0.16005	20	6.00001	1144984	1.91e-06	5e-05	22	6.05	607108	492748	0.811631	454572	398301	594882	550135	888747	1323145	1296108	1071936	438685	371086	468908	359989	264319	279477	322332	142064	576543
787	unkown1376	7.77e-06	0.000146622	24	6	82748.1	0.0150416	0.16005	20	6.00001	304242	1.98e-06	5.05e-05	22	6.05	134205	153737	1.14554	111296	54234	115002	118196	228277	345716	264335	378638	80934	57104	75561	51629	32698	27472	38040	15562	124668
792	unkown1381	7.77e-06	0.000146622	18	0	44517.3	0.134815	0.322896	20	17.9999	122661	1.55e-05	0.000199606	19	18.05	102278	38559.4	0.377005	144637	145219	156921	167652	53696	87836	18427	73393	120082	113337	94502	104157	143854	130374	121318	95097	110656
1095	unkown1793	7.77e-06	0.000146622	24	21	95986.4	0.0161306	0.16005	22.4427	17.9999	277881	2.12e-06	5.24e-05	23.2214	19.4716	185250	95432.6	0.515155	177659	233283	231266	261978	68309	79768	94046	67077	146580	162447	150686	232096	273468	283037	304556	250466	188545
1098	unkown1796	7.77e-06	0.000146622	18	9	47451.8	0.0293495	0.16055	20	5.99999	158292	3.72e-06	7.58e-05	19	7.6	116761	50151.4	0.429522	59770	75800	82353	46023	172508	150335	142730	167595	103917	120731	127054	141233	90869	76269	85909	67340	106902
1108	unkown1807	7.77e-06	0.000146622	24	12	68618.5	0.0162056	0.16005	23.9024	12	263003	2.13e-06	5.24e-05	23.9512	12	196320	88066.9	0.448589	124101	151561	139997	109235	255966	238564	224827	191839	240804	241662	279049	290497	155948	167319	181277	146222	196179
1190	unkown1913	7.77e-06	0.000146622	18	9	204454	0.0146444	0.16005	22.3291	5.99999	509130	1.93e-06	5.01e-05	20.1646	7.75032	307148	227048	0.739214	99878	125739	106044	94413	514535	607991	464798	449194	296371	374349	324803	392103	100814	127942	114902	132878	270422
1342	unkown2111	7.77e-06	0.000146622	18	9	523517	0.0118151	0.16005	24.0327	6	1.34649e+06	1.58e-06	4.35e-05	21.0163	7.87756	969440	514437	0.530653	452826	593002	462789	319366	1444515	1429001	1248405	1264030	1195409	1143959	1275315	1190974	695866	614838	614770	493372	902402
1382	unkown216	7.77e-06	0.000146622	18	9	342088	0.0157613	0.16005	20	6	2756046	2.07e-06	5.21e-05	19	7.6	998672	1.30187e+06	1.30361	9895	22051	20373	21211	3008837	2627567	2786045	2601735	119215	125721	130958	77414	70819	88205	125658	48338	742753
1476	unkown2285	7.77e-06	0.000146622	18	9	113235	0.0340702	0.163813	20	5.99999	401152	4.27e-06	8.31e-05	19	7.6	308844	111611	0.361382	218552	170816	193357	193689	388399	367835	455889	392483	263728	357765	343736	327018	199917	241430	204026	271816	286904
1597	unkown2444	7.77e-06	0.000146622	24	15	76248.4	0.0165705	0.16005	20.8511	12	322786	2.17e-06	5.27e-05	22.4255	13.461	226198	115008	0.508437	178169	168176	180765	112199	181001	185457	152844	194275	302375	314673	335220	338878	217849	279350	236314	199018	223535
1633	unkown249	7.77e-06	0.000146622	18	9	478664	0.0155767	0.16005	20	6	5.16428e+06	2.05e-06	5.19e-05	19	7.6	1.88368e+06	2.43081e+06	1.29045	69304	59499	36249	33144	5346918	5380326	4875666	5054205	258177	248581	249770	167224	173829	198058	215992	126514	1405841
2093	unkown2993	7.77e-06	0.000146622	18	9	498833	0.0188729	0.16005	20	6	1.76699e+06	2.45e-06	5.59e-05	19	7.6	664489	835486	1.25734	9935	16274	12510	14786	2139490	1673354	1736683	1518423	181667	117252	152424	82588	82686	88463	103641	73834	500251
2169	unkown3068	7.77e-06	0.000146622	18	9	203822	0.0187163	0.16005	20	5.99999	1027531	2.43e-06	5.59e-05	19	7.6	401312	480318	1.19687	21438	22715	9895	8273	1132495	1098348	941205	938076	105247	115446	140984	62930	83912	85682	97738	45897	306893
2174	unkown3072	7.77e-06	0.000146622	18	9	26125.5	0.048625	0.181239	24.7059	6	137133	5.97e-06	0.000103475	21.3529	7.93109	117914	23839.2	0.202174	86967	84036	94597	92572	131492	148096	146128	122817	134107	121709	130431	120210	106371	98724	104127	119674	115129
2296	unkown32	7.77e-06	0.000146622	18	9	533272	0.0190226	0.16005	20	5.99999	1786000	2.47e-06	5.6e-05	19	7.59999	757555	813890	1.07436	120382	203161	34156	78850	1687785	2158841	1541561	1755813	346664	329979	298305	276217	227524	187098	124587	190068	597562
2421	unkown3346	7.77e-06	0.000146622	24	12	180851	0.0265747	0.16005	22.2166	12	802720	3.38e-06	7.05e-05	23.1083	12.0179	600039	230068	0.383422	435282	471359	425580	388262	497091	543377	719148	718013	776527	880739	814898	738714	496460	507550	483328	600093	593526
2450	unkown3374	7.77e-06	0.000146622	18	9	230044	0.0563756	0.194628	24.0327	6.00001	720878	6.85e-06	0.000114712	21.0163	7.87756	540905	209460	0.38724	294956	304811	324775	291626	585765	707691	914311	675743	521398	633004	555971	679704	423181	446257	438626	419931	513609
2477	unkown3400	7.77e-06	0.000146622	24	12	371091	0.0243829	0.16005	23.1496	12	1.16648e+06	3.12e-06	6.65e-05	23.5748	12.0039	754028	497828	0.660225	405299	470396	395641	297323	1051418	982604	616512	778865	908023	1201228	1397064	1159620	490134	611599	513552	675674	747184
2587	unkown3511	7.77e-06	0.000146622	18	9	212792	0.0297382	0.161007	23.9024	6	813448	3.76e-06	7.64e-05	20.9512	7.8674	638987	217794	0.340843	374297	467150	413516	397843	683859	771087	973451	825395	663201	790920	657857	749911	508653	474387	490558	518729	610051
2622	unkown3557	7.77e-06	0.000146622	24	12	628368	0.0147661	0.16005	22.7907	12	2017581	1.95e-06	5.02e-05	23.3953	12.008	1.26792e+06	849297	0.669834	631481	637023	604941	586328	937492	1344858	1784193	1376069	1851409	2038241	2231084	1949590	1032898	1125921	959734	931501	1.25142e+06
2626	unkown3560	7.77e-06	0.000146622	24	12	110757	0.023207	0.16005	20.7529	12	429502	2.98e-06	6.4e-05	22.3765	12.0635	267605	182335	0.681357	113538	198219	136168	126480	258454	251521	254930	303105	356560	353928	494112	513408	171684	227460	181690	196369	258602
2832	unkown3827	7.77e-06	0.000146622	18	9	59538.7	0.0244253	0.16005	20	6	311535	3.13e-06	6.65e-05	19	7.6	245533	66714.5	0.271712	202128	179798	181941	173066	305351	301126	341815	297847	260112	244248	214434	231864	199656	191530	184516	209270	232419
2973	unkown4058	7.77e-06	0.000146622	18	9	258709	0.0247169	0.16005	20	6	574898	3.16e-06	6.7e-05	19	7.6	224575	267153	1.18959	24650	21328	16078	21229	740402	662921	493623	402644	54629	75829	59679	47573	42568	41280	28558	19943	172058
3207	unkown4485	7.77e-06	0.000146622	18	9	187236	0.0111585	0.16005	22.4427	5.99999	421852	1.5e-06	4.19e-05	20.2214	7.7584	222930	224716	1.00801	14466	30228	18097	36150	378716	457570	430194	420930	238113	286861	275284	259704	32656	30216	36178	46992	187022
3220	unkown45	7.77e-06	0.000146622	24	6	1.57211e+07	0.013262	0.16005	20	6	2.2272e+08	1.76e-06	4.67e-05	22	6.05	8.23712e+07	131037667	1.59082	30485439	29298447	32545397	31485825	211156145	225551556	256539447	197633362	25668003	22087836	27477327	23385335	21586417	16306607	27060447	9618620	7.42429e+07
3516	unkown4948	7.77e-06	0.000146622	24	12	175250	0.0148692	0.16005	23.1496	12	862241	1.96e-06	5.03e-05	23.5748	12.0039	666047	238880	0.358653	403756	520474	539414	518049	747494	741355	687776	695060	875693	866277	933048	773946	507060	576504	618482	599816	662763
3747	unkown5330	7.77e-06	0.000146622	24	21	2.8824e+06	0.0188338	0.16005	23.9024	17.9999	1.72975e+07	2.45e-06	5.59e-05	23.9512	19.497	1.44919e+07	3.15679e+06	0.217832	15449579	15705360	16433156	15740942	10352625	12088604	13573751	10368640	12600402	12701419	12823624	14947403	17855011	16749940	16755036	17829935	1.44985e+07
3958	unkown5614	7.77e-06	0.000146622	24	21	210525	0.0163063	0.16005	21.7778	17.9999	592678	2.14e-06	5.24e-05	22.8889	19.473	392093	212724	0.542535	494616	591690	475738	441883	72754	132982	178257	201000	310295	287669	417049	468822	589733	627640	615078	538266	402717
4008	unkown5682	7.77e-06	0.000146622	24	21	1.84024e+06	0.0266537	0.16005	21.1511	17.9999	1.1443e+07	3.39e-06	7.05e-05	22.5755	19.4829	9.12876e+06	2.23812e+06	0.245172	9489995	10372174	10874475	9929537	4773253	5492671	6990122	7620115	8941556	9382437	9360327	9380423	10808809	10368156	11187288	13407796	9.2737e+06
4058	unkown5759	7.77e-06	0.000146622	24	12	73381.4	0.017386	0.16005	24.0327	12	235938	2.27e-06	5.42e-05	24.0163	12	161648	90140.9	0.557638	94356	74325	85702	89221	135247	211532	170334	226336	226987	225672	237150	253943	113830	163002	127502	151998	161696
4064	unkown5766	7.77e-06	0.000146622	24	12	508399	0.0158221	0.16005	20.1831	12	1.51872e+06	2.08e-06	5.21e-05	22.0915	12.0902	748623	838682	1.1203	202284	248826	157227	137547	404193	663594	865946	741693	1303699	1249496	1759586	1762097	501403	456818	434967	327039	701026
4073	unkown5777	7.77e-06	0.000146622	24	12	208172	0.0168061	0.16005	23.9024	12	587113	2.2e-06	5.31e-05	23.9512	12	396989	252447	0.635903	163543	264867	234458	199848	352864	472403	566562	558954	624627	515380	576075	632369	247344	322756	274489	338851	396587
4092	unkown5799	7.77e-06	0.000146622	24	12	53662.3	0.0110983	0.16005	24.2975	12	145992	1.49e-06	4.19e-05	24.1488	12.0005	100071	66882.3	0.668348	28180	65884	50406	48868	133411	116121	149990	133794	134261	143232	162348	144125	70872	71891	81486	71495	100398
4095	unkown5801	7.77e-06	0.000146622	24	12	75401.3	0.01421	0.16005	23.9024	12	242799	1.88e-06	4.96e-05	23.9512	12	173321	93678.2	0.540488	89895	99408	116172	117298	198393	181046	246126	210248	207824	249021	244450	269902	148541	127081	117718	147630	173172
4162	unkown5876	7.77e-06	0.000146622	18	9	246184	0.0437525	0.174007	23.1496	6.00002	678236	5.4e-06	9.59e-05	20.5748	7.81004	489281	214409	0.438212	232950	223992	277387	312422	589539	684243	707543	731619	449735	441101	573554	668076	300617	348286	340464	442223	457734
4221	unkown5942	7.77e-06	0.000146622	18	9	463902	0.109758	0.284073	20	6.00002	1.87578e+06	1.28e-05	0.000172571	19	7.60001	1.46646e+06	458231	0.312475	948792	918372	784413	1058310	1589639	2033340	2193048	1687108	1394613	1260327	1623982	1559121	1159512	1203914	1451710	1155849	1.37638e+06
4260	unkown5988	7.77e-06	0.000146622	18	9	63427.1	0.0591782	0.198878	20	6	238937	7.17e-06	0.00011702	19	7.6	174217	70876.1	0.406827	115519	113096	93976	79697	204334	245456	299854	206103	161010	170461	180608	179695	105357	140368	155344	113664	160284
4290	unkown6019	7.77e-06	0.000146622	18	9	58350.5	0.032496	0.161824	20	5.99999	149450	4.09e-06	8.09e-05	19	7.59999	89331.3	64788.7	0.725262	9932	56209	17181	7433	150344	138909	165785	142760	76832	89773	88368	91940	46584	69773	36905	36797	76595.3
4501	unkown99	7.77e-06	0.000146622	18	9	172357	0.0212734	0.16005	20	5.99998	680785	2.75e-06	6.04e-05	19	7.59999	342711	272293	0.794525	113266	118918	121834	118491	705093	629139	787876	601033	172638	181846	281552	172719	134223	147418	182500	158406	289184
11	CAR 21:0	1.91e-05	0.000269078	24	0	179722	0.00864835	0.16005	24.2975	6.63e-05	427886	2.74e-06	6.04e-05	24.1488	3.3e-05	260803	216082	0.828527	402430	467839	443817	397465	121812	153914	145542	134342	134789	135943	105276	111883	349521	375020	315222	361467	259768
16	Cer 34:1;3O|Cer 14:1;2O/20:0;O	1.91e-05	0.000269078	24	21	133228	0.0335286	0.162706	23.7736	17.9999	902738	9.77e-06	0.000146378	23.8868	19.4933	747818	151432	0.202498	832010	710048	837874	780686	521500	594732	606826	635761	672978	656273	740624	776610	807756	914777	848894	1039530	748555
20	Cer 34:3;2O|Cer 14:2;2O/20:1	1.91e-05	0.000269078	24	21	1.08623e+06	0.0149757	0.16005	24.4321	17.9999	4.92305e+06	4.59e-06	8.74e-05	24.2161	19.5149	3.86034e+06	1.15667e+06	0.299629	4854316	4083282	4202223	4069975	2540437	2896435	3456858	2777442	3112707	3017141	3182758	3710543	4795500	4996298	4917230	4983193	3.84977e+06
226	PE 28:0|PE 14:0_14:0	1.91e-05	0.000269078	24	12	295906	0.0175276	0.16005	23.0287	12	1.37614e+06	5.32e-06	9.53e-05	23.5144	12.0051	1.05999e+06	390486	0.368388	784947	789535	882657	711196	1252276	1149057	1066583	1126861	1258963	1491750	1458977	1294872	775715	1002763	978919	836836	1.05387e+06
257	PE 38:2|PE 20:0_18:2	1.91e-05	0.000269078	24	21	1.48338e+06	0.0151026	0.16005	20.5594	17.9999	1.05514e+07	4.63e-06	8.75e-05	22.2797	19.5004	8.7165e+06	1.65069e+06	0.189376	9970314	8893030	9311407	9506103	6229582	7213580	5826993	5753549	8837625	9284366	9177515	9338435	10055512	11702955	10329889	10117159	8.84675e+06
258	PE 38:3|PE 18:1_20:2	1.91e-05	0.000269078	24	21	217139	0.0152183	0.16005	20.2759	17.9999	1.16896e+06	4.66e-06	8.75e-05	22.1379	19.5118	957840	213262	0.222649	1014346	999877	1156883	1167428	686959	706616	669024	640541	921151	991805	921813	1065633	1103526	1204625	1194334	1173369	976121
333	PI 28:1|PI 12:0_16:1	1.91e-05	0.000269078	18	9	402126	0.0246202	0.16005	24.5682	5.99999	1.35338e+06	7.32e-06	0.000117893	21.2841	7.92001	1.10585e+06	344374	0.311412	647528	781814	778705	634170	1377553	1328051	1332523	1375395	1102823	1245523	1251442	1478497	866254	1025565	995312	813186	1.06465e+06
393	ST 27:1;O;S	1.91e-05	0.000269078	18	9	1.66529e+06	0.0153355	0.16005	20	6	1.40249e+07	4.7e-06	8.75e-05	19	7.6	4.97398e+06	6.61946e+06	1.33082	70176	87900	113914	83797	15483390	13867420	13308243	13440640	263814	323233	297844	325260	320367	257196	303875	216695	3.67274e+06
398	TG 37:0|TG 12:0_12:0_13:0	1.91e-05	0.000269078	24	15	1.02474e+06	0.0156033	0.16005	21.253	12	3466853	4.77e-06	8.86e-05	22.6265	13.4585	2.16389e+06	1.5375e+06	0.710527	1180870	1487087	1197213	943358	1128338	1333867	1924041	1896455	2873214	3455092	4033716	3505390	2507726	2442628	1991969	2206793	2.13173e+06
401	TG 39:0|TG 12:0_13:0_14:0	1.91e-05	0.000269078	18	9	916952	0.0138732	0.16005	23.7736	6	1.97355e+06	4.28e-06	8.31e-05	20.8868	7.85741	1.23399e+06	953631	0.772803	331613	335670	303182	280848	1432028	2019846	2118988	2323344	1622636	1460206	1605692	1724863	505147	588790	530975	494776	1.10491e+06
409	TG 42:1	1.91e-05	0.000269078	18	9	7.50739e+06	0.0565518	0.194628	24.0327	6	2.81669e+07	1.59e-05	0.000200473	21.0163	7.87756	2.19883e+07	7.16415e+06	0.325816	12863492	15097687	13751212	14124724	23989925	29305051	34549155	24823434	20584349	24744980	24738584	25540305	18971364	17677899	18141271	17972072	21054719
428	TG 49:2	1.91e-05	0.000269078	18	9	81980.2	0.0271003	0.16005	23.52	6	263408	8.01e-06	0.000125641	20.76	7.83796	194446	82480.4	0.424182	99826	127057	122439	97761	245276	251851	313122	243381	205370	191267	264244	212887	155835	128843	142419	124528	182882
430	TG 50:1	1.91e-05	0.000269078	18	9	1.35222e+06	0.0149279	0.16005	24.0327	6	3.51601e+06	4.58e-06	8.74e-05	21.0163	7.87755	2.51703e+06	1.33847e+06	0.531765	1298905	1166335	1103271	1059369	3287448	3560022	4265325	2951234	3078782	3078542	3199224	3019699	1667106	1504477	1794446	1447502	2.34261e+06
449	TG 54:3	1.91e-05	0.000269078	18	9	242975	0.02317	0.16005	20	5.99999	1.02574e+06	6.91e-06	0.000115074	19	7.59999	634759	310211	0.488707	358332	407030	409269	387170	1162141	890021	1152365	898438	467765	441074	513483	447804	412152	365748	442356	425300	573778
499	unkown1045	1.91e-05	0.000269078	18	9	4.99503e+06	0.0199286	0.16005	20	6.00001	19763825	6e-06	0.000103758	19	7.60001	8.67743e+06	9.26439e+06	1.06764	955126	1181882	737650	439332	19461357	20296948	21100473	18196522	6180337	5883905	4140888	1960880	4407985	2079281	1624801	1052705	6.85625e+06
541	unkown1088	1.91e-05	0.000269078	18	9	178333	0.0281693	0.160408	20	6	392578	8.3e-06	0.000129085	19	7.6	201497	182577	0.906103	30483	46492	18364	23093	343732	448608	340353	437619	143817	131607	184957	186397	149428	39478	40327	84946	165606
554	unkown1102	1.91e-05	0.000269078	24	9	290934	0.0177939	0.16005	22.1053	6	755617	5.4e-06	9.59e-05	23.0526	7.45094	415075	349833	0.842819	192154	233106	203162	148365	610768	641607	826143	943949	503495	515307	562387	406626	211167	171330	144314	102054	400996
614	unkown1165	1.91e-05	0.000269078	18	9	470026	0.0224326	0.16005	20	6	1.77764e+06	6.71e-06	0.000112892	19	7.6	980695	723223	0.73746	311217	394904	366966	217124	1703157	1658257	1938897	1810235	685963	864124	815928	680289	707962	470630	438711	352042	838525
677	unkown1226	1.91e-05	0.000269078	18	9	111576	0.0268374	0.16005	20	5.99999	341955	7.93e-06	0.00012511	19	7.59999	184694	124526	0.67423	94599	81197	60540	91726	368016	399539	343665	256600	117347	105244	119003	122541	107461	97846	113285	84826	160215
785	unkown1374	1.91e-05	0.000269078	24	6	522974	0.010813	0.16005	20	6	3.31228e+06	3.38e-06	7.05e-05	22	6.05	1.54437e+06	1.65211e+06	1.06976	1056482	899607	1011720	1027584	2920980	3487137	3529687	3311299	984843	783037	933831	802273	677514	458677	880340	305259	1.44189e+06
788	unkown1378	1.91e-05	0.000269078	24	6	67082.5	0.0131827	0.16005	20	6	607845	4.08e-06	8.09e-05	22	6.05	232680	347803	1.49477	107971	105081	97917	107541	623065	715659	573502	519155	97612	70761	88200	51803	81196	37358	78771	22094	211105
805	unkown14	1.91e-05	0.000269078	18	9	290063	0.0643145	0.20958	20	6.00001	1.10911e+06	1.79e-05	0.000218082	19	7.6	816885	298273	0.365135	407029	575057	475278	572581	943265	1256459	1195854	1040871	628489	767814	787815	930571	694945	540606	719047	596331	758251
882	unkown1499	1.91e-05	0.000269078	24	6	713703	0.0111457	0.16005	20	6.00001	3.14007e+06	3.48e-06	7.17e-05	22	6.05	1.88415e+06	1.13213e+06	0.600869	1767472	1610263	1618755	1573014	2918546	3318993	3082649	3240099	1505594	1244794	1509820	1263758	1301428	934342	1447095	686132	1.81392e+06
886	unkown1501	1.91e-05	0.000269078	24	6	58528.6	0.0445284	0.17428	21.253	6.00002	238621	1.27e-05	0.000172571	22.6265	6.0222	158502	64834.5	0.409044	142968	174816	201145	138052	218080	207476	313609	215320	132407	117210	127212	111453	118271	108923	126337	37778	155691
890	unkown1506	1.91e-05	0.000269078	24	6	73962.1	0.0347803	0.165009	22.4427	6.00001	341544	1.01e-05	0.000149984	23.2214	6.00676	238323	87665.2	0.367843	233826	203802	301201	257531	307116	356431	407818	294812	197231	216248	191048	219238	169745	160366	193131	68573	236132
1066	unkown1744	1.91e-05	0.000269078	18	9	581296	0.0152844	0.16005	20	6	4.16023e+06	4.68e-06	8.75e-05	19	7.6	1.45667e+06	1.97654e+06	1.35689	6322	7424	6968	5692	4660798	4102977	3995465	3881691	52909	68552	79239	47422	57124	44565	55011	17866	1.06813e+06
1353	unkown2122	1.91e-05	0.000269078	18	9	82672.1	0.144286	0.33963	20	5.99999	282382	3.8e-05	0.000367972	19	7.59999	218560	72811.6	0.333142	155414	147316	94984	108501	277244	307223	276982	268080	192657	186400	254978	238281	229608	200998	158519	170765	204247
1659	unkown252	1.91e-05	0.000269078	24	15	185952	0.0479917	0.180528	21.3559	12	1.53751e+06	1.37e-05	0.000182201	22.678	13.4583	1.26081e+06	329992	0.261729	985459	1065195	1200120	955357	1216323	1224132	1033806	1147790	1355766	1402391	1607558	1784336	1327551	1220333	1314758	1224965	1254115
1713	unkown2585	1.91e-05	0.000269078	24	21	949190	0.0219049	0.16005	23.0287	17.9999	6.17701e+06	6.56e-06	0.000111233	23.5144	19.4773	5.32776e+06	1.008e+06	0.189198	5667463	5791178	6022821	5943048	3865227	4627761	4719632	4104484	4810190	4561136	5045778	5720212	6449854	6152695	5975635	6129873	5.34919e+06
1796	unkown2671	1.91e-05	0.000269078	24	18	99899.5	0.0234325	0.16005	26.1721	17.9999	444134	6.99e-06	0.000115441	25.0861	18.0338	334783	76447.1	0.228348	249922	278012	301150	303231	301734	239744	224949	207474	307168	368198	352027	407630	493001	380970	453188	449380	332361
2166	unkown3065	1.91e-05	0.000269078	24	9	214918	0.0230012	0.16005	20	6	938902	6.87e-06	0.000114712	22	7.425	669133	251698	0.376156	509787	522231	434853	535162	941125	1080823	826568	907092	634429	622345	631800	808566	505781	411835	480686	515062	648009
2343	unkown3247	1.91e-05	0.000269078	18	6	55705.5	0.0890877	0.249556	20	5.99998	124534	2.43e-05	0.000270553	19	6.01666	73423.9	49668.4	0.676461	56142	32773	75044	47543	111831	135844	145980	104480	13683	23578	29040	25979	56475	45556	83747	90786	67405.1
2382	unkown33	1.91e-05	0.000269078	18	9	481229	0.0410265	0.171512	23.6461	6.00001	1.5682e+06	1.18e-05	0.000164197	20.8231	7.84761	1.14346e+06	495220	0.433091	588264	806747	645112	432926	1291770	1575943	1598793	1806304	1207528	1271567	1389849	1222343	1133798	646301	797845	788330	1.07521e+06
2384	unkown3303	1.91e-05	0.000269078	18	0	324673	0.0152219	0.16005	23.6461	17.9999	737657	4.66e-06	8.75e-05	20.8231	18.337	503074	316555	0.629241	850455	887366	776009	722790	219891	237514	279989	240376	314381	391309	423621	458557	831654	675603	646552	796826	547056
2419	unkown3344	1.91e-05	0.000269078	24	21	286801	0.0106272	0.16005	23.52	17.9999	831402	3.33e-06	7.02e-05	23.76	19.4868	491216	306310	0.623575	506423	600926	556140	532862	84745	124366	164817	154532	367869	435656	450562	605835	841043	884660	904387	695525	494397
2518	unkown3443	1.91e-05	0.000269078	18	9	91249.7	0.0448645	0.17428	23.7736	5.99999	283455	1.28e-05	0.000172631	20.8868	7.85741	202607	96233.2	0.474975	80066	147202	105809	71823	239120	267686	371666	255348	226924	255792	234859	205082	119248	156776	153031	142873	189582
2539	unkown3462	1.91e-05	0.000269078	18	9	98908	0.0239928	0.16005	20	6	263565	7.14e-06	0.00011702	19	7.6	162667	102150	0.627969	57438	76148	65950	78855	240073	288546	298745	226896	138396	116238	178785	170818	72799	73062	113176	85467	142587
2594	unkown3519	1.91e-05	0.000269078	18	9	138306	0.0386055	0.167562	23.9024	6	560726	1.11e-05	0.00016001	20.9512	7.8674	447888	137356	0.306675	274589	327659	268344	333656	456157	549822	674406	562517	502080	509648	475349	480609	344011	374631	370726	370015	429639
3208	unkown4486	1.91e-05	0.000269078	18	0	116727	0.0251444	0.16005	20	17.9999	334388	7.46e-06	0.000119039	19	18.05	238842	111632	0.467388	369606	358494	354817	334400	121761	142949	121237	106784	254651	288687	225791	192822	316482	325016	291349	404707	263097
3214	unkown4494	1.91e-05	0.000269078	24	0	51881.5	0.018811	0.16005	25.2722	6.63e-05	239743	5.69e-06	9.94e-05	24.6361	3.23e-05	177380	64311.3	0.362563	243086	247631	212539	255717	145960	136128	139539	167484	106823	129111	153539	136275	183376	179606	179617	201700	176133
3341	unkown4651	1.91e-05	0.000269078	24	12	199587	0.0251625	0.16005	22.9091	12	655549	7.47e-06	0.000119039	23.4545	12.0065	415903	274430	0.659841	232249	193663	212638	174919	539775	538523	348795	381269	462822	692972	693359	773044	346560	388857	303584	294312	411084
3348	unkown4670	1.91e-05	0.000269078	24	12	427570	0.024981	0.16005	21.7778	12	1.20499e+06	7.42e-06	0.000119039	22.8889	12.0283	684673	591271	0.863582	300577	334623	239691	166813	904644	887635	508846	588937	929242	1131415	1365893	1393428	698025	491784	285571	397558	664043
3351	unkown4677	1.91e-05	0.000269078	24	12	166041	0.0365727	0.166416	23.1496	12	804856	1.06e-05	0.000155151	23.5748	12.0039	613101	242782	0.39599	485517	453973	461654	412797	579049	825830	689099	609728	677211	727656	870038	944520	501445	522347	480605	514739	609763
3397	unkown477	1.91e-05	0.000269078	18	9	516298	0.0702371	0.219943	20	6.00002	1590772	1.95e-05	0.000229378	19	7.60001	757579	685702	0.905123	148482	151079	331074	144758	968071	1779923	1123361	2491733	454665	388201	491843	402363	375489	239425	149514	324574	622785
3518	unkown4950	1.91e-05	0.000269078	24	12	165879	0.0286818	0.16055	22.5575	12	1015734	8.44e-06	0.000129953	23.2788	12.0115	793292	252062	0.317741	682971	621705	461911	643275	825539	827570	781211	838085	1035605	1064011	852941	1110379	801076	669368	637423	746586	787478
3519	unkown4951	1.91e-05	0.000269078	24	12	110520	0.0317055	0.161824	25.4179	12	485282	9.27e-06	0.000139856	24.7089	12.0099	392357	122326	0.311772	249952	256532	310640	235357	462961	487870	466619	376429	493734	467282	505052	475058	461751	394384	368384	311676	395230
3634	unkown5185	1.91e-05	0.000269078	24	18	63059.1	0.0142957	0.16005	25.1282	17.9999	342705	4.4e-06	8.45e-05	24.5641	18.0095	261395	72249.6	0.2764	228663	233792	283100	241226	191432	223053	168128	172338	271578	242739	274666	260697	333912	365927	324555	346426	260140
3649	unkown5201	1.91e-05	0.000269078	24	21	222175	0.0128415	0.16005	23.7736	17.9999	1.02214e+06	3.98e-06	7.94e-05	23.8868	19.4933	837931	231754	0.276579	980475	991377	960993	915320	631815	625127	711321	583601	651818	700790	750317	833434	1090718	1015119	967860	1014868	839060
3948	unkown5598	1.91e-05	0.000269078	24	21	198953	0.0092589	0.16005	21.995	17.9999	603626	2.93e-06	6.34e-05	22.9975	19.4716	368392	212540	0.57694	426010	480573	420025	407877	48506	77117	103542	128708	318825	368317	411145	441699	647432	580646	577212	609217	377928
4036	unkown5725	1.91e-05	0.000269078	24	12	68436.3	0.0242405	0.16005	24.2975	12	218664	7.21e-06	0.00011702	24.1488	12.0005	148744	84034.2	0.56496	59014	96174	51640	94412	126737	155836	217633	185447	211261	219011	247822	196560	126527	147897	99416	151077	149154
4061	unkown5761	1.91e-05	0.000269078	24	12	604478	0.0168441	0.16005	23.52	12	2.40255e+06	5.13e-06	9.37e-05	23.76	12.0012	1.71111e+06	794858	0.464529	1090402	1195084	1013114	949026	1421501	1733593	2371330	1851985	2461038	2471538	2304544	2373097	1557582	1489286	1412934	1582380	1.7049e+06
4063	unkown5764	1.91e-05	0.000269078	24	12	443594	0.0156685	0.16005	23.52	12	1.71397e+06	4.79e-06	8.86e-05	23.76	12.0012	1.23231e+06	572901	0.464901	794629	844870	747917	756538	1015421	1384068	1674011	1337129	1784142	1730695	1664980	1676061	992984	1120949	1046869	1074112	1.22784e+06
4097	unkown5803	1.91e-05	0.000269078	18	9	72644.6	0.0222361	0.16005	20	6	198422	6.65e-06	0.000112385	19	7.6	113227	84421.4	0.745597	14934	33927	55635	41784	161394	209175	203316	219804	85239	100566	111204	105737	25261	61621	61699	54804	96631.2
4098	unkown5804	1.91e-05	0.000269078	18	9	46018.9	0.0439136	0.174139	20	6.00001	119485	1.26e-05	0.000172571	19	7.60001	70650.8	51826.5	0.733558	7188	22158	13638	31526	92395	110996	141092	133458	52929	62232	71096	84209	23001	56294	49841	15353	60462.9
4105	unkown5816	1.91e-05	0.000269078	18	9	95961.5	0.0496774	0.182607	23.1496	6	230285	1.41e-05	0.000186932	20.5748	7.81003	146568	97131.5	0.662706	32713	43944	51216	66409	170113	314652	246582	189794	220097	177964	156115	124376	93098	86414	91082	51856	132277
4120	unkown5834	1.91e-05	0.000269078	18	9	683449	0.125213	0.307046	24.5682	6	2870283	3.33e-05	0.000340279	21.2841	7.92001	2.31596e+06	629336	0.271739	1357301	1797756	1554836	1523377	2458817	2778961	3677350	2566004	2116957	2522812	2762393	2519143	1993605	2064984	2102935	2053364	2.24066e+06
4217	unkown5935	1.91e-05	0.000269078	18	9	617549	0.165915	0.370555	20	6.00001	2.49343e+06	4.33e-05	0.000405788	19	7.6	1.89134e+06	662699	0.350385	1066210	1087251	1096608	1230311	1965275	3068702	3046245	1893493	1858538	1641309	2013279	1952173	1485057	1553478	1731232	1487989	1.76107e+06
4220	unkown5940	1.91e-05	0.000269078	18	9	101287	0.0918819	0.253998	24.2975	6	430196	2.5e-05	0.000275501	21.1488	7.89841	344836	103761	0.300899	247849	252466	163589	242651	371937	467454	527528	353866	350638	343982	378761	442899	286919	257510	303293	318392	331858
4245	unkown5971	1.91e-05	0.000269078	18	9	683608	0.13269	0.32036	20	5.99999	2.48432e+06	3.52e-05	0.000354132	19	7.6	1.8586e+06	747913	0.402406	992054	1077319	882223	1017913	2009779	2773231	3323160	1831101	1849021	1647779	2226742	1958791	1479487	1526684	1568956	1221013	1.71158e+06
4314	unkown66	1.91e-05	0.000269078	18	9	268574	0.0217303	0.16005	20	6.00001	1.0204e+06	6.51e-06	0.000111233	19	7.60001	618049	341294	0.552212	293816	346053	310296	382702	1028090	1184720	881739	987068	451692	508609	430742	515731	417620	338112	412732	325600	550958
4387	unkown815	1.91e-05	0.000269078	18	9	911137	0.0377013	0.166683	20	6.00001	2.56132e+06	1.09e-05	0.000157069	19	7.60001	1.40331e+06	970856	0.691834	666924	665920	260531	716568	2030434	3435952	2222222	2556666	987225	921444	872959	1120108	825187	559101	688356	869727	1.21246e+06
13	CAR 24:0	4.22e-05	0.0004816	18	0	449994	0.017012	0.16005	25.2722	17.9999	1.06851e+06	1.09e-05	0.000157069	21.6361	18.5231	948878	351196	0.370118	1421269	1438036	1376851	1346413	709859	755563	697232	726484	709588	775185	724441	801816	1047344	1074599	968683	1183413	984798
198	PC 38:3	4.22e-05	0.0004816	24	21	157773	0.0202346	0.16005	20	17.9999	1.75215e+06	1.28e-05	0.000172571	22	19.525	1.58965e+06	178453	0.112259	1690793	1747140	1666601	1747513	1391614	1368169	1362818	1222108	1538803	1558787	1659831	1735322	1758312	1750429	1733418	1766432	1.60613e+06
224	PE 26:0|PE 12:0_14:0	4.22e-05	0.0004816	24	12	151166	0.0255189	0.16005	23.1496	12	568466	1.59e-05	0.000200473	23.5748	12.0039	409885	197785	0.482537	277154	317149	240994	267913	541427	452097	397194	440809	438502	616163	625491	593710	295798	285805	377251	347204	407166
308	PE-Cer 38:0;2O|PE-Cer 16:0;2O/22:0	4.22e-05	0.0004816	24	15	76016.8	0.0707367	0.220472	28	17.9999	834376	4.09e-05	0.000387114	26	16.4821	767713	160.928	0.00020962	685747	679586	685962	651267	744842	778640	723574	722886	806383	795792	801538	869737	801507	960381	790854	784764	767716
321	PG 30:1|PG 14:0_16:1	4.22e-05	0.0004816	18	9	372687	0.0169064	0.16005	24.4321	6	1108143	1.08e-05	0.000157069	21.2161	7.90912	885279	332522	0.375613	453976	582804	533781	491592	1070952	1221671	1112448	1027501	945154	1067548	1003359	1238492	696392	613848	694216	759600	844583
322	PG 32:1|PG 16:0_16:1	4.22e-05	0.0004816	24	12	1.22773e+06	0.0332742	0.162706	24.9858	12	6.35377e+06	2.03e-05	0.000236115	24.4929	12.0049	5.20908e+06	1.52961e+06	0.293643	3569120	3974490	3934568	3568306	6715764	5813767	5537696	5491980	5493620	5835509	6518734	7567212	5002356	4547286	5082243	5091117	5.23399e+06
323	PG 32:2|PG 16:1_16:1	4.22e-05	0.0004816	18	9	649258	0.0837883	0.241615	24.9858	6.00002	3.69388e+06	4.79e-05	0.000439075	21.4929	7.95385	3.27797e+06	557825	0.170174	2280101	2647863	2851433	2580312	3728236	3784603	3661315	3601353	3034870	3489164	3364711	4228504	2979178	3021677	2996383	3206257	3.216e+06
331	PI 26:0|PI 12:0_14:0	4.22e-05	0.0004816	18	9	701097	0.0128397	0.16005	24.0327	5.99999	1622527	8.36e-06	0.000129085	21.0163	7.87755	1.1459e+06	670122	0.584801	487490	561147	496104	414105	1305520	1838915	1598797	1746876	1309337	1594709	1331673	1637922	678663	635319	697726	602842	1.05857e+06
421	TG 48:0	4.22e-05	0.0004816	18	9	52779.9	0.0289375	0.16055	20.3695	6.00001	199052	1.78e-05	0.000217459	19.1848	7.62171	145467	60978.6	0.419192	71702	94716	106893	88826	195070	201850	230459	168829	145635	167239	154557	136111	57586	100845	111840	108171	133771
441	TG 52:3	4.22e-05	0.0004816	18	9	961574	0.0280594	0.160408	20	5.99999	3593327	1.73e-05	0.000214199	19	7.6	2.17793e+06	1.09402e+06	0.502322	1067407	1371931	1302090	1335147	3469951	3414490	4361631	3127236	1497428	1443332	1604498	1523441	1458160	1416250	1501308	1511658	1.96287e+06
455	TG 56:3	4.22e-05	0.0004816	18	9	29717.9	0.0931972	0.255513	20	5.99999	84435.2	5.29e-05	0.000466529	19	7.6	54888.6	31880.2	0.580817	12704	32561	9152	28222	113510	83930	77435	62866	51903	53142	52185	56171	37450	35844	53911	16960	48621.6
531	unkown1078	4.22e-05	0.0004816	18	9	1.32561e+06	0.0318014	0.161824	20	6	3203801	1.95e-05	0.000229378	19	7.6	1.39948e+06	1.36065e+06	0.972261	328789	388934	243081	321158	2834743	4370724	2278671	3331066	618416	466279	478228	500900	624296	466313	448867	411543	1.132e+06
543	unkown109	4.22e-05	0.0004816	24	21	113644	0.0288422	0.16055	24.1644	17.9999	690847	1.78e-05	0.000217379	24.0822	19.5053	572499	121406	0.212063	572449	611425	670399	589296	444236	526010	435710	424083	472301	544355	510242	589284	743341	707106	707989	604954	572074
728	unkown1284	4.22e-05	0.0004816	24	6	31077	0.0193289	0.16005	20	6	457958	1.22e-05	0.000169408	22	6.05	152499	286191	1.87667	48868	40097	34318	35552	428485	629396	347056	426896	40275	26904	22855	25833	11721	5543	26556	5590	134747
730	unkown1289	4.22e-05	0.0004816	24	9	59646	0.015672	0.16005	20	6	1.03209e+06	1.01e-05	0.000149847	22	7.425	352668	457675	1.29775	86833	66669	71788	96317	940003	1067598	1258269	862501	83287	108117	112346	83480	69697	37110	55158	28950	314258
790	unkown138	4.22e-05	0.0004816	24	21	6.22338e+06	0.0255686	0.16005	24.5682	17.9999	2.99592e+07	1.59e-05	0.000200473	24.2841	19.5202	23583293	6.33907e+06	0.268795	21921823	24743706	29349162	25105700	17361592	18646036	19129313	16330720	19293396	18778954	20328729	25292048	32388348	29877163	29965005	27606355	2.35074e+07
876	unkown1491	4.22e-05	0.0004816	24	6	69865.7	0.0184101	0.16005	20	6	790836	1.17e-05	0.000164197	22	6.05	283849	470746	1.65844	113350	116815	80458	110008	528398	994027	801619	839300	60516	93485	66818	68997	50209	44240	88845	17293	254649
950	unkown1590	4.22e-05	0.0004816	18	6	120405	0.0238588	0.16005	20	6.00001	239734	1.49e-05	0.000194825	19	6.01667	116972	122311	1.04565	56189	101523	49699	47109	246871	280307	215358	216402	40802	30060	45670	31637	67444	93530	51510	60287	102150
1028	unkown1692	4.22e-05	0.0004816	24	21	85447.5	0.0482602	0.180775	24.8451	17.9999	400336	2.87e-05	0.000306849	24.4225	19.5318	292040	98491.3	0.337253	274120	367479	335484	249621	175706	196279	201815	222858	298009	243256	234872	243918	465812	463431	363411	308695	290298
1051	unkown1729	4.22e-05	0.0004816	24	21	58027.1	0.0311972	0.161824	24.0327	17.9999	204213	1.91e-05	0.0002265	24.0163	19.501	142533	63439.1	0.445085	165679	194287	161479	130866	75172	64422	94634	90200	148420	121855	111936	104012	227336	232325	214101	143091	142488
1114	unkown1814	4.22e-05	0.0004816	18	9	165176	0.0177162	0.16005	23.1496	5.99999	455558	1.13e-05	0.000161117	20.5748	7.81002	315033	165991	0.526899	130770	184226	175244	147869	421642	509589	462376	428623	283823	358431	360543	434894	183779	201717	166052	200192	290611
1162	unkown1881	4.22e-05	0.0004816	24	21	93957.5	0.0185446	0.16005	23.52	17.9999	258588	1.18e-05	0.000164197	23.76	19.4868	179638	92029	0.512302	169325	265471	251300	207388	94428	92981	71018	107963	112544	149526	138932	194268	272889	259054	244339	258073	180594
1268	unkown2013	4.22e-05	0.0004816	18	9	141062	0.0427175	0.172455	20	5.99999	361442	2.56e-05	0.000280606	19	7.59999	233722	151609	0.64867	32006	133323	71188	95094	371666	487412	294965	291725	197456	220551	288882	294207	132882	111375	126580	113396	203919
1367	unkown214	4.22e-05	0.0004816	24	15	62421.6	0.0325875	0.161824	25.7143	12	453263	1.99e-05	0.000233345	24.8571	13.5679	386879	72947.2	0.188553	291952	336048	358857	253224	371074	402528	349407	359186	444984	449960	435501	482607	407849	464637	397768	403030	388038
1572	unkown2419	4.22e-05	0.0004816	24	21	2.90039e+06	0.0255336	0.16005	23.9024	18	1.31835e+07	1.59e-05	0.000200473	23.9512	19.497	1.01482e+07	2.85529e+06	0.28136	10219629	11532216	11254374	10107978	7224204	7697636	7014873	6255809	8105414	8634858	8836499	12848707	13205529	12728417	13316267	13483683	1.01541e+07
1802	unkown2680	4.22e-05	0.0004816	24	9	104877	0.0200156	0.16005	23.7736	6	416749	1.27e-05	0.000172571	23.8868	7.49306	294119	115642	0.393181	266419	208524	271561	305735	437591	411072	413648	404686	353949	377393	297659	244608	182038	144160	146094	231820	293560
1884	unkown2778	4.22e-05	0.0004816	24	21	48789	0.0889173	0.249489	23.52	17.9999	298087	5.06e-05	0.000455331	23.76	19.4868	218242	70152.9	0.321445	233500	220722	247561	215531	182380	171098	5123	179151	217451	189304	201044	248313	251074	298772	344028	298475	218970
2004	unkown2901	4.22e-05	0.0004816	24	21	1.89987e+06	0.032665	0.161824	24.4321	17.9999	2.70504e+07	2e-05	0.000233345	24.2161	19.5149	2.48947e+07	2.11361e+06	0.0849021	25267450	26205757	25281149	24967399	23488719	24463357	22046296	21584295	23294274	25056506	23570684	24578531	27240455	25909831	27158168	27893025	2.48754e+07
2022	unkown2925	4.22e-05	0.0004816	24	18	52554.5	0.0180499	0.16005	20.5594	17.9999	188980	1.15e-05	0.000162715	22.2797	18.1079	140280	46280.6	0.329915	131124	127152	169314	143659	88921	81420	34212	74961	146862	185192	177793	177859	191202	206983	194278	163459	143399
2052	unkown2955	4.22e-05	0.0004816	24	9	28171.5	0.0184937	0.16005	24.1644	5.99999	148435	1.18e-05	0.000164197	24.0822	7.5052	124353	29742.1	0.239175	110790	113301	116383	103640	162759	152017	152889	126075	144502	143774	133748	138256	105968	91143	93449	102627	124458
2137	unkown3033	4.22e-05	0.0004816	24	9	78463.4	0.0134298	0.16005	24.1644	6.00001	334776	8.71e-06	0.000132778	24.0822	7.50521	264321	82932.3	0.313756	237899	245426	233663	201254	370512	314129	342546	311917	304075	319811	272330	320207	171842	190474	204078	193639	264613
2449	unkown3373	4.22e-05	0.0004816	18	9	54734	0.0247263	0.16005	23.6461	6	298948	1.54e-05	0.000199606	20.8231	7.8476	252180	58854.1	0.233381	228207	189539	179193	187026	289030	312989	302357	291414	278294	238671	292885	283078	207801	196330	192116	236189	244070
2452	unkown3376	4.22e-05	0.0004816	24	12	309766	0.0201445	0.16005	23.0287	12	958557	1.27e-05	0.000172571	23.5144	12.0051	630670	401587	0.636763	428946	402792	309070	262324	855706	842436	516154	658088	830912	1015156	1050901	937260	446038	483461	393726	557065	624377
2457	unkown3380	4.22e-05	0.0004816	24	12	396393	0.0240977	0.16005	22.6735	12	1.24017e+06	1.5e-05	0.000196075	23.3368	12.0097	793256	520958	0.656733	498570	498043	356365	300814	967352	1155330	623250	718560	1036007	1346030	1335131	1243518	603238	684791	477597	670291	782180
2476	unkown340	4.22e-05	0.0004816	18	9	85850.2	0.0465229	0.178417	20	6.00001	539905	2.78e-05	0.000300849	19	7.60001	464505	78846.7	0.169743	385110	396538	411850	353620	548232	535464	542650	533274	475017	422072	511963	424416	447189	400313	398899	397485	449006
2495	unkown3421	4.22e-05	0.0004816	18	9	121005	0.111991	0.28649	24.1644	6	478592	6.27e-05	0.000530556	21.0822	7.88789	379451	117981	0.310925	219063	237320	257035	266715	385102	487355	639556	402356	360959	456418	395279	447000	343470	318029	307731	306728	364382
2506	unkown3432	4.22e-05	0.0004816	24	12	59225.8	0.0175264	0.16005	24.5682	12	295923	1.12e-05	0.00016001	24.2841	12.0016	244555	73073.1	0.2988	158538	204032	163824	197460	280063	290482	299678	253319	284744	319106	298362	281479	207656	242023	224489	218566	245239
2546	unkown3470	4.22e-05	0.0004816	18	9	36820.1	0.165965	0.370555	26.9725	6	91945	9.01e-05	0.000690044	22.4862	8.12258	68656.4	24266.9	0.353455	24524	30820	25916	39869	95122	96014	84638	92006	90228	53825	76530	78756	65468	74514	72110	71576	66994.8
2599	unkown3526	4.22e-05	0.0004816	18	9	28811.8	0.0611071	0.20354	20	6.00002	72209	3.57e-05	0.000357465	19	7.60001	40860.1	32691.3	0.800079	8257	13086	7091	12372	89543	84022	82603	32668	48420	24219	38102	43323	16107	10260	21719	19147	34433.7
2623	unkown3558	4.22e-05	0.0004816	24	12	651040	0.017886	0.16005	22.7907	12	2.10097e+06	1.14e-05	0.000162046	23.3953	12.008	1.33751e+06	883115	0.660269	738056	716470	595840	634141	1046264	1370918	2026973	1395392	1923181	2162617	2318579	1999493	1108867	1089357	1082448	917045	1.32035e+06
2750	unkown372	4.22e-05	0.0004816	24	12	319304	0.0382449	0.166855	23.9024	12	1.69925e+06	2.31e-05	0.000258192	23.9512	12	1.31044e+06	442181	0.337429	1142914	1011000	721379	826957	1458149	1525777	1296865	1272487	1952515	1503319	1785809	1555342	983476	1252208	1435833	1231783	1.30974e+06
3088	unkown431	4.22e-05	0.0004816	18	9	207631	0.12653	0.309127	20	6	604976	7.01e-05	0.000576138	19	7.6	288775	276672	0.958087	58909	51909	42891	21210	446519	1053016	304083	616288	215797	137282	281032	116389	178157	74861	41003	110859	234388
3217	unkown4497	4.22e-05	0.0004816	24	12	60409.2	0.0197033	0.16005	23.2718	12	220006	1.25e-05	0.000171942	23.6359	12.0029	158519	80334.5	0.50678	109986	113877	82158	125201	223308	183897	145150	177869	195500	235102	219309	230112	119500	115212	118436	126532	157572
3242	unkown4525	4.22e-05	0.0004816	24	12	68353.2	0.0182046	0.16005	23.1496	12	177163	1.16e-05	0.000163194	23.5748	12.0039	113069	84109.6	0.743878	65794	76591	73617	30991	171830	153090	104340	122701	176597	177016	173969	181069	85038	78852	68653	50455	111913
3413	unkown4802	4.22e-05	0.0004816	24	12	242269	0.010965	0.16005	23.9024	12	712663	7.21e-06	0.00011702	23.9512	12.0001	501276	297943	0.594369	383971	273108	325398	217113	620267	549629	688988	653043	679704	686567	753398	730983	387252	367212	391749	304434	500801
3504	unkown4928	4.22e-05	0.0004816	24	12	108856	0.0266281	0.16005	24.0327	12	365115	1.65e-05	0.00020569	24.0163	12	258541	135361	0.523558	179475	202713	108737	118476	335885	367209	244894	258939	408595	344587	339008	368271	161932	215805	232459	250827	258613
3637	unkown5188	4.22e-05	0.0004816	24	18	45757.9	0.0151017	0.16005	24.1644	18	199470	9.72e-06	0.000146194	24.0822	18.0002	138671	57960.3	0.417971	135423	140255	143360	116368	93872	75777	68476	75416	141465	140887	128404	158672	187097	241839	186210	182736	138516
3780	unkown5383	4.22e-05	0.0004816	18	15	99737.4	0.0365166	0.166416	20	12	301960	2.22e-05	0.000252955	19	13.6167	217949	122199	0.560677	239182	227158	256455	199199	116032	114778	118673	90880	263612	272395	314406	357425	226178	220225	213344	238300	216765
3816	unkown5432	4.22e-05	0.0004816	24	21	95735.2	0.0169899	0.16005	24.8451	17.9999	564640	1.09e-05	0.000157069	24.4225	19.5318	441445	104044	0.235689	383689	481282	495343	422553	337688	351976	346305	293232	415558	428706	383131	435656	604626	532730	577276	543933	439605
3818	unkown5434	4.22e-05	0.0004816	24	21	61932.8	0.0244464	0.16005	24.8451	17.9999	378992	1.52e-05	0.000198146	24.4225	19.5318	291695	73263.7	0.251165	249246	325451	311692	288160	203822	246375	228113	173304	280556	267395	290021	266292	433428	383132	340892	358519	290400
3819	unkown5435	4.22e-05	0.0004816	24	21	215486	0.0123765	0.16005	23.9024	17.9999	1.43926e+06	8.07e-06	0.000125994	23.9512	19.497	1.16146e+06	238524	0.205366	1178481	1217078	1249221	1098734	841543	954847	942179	779354	1109556	1246411	1148218	1068641	1461903	1473863	1370626	1450663	1.16196e+06
3967	unkown5628	4.22e-05	0.0004816	24	9	36622.1	0.015651	0.16005	20	5.99998	139075	1.01e-05	0.000149847	22	7.42499	74352.8	50446.7	0.678477	40646	53941	41838	55173	132302	159305	145571	119121	65016	32671	74655	72465	30264	38668	28562	31707	70119.1
4006	unkown5679	4.22e-05	0.0004816	24	21	476793	0.0283942	0.16055	21.1511	18	3.02633e+06	1.75e-05	0.000215399	22.5755	19.4829	2.5146e+06	537169	0.21362	2576500	2683543	3096860	2895408	1431961	1783955	2028764	2221472	2376697	2592756	2368050	2628944	3153574	2883583	2929281	3138874	2.54939e+06
4042	unkown5735	4.22e-05	0.0004816	24	15	103739	0.0230405	0.16005	21.6708	12	350974	1.44e-05	0.000189686	22.8354	13.4585	222983	150009	0.672736	88434	157883	142878	103460	101550	168071	198864	205250	278222	352277	422439	350958	261214	259735	196589	235964	220237
4104	unkown5811	4.22e-05	0.0004816	18	9	106791	0.0376768	0.166683	24.1644	5.99999	248980	2.28e-05	0.000256126	21.0822	7.88789	175817	92559.1	0.526452	66588	93577	69207	73798	237980	217781	279376	260785	167924	160175	226975	285915	112803	108347	113231	149460	163995
4127	unkown5841	4.22e-05	0.0004816	18	9	573132	0.025072	0.16005	24.2975	5.99999	1.77394e+06	1.56e-05	0.000199988	21.1488	7.89841	1.37534e+06	554289	0.403019	673436	821829	834035	746594	1596806	1683039	2251560	1564374	1513296	1818795	1660256	1549784	1016112	1041458	1082647	1042216	1.30601e+06
4129	unkown5843	4.22e-05	0.0004816	18	9	58759	0.0472334	0.179522	24.9858	5.99999	138670	2.81e-05	0.000303215	21.4929	7.95384	102706	47808.1	0.465483	37668	51325	39366	44568	154621	145903	154138	100020	104022	147267	116353	127545	94047	88927	60964	91582	97394.8
4208	unkown5922	4.22e-05	0.0004816	18	9	128441	0.07072	0.220472	20	6.00001	414451	4.09e-05	0.000387114	19	7.6	283451	125552	0.44294	117659	143017	146351	166302	381064	473703	422377	380660	277761	232636	237669	259619	179570	211813	242624	267498	258770
4215	unkown5933	4.22e-05	0.0004816	18	9	113348	0.216837	0.447158	20	5.99998	476993	0.000115262	0.000812235	19	7.59999	383023	106700	0.278574	244523	227625	209394	300048	456351	533181	558279	360160	394046	399453	348648	381726	317798	340020	377735	343785	362048
4216	unkown5934	4.22e-05	0.0004816	18	9	66277.1	0.198296	0.418491	20	6.00002	171707	0.000106154	0.000764783	19	7.60001	115496	62913.3	0.544725	25718	39542	60753	22105	127743	224068	213347	121671	120722	115870	84559	133003	90463	85876	107232	77380	103128
4280	unkown6008	4.22e-05	0.0004816	18	9	217429	0.0158746	0.16005	24.1644	5.99999	574343	1.02e-05	0.000150169	21.0822	7.88789	422007	214402	0.508052	238077	216634	199864	157640	489344	591311	702213	514505	555466	507294	553077	486304	286916	258551	308004	248784	394624
4281	unkown6009	4.22e-05	0.0004816	18	9	117352	0.0259948	0.16005	20	6	397896	1.61e-05	0.000202154	19	7.6	274487	124341	0.452995	165962	161724	181368	131811	386716	389175	466968	348726	262260	241819	291403	241152	159494	177284	220731	174122	250045
4287	unkown6014	4.22e-05	0.0004816	24	12	93482.7	0.0122939	0.16005	23.9024	12	190463	8.02e-06	0.000125641	23.9512	12	115741	109310	0.94444	47842	48725	37335	37274	174384	180365	196021	117087	160590	184931	218736	197596	61038	78431	60231	48479	115567
4292	unkown6020	4.22e-05	0.0004816	18	9	33996.3	0.0361115	0.166078	20	6	92090.5	2.19e-05	0.000250978	19	7.6	50400.4	37351.1	0.741087	9102	21856	14836	13552	100844	79281	85433	102804	20588	43014	37280	50537	28403	33145	19606	28647	43058
4321	unkown685	4.22e-05	0.0004816	18	9	561033	0.0253133	0.16005	20	6	1.68991e+06	1.57e-05	0.000200473	19	7.6	814135	770719	0.946673	148022	167253	78089	172973	1401674	1916442	1562943	1878564	466345	479282	382459	843854	189773	159111	237034	518235	662628
4349	unkown746	4.22e-05	0.0004816	18	9	408493	0.0260598	0.16005	20	5.99999	991382	1.62e-05	0.000202154	19	7.59999	423164	455514	1.07645	52489	10113	168902	64892	688392	1259310	823738	1194087	222687	203109	203575	128764	79690	72422	72636	93115	333620
4423	unkown874	4.22e-05	0.0004816	24	9	182775	0.0257439	0.16005	20	6	1.73678e+06	1.6e-05	0.000200982	22	7.425	601638	791414	1.31543	132937	91526	17707	190474	1080814	2254227	1544723	2067349	236518	209213	213525	191807	86625	45884	88856	111310	535218
39	Cer d38:1	8.77e-05	0.000797343	24	9	58859.9	0.0573824	0.19615	20	6	386155	6.64e-05	0.000551205	22	7.425	279813	91744.2	0.327877	219914	246552	237089	193026	390726	426329	462618	264948	256154	272490	291641	263969	229963	228410	189330	180648	272113
123	LPE 18:2	8.77e-05	0.000797343	24	6	2.25094e+06	0.0148047	0.16005	20	6	4.40842e+07	1.89e-05	0.000226278	22	6.05	1.49642e+07	2.73394e+07	1.82699	4648429	3288122	3504972	3892933	38905102	43305294	53699723	40426642	3643483	2965491	3550555	2356845	2438141	1666815	2957244	1042776	1.32683e+07
158	PC 30:2|PC 12:0_18:2	8.77e-05	0.000797343	24	15	171129	0.0542448	0.191356	21.8859	12	1200398	6.31e-05	0.000530556	22.9429	13.4595	968435	273774	0.282697	791488	786937	818426	730240	846568	899130	845342	941446	936121	1299460	1295866	1270145	1000292	853099	956378	1150153	963818
185	PC 36:1	8.77e-05	0.000797343	24	12	2.38153e+06	0.0704609	0.220068	24.8451	12	2.00454e+07	8.03e-05	0.000642025	24.4225	12.0036	1.71401e+07	3.44585e+06	0.201041	14717730	16681048	12059778	11813795	18183429	20212620	16841020	17255218	18498135	18349791	22760922	20572570	17454943	17121808	16751919	15735219	1.71881e+07
189	PC 36:4 Isomer A	8.77e-05	0.000797343	18	0	2.86021e+07	0.0573389	0.19615	20	17.9999	1.74988e+08	6.64e-05	0.000551205	19	18.05	1.52511e+08	2.84575e+07	0.186593	202861041	185184629	174351538	174617301	135867821	134239894	113326309	122880548	137089318	137335929	150438846	170961866	177893092	171280602	161266516	189510712	1.58694e+08
255	PE 37:2|PE 19:0_18:2	8.77e-05	0.000797343	18	0	113046	0.0486913	0.181274	24.0327	17.9999	504409	5.71e-05	0.000492995	21.0163	18.3786	437075	113930	0.260664	536049	566619	502810	635027	290446	385259	368613	335760	360521	400429	387107	444279	556187	524437	500557	436459	451910
336	PI 30:1|PI 14:0_16:1	8.77e-05	0.000797343	18	9	2.03736e+06	0.0247049	0.16005	24.7059	6.00003	8.65011e+06	3.04e-05	0.00031907	21.3529	7.93111	7.51494e+06	1.7802e+06	0.236888	4930684	5520555	5724805	5371114	7858150	9385179	8709781	8647345	7789301	8090788	8537326	9776157	6854861	7077305	6432167	6205396	7.30693e+06
339	PI 32:1	8.77e-05	0.000797343	18	9	1.09703e+07	0.0241152	0.16005	24.4321	6	38142084	2.97e-05	0.000312716	21.2161	7.90912	3.10287e+07	1.0129e+07	0.326438	20469638	21406467	19883695	17209602	40601906	41386923	34519605	36059902	31626491	36786244	34335929	41405441	26783791	22105945	23215763	28827950	2.97891e+07
390	SPB 16:0;2O	8.77e-05	0.000797343	18	9	906010	0.105997	0.277934	20	6.00002	5.32568e+06	0.000116986	0.000820539	19	7.60001	4.47749e+06	964857	0.215491	3882391	3524758	3251734	3075331	4785466	5314156	6404950	4798131	4053853	4636419	4406203	4926024	4099037	3585592	3802862	4058230	4.28782e+06
414	TG 44:2	8.77e-05	0.000797343	18	9	6.9012e+06	0.0198633	0.16005	24.1644	6.00002	1.98721e+07	2.48e-05	0.000275246	21.0822	7.8879	1.49614e+07	6.81871e+06	0.455754	6930542	8461302	7723229	7902643	17919655	19366450	25075790	17126678	16496671	19883207	18566823	17622402	10667940	10515454	10284635	10904206	1.40905e+07
420	TG 46:4 Isomer A	8.77e-05	0.000797343	18	9	456160	0.0166345	0.16005	22.9091	5.99999	1.62675e+06	2.11e-05	0.000243544	20.4545	7.7922	1.14117e+06	559819	0.490564	540665	645618	695322	724847	1336780	1538682	1913857	1717691	1177022	1264683	1321360	1328875	571852	735825	712339	676134	1056347
422	TG 48:1	8.77e-05	0.000797343	18	9	2.37015e+06	0.243655	0.485392	20	6.00002	8873124	0.000251131	0.00141081	19	7.60001	6.61615e+06	2.52271e+06	0.381295	3535759	3923262	3189107	3712643	7160305	10451982	12112952	5767257	6955431	6341759	6119630	6819893	6164902	5218535	5544303	4906067	6.12024e+06
427	TG 49:1	8.77e-05	0.000797343	24	12	147681	0.0137469	0.16005	24.4321	12	357680	1.76e-05	0.000216117	24.2161	12.001	246680	176176	0.714187	138658	98163	53862	113759	304775	322680	431976	357117	347919	334522	362828	385451	154044	189937	192617	178596	247932
506	unkown1052	8.77e-05	0.000797343	24	9	118949	0.0149186	0.16005	20	6	389644	1.9e-05	0.000226456	22	7.425	195259	165885	0.849566	83259	94422	82244	65010	333597	447604	391286	386089	173418	168094	192942	163600	108371	79811	60504	71143	181337
563	unkown1112	8.77e-05	0.000797343	18	9	42069.3	0.0436209	0.173869	20	6	142892	5.15e-05	0.000460282	19	7.6	96527.3	45353.8	0.469855	57863	66115	34419	56135	129756	174389	126905	140519	92619	99152	69658	92273	84438	53192	62565	61790	87611.8
605	unkown1153	8.77e-05	0.000797343	24	9	54424.9	0.0147312	0.16005	20	5.99999	291520	1.88e-05	0.000226193	22	7.42499	139440	111836	0.802041	97536	78870	81691	29916	264398	329195	296113	276376	104788	102828	86063	93234	70580	66426	56450	46398	130054
651	unkown120	8.77e-05	0.000797343	24	12	49842.9	0.0314007	0.161824	23.6461	12	217309	3.8e-05	0.000367972	23.8231	12.0007	157943	67866.7	0.42969	90123	102905	117447	94985	180827	188576	172534	135290	159025	227209	248552	234450	125062	157361	137049	149441	157552
698	unkown125	8.77e-05	0.000797343	24	21	54785.6	0.0272503	0.16005	23.2718	17.9999	410535	3.33e-05	0.000340279	23.6359	19.4815	354739	57224.6	0.161315	356228	387286	356557	401520	287648	301147	321983	262953	313709	357130	322114	379924	422013	405610	393806	420712	355646
709	unkown1260	8.77e-05	0.000797343	18	9	337675	0.0181165	0.16005	20	5.99999	1.40009e+06	2.28e-05	0.000256126	19	7.6	588355	630268	1.07124	114715	58175	62685	150546	1324196	1533900	1570625	1171632	248041	232329	191686	211048	152037	92078	221512	96125	464458
738	unkown1301	8.77e-05	0.000797343	24	9	115165	0.0119619	0.16005	20	6	586448	1.55e-05	0.000199606	22	7.425	263888	233843	0.886144	147846	119365	151141	139922	519737	630799	612871	582383	192693	150538	195101	143435	109025	34890	147296	31166	244263
780	unkown1368	8.77e-05	0.000797343	24	6	57113	0.0135628	0.16005	20	6	857129	1.74e-05	0.000214585	22	6.05	274203	544167	1.98454	60981	31437	59406	76657	800527	933566	744281	950141	55580	15550	40402	17956	20621	5245	30607	4208	240448
793	unkown1382	8.77e-05	0.000797343	24	6	141227	0.0307921	0.161824	20.1831	5.99998	579812	3.73e-05	0.00036743	22.0915	6.04511	368218	176761	0.480045	290254	348965	423565	359987	474226	703920	514090	627013	271609	246676	267458	270504	246616	225915	349291	103555	357728
823	unkown1425	8.77e-05	0.000797343	24	6	653673	0.0112308	0.16005	20	6.00001	3.18906e+06	1.46e-05	0.000191489	22	6.05	1.36666e+06	1.6283e+06	1.19144	627915	899607	1011720	1027584	3052433	3564788	3141486	2997522	667592	447801	577194	438961	401303	287128	880340	227190	1.26566e+06
951	unkown1591	8.77e-05	0.000797343	18	6	94875.3	0.0466724	0.178626	20	6.00001	198468	5.49e-05	0.000478637	19	6.01667	109378	89313.5	0.816561	68928	101372	47156	51925	193808	230981	193393	175690	33802	47976	47820	41106	100246	108947	80631	53093	98554.6
964	unkown1603	8.77e-05	0.000797343	24	9	89088.4	0.0148216	0.16005	20	6	1.75042e+06	1.89e-05	0.000226278	22	7.425	598032	768156	1.28447	175914	129707	138492	133070	1740592	1757773	2055970	1447355	143507	125416	190395	147984	119974	87299	98651	44929	533564
1050	unkown1728	8.77e-05	0.000797343	24	21	80685.1	0.0290885	0.16055	24.4321	17.9999	313520	3.54e-05	0.000354812	24.2161	19.5149	217738	85835.1	0.394213	215407	276516	249571	175575	98510	132609	147943	128174	244663	207450	187787	152968	321974	346391	339084	246633	216953
1069	unkown1750	8.77e-05	0.000797343	24	18	43807.4	0.00995782	0.16005	20.9501	17.9999	143718	1.31e-05	0.000174794	22.4751	18.0832	92720.3	53271.1	0.574535	117842	94226	102096	104107	30742	37066	21786	15673	93120	104519	111014	126404	139287	143365	142084	150138	95841.8
1132	unkown1833	8.77e-05	0.000797343	24	18	59876.2	0.0480741	0.180528	23.9024	17.9999	227264	5.64e-05	0.000490027	23.9512	18	148570	66991.9	0.45091	147445	165264	123667	89945	68688	65856	73974	70306	179021	169844	143964	171818	320763	230238	207586	150469	148678
1160	unkown1878	8.77e-05	0.000797343	18	0	60323.3	0.0167258	0.16005	24.2975	17.9999	182756	2.12e-05	0.000244162	21.1488	18.408	143931	61712.1	0.428761	213051	238476	181744	205402	98115	102379	91542	115293	107328	124126	112972	104117	207912	184974	168193	169945	151598
1180	unkown1903	8.77e-05	0.000797343	18	0	153696	0.0180474	0.16005	21.3559	17.9999	437616	2.27e-05	0.000256126	19.678	18.1318	298056	159605	0.535486	375364	452241	506755	468329	115870	156609	171457	150561	252367	301781	239596	311703	417602	486876	433889	412100	328319
1339	unkown2108	8.77e-05	0.000797343	18	9	72107.4	0.0956048	0.260373	24.5682	6	249252	0.000106381	0.0007652	21.2841	7.92001	194887	65102.7	0.334054	102170	122591	153266	88855	222936	230781	265224	278067	195092	199951	205028	262925	156473	189642	203678	116885	187098
1344	unkown2113	8.77e-05	0.000797343	18	9	638615	0.0261706	0.16005	24.4321	6	2.05387e+06	3.21e-05	0.000332742	21.2161	7.90912	1.61477e+06	591287	0.366175	846221	1076495	1074791	776098	2141835	2214904	1939951	1918788	1978355	1635427	1866493	2020007	1231095	1505103	1435853	1017014	1.5424e+06
1487	unkown2309	8.77e-05	0.000797343	24	21	65267	0.0241092	0.16005	24.7059	17.9999	209307	2.97e-05	0.000312716	24.3529	19.5258	135229	68759.5	0.508466	138287	135861	152485	161977	70136	56802	87136	61346	78824	81306	115991	169980	210935	219946	172050	234299	134210
1492	unkown2314	8.77e-05	0.000797343	24	21	61692.2	0.0323395	0.161824	23.9024	17.9999	248457	3.91e-05	0.000375597	23.9512	19.497	185328	68657.1	0.370463	200252	214733	191973	241565	134321	124881	126912	96885	154894	113450	187841	186001	240482	219602	229314	304433	185471
1548	unkown2383	8.77e-05	0.000797343	18	3	125304	0.0121472	0.16005	24.5682	17.9999	1.8716e+06	1.57e-05	0.000200473	21.2841	20.2126	1.2906e+06	491298	0.380673	1571118	1647150	1561832	1491958	947827	992353	1060994	891708	902280	891637	943797	1236933	1977211	1851610	1857703	1799893	1.35163e+06
1694	unkown2562	8.77e-05	0.000797343	24	18	949096	0.0269817	0.16005	24.9858	17.9999	4.43362e+06	3.3e-05	0.000339962	24.4929	18.0073	3.30448e+06	975706	0.295268	2453356	3750666	3203618	2817584	2437158	2498146	2238694	1923350	3057431	2940707	3439874	4137672	4244879	4718708	4588976	4181946	3.28955e+06
1852	unkown2745	8.77e-05	0.000797343	18	9	153679	0.0805531	0.23656	22.6735	5.99999	823264	9.08e-05	0.000694411	20.3368	7.775	692026	149908	0.216623	477526	579442	572389	551237	862930	918335	817817	693973	617538	692037	701079	876747	579987	586989	610292	560534	668678
1870	unkown2764	8.77e-05	0.000797343	18	6	111375	0.110165	0.284073	20	6	493162	0.000121213	0.000839742	19	6.01667	365302	122234	0.334612	292524	311447	359671	319010	558585	435173	582332	396559	207571	205442	224191	312401	353671	388386	343856	317008	350489
1874	unkown2768	8.77e-05	0.000797343	24	21	56820.6	0.0200407	0.16005	22.7907	17.9999	459200	2.5e-05	0.000275501	23.3953	19.4742	408559	56943.4	0.139376	434027	446428	462129	403168	353769	353804	352147	336370	383623	365973	417010	415929	457745	460176	444993	473889	410074
1876	unkown2770	8.77e-05	0.000797343	24	21	20650.7	0.0574456	0.19615	22.6735	17.9999	150232	6.65e-05	0.000551205	23.3368	19.4731	126997	23889.5	0.18811	139958	145791	139312	121764	103168	117823	78212	101702	123939	103498	138777	128271	166358	142591	147701	144277	127696
1910	unkown2802	8.77e-05	0.000797343	24	21	723126	0.0381423	0.166688	25.2722	17.9999	4.33591e+06	4.55e-05	0.000422373	24.6361	19.5517	3.39243e+06	824677	0.243093	3152313	3540083	4114543	3049466	2902103	2814463	2574016	2302927	3044969	2723179	3092266	3277423	3715111	4678275	4676583	4273709	3.37071e+06
1914	unkown2806	8.77e-05	0.000797343	24	21	1.4986e+06	0.0148872	0.16005	25.4179	17.9999	1.12226e+07	1.9e-05	0.000226456	24.7089	19.5591	8.98196e+06	1.72971e+06	0.192576	8574757	8921672	9248075	8341240	7357364	7825353	7062624	6068432	8833482	8001977	8277508	9499560	10973996	11595367	11389346	10931650	8.9314e+06
1915	unkown2807	8.77e-05	0.000797343	24	18	646084	0.0214684	0.16005	25.2722	18	4.8083e+06	2.67e-05	0.000290163	24.6361	18.012	3.8948e+06	823909	0.211541	3669138	3719809	4127830	3471771	3356078	3284613	3058479	2666249	4100970	3537826	3784314	4050083	4395935	5218553	4905732	4713013	3.87877e+06
1916	unkown2808	8.77e-05	0.000797343	24	18	59059.3	0.0428377	0.172455	24.9858	17.9999	299541	5.07e-05	0.000455331	24.4929	18.0073	227943	56492.7	0.247837	220123	211632	207743	176378	181342	172768	154101	139950	241382	187238	254150	288276	329468	256346	264809	347544	227078
1928	unkown2819	8.77e-05	0.000797343	18	9	40013.1	0.0310184	0.161824	20	5.99999	227528	3.76e-05	0.000367614	19	7.59999	194666	38881.4	0.199734	163930	148911	151544	163486	220049	228720	231843	229502	205522	189943	181241	219089	170136	152638	184333	151481	187023
2149	unkown3048	8.77e-05	0.000797343	24	21	83702	0.0528731	0.188609	22.2166	17.9999	550106	6.16e-05	0.000524005	23.1083	19.4711	470241	90115.5	0.191637	485248	508360	587840	493444	323501	413976	407589	346631	445488	456553	460547	451532	489662	571253	634957	504553	473821
2167	unkown3066	8.77e-05	0.000797343	18	9	114314	0.0212208	0.16005	20	6	418084	2.64e-05	0.000287744	19	7.6	290688	130199	0.4479	182115	202505	142854	182849	453249	469750	379400	369939	261258	260450	268050	326682	184642	168758	189512	199490	265094
2224	unkown3129	8.77e-05	0.000797343	24	21	19561.6	0.0546648	0.192008	23.7736	17.9999	216850	6.35e-05	0.000533358	23.8868	19.4933	187812	27356.7	0.14566	189104	200027	196339	191068	171883	168025	161746	129769	177283	180772	191918	181789	204756	190847	239057	232740	187945
2494	unkown3420	8.77e-05	0.000797343	18	9	83798.7	0.0822757	0.239241	24.2975	6.00001	310898	9.26e-05	0.000702144	21.1488	7.89842	241116	89619.2	0.371684	140163	140120	146220	140905	303553	247220	433602	259218	251470	320083	288624	244261	211660	199575	181697	170144	229907
2562	unkown3487	8.77e-05	0.000797343	18	9	159983	0.0109083	0.16005	23.9024	6	424685	1.42e-05	0.000187446	20.9512	7.8674	318701	150183	0.471236	148985	182489	185720	193889	361794	433983	452792	450172	357580	377046	412945	420475	168919	205785	209771	217629	298748
2568	unkown3492	8.77e-05	0.000797343	18	9	37225.3	0.349544	0.626318	20	6	104245	0.000349207	0.00178563	19	7.6	70062.1	36554.5	0.521744	6790	35875	18207	33276	82239	133647	138839	62256	58397	58678	60191	87500	80672	54262	48828	46363	62876.2
2607	unkown3534	8.77e-05	0.000797343	18	9	307424	0.262282	0.510748	20	6	1.34544e+06	0.000268635	0.00148111	19	7.6	994699	358894	0.360806	540483	589575	539793	611482	1023824	1644150	1755596	958185	1046758	930303	818032	959777	890340	866245	851386	760444	924148
2612	unkown3539	8.77e-05	0.000797343	18	9	244052	0.0916874	0.253687	20	6	891282	0.000102359	0.000745781	19	7.6	616958	236618	0.383524	369134	362747	369999	399338	761713	966829	1119322	717266	579590	467406	523948	496719	516940	481189	471166	523796	570444
2627	unkown3561	8.77e-05	0.000797343	18	9	454640	0.017256	0.16005	23.7736	6	905290	2.18e-05	0.000250078	20.8868	7.85741	532950	472331	0.886258	61044	109354	76653	39709	698712	1059280	1138264	724902	727618	743693	736599	621262	189353	214904	212076	150856	469017
2853	unkown3848	8.77e-05	0.000797343	18	9	28143.2	0.133232	0.32105	24.2975	6.00001	92629.5	0.000144373	0.000958941	21.1488	7.89842	70320.4	24389.8	0.346838	38729	41725	50257	33573	102353	82734	103535	81896	95495	76746	57629	71307	65076	68239	41832	65191	67269.8
2993	unkown4113	8.77e-05	0.000797343	24	6	38412.9	0.0134735	0.16005	20	6	253038	1.73e-05	0.000214199	22	6.05	97971.1	141965	1.44905	62812	41541	44699	54315	260824	240954	307878	202498	38292	28602	47550	14263	32392	16326	24403	9291	89165
3038	unkown4213	8.77e-05	0.000797343	24	6	84861.1	0.0142685	0.16005	20	6	1.60921e+06	1.83e-05	0.000220747	22	6.05	556207	989280	1.77862	159765	171360	139994	141802	1453922	1598194	1916264	1468461	141451	123133	163672	90481	105173	78834	112335	52628	494842
3075	unkown4296	8.77e-05	0.000797343	24	6	10895.6	0.015487	0.16005	20	6	198888	1.97e-05	0.000231428	22	6.05	65796.9	124451	1.89144	10145	15220	20275	15960	170602	212945	239876	172131	12618	12582	12443	5043	8009	3674	8274	9438	58077.2
3126	unkown4356	8.77e-05	0.000797343	18	9	35742.8	0.0385428	0.167562	20	6.00001	94786	4.6e-05	0.000424277	19	7.60001	52314.1	35717.3	0.682749	19914	19879	23155	22274	77239	116936	78880	106089	53252	28698	41317	23341	24994	32692	31044	24981	45292.8
3166	unkown4415	8.77e-05	0.000797343	24	18	39688.8	0.0143962	0.16005	20.464	18	129561	1.84e-05	0.000221991	22.232	18.1145	93031.5	34071.8	0.36624	102146	87360	95682	88191	43111	46273	19646	44012	124483	110972	125352	120968	128757	118116	111182	160189	95402.5
3202	unkown4474	8.77e-05	0.000797343	18	9	23711.8	0.039444	0.168483	24.7059	6	75675.2	4.7e-05	0.000432154	21.3529	7.93109	61123.4	21030.7	0.344069	34321	40318	36701	34680	60665	92832	69124	80080	67428	78762	64251	77231	44434	57805	54172	45852	58666
3211	unkown4490	8.77e-05	0.000797343	18	0	219705	0.0251588	0.16005	20	17.9999	721248	3.09e-05	0.000322262	19	18.05	543016	215703	0.397232	842338	793265	781670	661986	277325	299319	347110	286862	480972	602395	574618	605278	678644	699358	687452	819542	589883
3276	unkown4564	8.77e-05	0.000797343	18	9	106598	0.0583505	0.19742	20	6.00001	332648	6.75e-05	0.000556158	19	7.60001	219408	115310	0.525553	92289	110981	112438	71649	334629	378927	340516	276519	183643	188509	232965	209048	154762	219798	150607	90565	196740
3343	unkown4655	8.77e-05	0.000797343	24	12	90360.8	0.0301392	0.161367	24.1644	12	250762	3.66e-05	0.000361209	24.0822	12.0001	159427	115911	0.727049	90975	96387	47142	30986	189281	244649	145286	209480	171915	259228	287217	284686	98957	153618	150354	95672	159740
3367	unkown471	8.77e-05	0.000797343	18	9	313787	0.0227427	0.16005	20	6	1.04572e+06	2.82e-05	0.000303215	19	7.6	660720	377739	0.571708	377428	219130	447712	357968	899914	1158776	1029473	1094734	755447	528594	593514	544541	245701	449916	220548	460040	586465
3429	unkown4834	8.77e-05	0.000797343	18	0	184738	0.0429711	0.172727	24.2975	17.9999	1.31087e+06	5.08e-05	0.000455735	21.1488	18.408	1.21907e+06	166214	0.136345	1496912	1406190	1355133	1350548	1079808	1146811	1060575	1061657	1144341	1152818	1073093	1264113	1312599	1280614	1260607	1389682	1.23972e+06
3451	unkown4864	8.77e-05	0.000797343	18	3	50029.9	0.0327464	0.161824	23.0287	6.63e-05	194960	3.95e-05	0.000377562	20.5144	1.70956	153050	65256.7	0.426375	184950	205197	187959	201734	121264	158432	171570	98813	84337	98776	114056	116730	176136	211268	206103	214193	159470
3651	unkown5204	8.77e-05	0.000797343	24	21	74534.4	0.0322757	0.161824	24.7059	17.9999	419504	3.9e-05	0.000375597	24.3529	19.5258	334439	84333.9	0.252165	403613	331675	356623	337906	246846	253137	317037	238439	308518	286547	265917	306751	469136	399530	366649	442705	333189
3947	unkown5596	8.77e-05	0.000797343	24	21	327073	0.00996254	0.16005	23.52	17.9999	1.008e+06	1.31e-05	0.000174794	23.76	19.4868	588288	363204	0.617391	550550	721478	654815	625919	86096	116624	187647	200515	410998	585325	574566	726419	1007396	1062660	1035756	926186	592059
3969	unkown5631	8.77e-05	0.000797343	18	0	91964.5	0.0169721	0.16005	22.5575	17.9999	191623	2.15e-05	0.000246876	20.2788	18.2302	119732	89290.3	0.745751	237860	217370	178076	186873	42402	39229	36734	39042	85534	96773	113117	109581	192796	179861	169423	224414	134318
4005	unkown5677	8.77e-05	0.000797343	24	21	705902	0.0234532	0.16005	21.1511	17.9999	4.18123e+06	2.9e-05	0.000309056	22.5755	19.4829	3.36833e+06	771261	0.228974	3702776	3777900	3754904	3593854	1832925	2381417	2531220	2616234	3168585	3489547	3402224	3715885	4215484	3683416	3972845	4853208	3.41828e+06
4034	unkown5723	8.77e-05	0.000797343	24	12	102929	0.0308566	0.161824	21.995	12	444283	3.74e-05	0.00036743	22.9975	12.0228	327273	130639	0.399173	193767	266146	240376	219232	244227	306201	376509	408505	458855	447321	443408	427549	280572	284923	240678	331932	323138
4103	unkown5810	8.77e-05	0.000797343	24	12	63136.2	0.0133703	0.16005	24.4321	12	153466	1.72e-05	0.000213496	24.2161	12.001	100556	77180.3	0.767539	44762	36780	44084	27581	117834	133976	134051	173653	153237	133371	171608	155647	81288	85704	52238	71848	101104
4117	unkown5829	8.77e-05	0.000797343	24	12	197173	0.0446743	0.17428	24.4321	6	499472	5.27e-05	0.00046595	24.2161	9.02749	335725	208561	0.621224	103663	167762	148579	135564	441426	472490	749601	334372	416369	487233	477649	495231	259654	264520	252378	198415	337807
4126	unkown5840	8.77e-05	0.000797343	18	9	68747.9	0.0231476	0.16005	24.2975	5.99999	196158	2.86e-05	0.000306763	21.1488	7.89841	147623	67191.3	0.455156	73128	53962	72513	94789	166943	188220	233980	195489	157969	208087	168833	180423	109715	110552	93860	119034	139219
4128	unkown5842	8.77e-05	0.000797343	18	9	308701	0.024113	0.16005	24.4321	6	1096795	2.97e-05	0.000312716	21.2161	7.90912	895815	295629	0.330012	521597	610198	584834	557027	994358	1089562	1311301	991959	938952	1221195	992835	1050341	714279	739402	713596	722711	859634
4131	unkown5846	8.77e-05	0.000797343	18	9	70579.7	0.0180462	0.16005	24.0327	6	260599	2.27e-05	0.000256126	21.0163	7.87756	210600	71989.3	0.341829	146696	143377	122721	145860	229654	277579	303504	231660	257884	255404	222646	251211	149627	149453	151305	180925	201219
4209	unkown5925	8.77e-05	0.000797343	18	9	170675	0.0995639	0.267123	20	6	524846	0.000110432	0.000786809	19	7.6	359565	156654	0.435675	162936	200077	170143	189586	430235	599496	600766	468888	291270	289372	336129	348418	245106	299242	309679	318990	328771
4212	unkown5928	8.77e-05	0.000797343	18	9	656635	0.0688582	0.21732	20	6	2.05777e+06	7.86e-05	0.000631894	19	7.6	1.35088e+06	628166	0.465006	652849	694826	771268	690914	1841454	2460575	2289965	1639072	1234121	1036477	1208703	997779	889106	1090427	1095621	1045143	1.22739e+06
4222	unkown5943	8.77e-05	0.000797343	18	9	277465	0.127382	0.310872	24.8451	6.00001	1.15194e+06	0.000138535	0.000931134	21.4225	7.94237	937335	237032	0.252878	675610	602405	586939	694275	998138	1169377	1359473	1080769	965071	851115	1064666	1094879	827167	773358	1007128	814643	910313
4255	unkown5983	8.77e-05	0.000797343	18	9	219908	0.0273054	0.16005	20	6.00001	860084	3.34e-05	0.000340279	19	7.60001	547030	260987	0.477098	299891	383948	301640	307556	792764	913680	983949	749943	354287	450633	476211	433681	393758	380707	386696	322261	495725
4257	unkown5985	8.77e-05	0.000797343	18	6	154347	0.0240163	0.16005	20	6	413512	2.96e-05	0.000312716	19	6.01667	246409	167866	0.681252	136318	164631	163305	215014	450524	348680	433856	420989	125226	154256	130962	161062	167260	196117	170618	178246	226066
4259	unkown5987	8.77e-05	0.000797343	18	9	118755	0.0565089	0.194628	20	6	496922	6.55e-05	0.000546915	19	7.6	353435	127648	0.361165	268399	217362	235891	208194	424575	578411	550574	434128	256992	298008	361575	319450	253624	287688	296127	262471	328342
4435	unkown89	8.77e-05	0.000797343	24	18	72255	0.0141408	0.16005	20	17.9999	297583	1.81e-05	0.000219494	22	18.15	217785	86185	0.395734	216719	262698	262298	240482	68961	133521	99922	99526	201908	258463	272237	288485	300452	303778	292514	293590	224722
4448	unkown911	8.77e-05	0.000797343	18	9	3.42825e+06	0.0160456	0.16005	20	6	1.95368e+07	2.04e-05	0.000236115	19	7.6	7.04755e+06	9.21531e+06	1.30759	228678	355488	131209	35710	20945879	21082697	19309793	16808840	909125	1163387	485775	303900	787061	473802	396905	358055	5236019
4466	unkown939	8.77e-05	0.000797343	18	9	2.72771e+06	0.0298106	0.161019	20	6	6.9959e+06	3.62e-05	0.000359831	19	7.6	3.06706e+06	2.98951e+06	0.974713	461110	813276	598285	578257	6108610	6547702	5921995	9405286	1037810	956759	1239257	1431522	1589380	1031254	1037313	912458	2.47939e+06
18	Cer 34:2;2O|Cer 14:2;2O/20:0	0.000171384	0.00127759	24	18	521404	0.014651	0.16005	25.4179	17.9999	4.04197e+06	3.49e-05	0.000352016	24.7089	18.0148	3.13645e+06	849331	0.270793	2807816	3253535	3207662	2933815	2357336	2648693	2427554	2045351	2955683	2856629	2952623	3276319	3889849	3944274	4399862	3933932	3.11818e+06
25	Cer 36:2;3O|Cer 14:2;2O/22:0;(2OH)	0.000171384	0.00127759	24	21	6.24588e+06	0.0444331	0.17428	23.2718	17.9999	4.92372e+07	9.74e-05	0.000721025	23.6359	19.4815	4.16474e+07	7.24827e+06	0.174039	43308823	41589086	46976401	42861588	33613242	35137640	34636646	30511145	37521217	38587216	40577844	45926741	56042890	43483208	45151868	52271032	4.17623e+07
107	LPC 18:0	0.000171384	0.00127759	18	9	75614.8	0.0327831	0.161824	24.7059	6	299169	7.35e-05	0.00059762	21.3529	7.93109	254486	69146	0.271708	197838	188412	141032	162763	313625	331883	288855	262314	288081	300580	258631	328443	247161	227431	213466	191991	246407
157	PC 30:2	0.000171384	0.00127759	24	12	1.44883e+06	0.0189353	0.16005	21.4599	12	9.71071e+06	4.43e-05	0.000412416	22.7299	12.0376	7.37105e+06	2.359e+06	0.320037	5887312	6021264	5669852	4312662	7530617	7341481	6116212	7181415	8713246	9745927	10038230	10345444	6561043	6639365	6618686	7721903	7.27779e+06
227	PE 28:1|PE 12:0_16:1	0.000171384	0.00127759	24	15	194840	0.0120596	0.16005	20	12	1044834	2.91e-05	0.00030975	22	13.475	743770	373865	0.502662	579919	644506	582742	519563	616388	595990	511040	588350	924919	1082994	1044379	1127044	719919	681652	727128	792906	733715
228	PE 30:0;2O|PE 12:0_18:0;2O	0.000171384	0.00127759	24	15	324568	0.0450354	0.174793	26.0177	12	1.69142e+06	9.86e-05	0.000724566	25.0088	13.5826	1.37027e+06	352388	0.257167	867066	1112361	1093394	857095	1336751	1455459	1175155	1239239	1629368	1552084	1658713	1925513	1537309	1823772	1575678	1191343	1.37689e+06
236	PE 32:3|PE 14:0_18:3	0.000171384	0.00127759	24	12	302058	0.0799107	0.2354	23.9024	12	1.9937e+06	0.000167063	0.00105155	23.9512	12.0001	1.64086e+06	431770	0.263136	1051275	1452726	1329659	1331879	1753371	2058607	1540786	1676675	1619315	2019546	1925826	2410098	1490679	1562123	1566697	1453554	1640176
247	PE 36:1|PE 18:0_18:1	0.000171384	0.00127759	24	18	2.1315e+06	0.0142133	0.16005	20	17.9999	2.10189e+07	3.39e-05	0.000343783	22	18.15	1.83999e+07	2.81096e+06	0.152771	17698253	19467427	19757591	19473525	15093386	14966920	12590724	13997149	19317210	20561720	20329323	20689447	20708005	20625208	22464637	20277616	1.86261e+07
262	PE 39:1|PE 21:0_18:1	0.000171384	0.00127759	24	21	133992	0.0146077	0.16005	20.2759	17.9999	874228	3.48e-05	0.000351836	22.1379	19.5118	709291	143201	0.201893	784295	803742	826186	653899	442689	512031	476922	467883	715272	813223	789047	762954	831694	879797	942030	843393	721566
326	PG 34:2|PG 16:1_18:1	0.000171384	0.00127759	24	12	821584	0.0178917	0.16005	23.3952	12	4.77274e+06	4.2e-05	0.000395391	23.6976	12.0019	3.70079e+06	1.151e+06	0.311014	2523807	2967751	2867383	2419880	4112920	3747225	3619718	3642931	4360573	4894073	4659629	5176666	3406622	3920324	3793333	2918982	3.68949e+06
334	PI 30:0|PI 14:0_16:0	0.000171384	0.00127759	18	9	1.00902e+06	0.0226862	0.16005	24.4321	12	2425802	5.23e-05	0.000464125	21.2161	10.5142	1.81891e+06	932528	0.512684	617523	927421	830138	686809	2177582	2873856	2314810	2168106	1956176	2431267	2101778	3213987	1276391	1365680	1331446	1094404	1.71046e+06
335	PI 30:1	0.000171384	0.00127759	24	12	157364	0.0152407	0.16005	24.2975	6	544316	3.62e-05	0.000359831	24.1488	9.01882	433557	152869	0.352593	326650	292510	301447	274254	517040	594604	549702	515917	448559	565131	572720	573838	344468	328324	345193	403363	434608
424	TG 48:3	0.000171384	0.00127759	18	9	2.27641e+06	0.111172	0.285077	20	6.00001	9.56517e+06	0.000226128	0.00131084	19	7.60001	7.40514e+06	2.16182e+06	0.291935	4973041	4830383	4099204	5523656	9135528	9912467	10632882	8579789	6334004	6126222	7276199	8227745	6469124	6217788	6581483	6763245	6.98017e+06
436	TG 51:2	0.000171384	0.00127759	18	9	112470	0.0211668	0.16005	24.9858	6	237910	4.91e-05	0.000447997	21.4929	7.95384	180667	91692.6	0.507523	48188	63686	49056	96635	200023	263850	256617	231149	229415	207859	222996	282946	127228	153339	134125	160560	170480
478	unkown102	0.000171384	0.00127759	24	12	45563.7	0.0417027	0.171512	24.5682	12	264290	9.18e-05	0.000698424	24.2841	12.0016	223756	56829.8	0.253981	203864	180524	173238	143450	253091	281622	235787	232595	241969	244847	277500	292844	229927	188714	210988	197639	224287
686	unkown1238	0.000171384	0.00127759	18	6	138949	0.110438	0.284282	20	6	372636	0.000224761	0.0013046	19	6.01667	239626	137853	0.575285	145794	202574	150371	144237	358024	422751	388739	321029	149714	127013	115457	159810	255199	178352	279898	167778	222921
708	unkown126	0.000171384	0.00127759	24	21	2.42752e+06	0.0324282	0.161824	22.4427	18	2.13941e+07	7.28e-05	0.000592711	23.2214	19.4716	1.84563e+07	2.66825e+06	0.144571	18092495	18951186	19359065	20379144	14798535	16348694	15896041	13251387	17364664	17757343	17781336	21218566	21104718	22923531	20891235	20656888	1.85484e+07
718	unkown127	0.000171384	0.00127759	18	9	119293	0.0154273	0.16005	20	6	969293	3.66e-05	0.000361209	19	7.6	362335	450786	1.24411	14113	39378	34056	15523	1063087	931969	970888	911229	71801	61503	53609	48995	45642	69052	39915	8769	273721
726	unkown1281	0.000171384	0.00127759	18	9	89106.1	0.0196992	0.16005	20	5.99998	327446	4.59e-05	0.000424277	19	7.59999	185078	115574	0.624462	107612	82154	82204	106018	342353	304653	386492	276284	126973	135906	132240	118271	106818	102495	98251	89008	162358
778	unkown1366	0.000171384	0.00127759	24	6	9.25227e+06	0.0142046	0.16005	20	6	1.76493e+08	3.39e-05	0.000343783	22	6.05	6.01527e+07	109011799	1.81225	15998572	13186579	15938929	17950330	164892267	175114324	208168527	157796357	13793890	10788270	14082082	10793192	10362628	6857512	14502763	4024292	5.33907e+07
856	unkown1468	0.000171384	0.00127759	24	12	33034.4	0.0475056	0.17974	24.5682	12	128822	0.00010355	0.000750824	24.2841	12.0016	103051	39609.6	0.384368	70204	73585	50182	83623	116988	143321	127812	116318	117767	139441	97899	160179	87591	91141	89216	89481	103422
878	unkown1495	0.000171384	0.00127759	24	6	93137.6	0.021845	0.16005	20	6	804002	5.05e-05	0.000455331	22	6.05	297092	466884	1.57152	119708	103060	155592	132296	1021780	622960	991279	579990	110497	62881	81267	69199	69191	40193	111619	18581	268131
880	unkown1497	0.000171384	0.00127759	24	9	71835.7	0.0160246	0.16005	20	6	688266	3.79e-05	0.000367972	22	7.425	251030	295737	1.17809	79014	69434	136219	81214	618433	696931	889787	547914	95142	79009	92905	95375	72573	17318	38916	9180	226210
895	unkown1511	0.000171384	0.00127759	24	6	281631	0.0528265	0.188609	25.5652	6	1479725	0.000114187	0.000805923	24.7826	6.00599	1.17916e+06	238595	0.202342	1334550	1162086	1596719	1160002	1330027	1441492	1732578	1414803	1175261	1097817	1045815	1127225	859551	839649	1073197	575323	1.18538e+06
1169	unkown1888	0.000171384	0.00127759	24	12	265183	0.0213772	0.16005	24.7059	12	1.74481e+06	4.95e-05	0.000449389	24.3529	12.0025	1.3669e+06	384164	0.281047	969277	1098997	973984	800240	1485579	1548942	1369718	1161428	1574176	1703835	1911831	1789416	1428300	1444192	1452640	1229419	1.37137e+06
1179	unkown1901	0.000171384	0.00127759	24	21	172284	0.0396509	0.16874	23.3952	17.9999	372320	8.77e-05	0.000676943	23.6976	19.484	258043	172954	0.670255	247362	442312	418502	398854	88359	134773	113096	88380	154246	173129	174614	242081	332021	483643	424686	248935	260312
1222	unkown1963	0.000171384	0.00127759	24	12	151259	0.0101111	0.16005	24.1644	12	303432	2.47e-05	0.000274608	24.0822	12.0001	193236	175172	0.90652	94583	56753	60564	28449	288455	323441	285564	290014	264189	302533	310786	336219	122761	115863	71197	147955	193708
1250	unkown1995	0.000171384	0.00127759	18	9	62143	0.0276449	0.16005	23.1496	6	202685	6.28e-05	0.000530556	20.5748	7.81003	147266	65190.5	0.442671	97050	64844	90729	95361	211622	239924	193534	165660	153982	136683	177358	189913	106879	108923	75043	95290	137675
1312	unkown2071	0.000171384	0.00127759	18	9	101363	0.0439788	0.174139	24.7059	6	402100	9.64e-05	0.000718948	21.3529	7.93109	347779	82304.6	0.236658	268479	221717	271941	244534	417866	368947	393835	427752	465805	425210	338884	343765	284127	300932	309020	327774	338162
1328	unkown2090	0.000171384	0.00127759	24	18	210492	0.0123206	0.16005	20.5594	17.9999	868875	2.97e-05	0.000312716	22.2797	18.1079	709999	136843	0.192737	687187	707787	654256	688502	434644	456500	455131	499190	822204	820731	831067	974845	770849	858313	896705	949634	719222
1491	unkown2313	0.000171384	0.00127759	24	21	68456.8	0.0493007	0.182102	22.3291	17.9999	305937	0.00010715	0.0007695	23.1646	19.4712	235641	67810.9	0.287772	233829	257891	238599	310434	171793	153824	154493	136572	178703	206859	237565	306237	318632	312069	254602	338448	238159
1494	unkown2316	0.000171384	0.00127759	24	21	124675	0.043802	0.17405	23.3952	17.9999	705950	9.61e-05	0.000718749	23.6976	19.484	578363	125271	0.216596	661255	566195	534895	703218	409788	487525	411975	454311	496238	494050	554814	682037	706041	708459	661197	748105	580006
1575	unkown2421	0.000171384	0.00127759	24	21	2.06181e+06	0.0372225	0.166683	24.4321	17.9999	8.86153e+06	8.27e-05	0.00065585	24.2161	19.5149	6.72336e+06	2.02645e+06	0.301404	6225923	8110889	7655183	6638728	4652788	4990777	4889109	4487341	5212262	5020431	5768113	8179752	9173103	9431017	9193074	7648982	6704842
1693	unkown2561	0.000171384	0.00127759	24	18	104803	0.0217466	0.16005	24.2975	17.9999	396071	5.03e-05	0.000454745	24.1488	18.0007	289721	81566.4	0.281534	218850	312107	248064	227088	203250	231631	161100	146075	277129	318162	302234	399311	389879	382414	413148	398846	289330
1857	unkown2750	0.000171384	0.00127759	18	9	136209	0.0425393	0.172374	23.7736	6	594808	9.35e-05	0.000706567	20.8868	7.85741	480673	145925	0.303584	324213	334369	350897	336493	676988	605435	581178	515633	428409	516882	519739	677152	376966	368507	346387	415494	460921
1872	unkown2766	0.000171384	0.00127759	24	12	13798.8	0.0322951	0.161824	23.0287	12	45097.2	7.25e-05	0.00059153	23.5144	12.0051	29123.6	18350.3	0.630082	17106	8471	21352	12634	45627	26687	24840	29690	45172	48786	37571	48860	27362	16838	23903	26478	28836.1
1877	unkown2771	0.000171384	0.00127759	24	12	41328.1	0.0540239	0.190946	23.9024	12	328332	0.000116568	0.000818882	23.9512	12.0001	286047	54532.1	0.19064	240759	271145	229524	236284	292255	321610	314731	287904	315937	304722	329068	363602	274406	284407	221490	287523	285960
1907	unkown28	0.000171384	0.00127759	18	9	3.56698e+06	0.0159406	0.16005	20	6	2.68232e+07	3.77e-05	0.000367972	19	7.6	1.00502e+07	1.24916e+07	1.24293	622609	1061776	435138	222593	26840914	27768374	28266638	24416845	2284960	2461392	1276828	737862	1787306	1034292	1083269	1212628	7594589
1958	unkown2852	0.000171384	0.00127759	24	12	251600	0.01865	0.16005	24.2975	12	1.66681e+06	4.36e-05	0.000408342	24.1488	12.0005	1.45688e+06	296687	0.203645	1298727	1179530	1249904	1169654	1557375	1650271	1534601	1635087	1757266	1585894	1619377	1704697	1472523	1229332	1420159	1268854	1.45833e+06
2001	unkown29	0.000171384	0.00127759	18	9	9.62262e+06	0.0158309	0.16005	20	6	8.57942e+07	3.75e-05	0.000367554	19	7.6	3.24461e+07	3.98469e+07	1.22809	2481225	3703619	1600007	834723	85489617	89567263	88349050	79771065	7828543	8197905	4552766	3484307	6788143	4158605	3657596	3345311	2.46131e+07
2010	unkown2909	0.000171384	0.00127759	24	21	636554	0.0585465	0.197935	22.9091	17.9999	8.6495e+06	0.00012552	0.00086295	23.4545	19.4756	7.9453e+06	747461	0.0940759	8208076	8416238	8500768	7924703	7833842	7558279	6566204	6622181	7779135	8045223	7471554	7886793	8567389	8183261	9027093	8820267	7.96319e+06
2104	unkown3001	0.000171384	0.00127759	18	9	70528.6	0.047408	0.179522	20	6	199767	0.000103354	0.00075061	19	7.6	129909	70719.1	0.544372	80302	53670	73832	39690	223475	183866	198671	193055	98969	159658	134006	91652	78277	58139	61008	127853	116008
2168	unkown3067	0.000171384	0.00127759	18	9	54627.7	0.0254597	0.16005	20	6.00001	232576	5.82e-05	0.000501071	19	7.6	163362	69938.8	0.42812	114484	106748	96036	97666	233110	281862	191285	224049	144503	142260	167585	170030	104111	108213	92151	119730	149614
2237	unkown3140	0.000171384	0.00127759	24	15	74774.8	0.0369278	0.166416	20.9501	12	479612	8.21e-05	0.000654879	22.4751	13.4602	338939	174545	0.514975	232006	241688	206003	259846	274670	330246	314601	333576	387687	461693	456106	612963	353335	269595	289381	336421	334989
2352	unkown326	0.000171384	0.00127759	24	12	88962.7	0.064809	0.210279	24.7059	12	595740	0.000137818	0.000927697	24.3529	12.0025	507775	116947	0.230314	382188	439780	386950	403064	554523	630163	535998	507574	503110	549407	613798	716646	500275	492677	460710	469300	509135
2396	unkown3318	0.000171384	0.00127759	24	12	35713	0.0566237	0.194644	22.1053	12	161822	0.000121722	0.00084197	23.0526	12.0203	110176	54329	0.493112	79386	69669	70452	46285	130266	109711	80112	113657	130009	132084	182125	203070	127110	80413	81057	101333	108546
2412	unkown3336	0.000171384	0.00127759	24	12	522159	0.0370469	0.166416	24.0327	12	2.56228e+06	8.23e-05	0.000654879	24.0163	12	2.00187e+06	702719	0.351031	1522545	1440541	1387217	1376566	1710791	2081888	2845659	2234919	2496594	2935521	2406241	2410781	1824655	1796194	1753914	1811899	2.00225e+06
2608	unkown3535	0.000171384	0.00127759	18	9	197381	0.353911	0.632635	20	6.00002	846655	0.000649632	0.0028837	19	7.60001	643953	209332	0.325074	363551	428504	354119	383746	657361	1011552	1109239	608467	713166	595254	534739	602212	608446	571844	575141	527500	602803
2617	unkown3543	0.000171384	0.00127759	18	6	115390	0.0213361	0.16005	20	6	249993	4.94e-05	0.000449389	19	6.01667	141042	105750	0.749773	85272	81042	139209	101829	252731	251373	253531	242336	33349	77257	67431	60582	95592	108221	120277	81610	128228
2786	unkown3770	0.000171384	0.00127759	24	6	115784	0.0234715	0.16005	20	6	657554	5.4e-05	0.000471961	22	6.05	418513	204909	0.489612	399062	383513	370273	360694	495057	751855	774897	608407	323796	311074	314533	245781	347591	246234	252100	307977	405803
3042	unkown4220	0.000171384	0.00127759	24	6	52616.7	0.019514	0.16005	20	6.00001	182430	4.55e-05	0.000422373	22	6.05	91450.6	80507.3	0.880337	94165	69546	56178	80132	152569	234307	164143	178702	59022	54489	73346	20008	55506	30391	51855	8948	86456.7
3045	unkown4226	0.000171384	0.00127759	24	9	37818.5	0.0212268	0.16005	22.7907	6	144312	4.92e-05	0.000448264	23.3953	7.46622	94041	38184.9	0.406045	125388	79073	78687	78850	137643	150184	146836	142586	109648	93511	92041	59297	54035	50281	56041	34818	93057.4
3188	unkown4450	0.000171384	0.00127759	18	9	26995.6	0.142555	0.336433	24.0327	6	68840.5	0.000283887	0.0015315	21.0163	7.87756	48274	27753.9	0.574926	20679	12899	33470	12076	50665	106760	49315	68622	42379	55887	95142	48205	34382	35064	25489	23482	44657.2
3198	unkown4468	0.000171384	0.00127759	24	0	50025	0.0216357	0.16005	25.1282	6.63e-05	175460	5.01e-05	0.000453506	24.5641	3.24e-05	119894	58680.3	0.489433	166412	177442	179653	178336	82025	115253	66879	85766	90527	81430	60979	90224	121560	116424	131747	157378	118877
3209	unkown4488	0.000171384	0.00127759	18	0	410718	0.0178558	0.16005	20	17.9999	1.67029e+06	4.19e-05	0.000395391	19	18.05	1.2639e+06	435612	0.344657	1710538	1717581	1687134	1579090	656444	809553	836798	697080	1133217	1398118	1279420	1550633	1672656	1625809	1604738	1777974	1.35855e+06
3223	unkown4505	0.000171384	0.00127759	18	9	97777	0.0392915	0.168126	24.2975	6.00002	381450	8.69e-05	0.000672431	21.1488	7.89842	310369	91740.3	0.295585	216101	182321	213379	219167	358863	456039	343700	367198	313198	347102	366603	359286	266368	214919	258101	299967	298894
3235	unkown4518	0.000171384	0.00127759	18	9	38726.5	0.0620695	0.20535	20	5.99999	175420	0.000132451	0.000899632	19	7.59999	141895	39387.8	0.277583	109687	92868	112120	89825	180594	183423	199506	138157	147518	147753	126410	159424	105544	115049	127631	110931	134152
3305	unkown46	0.000171384	0.00127759	24	6	117427	0.0139893	0.16005	20	6	1.30784e+06	3.34e-05	0.000340279	22	6.05	464939	781494	1.68085	140834	161965	176389	186006	1272358	1353094	1533887	1072026	134597	90353	127796	85989	97798	55593	155301	19416	416463
3328	unkown4629	0.000171384	0.00127759	24	0	76606.9	0.0499595	0.182942	23.6461	6.63e-05	346786	0.000108468	0.000776955	23.8231	3.34e-05	271618	100506	0.370027	296497	403291	322728	364631	205172	256111	294249	210200	170125	142508	198302	255004	306459	347485	305283	277338	272211
3336	unkown4644	0.000171384	0.00127759	24	12	100755	0.0402987	0.170495	22.9091	12	468301	8.9e-05	0.000685012	23.4545	12.0065	348028	136021	0.390834	298512	212680	249827	202919	404098	395523	290389	364808	476553	519564	507344	369743	285215	339598	255599	357847	345639
3342	unkown4652	0.000171384	0.00127759	24	12	119181	0.0376614	0.166683	22.9091	12	314688	8.36e-05	0.00065788	23.4545	12.0065	179991	165147	0.917529	99988	93880	43856	30365	209154	300195	148826	201962	189036	362152	384983	322583	128367	148616	84466	85020	177091
3361	unkown470	0.000171384	0.00127759	24	6	311188	0.07089	0.220645	21.0501	6.00001	992938	0.000149659	0.000977091	22.5251	6.02584	541155	363106	0.670985	466276	606776	508528	698952	683464	1436731	715292	1136264	267036	427851	146573	459073	137058	5025	129240	564571	524294
3399	unkown4777	0.000171384	0.00127759	18	0	3.58506e+06	0.055477	0.193504	20	17.9999	2.28329e+07	0.000119451	0.000831365	19	18.05	1.98242e+07	3.68736e+06	0.186003	26010840	24356754	22252242	22746671	17653247	17700015	14956296	15436220	17829479	17782855	19828162	22121941	23315967	22358157	20942157	24715295	2.06254e+07
3478	unkown4898	0.000171384	0.00127759	18	9	37134.4	0.0166174	0.16005	23.6461	6	89870.5	3.92e-05	0.000376184	20.8231	7.8476	59260.5	38488	0.649472	27810	31612	16431	17982	95475	97869	95190	70948	84482	74066	65255	68593	25740	44636	28215	19003	53956.7
3517	unkown4949	0.000171384	0.00127759	24	12	138655	0.0479006	0.180528	24.1644	12	1.01538e+06	0.000104343	0.000755359	24.0822	12.0001	891882	169445	0.189985	813124	738563	797691	703945	1016221	1043609	883362	907436	1072460	1091413	993815	903817	867705	825024	744637	874600	892339
3561	unkown5059	0.000171384	0.00127759	24	15	289966	0.0133633	0.16005	20.3695	12	952424	3.2e-05	0.000332742	22.1848	13.4674	570716	461992	0.809496	162101	454335	326536	375418	392473	482685	320778	321356	936785	1015965	1012403	844542	636121	574830	513142	573828	558956
3606	unkown5141	0.000171384	0.00127759	24	21	70751.3	0.0416695	0.171512	23.3952	17.9999	196822	9.18e-05	0.000698424	23.6976	19.484	147526	74631.6	0.505888	190913	215783	195270	192445	91001	92944	41831	99538	126371	130299	101399	111000	201602	243293	120157	222237	148505
3609	unkown5146	0.000171384	0.00127759	24	0	69035	0.0392585	0.168126	22.4427	5.09e-05	706510	8.69e-05	0.000672431	23.2214	2.63e-05	621984	93294.5	0.149995	669326	725930	745216	685569	580589	648478	643895	631705	558731	567967	454819	518010	639417	689662	582099	651471	624555
3742	unkown5324	0.000171384	0.00127759	24	21	103943	0.0589474	0.198676	24.7059	17.9999	628682	0.000126311	0.000865746	24.3529	19.5258	523560	106521	0.203456	560033	529850	588242	546415	354714	418956	575865	407446	426493	465381	452186	511376	602677	667061	617106	627889	521981
3746	unkown533	0.000171384	0.00127759	24	9	479571	0.0266154	0.16005	20	5.99998	1831564	6.07e-05	0.0005191	22	7.42499	912136	731809	0.802303	519926	532984	178284	407720	1550742	2352028	1919797	1503689	611052	654445	912737	750489	509582	311932	375596	520490	850718
3771	unkown537	0.000171384	0.00127759	24	3	1.31705e+06	0.0414634	0.171512	22.7907	6.63e-05	3.63945e+06	9.13e-05	0.000697078	23.3953	1.46224	2.06899e+06	1.95523e+06	0.945014	4677970	2858361	1909357	5112150	2401219	2909371	2242614	2675265	373362	472197	232830	200516	2172418	1512178	1576344	2163087	2.09308e+06
3795	unkown5403	0.000171384	0.00127759	18	0	42222.4	0.0223698	0.16005	20	17.9999	194210	5.16e-05	0.000460341	19	18.05	149443	46225.9	0.309322	177376	209813	202297	176488	89763	116636	73458	103621	170197	163092	149480	142726	197191	175178	197645	206828	159487
3971	unkown5634	0.000171384	0.00127759	24	21	73050.5	0.0153418	0.16005	23.7736	17.9999	135823	3.64e-05	0.000360931	23.8868	19.4933	80068.2	77010.5	0.961811	127356	162732	110305	106914	11232	13400	28797	9259	26486	51268	17088	78958	140798	140528	115232	146736	80443.1
3972	unkown5635	0.000171384	0.00127759	24	18	83242.9	0.0128294	0.16005	21.4599	17.9999	245828	3.08e-05	0.000322262	22.7299	18.0563	149628	95888	0.640845	153340	194472	153781	142742	21124	17438	38821	43291	129282	169465	193282	226646	253227	222821	236681	270583	154187
3973	unkown5636	0.000171384	0.00127759	18	0	844084	0.0136136	0.16005	23.52	17.9999	2.04277e+06	3.26e-05	0.000337114	20.76	18.3238	1.33617e+06	883394	0.661139	2104585	2499121	2123756	1870040	541370	541796	734256	626575	815157	1082518	1060897	1211513	2178910	1943950	1826745	2221501	1.46142e+06
4032	unkown5720	0.000171384	0.00127759	24	12	73587.2	0.0184326	0.16005	20.5594	12	342660	4.32e-05	0.00040561	22.2797	12.072	235423	111431	0.473324	162809	142965	162270	154583	167979	184544	248737	272035	362250	317900	357759	332733	183637	199534	200520	223900	229635
4041	unkown5734	0.000171384	0.00127759	24	15	129298	0.0249877	0.16005	21.3559	12	447742	5.72e-05	0.000493412	22.678	13.4583	302147	166796	0.552037	176065	241221	227159	139381	143355	184642	295707	235355	396888	427624	537300	429158	358642	376994	294375	316320	298762
4074	unkown5778	0.000171384	0.00127759	24	12	202960	0.0159768	0.16005	23.6461	12	676040	3.78e-05	0.000367972	23.8231	12.0007	482059	263499	0.546611	249649	354443	322652	325354	452253	588979	629121	641077	604235	627999	713388	758537	334115	386463	347314	353060	480540
4123	unkown5837	0.000171384	0.00127759	24	12	111459	0.0444114	0.17428	24.8451	12	288349	9.73e-05	0.000721025	24.4225	12.0036	204799	131229	0.64077	68134	100290	115715	54850	259259	292640	392371	203124	207753	286669	338093	320882	184800	181819	155667	143989	206628
4243	unkown5967	0.000171384	0.00127759	18	9	408757	0.180831	0.391525	20	5.99999	1557606	0.00035274	0.00179758	19	7.59999	1.19245e+06	441275	0.370056	674325	765769	647518	692779	1190361	1816983	2114554	1108526	1242121	1039656	1457973	1215159	950916	928030	1066079	780596	1.10571e+06
4265	unkown5993	0.000171384	0.00127759	18	9	26040.6	0.133391	0.321084	20	6	71854.2	0.000267156	0.00147571	19	7.6	45490.1	27373.1	0.601738	24797	10075	17220	11102	77082	67393	98113	44829	36347	54209	32511	46740	14640	43214	34170	29305	40109.2
4275	unkown6002	0.000171384	0.00127759	24	12	66567	0.0234176	0.16005	24.1644	12	186075	5.39e-05	0.000471961	24.0822	12.0001	133627	80652.2	0.603561	84134	69435	46318	90244	168689	168023	233421	143115	177968	169223	191239	205869	120211	76050	108415	89160	133845
4288	unkown6017	0.000171384	0.00127759	18	9	142553	0.0107548	0.16005	24.2975	6.00003	264456	2.62e-05	0.000285896	21.1488	7.89843	182984	128061	0.69985	41975	73474	25602	54047	239521	254856	265854	297595	220414	256440	257508	295756	80255	94590	123881	89695	166966
4484	unkown963	0.000171384	0.00127759	18	9	185906	0.0222462	0.16005	20	6.00002	589282	5.14e-05	0.000459802	19	7.60001	277679	256013	0.921973	53946	124570	31039	58145	705380	603025	493517	555206	117587	133900	151247	221424	115165	53086	107844	112566	227353
14	Cer 34:0;2O|Cer 14:0;2O/20:0	0.000320124	0.00196698	18	9	108893	0.0341995	0.164085	23.3952	6	467102	0.000136001	0.000920968	20.6976	7.82849	373271	112894	0.302444	291527	248647	226927	290796	402183	520015	514328	431881	446117	385317	358945	436571	262921	329148	304418	265089	357177
17	Cer 34:2;2O|Cer 14:1;2O/20:1	0.000320124	0.00196698	24	21	87256.4	0.020199	0.16005	22.9091	17.9999	545287	8.37e-05	0.00065788	23.4545	19.4756	438286	88965.4	0.202985	435065	478894	420640	463205	305538	347328	326515	303722	442105	393701	414210	534578	547349	519449	584825	529525	440416
19	Cer 34:2;3O|Cer 14:2;2O/20:0;(2OH)	0.000320124	0.00196698	24	21	908277	0.0329568	0.162179	23.3952	17.9999	4.97241e+06	0.00013145	0.00089688	23.6976	19.484	3.95055e+06	916643	0.232029	4150307	4346100	4181598	3825831	2887058	3043319	2785547	2712866	3227172	3483850	3838734	5029211	5450376	4745901	4681709	5011679	3.96258e+06
56	DLCL 32:2|DLCL 16:1_16:1	0.000320124	0.00196698	18	6	70594.7	0.634215	0.966975	20	6	383920	0.0019292	0.00659115	19	6.01666	330371	54009.8	0.163482	316596	323042	302920	250488	426436	390588	394848	323806	212148	281406	206798	318258	364641	355105	377341	336793	323826
116	LPE 14:0	0.000320124	0.00196698	18	9	1.14484e+06	0.0177539	0.16005	20	6	3.69114e+06	7.43e-05	0.000602911	19	7.6	1.47537e+06	1.69341e+06	1.14779	229182	205786	194084	216498	3826160	4138575	4070020	2729815	442904	460253	375433	491921	265955	189090	289874	154165	1.14248e+06
122	LPE 18:1	0.000320124	0.00196698	24	6	2.62708e+06	0.0150542	0.16005	20	6	5.10692e+07	6.38e-05	0.000534007	22	6.05	1.78653e+07	3.12058e+07	1.74673	6263672	4815067	4629749	4921027	46540158	50810838	62427705	44498178	5015233	4149644	5190569	3421395	3740232	2625824	4094199	1729912	1.59296e+07
147	PC 26:0|PC 12:0_14:0	0.000320124	0.00196698	24	12	260842	0.0100208	0.16005	24.0327	12	1424621	4.38e-05	0.000408865	24.0163	12	1.06187e+06	358558	0.337667	720942	810576	688928	573104	1057824	1139043	932271	1095480	1448926	1392374	1426238	1430946	1142937	1036310	1062068	1035037	1.06206e+06
193	PC 37:2	0.000320124	0.00196698	18	0	96088.7	0.0576128	0.19615	20	18	663627	0.00021949	0.00128392	19	18.05	589609	91053.1	0.15443	685419	726113	679309	661209	518252	562695	435261	478168	541865	572470	594503	640507	702088	698557	608324	645539	609392
212	PC P-34:2 or PC O-34:3	0.000320124	0.00196698	18	9	140278	0.0366349	0.166416	21.4599	6.00002	1.09725e+06	0.000144879	0.00096089	19.7299	7.69066	962301	152324	0.158292	839845	823924	855386	779622	1026719	1153943	1127778	1080575	964051	918817	1000955	1046787	890458	803848	738922	916223	935491
338	PI 32:1	0.000320124	0.00196698	24	12	466727	0.0240796	0.16005	24.2975	12	1920297	9.85e-05	0.000724566	24.1488	12.0004	1.52466e+06	571011	0.374517	1132815	1131611	1109494	974901	1492555	2096857	1978205	1637743	1725334	2082751	1873294	1999809	1445175	1312092	1114240	1332270	1.52745e+06
357	PI 36:4	0.000320124	0.00196698	24	0	8.42792e+06	0.0259772	0.16005	24.2975	6.63e-05	4.07229e+07	0.00010559	0.000762745	24.1488	3.3e-05	3.37481e+07	9.15027e+06	0.271134	37691063	39716443	44559789	40924570	26752042	30683926	27794637	27668463	25096743	25337497	27623965	34294113	35673274	39922716	35869183	39660217	3.37043e+07
679	unkown123	0.000320124	0.00196698	24	21	96883.7	0.0372458	0.166683	25.2722	17.9999	517040	0.000147098	0.000968484	24.6361	19.5517	382335	103067	0.269573	353462	380731	406072	334698	315883	306010	240800	197248	354907	292700	325679	497593	502602	524380	506121	535059	379622
741	unkown1307	0.000320124	0.00196698	24	9	24963.3	0.0143768	0.16005	20	6	284298	6.12e-05	0.000521425	22	7.425	93480.6	129793	1.38845	5909	6656	18599	29470	284329	325521	243050	284294	16974	19319	33046	24358	12434	4445	8736	4261	82587.6
769	unkown1353	0.000320124	0.00196698	24	6	126519	0.0343913	0.164349	20	6.00001	340484	0.000136702	0.000924328	22	6.05	155784	153269	0.983854	108438	73023	112983	225155	241522	284403	409185	426826	50710	60311	69046	32156	48199	7290	167232	23954	146277
774	unkown136	0.000320124	0.00196698	24	21	2.9658e+06	0.0536305	0.190003	24.5682	17.9999	1.86597e+07	0.000205548	0.0012246	24.2841	19.5202	1.53231e+07	3.24112e+06	0.211518	16761215	14539128	17598317	15492337	12097613	12843605	13434430	10898332	12554228	13668396	13009667	17012275	21528568	17207623	18868676	17034195	1.52843e+07
782	unkown1371	0.000320124	0.00196698	24	9	41933.2	0.0147447	0.16005	20	6	686422	6.26e-05	0.000530556	22	7.425	228209	305685	1.3395	55992	37598	63764	47818	636594	645502	848658	614936	58891	43815	62685	41420	26628	21895	20557	14107	202554
791	unkown1380	0.000320124	0.00196698	24	6	125112	0.0170444	0.16005	20.6557	6	537134	7.16e-05	0.000584829	22.3279	6.03384	319019	206872	0.648465	296657	249497	278152	280154	414902	590127	589640	553867	284571	219501	299338	238815	190619	118875	233434	92884	308190
822	unkown1424	0.000320124	0.00196698	24	6	62061	0.0191688	0.16005	21.5648	6.00001	219077	7.98e-05	0.000639098	22.7824	6.01719	128889	83274.4	0.646097	108080	88526	167561	122424	204002	196560	227966	247781	117536	106866	92546	108218	58947	38798	100862	24102	125673
833	unkown144	0.000320124	0.00196698	24	9	64682.6	0.0418516	0.171592	20	6	419097	0.000163726	0.00103854	22	7.425	330254	78262.3	0.236976	301456	286452	313751	228706	476300	430468	405937	363684	355991	302699	314189	328890	307782	262953	249288	250421	323685
841	unkown145	0.000320124	0.00196698	24	9	38816.8	0.0560036	0.194289	22.4427	6	167837	0.000213867	0.00125919	23.2214	7.45809	122109	44010.2	0.360417	100607	117784	122915	62594	195133	187512	154491	134212	129547	133964	106047	149502	101761	76279	79140	78932	120651
897	unkown1513	0.000320124	0.00196698	24	6	75399.9	0.0993927	0.266981	25.2722	6.00001	470535	0.000361309	0.00183503	24.6361	6.00401	386181	61663.2	0.159674	414652	393894	511304	394969	377193	465962	569927	469058	377724	341410	340059	372424	317410	318977	341084	193690	387484
934	unkown1568	0.000320124	0.00196698	24	9	81351.9	0.0293938	0.16055	20.464	6.00002	382638	0.000118315	0.000827288	22.232	7.4277	261177	99059.8	0.379282	267040	224686	198087	177675	343760	456079	358783	371929	254499	237083	259758	233872	224652	147090	202340	103543	253805
989	unkown1639	0.000320124	0.00196698	18	9	154553	0.0183489	0.16005	20	5.99999	790902	7.66e-05	0.000619319	19	7.59999	436355	282759	0.648003	192839	279267	200646	180382	754296	810703	868373	730235	283244	282711	351229	230380	282393	191663	238003	215969	380771
1026	unkown169	0.000320124	0.00196698	18	9	308905	0.0158744	0.16005	23.9024	6	1.34849e+06	6.7e-05	0.000553655	20.9512	7.8674	1.13222e+06	298416	0.263568	868305	879316	912066	763932	1276933	1398204	1376998	1341818	1222350	1323280	1149404	1387997	943696	740308	961766	934720	1.09257e+06
1054	unkown1731	0.000320124	0.00196698	24	21	164740	0.0475637	0.179809	24.0327	17.9999	720057	0.000184124	0.00112758	24.0163	19.501	535153	180336	0.336981	531878	706381	648548	443634	292584	321616	376039	418925	559158	457918	507819	415692	697425	878259	712728	591823	535027
1064	unkown1740	0.000320124	0.00196698	24	9	71700.6	0.0315266	0.161824	20	6	243719	0.000126193	0.000865746	22	7.425	148084	81692.6	0.551663	140591	89907	75338	87841	267939	206890	295153	204893	104603	146376	178949	125796	67318	71340	94291	102424	141228
1067	unkown1745	0.000320124	0.00196698	24	9	74692.9	0.0422757	0.172374	22.4427	6.00001	201385	0.000165248	0.00104379	23.2214	7.45809	123587	80489.9	0.65128	129935	60224	45065	62734	242280	192908	189546	180806	116380	137626	157946	164983	84191	16970	36737	116407	120921
1107	unkown1806	0.000320124	0.00196698	18	9	166033	0.020159	0.16005	20	5.99999	490862	8.36e-05	0.00065788	19	7.6	197389	227041	1.15022	8435	33378	28869	12115	618677	457973	477895	408903	56864	62607	55448	78351	44320	65602	11303	23386	152758
1111	unkown181	0.000320124	0.00196698	18	9	111981	0.0516417	0.186323	20	6	501820	0.00019855	0.00119187	19	7.6	397647	108531	0.272934	294486	318642	317865	230817	477201	569163	480256	480661	361926	345972	403684	442456	317231	311586	298898	370145	376312
1142	unkown1844	0.000320124	0.00196698	18	3	33976.7	0.171881	0.378878	24.5682	4.62e-05	436306	0.000594679	0.00269819	21.2841	1.7737	412899	74575.7	0.180615	421404	426237	459953	437629	366011	432847	398129	376924	333688	365206	326476	425538	504471	526205	438781	447044	417909
1155	unkown187	0.000320124	0.00196698	24	9	93212.9	0.0158369	0.16005	23.6461	6	410634	6.69e-05	0.00055346	23.8231	7.48927	325190	103181	0.317296	301915	231935	282240	206101	394182	432049	422904	393399	381696	366232	355219	390895	260324	238505	265895	267063	324410
1224	unkown1967	0.000320124	0.00196698	18	9	100974	0.0815572	0.238208	24.7059	12	542200	0.000301637	0.00159482	21.3529	10.5239	484092	86222.7	0.178112	362636	394862	371381	387976	507770	620599	534799	477421	497006	462499	558501	650792	461149	453071	421226	431034	474545
1319	unkown2079	0.000320124	0.00196698	18	9	59707.4	0.0654437	0.21173	22.9091	6.00002	255884	0.000246653	0.00139399	20.4545	7.79222	206067	57488.2	0.278979	152898	166416	121764	158690	209149	292960	270047	251379	250664	221133	196691	207167	146267	189585	189603	133279	197356
1320	unkown2080	0.000320124	0.00196698	24	12	116552	0.0244112	0.16005	24.1644	12	506090	9.97e-05	0.000731212	24.0822	12.0001	409602	144775	0.353454	310357	296506	335230	257567	493246	461722	530754	457249	523222	604227	466207	430705	337754	322830	358780	373518	409992
1327	unkown209	0.000320124	0.00196698	24	15	72394.8	0.0591124	0.198804	25.1282	12	804784	0.000224716	0.0013046	24.5641	13.5416	716490	106610	0.148795	567860	651698	665146	586523	720039	744842	723362	658392	760789	771964	799262	887123	748859	791347	661415	742840	717591
1493	unkown2315	0.000320124	0.00196698	24	12	163579	0.0140118	0.16005	24.1644	12	506206	5.97e-05	0.000512076	24.0822	12.0001	369788	204876	0.554037	192340	253330	206485	210762	445447	509934	483854	470644	450111	476223	476283	622205	292103	308921	294121	232678	370340
1574	unkown2420	0.000320124	0.00196698	24	21	1.5182e+06	0.0419367	0.171628	22.6735	17.9999	1.01312e+07	0.000164031	0.00103902	23.3368	19.4731	8.2022e+06	1.67101e+06	0.203727	8817327	9246748	8236146	7833685	6239334	6352442	6026388	5512000	7123700	7391952	8425244	10287802	11452384	9265965	9332728	10473696	8.2511e+06
1680	unkown2548	0.000320124	0.00196698	24	18	628327	0.0476593	0.179869	21.4599	17.9999	3.62973e+06	0.000184463	0.00112758	22.7299	18.0563	3.01609e+06	533384	0.176846	2628295	3187634	2994113	2970459	2069193	2471427	2210444	2163149	2872441	3062757	3208093	4306253	3559878	3431936	3685374	3841756	3.04145e+06
1686	unkown2554	0.000320124	0.00196698	18	9	97868.7	0.0820708	0.238954	20	6	503126	0.000303372	0.00160024	19	7.6	403721	99638.2	0.246799	291239	236219	344723	329783	493250	554347	516923	447984	373107	410986	329559	438422	339778	313806	368325	357704	384135
1689	unkown2557	0.000320124	0.00196698	24	18	512738	0.118929	0.297991	21.0501	18	4.72555e+06	0.000425493	0.00208666	22.5251	18.0775	4.23378e+06	417716	0.0986628	3888392	4084869	4390497	4254718	3067758	3616176	3805804	3696182	3940732	4351696	4518971	5599319	4530413	4594612	4661030	5116131	4.25733e+06
1695	unkown2563	0.000320124	0.00196698	24	18	3.21579e+06	0.0346054	0.164682	23.52	17.9999	1.57826e+07	0.000137484	0.000926837	23.76	18.0018	1.22331e+07	3.00221e+06	0.245416	9904500	12802633	12166905	11010451	9229397	10252894	7805340	6918328	11167505	12660984	12425073	16642806	15803879	14682285	17182835	15461567	1.22573e+07
1779	unkown265	0.000320124	0.00196698	24	12	59321.1	0.046254	0.177839	20.8511	12	246094	0.000179467	0.00110573	22.4255	12.0594	178557	82879.7	0.464164	151924	90762	156179	113351	221895	177338	159122	197393	233843	265324	251669	233541	81863	152295	135569	171119	174574
1843	unkown2731	0.000320124	0.00196698	24	3	67851.8	0.0751433	0.227906	20.7529	5.21e-05	209531	0.000279886	0.00151353	22.3765	1.39856	156724	72959.3	0.465528	245978	224754	232441	134953	153323	196542	222432	220180	90153	121272	94353	13157	124868	179661	175541	125191	159675
1867	unkown2761	0.000320124	0.00196698	24	18	29512.2	0.0622286	0.205492	23.3952	17.9999	153667	0.000235539	0.00134637	23.6976	18.0029	122489	26034.9	0.21255	92926	128570	103137	136570	89175	98465	90564	80457	139011	134787	140390	115354	137797	191564	146555	138752	122755
1917	unkown2809	0.000320124	0.00196698	24	21	2.03459e+06	0.0388483	0.168107	25.4179	17.9999	1.39238e+07	0.000152903	0.000986541	24.7089	19.5591	1.06983e+07	2.40791e+06	0.225073	9999375	11373081	10262169	9467255	9080312	8833230	7341484	6495204	9348427	9049320	10189523	12912557	13813954	12369422	13711362	15800510	1.06279e+07
2140	unkown3037	0.000320124	0.00196698	24	9	79323.1	0.0516936	0.186361	21.1511	6	572783	0.000198733	0.00119187	22.5755	7.43495	450220	108890	0.241859	460998	402864	397508	329173	686449	615477	513171	476036	457090	449384	445259	454193	375445	347446	344826	343292	443663
2172	unkown3070	0.000320124	0.00196698	18	9	49714.2	0.0234244	0.16005	20	6	170192	9.6e-05	0.000718749	19	7.6	111113	59493.2	0.535427	73472	74782	48970	51097	171827	206299	143406	159236	92924	94184	109839	122925	60920	45712	56939	78163	99418.4
2334	unkown3235	0.000320124	0.00196698	18	9	42756.4	0.0313344	0.161824	24.2975	6	211570	0.000125485	0.00086295	21.1488	7.89841	182044	42159.9	0.231592	135142	137945	151927	122533	183729	242316	205679	214558	210185	212637	195021	194007	175879	158466	139594	148709	176770
2415	unkown3339	0.000320124	0.00196698	24	15	54571.3	0.0247184	0.16005	20.8511	12	214054	0.000100867	0.000737291	22.4255	13.461	131930	100572	0.762308	73434	101812	77440	38184	75133	93569	147888	120436	223973	167624	226434	238184	104176	129622	131288	124425	129601
2429	unkown3353	0.000320124	0.00196698	24	12	517543	0.0230437	0.16005	23.52	12	2.01234e+06	9.46e-05	0.000710703	23.76	12.0012	1.47403e+06	643382	0.436478	1051500	996309	972652	894423	1143028	1627732	2079156	1599290	2056375	2017610	2050803	1924562	1232310	1313327	1241156	1303941	1.46901e+06
2443	unkown3366	0.000320124	0.00196698	24	12	153382	0.0131648	0.16005	23.9024	12	472480	5.64e-05	0.000490027	23.9512	12	351418	184168	0.524071	241485	247915	246025	209167	378108	423366	491478	484174	495148	433288	461178	500304	184063	269549	279359	273380	351124
2535	unkown3459	0.000320124	0.00196698	18	0	178804	0.0808919	0.237052	25.2722	17.9999	847121	0.000299389	0.00158666	21.6361	18.5231	791427	164211	0.207487	1147407	949933	996748	895499	634159	736464	697211	633599	792612	752351	664604	642486	861592	823052	748560	955284	808223
2574	unkown3498	0.000320124	0.00196698	24	12	99161.6	0.013268	0.16005	24.0327	12	302621	5.68e-05	0.000491552	24.0163	12	225901	118986	0.526719	138116	157062	148171	141072	264065	276151	332424	287913	251207	297834	345122	316320	156626	170222	149722	183406	225965
2578	unkown3501	0.000320124	0.00196698	18	9	60790	0.243772	0.485392	26.1721	5.99999	247668	0.000816141	0.00345615	22.0861	8.05314	201214	47026.7	0.233714	146626	122949	129781	131138	201848	227532	294949	266342	185919	212637	220760	220952	211878	182986	210114	188317	197170
2606	unkown3533	0.000320124	0.00196698	18	9	77818.2	0.265596	0.514314	20	6	264706	0.000881915	0.00367941	19	7.6	191594	77836.8	0.40626	73492	107500	90753	108964	208220	303690	356322	190592	212348	170928	144302	206008	159218	154654	182661	151033	176293
2611	unkown3538	0.000320124	0.00196698	18	9	54453.8	0.133667	0.321514	20	6	182445	0.000473225	0.00226565	19	7.6	117411	56863.3	0.484309	60963	40159	53946	68658	151001	211351	229903	137524	71671	101488	108541	94698	95078	109697	91595	73456	106233
2636	unkown3571	0.000320124	0.00196698	24	12	916875	0.0375845	0.166683	23.1496	12	3.24933e+06	0.000148327	0.000973731	23.5748	12.0039	2.20322e+06	1.20532e+06	0.547072	1266552	1714231	1203411	857717	3257994	2510715	1693779	2079356	2748734	3428733	3145705	3674135	2178355	1784332	1406300	2036306	2.18665e+06
2637	unkown3572	0.000320124	0.00196698	24	12	979965	0.029257	0.16055	21.4599	12	3.68453e+06	0.000117808	0.000825024	22.7299	12.0376	2.44737e+06	1.37479e+06	0.56174	1413039	1963280	1423717	1026687	3356068	2574993	1791197	2145772	3282221	3645634	3938577	3871701	2307693	1848266	1568677	2130888	2.39303e+06
2643	unkown358	0.000320124	0.00196698	24	12	149911	0.0502904	0.183257	24.7059	12	764345	0.000193782	0.00117066	24.3529	12.0025	633685	181821	0.286926	497041	487343	487719	410632	874905	767307	665993	574888	801150	683752	746040	826438	576649	556939	656020	559984	635800
2806	unkown3799	0.000320124	0.00196698	18	9	27796.2	0.0573066	0.19615	20	6	88001	0.000218421	0.00127932	19	7.6	63115.2	27450.7	0.43493	43656	33456	31026	33370	82680	98954	90968	79402	71230	81414	53343	46392	50248	44179	29616	53570	57719
2845	unkown384	0.000320124	0.00196698	24	9	78760.4	0.0143288	0.16005	20	6	1.29411e+06	6.1e-05	0.000520801	22	7.425	431572	579909	1.34371	114869	81959	75128	70430	1204213	1501304	1326532	1144397	141334	94137	107037	76950	55504	41256	85423	5967	382902
2945	unkown3979	0.000320124	0.00196698	18	6	214750	0.0403573	0.170583	20	6	436426	0.00015835	0.00101732	19	6.01667	161364	282025	1.74775	34878	14944	4856	21913	392175	312404	672713	368413	18511	11830	18980	10782	40234	21384	42049	48952	127189
2956	unkown4006	0.000320124	0.00196698	24	9	246993	0.0121598	0.16005	20	6	1123924	5.24e-05	0.000464125	22	7.425	544327	410592	0.754312	517144	287717	263820	311044	1013474	1178061	1110724	1193437	399867	367098	420919	268242	257903	169275	272921	126239	509868
2983	unkown4083	0.000320124	0.00196698	24	6	734045	0.012037	0.16005	20	6	6305420	5.19e-05	0.000461597	22	6.05	2.53792e+06	3.53981e+06	1.39477	1523838	1052158	1092023	1199149	5537937	6107642	7038331	6537770	1206477	1006901	1318152	778075	815448	565033	921517	393011	2.31834e+06
2999	unkown4126	0.000320124	0.00196698	24	6	38227.1	0.0295064	0.16055	21.3559	6	156550	0.000118732	0.00082892	22.678	6.02046	96331.3	57130.3	0.593061	129573	59493	81681	82044	146258	159632	171888	148420	80556	80922	110177	60253	58016	30304	75155	28722	93943.4
3037	unkown421	0.000320124	0.00196698	24	9	132492	0.0723833	0.223442	20	5.99999	929225	0.000270473	0.0014876	22	7.425	363897	404757	1.11228	130997	60470	175495	79059	701713	1595867	514879	904440	204763	201589	178457	162330	84767	110373	67524	106118	329928
3043	unkown4223	0.000320124	0.00196698	24	6	45743.4	0.0229312	0.16005	20.5594	6.00001	179237	9.41e-05	0.000709869	22.2797	6.03599	104449	68426.2	0.655114	122933	77823	82958	89684	157126	154914	224833	180076	93028	86800	81166	58565	57150	42128	78454	24670	100769
3072	unkown4286	0.000320124	0.00196698	24	9	66514.7	0.0160591	0.16005	20	6.00001	249482	6.77e-05	0.000557563	22	7.42501	128898	95361.9	0.739826	71633	43781	80300	79939	272821	233678	246737	244690	83798	118889	127598	90231	98719	55570	46608	39319	120894
3122	unkown4351	0.000320124	0.00196698	24	18	47349.5	0.0847021	0.243464	22.3291	17.9999	170319	0.000312243	0.00163819	23.1646	18.0234	127370	30138.8	0.236624	118342	113975	101303	101895	54000	68889	88081	93347	184230	129701	140020	177278	120181	211010	222221	127866	128271
3165	unkown4414	0.000320124	0.00196698	24	18	17490.6	0.0460089	0.177365	21.6708	17.9999	77234.9	0.000178595	0.0011028	22.8354	18.0469	56393.2	19735.9	0.34997	60565	63168	56772	46377	35256	17173	25245	45067	61823	74332	68034	53159	66330	76120	66747	99743	57244.4
3167	unkown4416	0.000320124	0.00196698	18	9	35643.3	0.107886	0.281088	20	5.99999	123334	0.00038935	0.00195542	19	7.59999	97703.6	30974.9	0.317029	64291	76891	59308	49082	120787	113118	122476	136954	118334	66875	103334	114922	69473	77943	91185	80861	91614.6
3185	unkown4446	0.000320124	0.00196698	24	12	64031	0.0295827	0.16055	22.6735	12	186964	0.000119015	0.000829608	23.3368	12.0097	121235	80053.6	0.660319	82490	71650	63860	49057	182262	149707	75900	139223	197185	176456	207207	167006	83835	82617	81935	102133	119533
3213	unkown4493	0.000320124	0.00196698	24	0	85431.2	0.027672	0.16005	25.5652	6.63e-05	414497	0.000111919	0.000796145	24.7826	3.21e-05	311132	100147	0.321878	420183	415969	396856	424984	239443	301951	242566	250153	188518	250542	239317	289973	335249	281478	313940	349438	308785
3225	unkown4507	0.000320124	0.00196698	18	9	47765.8	0.123598	0.304605	24.5682	6	157315	0.000440676	0.00214443	21.2841	7.92001	124419	40310.5	0.323989	91374	56198	86209	73588	154702	196470	114039	164050	125247	164569	151409	112388	93608	113019	100029	116643	119596
3269	unkown4557	0.000320124	0.00196698	24	15	67323.3	0.0498144	0.182704	21.3559	12	445747	0.000192099	0.00116447	22.678	13.4583	366900	94333.3	0.257109	322890	292299	319447	293774	319557	399563	307449	326549	439635	428760	415670	498923	352291	361256	332296	429404	364985
3474	unkown4893	0.000320124	0.00196698	24	15	37478.1	0.0234533	0.16005	20.0911	12	203284	9.61e-05	0.000718749	22.0456	13.4729	140098	77576.5	0.55373	101760	98759	114864	86382	130915	135828	111270	87715	200289	178493	189629	244727	140541	132850	121315	133255	138037
3495	unkown4918	0.000320124	0.00196698	18	9	27219.7	0.113341	0.288307	20	6.00002	83174.5	0.000407249	0.00202279	19	7.60001	55968.1	28896.1	0.516296	14113	36775	26541	26480	107838	96938	61513	66409	65192	51661	47077	52451	57277	41585	28527	24227	50287.8
3502	unkown4925	0.000320124	0.00196698	24	12	38535.2	0.181996	0.393105	23.1496	12	234869	0.000626344	0.00281076	23.5748	12.0039	185364	62809.6	0.338844	132586	185026	115376	142882	195014	221307	190225	200789	209412	201783	333228	195053	171834	164915	145833	146751	184501
3525	unkown4959	0.000320124	0.00196698	24	12	92767.6	0.0358935	0.16586	24.9858	12	558071	0.000142182	0.000947179	24.4929	12.0049	476890	112831	0.236598	375998	339965	349076	415287	530406	601306	518593	480235	499102	587846	553267	592070	417770	462104	429013	507605	478728
3526	unkown4962	0.000320124	0.00196698	24	12	178555	0.0330477	0.162179	23.52	12	1.1119e+06	0.000131783	0.00089701	23.76	12.0012	919576	235811	0.256434	762742	843667	722510	647853	866530	1049126	950209	1044152	1038810	1013670	1168268	1226866	837519	913781	824423	773641	917735
3633	unkown5184	0.000320124	0.00196698	24	18	62938	0.018916	0.16005	25.7143	17.9999	416200	7.88e-05	0.000632439	24.8571	18.0214	316105	90383.1	0.285928	282422	309633	356023	262513	215745	278783	227707	218585	290024	295692	307128	311593	408098	423363	444608	388732	313791
3641	unkown5195	0.000320124	0.00196698	24	18	116101	0.0188013	0.16005	25.5652	17.9999	892512	7.84e-05	0.000631143	24.7826	18.0179	717908	152535	0.212472	712454	647802	757088	623488	541350	627172	588286	531731	706785	735379	701664	685773	825358	976123	910002	858570	714314
3743	unkown5326	0.000320124	0.00196698	24	21	33700.4	0.0500357	0.182942	24.1644	17.9999	132920	0.000192882	0.00116765	24.0822	19.5053	95934.1	35545	0.370515	121692	104581	116376	74683	53578	42303	81796	60953	59604	86559	104261	94888	109590	130747	153478	137866	95809.7
3813	unkown5428	0.000320124	0.00196698	24	21	87863.5	0.0414245	0.171512	24.2975	17.9999	608566	0.000162191	0.0010304	24.1488	19.5099	512795	99105.7	0.193266	518156	581381	563895	517629	417460	448318	464566	366375	448971	430717	481249	521729	698782	606161	555932	573392	512170
3913	unkown5555	0.000320124	0.00196698	24	21	38327.1	0.0241279	0.16005	23.9024	17.9999	112882	9.86e-05	0.000724566	23.9512	19.497	63107.6	41779.9	0.662042	42869	72566	83281	65383	8940	10085	11435	19246	28301	66301	56905	94279	135694	118321	106926	90587	63194.9
3963	unkown562	0.000320124	0.00196698	18	9	120555	0.0278906	0.16005	20	6	281647	0.000112733	0.000798157	19	7.6	112060	130801	1.16723	30224	6404	17164	4815	269247	409710	243653	203979	33460	42448	31785	32035	15856	12064	16334	12388	86347.9
3974	unkown5637	0.000320124	0.00196698	24	21	119155	0.014793	0.16005	23.0287	17.9999	270153	6.28e-05	0.000530556	23.5144	19.4773	187461	125865	0.671422	253271	336639	255022	262826	63075	61323	86388	74052	107857	153196	140475	167442	290651	251598	256968	281397	190136
3976	unkown5639	0.000320124	0.00196698	24	21	51581	0.0373577	0.166683	20.2759	17.9999	171381	0.000147504	0.000969742	22.1379	19.5118	120427	50814.8	0.421956	130186	172067	137728	159560	36624	32312	54491	84922	89115	101566	140689	171736	172575	186154	142444	184352	124783
4031	unkown5719	0.000320124	0.00196698	24	15	50708.4	0.0386124	0.167562	20	12	185333	0.00015205	0.000984431	22	13.475	105549	98275.1	0.931083	30146	126557	44147	32946	53728	63343	83148	78503	171495	153190	240611	176035	97549	92446	88574	114082	102906
4109	unkown5820	0.000320124	0.00196698	24	21	27818.6	0.0737215	0.225719	23.1496	17.9999	80391.5	0.000275041	0.00149992	23.5748	19.4792	49354.9	34991.2	0.70897	52193	69886	74884	65630	9438	15122	13977	16269	47859	48903	31901	32439	60763	136623	65860	58321	50004.2
4140	unkown5855	0.000320124	0.00196698	24	12	24084.8	0.0385658	0.167562	24.8451	12	113486	0.000151881	0.000984431	24.4225	12.0036	91521.7	28376	0.310046	48542	78001	60507	71841	88572	104026	119159	99537	112475	110095	118040	113334	79410	97151	98246	71742	91917.4
4236	unkown5959	0.000320124	0.00196698	18	9	198640	0.0358035	0.165784	20	5.99998	879497	0.000141854	0.000946395	19	7.59999	602773	235349	0.390444	429043	424096	319896	397371	809933	1031479	839825	836752	427836	452057	586854	547190	461204	421133	488535	430938	556509
4244	unkown5968	0.000320124	0.00196698	18	9	107867	0.109866	0.284073	23.9024	6	403938	0.000395856	0.00198457	20.9512	7.8674	315275	107716	0.341657	191512	224942	177801	209097	325100	510859	495740	284053	378570	320597	362874	336566	279585	223387	267326	227415	300964
4263	unkown5991	0.000320124	0.00196698	18	9	44540.7	0.395149	0.68596	20	6	137929	0.00126184	0.00483381	19	7.6	91650.4	44907.3	0.489985	46533	30063	23800	46709	113547	154206	202952	81011	91996	78004	63292	87847	76561	59833	112351	56456	82822.6
4267	unkown5996	0.000320124	0.00196698	18	9	121107	0.163332	0.367211	20	6	545654	0.000567767	0.00260491	19	7.6	401197	128207	0.31956	243903	257764	249071	288307	447567	623807	667362	443879	339576	348089	333175	385644	396088	311057	340168	340453	375994
4277	unkown6005	0.000320124	0.00196698	18	9	40761.5	0.0452535	0.175489	24.2975	6	72201	0.000175902	0.00109433	21.1488	7.89841	47608.6	34926.6	0.73362	8367	6759	8618	18833	84640	81130	66660	56374	64990	97906	68168	28184	19686	25818	27073	28635	43240.1
4278	unkown6006	0.000320124	0.00196698	18	9	141618	0.026007	0.16005	24.2975	6.00004	383947	0.000105702	0.000762745	21.1488	7.89843	286800	137681	0.480058	159366	146919	127033	119134	327266	371418	517645	319458	364617	349599	359505	342483	204221	193169	217441	193997	269579
4303	unkown616	0.000320124	0.00196698	24	21	424482	0.0281266	0.160408	20	18	1.0831e+06	0.000113611	0.000803112	22	19.525	737306	422671	0.573265	1158019	1285831	790525	1076080	281552	226679	135910	326647	531570	749888	778332	747916	1285097	1195062	878547	973709	776335
4353	unkown750	0.000320124	0.00196698	18	6	2.30085e+06	0.0216378	0.16005	20	6	3408454	8.92e-05	0.000685472	19	6.01667	1.27591e+06	2.1948e+06	1.72018	167425	274139	90964	3520	3399477	3306706	3557408	3370225	89477	55659	6992	155228	698287	449515	432354	101743	1.00994e+06
4358	unkown76	0.000320124	0.00196698	18	9	130710	0.134241	0.322206	20	5.99999	389660	0.000475071	0.00227208	19	7.6	288642	120427	0.41722	66039	148819	170182	199674	354400	429411	397333	377496	230110	243222	285749	431015	196175	208505	238530	262846	264969
69	FA 18:2 (linoleic acid)	0.000572095	0.00295888	18	6	9.06287e+06	0.0171043	0.16005	20	6	1.86086e+07	0.000122655	0.000847125	19	6.01667	9.13441e+06	9.556e+06	1.04615	5398144	5502695	4227117	3865838	20790442	19471090	17530836	16641907	3603413	3912255	3998723	3836679	6087534	4342783	4117157	4296074	7.97642e+06
89	FA 40:5	0.000572095	0.00295888	18	9	486357	0.069313	0.218104	24.2975	12	2.98658e+06	0.000441556	0.00214592	21.1488	10.5096	2.64532e+06	532328	0.201234	1938084	2074883	2183895	2109908	3269037	3177278	2774983	2652894	2696669	2742234	2750409	3757019	2180971	2182601	2440575	2379925	2.58196e+06
102	LPC 14:0	0.000572095	0.00295888	18	9	6.01944e+06	0.0206002	0.16005	20	6	1.71056e+07	0.000145532	0.00096239	19	7.6	6.46349e+06	7.91569e+06	1.22468	721329	529777	426802	753941	13909637	18523160	21932156	14057418	1334085	1099668	1132976	1133523	784043	508885	1180711	491016	4.90745e+06
121	LPE 18:0	0.000572095	0.00295888	24	12	13473.6	0.0531072	0.188609	23.9024	12	120352	0.000346409	0.00178011	23.9512	12.0001	101446	20755.5	0.204598	93844	76891	81539	78592	109761	103305	97999	105397	112377	118004	109181	141846	110007	100118	93128	90611	101412
126	LPE 20:0	0.000572095	0.00295888	24	18	59418.4	0.0134918	0.16005	20	17.9999	290414	9.86e-05	0.000724566	22	18.15	229878	69009.6	0.300201	269560	283406	252704	203192	122116	141874	126268	130172	275566	264479	274529	261396	287347	272683	287846	313779	235432
135	LPG 18:2	0.000572095	0.00295888	18	9	536453	0.0479874	0.180528	20	6	1.28516e+06	0.000315797	0.00165176	19	7.6	565729	537776	0.950591	162511	158859	161879	168815	1071937	1100753	2038897	929050	271524	177071	216421	180167	104293	194094	253324	170623	460014
151	PC 28:1|PC 12:0_16:1	0.000572095	0.00295888	24	12	303918	0.0243073	0.16005	24.1644	12	1.94252e+06	0.00016942	0.0010627	24.0822	12.0001	1.52076e+06	423262	0.278323	1131685	1252834	1113522	866774	1530120	1734435	1351392	1492758	1677862	2018608	2090840	1982771	1432240	1495236	1456524	1722761	1.5219e+06
154	PC 30:0 Isomer B	0.000572095	0.00295888	24	12	2.28081e+06	0.0226465	0.16005	24.1644	12	9.19658e+06	0.000158762	0.00101851	24.0822	12.0001	7.45723e+06	2.71981e+06	0.364721	5777973	6374078	4984956	4748160	9659488	10272717	7841392	8213540	8758188	8409372	9227095	10391675	6714702	6166783	6002947	5889847	7.46456e+06
164	PC 32:3	0.000572095	0.00295888	24	12	745523	0.0583124	0.19742	22.1053	12	4.62429e+06	0.000377242	0.00190573	23.0526	12.0203	3.7909e+06	996454	0.262854	3357900	3046003	3227078	2842216	4362806	4172134	3451703	3758520	4227647	4266553	4592589	5410356	3281501	3104041	3127643	3947548	3.76101e+06
230	PE 30:1|PE 14:0_16:1	0.000572095	0.00295888	24	15	1.76701e+06	0.0112163	0.16005	20.1831	12	1.08515e+07	8.31e-05	0.000656674	22.0915	13.471	7.74995e+06	3.83456e+06	0.494786	6387986	5840183	5369471	5243411	7168073	7396203	6514825	6797050	10266607	11054779	10744753	11339835	7352327	6370721	6771721	7772642	7.64941e+06
233	PE 32:1|PE 16:0_16:1	0.000572095	0.00295888	24	15	7.86984e+06	0.0277096	0.16005	20	12	5.84241e+07	0.000191058	0.00115972	22	13.475	4.61409e+07	1.52576e+07	0.330674	37237930	44384905	41002889	36362450	38951254	41492184	35257346	39049329	52463681	54392322	57911096	68929351	46131516	46048671	45741903	46332530	4.57306e+07
245	PE 35:2|PE 17:1_18:1	0.000572095	0.00295888	24	18	274868	0.0244426	0.16005	20.0911	17.9999	1.8971e+06	0.000170286	0.00106665	22.0456	18.1426	1.62708e+06	272822	0.167676	1623785	1638004	1849932	1594135	1302651	1414807	1090513	1044524	1689040	1810270	1706362	2022690	1807876	1946914	1942888	1890711	1.64844e+06
442	TG 52:4	0.000572095	0.00295888	18	6	1.33787e+06	0.0253248	0.16005	20	6	3561499	0.000175918	0.00109433	19	6.01667	2.13816e+06	1.44976e+06	0.678038	1166019	1594185	1411830	1528137	3947016	3317607	3835721	3145652	979096	1430192	1468450	1374074	1594214	1496935	1503651	1606953	1.96248e+06
451	TG 54:5 Isomer A	0.000572095	0.00295888	18	6	489145	0.0269153	0.16005	20	6.00001	1.1276e+06	0.000186028	0.0011353	19	6.01667	599628	528233	0.880935	263080	365510	410961	410245	1331774	1038338	1198382	941915	204106	252172	248147	317643	494915	376987	406204	309480	535616
524	unkown1070	0.000572095	0.00295888	18	9	100201	0.0824475	0.23951	20	6	508645	0.000517044	0.0024265	19	7.6	406515	104280	0.256522	289878	344099	246850	343027	487444	575251	474463	497423	398767	299179	416320	465296	353123	296129	370954	318044	386015
550	unkown1098	0.000572095	0.00295888	18	9	312173	0.263598	0.512425	20	6.00002	1.15365e+06	0.0014778	0.00540742	19	7.60001	898479	284700	0.316869	411401	681254	666756	390298	920028	1157514	1150710	1386361	808106	852782	870463	1016556	959931	801844	858221	547982	842513
621	unkown1171	0.000572095	0.00295888	18	6	914507	0.0325076	0.161824	20	6	1931291	0.00022117	0.00129207	19	6.01667	808301	1.14225e+06	1.41315	227324	273840	306979	226509	2806129	1640328	1805664	1473043	172082	195790	234959	212018	246054	362613	310641	224157	669883
688	unkown124	0.000572095	0.00295888	24	18	734432	0.035035	0.165009	26.0177	17.9999	4.08837e+06	0.000236865	0.00135052	25.0088	18.0293	2.98313e+06	946868	0.317408	2529107	3202738	2850156	2482310	2402878	2308531	2131566	1642027	2676668	2315318	2585820	3799976	3823191	4183875	4253389	4093069	2.95504e+06
736	unkown130	0.000572095	0.00295888	24	18	644688	0.0420206	0.17166	24.2975	17.9999	4.24242e+06	0.000279722	0.00151353	24.1488	18.0007	3.55182e+06	548601	0.154456	3541110	3287186	3331347	3185992	2680413	2930793	3229127	2683722	3690607	3035808	3846220	4375120	4077395	4559906	4239373	4093010	3.5492e+06
773	unkown1359	0.000572095	0.00295888	24	6	1.57891e+06	0.0231525	0.16005	20	6	8840943	0.000162016	0.0010304	22	6.05	3.24052e+06	5.07942e+06	1.56747	1035497	768442	959807	2594834	7280662	7979321	12141728	7962061	719383	528974	755238	536445	715829	374445	2210769	243599	2.92544e+06
776	unkown1361	0.000572095	0.00295888	24	6	233829	0.0252522	0.16005	20	6.00001	747537	0.000175455	0.00109433	22	6.05	307308	387092	1.25962	153417	80121	160417	395605	610502	643967	1010299	725380	105798	80044	116379	67558	40287	63076	255857	24045	283297
865	unkown1478	0.000572095	0.00295888	18	9	205217	0.0215232	0.16005	20	6.00002	678946	0.000151513	0.000984431	19	7.60001	346256	274963	0.794105	117412	154029	84897	143411	553281	780719	726833	654950	167127	217796	289877	205210	206302	122679	175330	75407	292204
868	unkown1483	0.000572095	0.00295888	24	18	115799	0.0240347	0.16005	20.3695	17.9999	277516	0.000167675	0.00105322	22.1848	18.1213	185261	83078.2	0.448438	143174	229288	195635	150710	34825	40144	34897	57400	246561	266210	200843	349843	234740	360371	289816	225136	191225
913	unkown1538	0.000572095	0.00295888	24	18	53873.4	0.016086	0.16005	20	17.9999	161110	0.000115917	0.00081558	22	18.15	112655	56238.6	0.49921	148279	142759	114729	113700	15670	23454	34011	37414	121165	143652	139548	196085	171254	170908	153092	149187	117182
924	unkown1552	0.000572095	0.00295888	24	9	96539.5	0.0167547	0.16005	20	6	4.06082e+06	0.000120346	0.000835016	22	7.425	1.23055e+06	1.87476e+06	1.52352	115342	86028	46366	66402	4349576	4538461	4323580	3031645	160485	77853	115137	85515	66687	25651	70908	11655	1.07321e+06
935	unkown1569	0.000572095	0.00295888	24	9	285047	0.0195722	0.16005	20	6	1.70152e+06	0.000138843	0.000931819	22	7.425	1.13016e+06	418092	0.369942	973632	955040	942035	827207	1394851	1779434	1860495	1771310	1050731	934890	969278	937526	770924	894215	931997	527541	1.09507e+06
997	unkown1652	0.000572095	0.00295888	18	9	99352.4	0.276274	0.528354	20	6	432294	0.00154144	0.00556153	19	7.6	350784	86077.1	0.245385	236477	279486	234597	196714	470291	460002	379904	418977	303103	348355	318314	386276	311533	361383	265277	371120	333863
1049	unkown1727	0.000572095	0.00295888	24	21	28108.9	0.0442389	0.17428	23.9024	17.9999	103007	0.000293187	0.00156113	23.9512	19.497	72172.3	30040	0.416226	70098	104446	80686	65465	34795	54282	44065	30591	89629	67378	53819	48478	113342	102075	112562	84051	72235.1
1080	unkown1770	0.000572095	0.00295888	18	9	355906	0.0151224	0.16005	20	6	2.4098e+06	0.000109508	0.000782699	19	7.6	841526	1.14038e+06	1.35513	7573	19095	15617	8662	2671712	2364435	2432029	2171037	20920	33596	25258	18638	20359	15054	35787	17866	617352
1123	unkown1824	0.000572095	0.00295888	24	12	67770.2	0.0334173	0.162706	24.2975	6.00003	223880	0.000226831	0.00131323	24.1488	9.01884	168985	66974.1	0.396332	95732	135566	105179	90133	261642	209557	209056	215263	158754	233499	216723	228217	141785	112285	160316	137414	169445
1184	unkown1908	0.000572095	0.00295888	24	15	413616	0.0627115	0.206746	25.7143	12	2413702	0.000403092	0.00200878	24.8571	13.5679	2.01035e+06	429416	0.213603	1397897	1806598	1754962	1216365	1865363	2084715	1731970	1853201	2048838	2498957	2446193	2660820	1957730	2635581	2212594	2102975	2.01717e+06
1217	unkown1949	0.000572095	0.00295888	24	21	57838.9	0.0257468	0.16005	20	17.9999	245492	0.000178606	0.0011028	22	19.525	194055	56637.4	0.291862	202671	247785	256001	228091	93421	125615	117512	130126	165867	194030	212010	233464	260553	243683	214270	263463	199285
1228	unkown1971	0.000572095	0.00295888	18	3	23472.1	0.221255	0.453573	20	6.29e-05	215736	0.00126258	0.00483381	19	1.58336	200592	38008.1	0.18948	235359	194152	239618	193815	192944	215472	211579	174820	183003	160789	173176	164286	219700	259985	230199	263713	207038
1236	unkown1979	0.000572095	0.00295888	24	12	76294.2	0.0294511	0.16055	20.2759	12	287344	0.000202038	0.00121008	22.1379	12.0855	164059	124274	0.757496	125388	57912	80577	40171	113332	148538	130071	148109	267244	254018	264893	363219	138322	89207	88265	205149	157151
1351	unkown2120	0.000572095	0.00295888	18	9	195169	0.14664	0.34249	24.0327	6.00001	713916	0.000871301	0.00363849	21.0163	7.87756	546644	184417	0.337363	282304	337989	424558	279086	619031	776666	700124	759842	585359	527439	605104	618584	352164	636244	571013	286284	522612
1397	unkown2181	0.000572095	0.00295888	24	12	49941.9	0.0869248	0.24646	23.0287	12	177486	0.000542492	0.00251453	23.5144	12.0051	123067	66925.4	0.54381	106510	58791	33496	108211	129459	153833	121835	146696	182669	211207	162383	153685	127259	57522	58870	139874	122019
1402	unkown2188	0.000572095	0.00295888	24	15	66462.7	0.0415663	0.171512	26.3284	12	277245	0.000276956	0.0015049	25.1642	13.5985	211185	74341.1	0.352018	151997	113032	126288	123896	234203	221726	178907	174329	238490	224479	308207	337804	210267	233076	243953	284253	212807
1436	unkown223	0.000572095	0.00295888	24	15	54122	0.0468124	0.178626	23.7736	12	255974	0.000308728	0.00162469	23.8868	13.4932	181304	92198.9	0.508533	131550	125105	105184	69541	175963	215588	145848	164865	200836	285406	250414	287239	147471	173156	249363	170395	181120
1445	unkown224	0.000572095	0.00295888	24	15	331189	0.0281593	0.160408	24.4321	12	2.37837e+06	0.000193899	0.00117066	24.2161	13.5145	1.90762e+06	590752	0.30968	1365560	1575956	1572946	1155908	2078852	2028855	1789699	1730864	2042823	2552904	2272374	2645368	1966939	1991640	1928758	1859134	1.90991e+06
1537	unkown2366	0.000572095	0.00295888	24	0	68022.6	0.0298117	0.161019	23.9024	6.63e-05	189269	0.000204304	0.00122041	23.9512	3.32e-05	134453	82548.5	0.613958	213868	174366	188424	180421	78147	122329	57402	123621	46806	60282	95891	109442	170963	219679	155264	156460	134585
1577	unkown2423	0.000572095	0.00295888	24	21	520440	0.0350037	0.165009	23.3952	18	3.52118e+06	0.000236671	0.00135052	23.6976	19.484	2.84333e+06	550482	0.193604	3178743	2573153	2767806	2982902	2080467	2374891	2154901	1910131	2717041	2710983	2583486	3489691	3300560	3329222	3492831	3962113	2.85056e+06
1599	unkown2447	0.000572095	0.00295888	24	0	129796	0.0128839	0.16005	24.2975	6.63e-05	253305	9.45e-05	0.000710703	24.1488	3.3e-05	138320	152004	1.09893	230060	293675	238023	251467	45987	46914	52556	54246	26941	15940	76644	50566	202521	192008	270363	153554	137592
1679	unkown2547	0.000572095	0.00295888	24	9	248608	0.0212438	0.16005	21.1511	6.00001	1.35103e+06	0.000149705	0.000977091	22.5755	7.43496	1.09601e+06	264799	0.241603	858211	886433	965760	923992	1277846	1435745	1399790	1290757	1131789	1058024	1131889	1282693	952331	892991	837726	955040	1.08006e+06
1712	unkown2584	0.000572095	0.00295888	24	21	136093	0.0228015	0.16005	23.2718	17.9999	970164	0.000159759	0.00102346	23.6359	19.4815	861809	151730	0.17606	906209	941813	954133	1032681	686625	765007	768382	670931	784941	752561	813725	869750	1011763	919059	953953	995884	864214
1835	unkown2721	0.000572095	0.00295888	24	9	88089.6	0.041497	0.171512	22.7907	6.00002	337768	0.000276534	0.0015049	23.3953	7.46623	248104	94689.1	0.381651	251496	196884	155670	159708	292921	346220	330915	381017	232084	318802	268892	284081	231791	125318	175674	179161	245665
1856	unkown275	0.000572095	0.00295888	24	21	29497.7	0.0303445	0.161508	21.5648	17.9999	143873	0.000207648	0.0012309	22.7824	19.4754	110424	30185.7	0.273361	123743	99709	134163	125437	77701	81335	56945	62694	116235	110941	92935	135996	140306	124015	150770	160402	112083
1894	unkown2788	0.000572095	0.00295888	24	21	43173.5	0.0583294	0.19742	23.9024	17.9999	160375	0.000377343	0.00190573	23.9512	19.497	122833	46975	0.382429	138096	166947	172025	113622	77061	71402	105869	80488	107446	100196	89888	102359	130681	197281	183371	130170	122931
1896	unkown279	0.000572095	0.00295888	18	9	720279	0.0269946	0.16005	20.0911	6.00001	4.74906e+06	0.000186531	0.00113683	19.0456	7.60527	4.07074e+06	773790	0.190086	3110187	3272857	3577130	3526551	4610990	4958622	4917826	4508799	3941242	4018031	3911668	4651221	3465274	3375586	3263754	3602499	3.91951e+06
1918	unkown281	0.000572095	0.00295888	18	9	113524	0.228162	0.4631	25.2722	6.00001	1.06286e+06	0.00129798	0.00492751	21.6361	7.9774	978926	102570	0.104779	893307	884709	835121	771310	1136511	1044032	1024434	1046481	919363	1023151	960172	1163207	944920	887058	936473	1019996	968140
2018	unkown2920	0.000572095	0.00295888	24	21	50866.1	0.0327826	0.161824	24.4321	17.9999	297647	0.000222883	0.00130039	24.2161	19.5149	227934	59226.3	0.25984	220678	236837	267237	200882	211102	184813	120596	127353	204905	220292	242074	210926	275247	318890	311021	285431	227393
2034	unkown2937	0.000572095	0.00295888	24	9	494420	0.0303525	0.161508	22.3291	5.99999	2.38985e+06	0.000207698	0.0012309	23.1646	7.45559	1.87248e+06	547486	0.292386	1598170	1484402	1431323	1487785	2225638	2725376	2421904	2186496	1880815	1783451	2030601	2394914	1412954	1569904	1454793	1559915	1.85303e+06
2046	unkown2949	0.000572095	0.00295888	24	12	17256.9	0.0539045	0.190674	24.4321	12	101176	0.00035115	0.0017915	24.2161	12.001	83430.2	24446.9	0.293022	57824	48020	74577	72461	91197	91867	105305	88841	98056	121588	96520	88541	67127	79977	81758	74003	83603.9
2088	unkown2989	0.000572095	0.00295888	24	21	230372	0.130303	0.3155	21.7778	18	2.55492e+06	0.000783033	0.00333473	22.8889	19.4731	2.31063e+06	247967	0.107316	2419652	2347527	2687820	2247989	2137458	2142306	2096600	1677433	2218021	2244458	2147210	2582048	2688845	2524342	2403771	2602734	2.32301e+06
2179	unkown3077	0.000572095	0.00295888	24	9	36599.8	0.0646445	0.210279	20	6	166814	0.000414394	0.00204253	22	7.425	122181	43821.9	0.358665	90793	112289	90287	57021	172967	201977	142623	149691	118292	111718	139066	133592	104849	83727	79195	107959	118503
2392	unkown3310	0.000572095	0.00295888	24	12	38273.9	0.0442089	0.17428	23.52	12	164792	0.000293005	0.00156113	23.76	12.0012	114676	51774	0.451482	71698	109076	56466	30013	136863	111202	102559	112495	165448	125946	177534	190238	95309	111360	122019	110122	114272
2406	unkown3330	0.000572095	0.00295888	24	12	71902.9	0.0391033	0.168107	23.0287	12	272048	0.000261911	0.0014547	23.5144	12.0051	170377	103398	0.606878	75601	115847	65386	52042	111461	130178	207177	220358	222095	290474	224440	351182	163968	134561	153552	181787	168757
2431	unkown3355	0.000572095	0.00295888	24	21	111048	0.0415381	0.171512	21.995	17.9999	443196	0.000276784	0.0015049	22.9975	19.4716	320295	115335	0.360089	358856	325172	469130	291276	154462	143570	185591	211986	263601	259692	359559	411843	432614	367735	483407	489032	325470
2493	unkown3419	0.000572095	0.00295888	24	12	138831	0.0377715	0.166683	20.2759	12	720372	0.00025374	0.00142074	22.1379	12.0855	516396	218584	0.423288	344171	438398	343647	340658	379183	439864	565084	578956	608260	708253	875777	689197	450896	429564	417614	458394	504245
2522	unkown3447	0.000572095	0.00295888	18	9	40721.2	0.0197011	0.16005	24.1644	6.00003	166684	0.000139683	0.000936065	21.0822	7.88791	138850	42985.3	0.30958	68268	88612	118112	103910	162248	166328	178373	159785	148288	182974	161990	159277	118213	107839	112236	97312	133360
2557	unkown3480	0.000572095	0.00295888	24	21	72185.3	0.0314165	0.161824	23.2718	18	656055	0.00021436	0.00126009	23.6359	19.4815	562784	75656.5	0.134433	615421	554751	583193	517887	461997	455183	444286	494410	508597	541395	596303	626079	636025	659940	619814	708441	563983
2631	unkown3565	0.000572095	0.00295888	24	18	182962	0.0132794	0.16005	20.1831	12	616137	9.71e-05	0.000721025	22.0915	14.8517	467267	290394	0.621473	461194	459604	450036	359570	249505	218775	272926	242648	528800	585267	631334	719146	642178	554360	544129	595389	469679
2669	unkown3609	0.000572095	0.00295888	18	0	36087.7	0.0339566	0.163791	23.7736	17.9999	81829.8	0.000230181	0.00132313	20.8868	18.3505	52463.9	38388.7	0.731717	114656	89520	61317	90080	9788	41222	17030	22801	40549	56708	30021	21983	85112	86929	89606	65673	57687.2
2716	unkown368	0.000572095	0.00295888	18	6	39493.9	0.564102	0.891727	20	6	174252	0.00291697	0.0089799	19	6.01667	145611	28388.9	0.194964	153877	148219	112234	103700	181934	183658	180625	150793	68480	106660	101975	126369	167366	163672	178842	146326	142171
2759	unkown3733	0.000572095	0.00295888	18	9	211584	0.0380141	0.166688	20	5.99999	674984	0.000255231	0.00142638	19	7.59999	376682	255929	0.679431	147422	209113	86142	183079	539184	881000	590377	689377	267006	259285	276620	296636	157170	121787	214277	303470	326372
2775	unkown3750	0.000572095	0.00295888	24	6	94492.4	0.103569	0.273795	22.4427	6.00001	342446	0.000635985	0.00284553	23.2214	6.00676	209322	124803	0.596223	275196	244025	149470	148611	269477	528143	296500	275663	146260	165623	288426	141509	98877	82163	70805	118517	206204
2797	unkown3788	0.000572095	0.00295888	24	21	44368.1	0.0368411	0.166416	21.253	17.9999	224110	0.000248016	0.00139994	22.6265	19.4807	172069	43069.6	0.250305	223854	193128	122067	192575	94182	129857	85893	115708	176025	188890	204492	172944	240800	201672	224848	229121	174754
2911	unkown3922	0.000572095	0.00295888	24	15	599055	0.0708813	0.220645	21.253	12	2.73788e+06	0.000450639	0.00217833	22.6265	13.4585	1.96941e+06	906411	0.460244	1776982	1430852	1436937	975091	1576775	1796281	1574954	1504747	2784044	3072123	2929480	2165867	2923448	1931392	1681610	1646690	1.95045e+06
2963	unkown4020	0.000572095	0.00295888	24	9	24629.1	0.0189298	0.16005	20	6	152970	0.000134647	0.00091317	22	7.425	60416.4	64717.9	1.0712	21990	20175	34292	23015	151569	136867	203922	119521	35861	28074	39612	15236	9267	8663	27559	4136	54984.9
2978	unkown4071	0.000572095	0.00295888	24	6	6.9765e+06	0.0231017	0.16005	20	6	1.57883e+08	0.00016169	0.0010304	22	6.05	4.90751e+07	1.0166e+08	2.07151	6137472	3580305	4214511	11426975	121239778	148708830	222632366	138952921	3570597	2707403	3428897	2163262	3150983	1814715	9548824	1028804	4.27692e+07
2984	unkown4084	0.000572095	0.00295888	24	9	300250	0.0132432	0.16005	20.0911	6	1.25911e+06	9.69e-05	0.000721025	22.0456	7.42538	697061	399981	0.573811	717940	496034	511102	496186	1271735	1086617	1271459	1406624	606517	536371	625273	368895	387346	266612	390145	188926	664236
3040	unkown4219	0.000572095	0.00295888	24	6	946119	0.0122404	0.16005	20	6	7.64157e+06	9.01e-05	0.000690044	22	6.05	3.19647e+06	4.16523e+06	1.30307	2207975	1538380	1402581	1555622	7027578	7679839	8823107	7035771	1709553	1450053	1623646	1076986	1252290	815467	1227573	583183	2.9381e+06
3108	unkown4332	0.000572095	0.00295888	18	6	37881.3	0.054267	0.191356	20	5.99998	111920	0.000353303	0.00179842	19	6.01666	75472.3	35506.2	0.470453	71441	68875	58899	46293	113693	122499	112858	98632	48656	50295	41326	39470	85381	72459	60268	47670	71169.7
3205	unkown4478	0.000572095	0.00295888	24	12	44671.8	0.111186	0.285077	24.2975	12	150710	0.000678247	0.00298597	24.1488	12.0005	99751	61650	0.618039	10591	64479	54166	53153	96284	212126	89737	69985	135606	142553	161431	163251	86767	81278	94523	84904	100052
3224	unkown4506	0.000572095	0.00295888	24	12	38714.1	0.0155264	0.16005	24.0327	12	94400.2	0.0001122	0.000796883	24.0163	12	62423.7	47466.3	0.760388	28464	48776	13544	32391	87110	90356	79177	85765	101183	105414	72830	98174	29274	45343	32902	48483	62449.1
3236	unkown4519	0.000572095	0.00295888	24	9	76611.8	0.0499907	0.182942	22.5575	6.00002	364525	0.00032781	0.00170129	23.2788	7.4607	286924	81696.9	0.284734	259711	218328	229560	231786	351517	401867	389959	314757	286596	325495	259272	367620	211420	206596	214740	281429	284416
3261	unkown4547	0.000572095	0.00295888	18	3	13672.3	0.248317	0.492051	20	6.16e-05	70695.9	0.00140061	0.00521615	19	1.58336	61468.6	21170.3	0.344408	73318	86058	56278	67130	54560	62746	68103	56962	43290	33813	52515	47915	110138	72950	70020	85147	65058.9
3319	unkown4615	0.000572095	0.00295888	24	12	38274.5	0.0504907	0.18352	24.4321	12	212116	0.000330801	0.00171287	24.2161	12.0009	172570	49934.3	0.289356	113013	117198	137867	151970	158900	204491	207777	186426	228415	173314	203057	243678	161939	153905	150638	174215	172925
3349	unkown4673	0.000572095	0.00295888	18	9	100220	0.0345416	0.164675	24.7059	6.00002	268047	0.000233809	0.00134158	21.3529	7.9311	212655	87137	0.409758	136916	96129	82579	126365	277192	262178	280105	252712	328031	206974	278080	241513	200864	200884	152320	116724	202473
3402	unkown4784	0.000572095	0.00295888	18	9	174869	0.0182974	0.16005	24.4321	6.00001	579366	0.000130505	0.000891784	21.2161	7.90912	468395	175680	0.375069	316942	198589	367449	221099	586147	523414	619286	588617	546949	541014	575760	623072	375004	327617	418976	320376	446894
3462	unkown4881	0.000572095	0.00295888	24	18	31575	0.0299046	0.161173	20.9501	17.9999	133099	0.000204887	0.00122228	22.4751	18.0832	102146	30531.7	0.298904	109534	120557	89275	104234	75724	69475	40502	58671	88788	136618	114076	123102	134390	134031	120740	143237	103935
3472	unkown4891	0.000572095	0.00295888	18	9	83918.4	0.177697	0.386783	24.7059	6.00001	241446	0.00103631	0.00414865	21.3529	7.9311	174670	74518.5	0.426624	104390	101535	101306	21371	213846	316043	249207	186689	211717	235962	173134	150851	164220	174044	149875	101219	165963
3496	unkown4919	0.000572095	0.00295888	24	15	46088	0.0319603	0.161824	20.8511	12	342083	0.000217756	0.00127709	22.4255	13.461	284317	69219.3	0.243458	228077	289020	235443	223991	250748	260962	247103	275828	335444	330911	350382	351595	285521	292356	250282	315769	282714
3639	unkown5190	0.000572095	0.00295888	24	18	37144.8	0.0261342	0.16005	25.1282	17.9999	226942	0.00018107	0.00111409	24.5641	18.0095	175525	46905.6	0.26723	156827	178160	186708	149450	123070	165074	111174	118055	172920	178635	154156	193360	250760	220703	220487	215820	174710
3691	unkown5254	0.000572095	0.00295888	18	0	24010.5	0.274337	0.526493	24.4321	17.9999	136659	0.00153174	0.0055487	21.2161	18.4233	128787	20753.3	0.161145	168037	153431	144518	149685	123554	111426	110274	93491	136147	142085	127321	94226	136907	126749	141508	141471	131302
3763	unkown5356	0.000572095	0.00295888	24	18	158130	0.0637329	0.208589	21.8859	17.9999	1.49845e+06	0.000409068	0.00202513	22.9429	18.0383	1.34655e+06	122761	0.0911664	1254676	1338739	1362727	1287719	1029684	1229966	1284343	1094492	1543944	1522526	1370544	1307750	1621887	1390108	1517619	1464186	1.35131e+06
3817	unkown5433	0.000572095	0.00295888	24	21	39703.3	0.025769	0.16005	23.9024	17.9999	238316	0.000178747	0.0011028	23.9512	19.497	183379	47103.4	0.256864	175892	227375	191204	158281	132871	150692	120132	107932	179346	177448	186440	174757	272566	237687	227288	215724	183477
3975	unkown5638	0.000572095	0.00295888	24	21	335071	0.0390897	0.168107	20.5594	17.9999	1.60502e+06	0.000261828	0.0014547	22.2797	19.5004	1.23081e+06	374979	0.304661	1385161	1483296	1422543	1469926	498264	544465	923559	993914	963994	1207725	1338328	1515095	1548654	1666957	1394436	1810039	1.2604e+06
4001	unkown5669	0.000572095	0.00295888	24	21	105804	0.0264118	0.16005	20.8511	17.9999	371206	0.000182834	0.00112341	22.4255	19.4907	264742	100450	0.379425	268838	361628	355663	258070	96776	92705	132599	189025	347545	278412	220812	264566	392769	349550	348212	394296	271967
4009	unkown5683	0.000572095	0.00295888	24	21	1.36809e+06	0.0245339	0.16005	23.2718	17.9999	4.30309e+06	0.00017087	0.00106882	23.6359	19.4815	2.56239e+06	1.51994e+06	0.593172	1870570	3448154	3769725	2170494	502087	461768	809491	1007833	1920105	2329153	2805749	3076115	3893289	3407665	4726329	5185133	2.58648e+06
4014	unkown5695	0.000572095	0.00295888	24	18	279345	0.04332	0.173357	20.2759	17.9999	1.33158e+06	0.000287617	0.00154791	22.1379	18.1282	1.07754e+06	238019	0.220891	929710	1214346	1105030	1079956	503550	509711	906975	813941	1045210	1190311	1594519	1302725	1279731	1307687	1348603	1390294	1.09514e+06
4046	unkown5739	0.000572095	0.00295888	24	12	50049.4	0.0309627	0.161824	21.8859	12	196429	0.000211521	0.00124701	22.9429	12.0255	127143	72273.9	0.568447	26260	83906	88175	79544	70759	111140	154913	154886	183119	190179	210585	201832	122463	98143	112538	107348	124737
4070	unkown5773	0.000572095	0.00295888	24	12	73616.9	0.0426925	0.172455	23.9024	12	176042	0.000283807	0.0015315	23.9512	12	110899	93443	0.842593	27150	74713	35492	53250	93998	125174	228298	163281	155144	224200	156314	168509	87867	58757	39765	80095	110750
4107	unkown5818	0.000572095	0.00295888	18	9	82201.3	0.0931255	0.255474	24.7059	6	234402	0.000577519	0.00263358	21.3529	7.93109	178277	73695.9	0.41338	73043	68116	113649	108718	202492	253076	296900	185140	227098	263421	162731	184418	177325	166001	103478	129042	169666
4207	unkown5921	0.000572095	0.00295888	18	9	76612.2	0.121985	0.301784	20	6	252980	0.000737652	0.0031838	19	7.6	163774	81865.5	0.499869	74282	78271	90207	60952	233895	285293	310484	182248	123961	106469	158260	162111	70315	127543	153602	145002	147681
4225	unkown5947	0.000572095	0.00295888	18	9	181632	0.332309	0.60359	20	6	908125	0.00181897	0.00629591	19	7.6	732485	163180	0.222776	522058	532201	450304	612123	829290	871972	1111927	819310	630659	565798	708649	806536	706633	649921	682723	706413	700407
4238	unkown5961	0.000572095	0.00295888	18	9	42282.9	0.0360543	0.166078	20	6.00001	169718	0.000243164	0.00137946	19	7.60001	99179.5	58767.6	0.592538	26327	56135	67107	32715	154619	178561	179642	166051	52705	72439	76190	85661	67462	78464	67893	40062	87627.1
4242	unkown5966	0.000572095	0.00295888	18	9	31195.3	0.168264	0.373827	23.9024	6	81340.8	0.000986542	0.004012	20.9512	7.8674	54031.4	33109.5	0.612783	13241	36808	14169	11862	54440	136455	88985	45483	66911	53319	62518	75417	38485	29820	39612	26595	49632.5
4249	unkown5976	0.000572095	0.00295888	18	9	38178.5	0.201155	0.423533	24.9858	6.00001	95106.8	0.00115884	0.00452499	21.4929	7.95385	70463.1	30523.9	0.43319	21517	31123	32779	43685	108361	106317	121133	44616	75899	96927	85866	68412	52774	82568	56883	44288	67071.8
4252	unkown5980	0.000572095	0.00295888	18	9	70862.2	0.230662	0.466496	20	6	245216	0.00131076	0.00496769	19	7.6	180583	70365.9	0.38966	81915	132257	86012	103965	213226	241776	341991	183870	194852	188713	204786	120749	154119	114306	184742	120726	166750
4285	unkown6012	0.000572095	0.00295888	18	12	29915.6	0.036311	0.166088	23.52	12	111387	0.000244748	0.00138496	20.76	12.2159	72717.9	50295	0.691646	40847	41593	39257	11566	70758	111372	96229	72562	74396	117401	141257	112493	62339	32137	35260	36410	68492.3
4345	unkown739	0.000572095	0.00295888	18	9	1.67907e+06	0.366806	0.649253	20	6	5.1252e+06	0.00198708	0.00669784	19	7.6	3.45793e+06	1.54403e+06	0.446517	1261064	1275492	1733134	1494072	4083424	6178394	5077696	5161300	2354389	2740648	2910719	3642839	4875276	1950982	3228618	2502512	3.15441e+06
4368	unkown78	0.000572095	0.00295888	24	6	130101	0.0251	0.16005	20	6	476066	0.000174485	0.00108993	22	6.05	212937	237167	1.11379	104702	93330	135421	229152	342904	494258	605792	461308	114183	87009	89637	92576	52542	39128	205277	24381	198225
4371	unkown784	0.000572095	0.00295888	18	9	2.59338e+06	0.027173	0.16005	20	6	5.72312e+06	0.000187661	0.00114218	19	7.6	2.20691e+06	2.59486e+06	1.17579	305915	124825	259054	216833	6107502	5071734	7724543	3988684	471750	476804	415836	292048	484759	407996	362685	438120	1696818
4375	unkown79	0.000572095	0.00295888	24	6	416554	0.0265835	0.16005	20	6.00001	1.50353e+06	0.000183924	0.00112758	22	6.05	673542	731116	1.08548	372142	237628	427997	808255	1093746	1496148	1955069	1469138	307423	237615	305009	226923	222347	183810	608981	98814	628190
4376	unkown791	0.000572095	0.00295888	18	9	349253	0.0152536	0.16005	20	6	2.48436e+06	0.000110383	0.000786809	19	7.6	938663	1.17842e+06	1.25543	91091	34210	35356	25516	2576983	2620161	2334757	2405549	357746	292633	89704	103802	140606	32180	107504	64379	707011
4395	unkown827	0.000572095	0.00295888	18	9	374344	0.0683724	0.216545	20	6	1.72045e+06	0.000436098	0.00212627	19	7.6	1.25243e+06	441153	0.352238	695662	620315	1237787	794343	1560796	1826816	1566341	1927844	1021882	1165439	1015653	1380012	1002143	859340	878448	1098493	1.16571e+06
4404	unkown84	0.000572095	0.00295888	24	6	1.83893e+06	0.0197856	0.16005	20	6	1.11633e+07	0.000140234	0.000938363	22	6.05	4.1908e+06	6.36659e+06	1.51918	1438534	1164420	1442800	3027166	8799877	11328751	14224894	10299656	1118541	915289	1155948	916502	994852	613791	2950536	342528	3.79588e+06
66	FA 18:0 (stearic acid)	0.000987235	0.00439096	18	9	1.73215e+06	0.0347282	0.165009	20	6	7308335	0.000386761	0.00194676	19	7.6	4.69816e+06	2.27737e+06	0.484736	3861578	2418441	2529562	2705617	8308989	6127188	8487339	6309824	2893805	3448766	4730947	4513367	2502195	2830215	3571459	2768367	4.25048e+06
115	LPE 12:0	0.000987235	0.00439096	24	9	103379	0.0178743	0.16005	20	6	1.31352e+06	0.000210782	0.00124572	22	7.425	452939	586005	1.29378	92172	64227	79372	102364	1084374	1309841	1634721	1225133	143925	97065	163083	139425	73884	43083	169635	37824	403758
124	LPE 18:3	0.000987235	0.00439096	24	6	266769	0.0171055	0.16005	20	6	8087109	0.000202459	0.001211	22	6.05	2.63467e+06	5.13545e+06	1.94918	497609	410675	397416	544015	7960176	8565587	9718632	6104041	488495	352469	489005	323854	380365	231016	468609	125854	2.31611e+06
238	PE 34:1	0.000987235	0.00439096	24	18	1.24276e+07	0.0124773	0.16005	20	12	8.77208e+07	0.000151567	0.000984431	22	14.85	7.77293e+07	2.44869e+07	0.315028	79349197	75212054	81826721	78622570	57561036	59528246	62141019	55704658	93218290	83534093	85334008	88796754	92355444	82044746	84278879	87804908	7.7957e+07
252	PE 36:4|PE 18:2_18:2	0.000987235	0.00439096	24	21	5.95911e+06	0.058691	0.198274	21.4599	17.9999	3.99062e+07	0.000623226	0.00279973	22.7299	19.477	3.39538e+07	5.7623e+06	0.16971	33733155	39733881	38725201	33711855	27046662	27658793	25235450	26551521	31355370	30713211	33066155	41400248	38980728	43923195	41348568	35372389	3.42848e+07
263	PE 40:1|PE 22:0_18:1	0.000987235	0.00439096	24	18	168168	0.0335513	0.162706	20.1831	12	878559	0.000374796	0.00189712	22.0915	14.8517	716210	269721	0.376595	695641	712436	668651	572010	489793	608637	479115	511854	770799	835568	837004	1070864	743312	786315	870891	842311	718450
274	PE O-38:3|PE O-20:0_18:3	0.000987235	0.00439096	24	0	369939	0.0409509	0.171512	20	6.38e-05	3.13902e+06	0.000449399	0.00217467	22	3.51e-05	2.79152e+06	452175	0.161981	2889706	3174934	3412773	3078684	3012221	2978868	2552443	2777416	2174051	2444523	2219625	2369602	3006827	3288009	2805613	3046320	2.82698e+06
293	PE-Cer 32:1;3O	0.000987235	0.00439096	24	12	33554.3	0.0703232	0.219943	24.7059	12	203438	0.000734193	0.00317774	24.3529	12.0025	164220	43712.2	0.266181	146430	103580	97201	136769	185239	194957	163547	147322	206912	201509	173714	231616	137206	172973	148590	188089	164728
337	PI 30:2|PI 14:1_16:1	0.000987235	0.00439096	24	12	97241	0.101659	0.270491	24.9858	12	738124	0.00102436	0.00411386	24.4929	12.0049	610004	146793	0.240643	426472	539487	494346	386467	634110	649819	694355	607876	554904	702336	770383	924874	582861	638642	607018	584364	612395
341	PI 32:2|PI 16:1_16:1	0.000987235	0.00439096	18	9	3.84051e+06	0.106368	0.278424	25.4179	6.00003	27255605	0.00106706	0.00423256	21.7089	7.98949	2.51969e+07	3.17698e+06	0.126086	19423750	22475172	22407554	19548711	25070143	30378733	27945016	25628528	23878802	27530448	26874265	29904504	23682133	24466842	24172904	24572882	2.48725e+07
363	PI 38:4	0.000987235	0.00439096	24	0	103321	0.068966	0.217356	23.7736	6.63e-05	726541	0.00072135	0.00313721	23.8868	3.33e-05	627307	138750	0.221183	743213	702375	778767	681812	568810	647203	557880	541096	399706	541282	511090	634054	757181	656670	632229	691875	627828
367	PI O-36:3|PI O-18:1_18:2	0.000987235	0.00439096	18	3	214577	0.0886445	0.249244	24.0327	6.63e-05	2.91175e+06	0.00090521	0.00374885	21.0163	1.75139	2.69403e+06	412168	0.152993	2824509	3044443	3006739	2771336	2385415	2813908	2586705	2325905	2029721	2424761	2478347	2736230	3150385	3082984	2881989	3072287	2725979
405	TG 40:2|TG 12:0_14:1_14:1	0.000987235	0.00439096	24	12	2.06576e+06	0.0196888	0.16005	20.2759	12	1.01169e+07	0.000230301	0.00132313	22.1379	12.0855	6.89405e+06	3.19403e+06	0.463303	4359053	5552859	4228368	4327658	4448886	5182793	7282608	7234316	9546902	9678142	11033282	10209296	6460062	5646019	5578225	6695373	6.71649e+06
444	TG 52:6	0.000987235	0.00439096	18	6	85162	0.125901	0.308092	20	5.99998	280393	0.00124205	0.00478366	19	6.01666	196238	83925.8	0.427674	125605	177972	150432	171621	291867	290080	270749	268876	55085	99903	142119	194073	163417	175317	201245	198720	186068
445	TG 53:2	0.000987235	0.00439096	18	9	30538.7	0.16671	0.371657	25.1282	6.00002	97740.2	0.00159844	0.00570328	21.5641	7.96552	73336.3	26331.9	0.359057	44452	33966	43882	33272	109572	90501	106993	83895	83472	72339	85820	75036	77185	58425	40106	88898	70488.4
456	TG 58:2	0.000987235	0.00439096	18	9	55528	0.0874875	0.247279	20	6.00001	152318	0.000894529	0.0037217	19	7.60001	75120.5	62955.6	0.838061	14929	22785	8395	12573	170322	171998	184175	82775	64601	34127	27256	43463	59881	69796	24398	12443	62744.8
489	unkown1031	0.000987235	0.00439096	18	6	231636	0.349496	0.626318	20	6	792122	0.0030956	0.00943229	19	6.01667	575574	226356	0.39327	339456	519874	370489	521114	699602	993555	763040	712291	471275	348749	321608	431724	610035	635859	669605	362026	548144
513	unkown106	0.000987235	0.00439096	24	21	250249	0.0988636	0.265718	22.3291	17.9999	1.57594e+06	0.000998915	0.00404771	23.1646	19.4712	1.38295e+06	257154	0.185946	1741032	1522078	1471058	1487966	1095433	1135657	1186522	1088543	1157257	1268616	1385529	1436444	1693659	1272373	1500011	1837737	1.39249e+06
538	unkown1085	0.000987235	0.00439096	18	6	238003	0.0448379	0.17428	20	6	700346	0.000488041	0.00231204	19	6.01667	461548	223669	0.484606	415438	498725	401937	281846	830737	757368	626719	586561	261332	225075	278775	253475	483251	427410	355816	266629	434443
566	unkown1115	0.000987235	0.00439096	18	0	29792.9	0.157964	0.359445	20	17.9999	105642	0.00152299	0.00552588	19	18.05	80994.6	29859.3	0.368658	65660	133653	123268	130328	36606	64721	54644	57460	70046	76605	60201	103959	93449	120369	117782	90967	87482.4
582	unkown1130	0.000987235	0.00439096	24	21	484736	0.0980966	0.264474	23.2718	18	4.03073e+06	0.00099192	0.0040266	23.6359	19.4815	3.38495e+06	543903	0.160683	3422108	3638217	2694792	4043304	2370938	3000011	2110107	3310914	3548357	3142879	3349216	3543290	4067743	3827858	4106629	4120691	3.39357e+06
610	unkown116	0.000987235	0.00439096	24	6	264820	0.0178969	0.16005	20	6	1606707	0.000211027	0.00124572	22	6.05	593838	926417	1.56005	220460	136434	204073	433165	1252209	1696127	1979266	1499226	131946	151946	160153	122925	130198	66281	374313	23225	536372
700	unkown1252	0.000987235	0.00439096	18	9	158506	0.0650515	0.210763	20	6.00002	454332	0.000684159	0.00300737	19	7.60001	215016	196218	0.912573	70184	59990	36831	16359	555045	633463	347217	281603	180188	135070	103276	58620	163605	84219	52556	44880	176444
725	unkown1280	0.000987235	0.00439096	18	9	88271.7	0.0311363	0.161824	20	5.99999	253959	0.000350115	0.00178824	19	7.59999	122952	103229	0.839586	49764	32023	29937	41658	315993	251197	250025	198622	107744	50733	64752	37095	93367	49990	36095	33556	102659
729	unkown1285	0.000987235	0.00439096	24	9	259398	0.0122528	0.16005	20	6	3.08474e+06	0.000149059	0.000975699	22	7.425	1.19243e+06	1.26926e+06	1.06443	514872	412724	491420	505525	2993087	3175583	3329926	2840351	510259	424180	556999	418868	324377	241014	482189	153103	1.0859e+06
735	unkown13	0.000987235	0.00439096	18	9	87545.1	0.0469395	0.178949	20	6	347870	0.000508793	0.00239481	19	7.6	252542	93381.9	0.369768	126844	179434	174326	172073	298960	391499	354148	346871	205213	226185	232003	280020	209542	164279	232356	153213	234185
752	unkown1328	0.000987235	0.00439096	18	6	2.0673e+06	0.0375577	0.166683	20	6	4.69806e+06	0.000415369	0.0020451	19	6.01667	2.00433e+06	2.70894e+06	1.35154	525353	645645	1303664	695251	7134365	3653000	4556153	3448724	513639	546191	547135	560079	691845	729968	695333	570629	1.67606e+06
755	unkown1332	0.000987235	0.00439096	24	6	268167	0.0122129	0.16005	20	6	3.08474e+06	0.000148613	0.000974195	22	6.05	1.18684e+06	1.79022e+06	1.50839	514872	412724	491420	505525	2993087	3175583	3329926	2840351	473180	424180	556999	335904	284975	241014	482189	150802	1.0758e+06
766	unkown135	0.000987235	0.00439096	24	18	569442	0.0559468	0.194289	24.8451	17.9999	4.01445e+06	0.000596731	0.00270478	24.4225	18.0054	3.25926e+06	668359	0.205065	2812391	3216848	3357597	3101183	2556100	3048847	2519339	2142736	3204717	3386014	2721362	3881895	3992094	3688550	4563068	3814096	3.25043e+06
775	unkown1360	0.000987235	0.00439096	24	6	224288	0.0233718	0.16005	20	6	1.21295e+06	0.000269425	0.00148365	22	6.05	433445	703896	1.62395	135543	107439	135005	338645	971228	1109924	1704427	1066204	48659	68960	111913	44041	64790	39267	271951	18523	389782
789	unkown1379	0.000987235	0.00439096	24	6	377509	0.0120028	0.16005	20	6.00001	2295762	0.000146262	0.000964853	22	6.05	1.14952e+06	1.02553e+06	0.892137	710740	797636	957542	851277	2166109	2298878	2423041	2295020	697650	521503	642965	606078	625102	604296	866832	309775	1.0859e+06
819	unkown1419	0.000987235	0.00439096	24	6	96023.3	0.0128826	0.16005	20	6.00001	524564	0.000156083	0.00100562	22	6.05	194342	291550	1.50019	107971	105081	97917	107541	502727	640610	508884	446033	46059	18184	46945	18081	52329	37358	78771	5616	176257
824	unkown1427	0.000987235	0.00439096	24	9	54100.4	0.0133726	0.16005	20	6	701313	0.000161528	0.0010304	22	7.425	238780	309425	1.29586	63466	90549	39536	52749	717586	805164	620030	662472	86267	58400	45064	59162	48061	10828	26708	18932	212811
843	unkown1451	0.000987235	0.00439096	24	21	51524.2	0.0712401	0.220854	20.9501	17.9999	212333	0.000742854	0.00320198	22.4751	19.4879	159354	53277.3	0.334333	148355	263618	156984	180856	68239	102950	82887	113841	146984	144834	178837	171233	254671	209331	213456	171873	163059
883	unkown15	0.000987235	0.00439096	24	9	389963	0.0374074	0.166683	20	6	2.51347e+06	0.000413855	0.00204211	22	7.425	981983	1.05417e+06	1.07352	306716	306513	193829	718837	1146898	3244728	2667956	2994313	675425	468509	314802	318463	162920	396024	284457	95774	893510
892	unkown1509	0.000987235	0.00439096	24	6	58056.5	0.149251	0.346791	25.2722	6	412968	0.00144734	0.00532422	24.6361	6.004	342183	59369.1	0.173501	388744	385145	381613	316698	407972	464880	398633	380388	371820	307760	371043	269820	316183	218632	346342	169317	343437
920	unkown1548	0.000987235	0.00439096	24	9	77790.6	0.0147752	0.16005	20	5.99999	398875	0.000177015	0.00109812	22	7.425	155855	175058	1.12321	102945	41657	10359	42623	408154	407470	442209	337668	88652	71038	93210	74163	59356	28142	11379	39592	141164
929	unkown1560	0.000987235	0.00439096	24	9	395879	0.0147109	0.16005	20	6	2838136	0.000176307	0.00109524	22	7.425	1.42482e+06	994203	0.697774	1033687	897387	780683	733044	2514071	3306660	2779280	2752533	1068232	879725	982335	919810	829405	647488	904937	432815	1.34138e+06
987	unkown1637	0.000987235	0.00439096	18	9	57599.3	0.0167491	0.16005	20	5.99998	244321	0.000198589	0.00119187	19	7.59999	121178	100787	0.831723	43295	67097	37220	28112	249532	258383	245871	223498	48952	88413	107389	50313	50582	46992	28942	47262	101366
1001	unkown1657	0.000987235	0.00439096	24	21	44051	0.0160134	0.16005	20	17.9999	148027	0.000190576	0.00115835	22	19.525	101179	52246.7	0.516379	118046	145377	148662	136963	19388	24314	19162	14814	95525	128919	105721	147057	163819	145547	130000	152742	106004
1006	unkown1661	0.000987235	0.00439096	18	6	105083	0.0213922	0.16005	20	6	200284	0.000248474	0.00140077	19	6.01667	100174	101331	1.01155	46402	56258	52143	52677	197046	195062	195763	213266	43834	43940	24019	47203	88823	55811	48211	45855	87894.6
1061	unkown1738	0.000987235	0.00439096	18	9	64615.8	0.0357721	0.165784	20	6	189398	0.000397341	0.00198671	19	7.6	103267	76242.1	0.738298	57084	40085	38237	15802	201815	192586	220265	142924	70691	87928	104894	46549	52808	39943	16984	83882	88279.8
1078	unkown1767	0.000987235	0.00439096	18	9	1.09857e+06	0.0154588	0.16005	20	6	7.97304e+06	0.000184513	0.00112758	19	7.6	2.81181e+06	3.77039e+06	1.34091	27474	41067	26101	21194	8575883	8090359	8106354	7119557	163602	134046	129067	137812	144321	165646	163341	84280	2.07063e+06
1087	unkown1783	0.000987235	0.00439096	24	12	61584.4	0.385156	0.671495	23.9024	12	577279	0.00337452	0.0101056	23.9512	12	505364	104080	0.205951	443179	482621	463449	452269	546624	565182	561872	512799	541999	602264	551128	613725	515756	495929	226681	507684	505198
1109	unkown1808	0.000987235	0.00439096	24	12	44641.8	0.028277	0.16055	24.0327	12	114741	0.000320652	0.0016715	24.0163	12	75362.8	57777.1	0.766653	26934	42610	45552	19953	140830	101475	77891	94015	88680	103403	137731	129149	40134	50267	66152	41523	75393.7
1129	unkown1830	0.000987235	0.00439096	18	9	75345.8	0.020825	0.16005	23.2718	6.00002	205218	0.000242438	0.00137707	20.6359	7.81918	138432	79947.9	0.577526	62539	77448	79402	53874	171640	230570	215818	202844	128389	142150	157883	219821	61857	63909	85090	76361	126850
1151	unkown186	0.000987235	0.00439096	24	9	45271.8	0.0344004	0.164349	23.7736	6	172755	0.000383432	0.00193216	23.8868	7.49306	130891	49728.9	0.379925	115633	88268	123607	83488	179622	164172	177190	170037	164613	144423	139066	167943	103951	49513	93207	125677	130651
1210	unkown194	0.000987235	0.00439096	24	15	136799	0.0307889	0.161824	27.6489	12	1.03796e+06	0.000346549	0.00178011	25.8245	13.6742	904200	164494	0.181922	669095	680082	739735	618931	923149	1003520	948549	914478	991959	1042906	1016392	1100565	1011255	1032930	1029884	835022	909903
1244	unkown199	0.000987235	0.00439096	18	9	73600.3	0.0392002	0.168107	24.1644	6	301152	0.000431877	0.00211026	21.0822	7.88789	256421	67875.4	0.264703	179300	190990	227168	144100	303537	313760	333697	253613	241033	312198	325068	296097	196257	216716	218109	212389	247752
1253	unkown1998	0.000987235	0.00439096	24	18	113771	0.0536827	0.190038	24.2975	17.9999	452331	0.000574771	0.00263169	24.1488	18.0007	348498	57706	0.165585	302341	277747	325547	212350	228494	264097	248315	250351	409864	402655	353163	487290	575854	488036	391672	353764	348221
1338	unkown2106	0.000987235	0.00439096	18	9	103380	0.0501664	0.183051	24.1644	6.00002	307644	0.000540478	0.00250778	21.0822	7.8879	233230	97025.9	0.41601	127484	164789	120787	105743	282504	347268	289577	311227	285252	231973	270244	302318	104587	257257	208255	124139	220838
1454	unkown2254	0.000987235	0.00439096	18	0	57756	0.118163	0.296889	24.5682	17.9999	390289	0.00117312	0.00456493	21.2841	18.439	351375	75811.4	0.215756	364578	392770	527023	471219	328293	307355	312405	252973	322265	307431	286446	331367	351050	460101	375644	374364	360330
1468	unkown2273	0.000987235	0.00439096	24	9	97403.4	0.0105821	0.16005	23.9024	6	225343	0.000130266	0.000891503	23.9512	7.49698	146340	105386	0.720143	85484	89967	66417	50070	214757	209354	251582	225679	208703	220969	198984	199184	77026	48696	115622	75429	146120
1538	unkown2368	0.000987235	0.00439096	18	12	48484.9	0.0195446	0.16005	23.52	12	159711	0.000228756	0.0013193	20.76	12.2159	101356	78995.7	0.779391	59920	75500	19250	29048	130558	131330	129259	119754	158352	173202	180842	126447	72720	15407	55304	38608	94718.8
1545	unkown2379	0.000987235	0.00439096	24	12	34966.8	0.0407357	0.171512	22.1053	12	191367	0.00044725	0.00216892	23.0526	12.0203	150148	48201.4	0.321025	139393	97499	111595	117288	148891	174049	149269	151044	188441	172021	208548	196457	115555	136248	110208	162734	148702
1554	unkown2393	0.000987235	0.00439096	24	21	34097.7	0.0469837	0.178967	24.0327	17.9999	92162.2	0.000509229	0.00239481	24.0163	19.501	58844.3	37629.4	0.639474	84283	56615	73368	84996	18812	10958	35542	36281	55310	34983	23689	57601	64043	75759	120485	108363	58818
1594	unkown2441	0.000987235	0.00439096	24	15	93494.5	0.021801	0.16005	20.2759	12	334478	0.000252814	0.00141815	22.1379	13.4691	216906	142128	0.655252	120843	205704	159613	105637	116394	159960	120625	176352	303781	292416	357504	384209	194408	203459	246753	264061	213232
1614	unkown2464	0.000987235	0.00439096	18	0	304793	0.0827457	0.239858	20	17.9999	3.0917e+06	0.000850599	0.00357624	19	18.05	2.8398e+06	311718	0.109767	3360011	3099586	3280515	2988447	2607659	2895775	2207760	2513287	2839203	2801908	2699794	2859742	3142625	3037977	3130503	3055695	2.90753e+06
1710	unkown2582	0.000987235	0.00439096	24	21	412623	0.0260847	0.16005	23.3952	17.9999	2.54201e+06	0.000297871	0.00158047	23.6976	19.484	2.22923e+06	438549	0.196727	2347547	2501855	2630300	2546176	1562117	2054390	1844992	1871972	1868925	1952097	2132211	2279126	2633612	2467967	2498145	2568312	2234984
1711	unkown2583	0.000987235	0.00439096	24	21	118009	0.0616256	0.204813	24.1644	17.9999	575684	0.00065142	0.00288879	24.0822	19.5053	455946	115363	0.253019	401642	523411	502598	507339	334244	366180	348400	307887	355453	336776	446170	555844	581276	651621	513611	556231	455543
1793	unkown2666	0.000987235	0.00439096	24	0	144403	0.025468	0.16005	23.6461	6.63e-05	279625	0.00029143	0.00155729	23.8231	3.34e-05	180110	175718	0.975612	187820	368197	284369	278118	76863	69337	137234	165323	44284	17611	41731	109394	287562	251957	329003	249544	181147
1830	unkown2715	0.000987235	0.00439096	18	9	160150	0.0865633	0.246154	20	6.00001	1.14474e+06	0.000885988	0.00369298	19	7.6	953625	189739	0.198966	834283	746960	697814	805927	1056751	1192624	1143382	1186190	910101	892646	856439	1036134	1012948	719794	867239	701991	916326
1900	unkown2793	0.000987235	0.00439096	24	21	1.28667e+06	0.0531116	0.188609	24.0327	17.9999	1.21879e+07	0.000569217	0.00260891	24.0163	19.501	1.11008e+07	1.40751e+06	0.126794	12300077	11726364	11799932	11702524	9077928	10790673	10261190	9848106	10495064	9158693	10475575	11208811	11820585	12556749	11364736	13009515	1.10998e+07
1911	unkown2803	0.000987235	0.00439096	24	21	33503.1	0.0575311	0.19615	25.8651	17.9999	205531	0.000612043	0.00276862	24.9326	19.5835	158058	37849.1	0.239463	179781	150509	168922	123104	147073	138127	104828	101802	166665	148036	122291	132653	201146	191145	225123	204711	156620
1944	unkown2834	0.000987235	0.00439096	18	9	17199.8	0.156866	0.358573	25.7143	6	52052.2	0.00151348	0.0055001	21.8571	8.01429	42759.7	14095.6	0.329648	25620	30971	11229	24142	45069	63566	47551	52023	36891	48283	45664	72584	41572	34833	41105	41442	41409.1
1955	unkown285	0.000987235	0.00439096	24	12	96619.1	0.035643	0.165506	21.0501	12	583594	0.000396034	0.00198457	22.5251	12.0517	456794	138791	0.303837	393196	383236	342338	309622	488639	501512	398934	421294	591791	567741	625862	548981	382773	429451	331811	490872	450503
2051	unkown2954	0.000987235	0.00439096	24	12	41145.7	0.079904	0.2354	21.8859	12	361241	0.000824144	0.00348349	22.9429	12.0255	313192	57905.1	0.184887	293767	288259	243390	276547	306935	342084	345942	291151	359663	369112	326663	389525	288396	246235	302010	310559	311265
2057	unkown296	0.000987235	0.00439096	18	9	29169.6	0.531528	0.851275	20	6	189466	0.00448792	0.0127059	19	7.6	165107	23906.1	0.144791	141127	116119	135814	135215	196314	185287	198770	177491	143537	151916	162687	176563	193656	143798	159833	148397	160408
2068	unkown297	0.000987235	0.00439096	24	18	57049.4	0.0427521	0.172455	21.253	17.9999	317504	0.000467349	0.00224467	22.6265	18.0665	272727	35143.4	0.128859	286212	229795	260075	264166	225651	205319	213679	199803	262118	307674	348391	319961	368421	300672	313619	287306	274554
2103	unkown3000	0.000987235	0.00439096	18	3	17824.7	0.18266	0.393974	20	4.49e-05	221439	0.00173489	0.00607011	19	1.58335	206354	27876.2	0.135089	224099	214368	217759	229531	208740	214283	203287	189420	191069	197460	165932	181519	241560	267006	223546	207724	211081
2119	unkown3017	0.000987235	0.00439096	18	9	52008.6	0.0665984	0.213778	20	6	225348	0.000698883	0.00305422	19	7.6	165279	58482.4	0.353839	114539	144722	96363	87730	235104	266907	190401	208978	127509	145267	150472	194976	144172	111312	113045	129033	153783
2125	unkown3022	0.000987235	0.00439096	24	12	37256.4	0.0982844	0.264634	24.0327	12	193084	0.000993633	0.00402993	24.0163	12	151855	53321.9	0.351136	111944	119850	133934	72455	174117	190326	153597	163177	165812	166741	186982	252802	160963	140211	104425	132802	151884
2138	unkown3034	0.000987235	0.00439096	18	9	86950.6	0.0605963	0.202587	24.0327	6	473935	0.000641547	0.0028619	21.0163	7.87756	411237	90237	0.219428	310455	366891	350690	269540	511396	444705	446427	493213	405122	424391	431143	566466	356579	304757	333894	375975	399478
2152	unkown3050	0.000987235	0.00439096	24	9	21373.7	0.239386	0.479196	23.3952	5.99999	160011	0.00220975	0.00726913	23.6976	7.48207	133756	29835.1	0.223056	133330	122181	136544	69318	163296	159366	170949	146433	136014	138789	151954	155909	131338	114386	70540	133584	133371
2320	unkown3222	0.000987235	0.00439096	18	3	75837.6	0.100007	0.267812	20	6.63e-05	274348	0.00100934	0.0040826	19	1.58336	219801	94915	0.431822	230741	346187	280145	240321	197317	243284	279574	218126	110545	149117	143293	123821	346441	232726	352562	280167	235898
2368	unkown3277	0.000987235	0.00439096	24	9	54219.2	0.0149064	0.16005	20	6	1.15078e+06	0.000178456	0.0011028	22	7.425	395731	506263	1.27931	105251	86500	70271	81753	1215019	1266574	1156375	965157	136528	108734	102717	77909	81708	59505	92431	45448	353242
2378	unkown329	0.000987235	0.00439096	18	0	559306	0.0275526	0.16005	23.9024	17.9999	3.40214e+06	0.000313144	0.00164028	20.9512	18.3644	2.92171e+06	589483	0.20176	3138626	3408336	3706255	3577915	2485465	2878321	2399706	2210065	2549151	2428141	2663068	2949667	3375473	3647699	3236478	3348913	3.0002e+06
2387	unkown3306	0.000987235	0.00439096	24	18	90769.4	0.0257043	0.16005	20.1831	12	296300	0.0002939	0.00156307	22.0915	14.8517	220647	144410	0.654483	199434	221799	199913	188008	73508	83391	115877	173749	241861	271346	321963	350031	278842	287600	223837	318387	221847
2451	unkown3375	0.000987235	0.00439096	24	12	112833	0.0413226	0.171512	24.1644	12	347028	0.000453109	0.00218558	24.0822	12.0001	229449	145471	0.634002	190793	124195	63906	54230	371676	315624	190208	213552	292743	396738	366822	331811	169473	175887	199498	220304	229841
2478	unkown3401	0.000987235	0.00439096	24	12	42590.5	0.0494454	0.182487	23.6461	12	104684	0.000533417	0.00247756	23.8231	12.0007	63405.4	54134.5	0.853784	10301	32207	35051	25623	68987	64445	112111	79662	63207	102362	131152	122014	18483	39381	35708	68799	63093.3
2577	unkown3500	0.000987235	0.00439096	18	9	327930	0.330999	0.60218	24.9858	5.99999	1.48627e+06	0.00294954	0.00904068	21.4929	7.95384	1.17934e+06	301253	0.255442	733735	753381	796695	825809	1200937	1762898	1809326	1171926	1194060	1133486	1301254	1202890	1016613	1113016	1245975	1071897	1.14587e+06
2590	unkown3514	0.000987235	0.00439096	18	9	52315.6	0.262758	0.511453	20	6	169889	0.00240133	0.0077302	19	7.6	110789	53423.5	0.482209	47877	47060	29849	60123	165575	211926	201856	100198	66362	91453	98476	106554	107511	88187	96539	85050	100287
2630	unkown3564	0.000987235	0.00439096	24	18	993046	0.0136828	0.16005	20	12	4305834	0.000164965	0.00104346	22	14.85	3.57533e+06	1.6341e+06	0.457048	3340720	3373625	3893887	3531372	2225532	2295676	2365867	2318763	4206789	3834086	4525737	4656724	4760868	4022947	4153697	3942115	3.59053e+06
2655	unkown3593	0.000987235	0.00439096	24	18	23816.9	0.0441239	0.17428	24.8451	17.9999	128605	0.000480969	0.00228815	24.4225	18.0054	97536.7	28201.5	0.289137	117982	94960	80894	76885	55823	69421	86660	63116	110341	103726	92542	87851	107418	134627	136620	135757	97163.9
2658	unkown3597	0.000987235	0.00439096	18	0	104861	0.110084	0.284073	20	18	259377	0.0011006	0.0043465	19	18.05	174992	105211	0.601235	375629	342754	147077	299508	55618	128116	56986	78996	223992	133999	161875	123569	326046	207985	282310	221167	197852
2670	unkown361	0.000987235	0.00439096	24	0	282589	0.044684	0.17428	24.1644	6.63e-05	1.34993e+06	0.000486518	0.00230725	24.0822	3.3e-05	1.11983e+06	309934	0.27677	1251995	1270377	1495826	1381534	840356	992426	982480	921680	787328	838444	909872	1175504	1249063	1426478	1110888	1269743	1.119e+06
2833	unkown3828	0.000987235	0.00439096	18	9	22809.5	0.251515	0.496209	20	6	97323.5	0.00230945	0.00750945	19	7.6	77836.3	20763.5	0.266759	63716	56875	50831	38097	96169	87771	100613	104741	82893	95622	65848	58573	59317	82213	68193	68602	73754.6
2990	unkown4102	0.000987235	0.00439096	24	6	19260.9	0.013349	0.16005	20	6	223828	0.000161266	0.0010304	22	6.05	76258.1	139130	1.82446	22994	27411	6621	23429	244482	196649	240735	213447	34290	10325	12087	14970	6118	10017	8990	9481	67627.9
3030	unkown4187	0.000987235	0.00439096	18	6	181134	0.0236589	0.16005	20	6	385132	0.000272449	0.00149193	19	6.01667	133311	257328	1.93028	14280	3530	3287	7285	259148	419209	505493	356679	3167	7052	2772	7962	14434	5631	9170	14954	102128
3044	unkown4224	0.000987235	0.00439096	24	6	346262	0.0178725	0.16005	20.6557	6	1.44643e+06	0.000210763	0.00124572	22.3279	6.03384	881257	539441	0.612127	1013486	724852	674147	648672	1298265	1379974	1486522	1620972	880920	706678	836260	518843	606606	398743	541863	311492	853018
3103	unkown4328	0.000987235	0.00439096	18	6	31131.4	0.134427	0.322311	20	6.00001	109251	0.00131747	0.00498707	19	6.01667	73495.9	36557	0.497401	64616	60398	50825	40598	95289	130006	123864	87846	53437	53080	47041	32773	83281	73546	55266	53189	69065.9
3118	unkown4348	0.000987235	0.00439096	24	18	178093	0.100475	0.268449	21.7778	17.9999	652339	0.00101359	0.00408517	22.8889	18.0425	499451	107553	0.215343	508462	463785	375542	390928	215970	274397	360579	363101	714843	524548	599260	660857	423686	795766	877043	512863	503852
3125	unkown4354	0.000987235	0.00439096	24	3	76232.8	0.0762763	0.230642	23.9024	6.63e-05	437490	0.000790225	0.00335585	23.9512	1.49698	361253	83578.2	0.231357	482496	429168	429416	408882	370563	386919	491525	311685	281624	305805	253608	298263	389277	333619	305436	302929	361326
3156	unkown4404	0.000987235	0.00439096	24	9	100011	0.0190588	0.16005	20	6.00001	561829	0.000223544	0.00130256	22	7.42501	413227	120072	0.290572	395652	389397	330207	267905	552351	551759	536380	606825	411571	389465	387208	368063	284854	341228	323925	313614	403150
3181	unkown4437	0.000987235	0.00439096	18	15	101321	0.025374	0.16005	20	12	280340	0.000290447	0.00155387	19	13.6167	190504	127553	0.669557	211291	192945	204141	186058	67596	108580	43175	90475	274958	294434	298509	253459	167234	211375	193238	230826	189268
3324	unkown4625	0.000987235	0.00439096	18	9	63955.7	0.175583	0.384408	25.5652	6	550742	0.00167452	0.0059152	21.7826	8.00177	505562	53026.1	0.104885	432445	467572	411466	423766	522570	561667	595516	523214	512652	491403	542740	546063	533622	455467	473038	511810	500313
3383	unkown475	0.000987235	0.00439096	18	0	137063	0.17749	0.386783	24.2975	17.9999	340907	0.00169082	0.0059575	21.1488	18.408	224291	193631	0.863303	573078	637071	82474	435237	63610	170551	25088	65019	172527	75023	191285	118965	419930	333138	218208	392356	248348
3424	unkown4828	0.000987235	0.00439096	18	0	484688	0.0730987	0.224881	23.6461	17.9999	1.4549e+06	0.000760376	0.00325979	20.8231	18.337	1.16455e+06	460641	0.395554	1840824	1565948	1641483	1562014	967543	916918	512195	704764	813367	878528	1254706	1178850	1488511	1235958	1217355	1877791	1.22855e+06
3427	unkown4831	0.000987235	0.00439096	18	0	154721	0.115528	0.291731	20	17.9999	768769	0.00114953	0.00450032	19	18.05	663121	151271	0.22812	928995	911194	715134	826102	576668	577431	556566	399713	757077	498208	621990	691671	748283	780200	811738	734858	695989
3513	unkown494	0.000987235	0.00439096	24	21	195444	0.0795362	0.23506	22.7907	17.9999	447525	0.000820712	0.00347224	23.3953	19.4742	278695	189799	0.681027	426599	599551	104587	356026	40813	134256	78616	69117	304156	175692	287135	173270	503897	404318	444634	437254	283745
3565	unkown5064	0.000987235	0.00439096	24	15	67941.6	0.0744659	0.226729	21.3559	12	257976	0.000773235	0.00330236	22.678	13.4583	172302	100370	0.582521	36926	120883	78515	198418	141971	171555	80947	129578	221027	315222	272023	223633	163198	195456	195825	179060	170265
3575	unkown5086	0.000987235	0.00439096	18	0	1.15276e+07	0.208081	0.435069	24.8451	17.9999	1.27031e+08	0.00194957	0.00662089	21.4225	18.4714	1.23031e+08	1.11729e+07	0.0908138	143799628	139232162	136171157	127424919	114891164	123078208	108057714	107659904	116030455	116939344	124171415	122924109	125265471	139484931	123378923	119993213	1.24281e+08
3681	unkown5239	0.000987235	0.00439096	18	9	15312.4	0.243759	0.485392	20	6	56443.5	0.00224577	0.00735542	19	7.6	37078.2	18634.6	0.502576	21171	19620	19264	23581	94815	50480	45788	34691	33509	23383	28583	48710	25474	24621	26121	14830	33415.1
3723	unkown530	0.000987235	0.00439096	18	9	383074	0.196465	0.416878	20	6.00002	1.90231e+06	0.00185188	0.00638033	19	7.60001	1.21156e+06	558284	0.460797	793894	796056	561665	711149	1489014	3010788	1370922	1738509	998817	922966	826474	930401	1234086	581387	790356	872578	1.10182e+06
4132	unkown5847	0.000987235	0.00439096	24	12	38295.5	0.036411	0.166377	24.5682	6	159110	0.000403802	0.00201009	24.2841	9.03634	128550	40618.6	0.315976	75981	118614	68065	92622	149526	148701	186296	151918	161092	161601	165685	135568	109190	124882	111453	104121	129082
4139	unkown5854	0.000987235	0.00439096	18	9	53351.2	0.152878	0.352674	25.2722	6.00002	304022	0.00147888	0.00540742	21.6361	7.9774	260515	54447.1	0.208998	139961	209579	166953	242729	274421	301223	337652	302792	290169	269237	307260	260316	225722	282091	257148	209376	254789
4150	unkown5864	0.000987235	0.00439096	18	9	311666	0.275633	0.527797	20	6	1246412	0.00250598	0.00801557	19	7.6	1.01337e+06	249405	0.246115	665266	801356	673033	722820	1122943	1405613	1291903	1165189	758530	838239	1112189	1257452	804599	865438	828368	1116562	964344
4202	unkown5915	0.000987235	0.00439096	18	6	29827.9	0.0769729	0.231223	20	5.99998	111948	0.000796751	0.00337872	19	6.01666	77436.2	32610.5	0.421127	63281	62072	83712	61829	106338	148067	82539	110850	54461	54689	45820	41529	65654	73593	72356	48962	73484.5
4286	unkown6013	0.000987235	0.00439096	24	12	50807.9	0.023531	0.16005	23.9024	12	104423	0.000271102	0.00148924	23.9512	12	60814.5	63554.4	1.04505	19843	18296	17305	17093	90306	130727	87826	52646	87922	89873	123808	116089	23738	45096	15913	34930	60713.2
4392	unkown821	0.000987235	0.00439096	24	21	87491.7	0.0378154	0.166688	20.0911	17.9999	259040	0.000417963	0.00205339	22.0456	19.5204	178141	81246	0.456077	280221	184344	184807	259567	52630	56617	97777	61714	208095	155850	130552	259112	290043	245193	219749	281177	185466
4431	unkown884	0.000987235	0.00439096	24	12	111167	0.0489401	0.181364	22.2166	12	351346	0.000528462	0.00246216	23.1083	12.0179	213622	151059	0.707131	116182	121616	66989	81946	188061	166553	257809	264215	237510	400349	390665	376861	122544	282227	184781	91225	209346
4467	unkown94	0.000987235	0.00439096	18	9	96480.5	0.0322908	0.161824	23.9024	6.00002	332180	0.000361937	0.00183615	20.9512	7.8674	257330	98491	0.382742	159146	170855	144662	158021	347753	338522	350405	292039	264353	287877	283532	354622	168983	171883	141608	273650	244244
4486	unkown967	0.000987235	0.00439096	18	9	3.62139e+07	0.140026	0.332378	20	5.99999	9.01679e+07	0.0013667	0.00512212	19	7.6	4.04651e+07	3.76029e+07	0.929267	8244049	7959434	8828741	8457569	164664678	64140889	60135691	71730417	13668462	10426110	19426633	19741848	24904256	20465336	13351912	13025664	3.30732e+07
74	FA 20:1 (eicosenoic acid)	0.00164724	0.00647131	18	9	129953	0.0366918	0.166416	20	5.99999	327923	0.000647549	0.00287728	19	7.59999	163222	129111	0.791013	55163	54828	45174	51766	433042	319856	286873	271922	91577	88232	67081	105863	101718	46674	88492	97208	137842
108	LPC 18:0 Isomer B	0.00164724	0.00647131	24	12	20506.1	0.0827919	0.239858	24.8451	12	73745.8	0.00135016	0.00508281	24.4225	12.0036	55983.9	23252	0.415333	41550	30322	30840	34300	85162	79651	53097	44464	72092	70873	83251	68767	67388	45629	42570	50974	56308.1
127	LPE 20:2	0.00164724	0.00647131	24	6	36570.9	0.015888	0.16005	20	6	678926	0.000302302	0.00159646	22	6.05	228002	424848	1.86335	58343	62067	46820	38614	727362	730736	749520	508086	57287	38226	50558	39249	31527	7183	57657	23143	201649
149	PC 28:0	0.00164724	0.00647131	18	9	1.05599e+07	0.0116456	0.16005	24.0327	6	2.52842e+07	0.00022754	0.00131396	21.0163	7.87756	1.84139e+07	1.0496e+07	0.570007	9160703	10602035	7164389	6695341	27944874	29604418	21988693	21598900	24189551	22128760	26612041	24181189	10725050	10030798	10174283	9936771	1.70461e+07
165	PC 33:1	0.00164724	0.00647131	24	12	615497	0.0832376	0.240488	22.7907	12	6.34615e+06	0.00135669	0.00509888	23.3953	12.008	5.5188e+06	894540	0.16209	4485742	4980011	5124692	4561994	6183440	5658700	4935401	5458958	5906572	5742829	6770132	6965069	5576720	5494917	4811965	5365624	5.50142e+06
188	PC 36:3 Isomer B	0.00164724	0.00647131	18	0	2.26655e+07	0.219468	0.450524	24.8451	17.9999	2.58515e+08	0.00322661	0.00975286	21.4225	18.4714	2.50673e+08	2.24638e+07	0.0896139	294312408	280733092	277392240	260028135	234823945	250824819	219984206	218069984	238743689	238578819	250355085	253073212	255953375	282558545	250395742	245154046	2.53186e+08
232	PE 32:1	0.00164724	0.00647131	24	15	6.71837e+06	0.0150964	0.16005	20	12	4.86548e+07	0.000288511	0.00154805	22	13.475	3.9057e+07	1.18505e+07	0.303415	33731468	36283931	33236874	31389096	34310979	38659054	30843796	32401335	47415180	47411758	49341159	50450988	37119376	41513551	37582781	38120848	3.87383e+07
295	PE-Cer 32:2;3O|PE-Cer 18:1;2O/14:1;O	0.00164724	0.00647131	18	3	137970	0.146088	0.341627	20	4.2e-05	1.36353e+06	0.00224573	0.00735542	19	1.58335	1.24179e+06	192111	0.154705	1158744	1455822	1494466	1345090	1164352	1312874	1238666	1201176	1052522	1021645	1102969	1153458	1473104	1508675	1476089	1230238	1.27437e+06
356	PI 36:4	0.00164724	0.00647131	24	0	2.00362e+06	0.0564564	0.194628	23.7736	6.63e-05	1.11149e+07	0.000956286	0.00392434	23.8868	3.33e-05	9.36156e+06	2.43365e+06	0.259962	12050819	11453857	10861944	10093212	7426848	10194669	7807700	8634430	6467649	7124679	7943346	8468200	10684352	9225221	9596338	11897680	9370684
372	PS 34:1|PS 16:0_18:1	0.00164724	0.00647131	24	18	590084	0.0850145	0.243593	27.1385	17.9999	5.45261e+06	0.00138269	0.00515793	25.5692	18.068	4.85844e+06	344504	0.0709082	4300792	4417285	4929939	4234334	3852546	4989592	4746012	3958990	4832264	5290703	5070477	5061685	5705731	5672634	5289042	5143024	4.84344e+06
581	unkown113	0.00164724	0.00647131	24	21	65849.7	0.0447713	0.17428	26.3284	17.9999	362000	0.000775461	0.00330873	25.1642	19.6113	254447	80599.2	0.316762	248331	257510	254107	215090	219143	166065	193324	178417	160663	202909	206699	260463	331032	409582	394261	313128	250670
583	unkown1131	0.00164724	0.00647131	24	21	68850.3	0.118087	0.296864	23.9024	17.9999	298088	0.00185668	0.00638719	23.9512	19.497	223407	77805.3	0.348268	187532	296959	281299	235252	129543	159399	142766	159325	199340	197912	166494	228932	254912	376649	364105	196690	223569
625	unkown1175	0.00164724	0.00647131	18	6	703756	0.0167105	0.16005	20	6	1296769	0.000316562	0.00165242	19	6.01667	506839	802662	1.58366	124418	133184	121524	121854	1517655	1305994	1289240	1074187	86038	82524	121434	90697	123486	131095	161266	68567	409573
626	unkown1176	0.00164724	0.00647131	18	6	2.93124e+06	0.0288225	0.16055	20	6	6435632	0.000520129	0.00243591	19	6.01667	2.70575e+06	3.79079e+06	1.40101	783582	999366	1019765	770813	9054175	5847402	6081579	4759372	601530	691464	790324	769288	840652	1200435	1014830	717518	2.24638e+06
681	unkown1232	0.00164724	0.00647131	24	9	49653	0.15388	0.353712	20	6.00001	170336	0.00235233	0.00759392	22	7.42501	112465	57331.8	0.509776	102609	87539	41177	40680	165576	210868	151602	153297	148483	108292	109821	104948	152433	27261	40428	77436	107653
696	unkown1247	0.00164724	0.00647131	18	9	203266	0.0641752	0.209437	20	6.00001	600140	0.00107348	0.00424828	19	7.60001	285693	267412	0.936013	104520	96597	15654	25121	774888	798919	445352	381401	259081	215810	162834	65591	252953	56967	30299	44018	233125
697	unkown1249	0.00164724	0.00647131	18	9	96274.2	0.11408	0.289534	20	6	351684	0.00180016	0.00624037	19	7.6	198603	129526	0.652185	103940	108117	53938	30368	402376	481556	292544	230259	173129	154563	127361	107801	200092	140331	112219	51669	173141
744	unkown1312	0.00164724	0.00647131	24	6	192384	0.0133885	0.16005	20	6	1854571	0.000258518	0.00144118	22	6.05	752740	1.02139e+06	1.35689	298784	351338	429883	373426	1638341	1923600	2069918	1786425	312756	222971	321366	296701	254456	245984	407900	96279	689383
746	unkown1317	0.00164724	0.00647131	24	18	44393.2	0.0323047	0.161824	20.9501	17.9999	166993	0.000576899	0.00263342	22.4751	18.0832	114857	52471.6	0.456842	121720	127651	107946	136147	21331	74156	25886	64609	146489	124069	125471	143459	205696	165602	111263	185413	117932
749	unkown1324	0.00164724	0.00647131	18	6	2.31826e+06	0.0308033	0.161824	20	6	5165217	0.000552502	0.00254784	19	6.01667	2.10621e+06	3.11042e+06	1.47678	658164	551259	601288	673660	7398756	4136156	5371565	3754391	488558	505011	584503	469862	676453	630986	749841	418240	1.72929e+06
760	unkown1340	0.00164724	0.00647131	24	6	496394	0.0231225	0.16005	20	6	2.64024e+06	0.00042566	0.00208666	22	6.05	972371	1.51413e+06	1.55715	315267	217372	263167	837473	2190757	2306361	3600785	2463040	236447	158643	242827	166839	213922	96122	673146	73022	878449
808	unkown1405	0.00164724	0.00647131	24	6	69345.4	0.0142058	0.16005	20	6	326490	0.000272913	0.00149193	22	6.05	137745	172403	1.2516	29944	80433	96139	117229	286913	362901	355385	300762	63925	60589	44195	59082	29854	32874	93371	19225	127051
810	unkown1407	0.00164724	0.00647131	24	6	184363	0.0386395	0.167562	20	5.99998	408657	0.00067863	0.00298597	22	6.04999	187245	180097	0.961825	96177	64276	155076	320165	331718	436357	499357	367195	74805	46910	49052	54118	55666	30552	227986	7772	176074
828	unkown1431	0.00164724	0.00647131	24	6	65054.9	0.0144551	0.16005	20	6	1.22244e+06	0.000277288	0.0015049	22	6.05	406843	769580	1.89159	92349	67033	96980	97312	1273426	1229628	1388264	998456	74100	77899	104897	69744	55132	21220	91801	7458	359106
830	unkown1436	0.00164724	0.00647131	24	6	177273	0.0349907	0.165009	20	5.99998	587880	0.000620263	0.0027918	22	6.04999	346649	200483	0.578344	181785	348965	423565	359987	487038	703920	531068	629492	271609	152517	192151	270504	166840	175130	349291	103555	334214
839	unkown1447	0.00164724	0.00647131	24	21	45258.7	0.12771	0.311337	25.4179	17.9999	191023	0.00199149	0.0067043	24.7089	19.5591	122341	57443.8	0.469539	91818	170395	125984	104988	46325	83460	63351	79539	95009	67921	100809	136896	168510	276625	202264	116694	120662
842	unkown1450	0.00164724	0.00647131	18	0	57530.7	0.108434	0.281865	20.1831	17.9999	258309	0.00172012	0.00603716	19.0915	18.059	187438	71539.9	0.381673	175987	326127	253378	250807	82921	122835	109140	139270	182545	169502	184183	213701	234951	356322	247839	194127	202727
857	unkown1469	0.00164724	0.00647131	24	6	125039	0.0273795	0.16005	20	6.00001	412885	0.000496405	0.00234428	22	6.05	195736	192688	0.984428	147514	80869	114876	208796	343740	436081	456303	415416	102891	87873	104108	74571	71948	10439	244785	40331	183784
879	unkown1496	0.00164724	0.00647131	24	6	99794.7	0.0164691	0.16005	20	6	421800	0.000312383	0.00163819	22	6.05	169998	233978	1.37636	122114	102383	48020	88169	476033	427531	309078	474557	71090	63888	115749	30250	29833	13506	107523	8022	155484
888	unkown1504	0.00164724	0.00647131	24	6	54095.8	0.0120795	0.16005	20	6	317536	0.00023529	0.00134637	22	6.05	140165	163689	1.16783	73643	107369	62621	94373	304883	342481	322012	300770	98702	52242	50299	68007	55985	45750	81847	19202	130012
949	unkown1589	0.00164724	0.00647131	18	6	190754	0.0262538	0.16005	20	6	458778	0.000477812	0.00228035	19	6.01667	179756	282801	1.57325	41050	41002	50355	55418	601437	446965	500352	286356	29803	40535	38746	15204	55165	46627	47519	31248	145486
1120	unkown1821	0.00164724	0.00647131	18	9	30778.4	0.0316825	0.161824	20	5.99999	191075	0.000566804	0.00260314	19	7.59999	88607	78401.3	0.884821	20914	11826	10814	23416	196101	181193	191770	195237	54222	33853	33851	30279	53015	45555	58661	30413	73195
1122	unkown1823	0.00164724	0.00647131	18	9	72712.3	0.0496075	0.182607	24.4321	5.99999	263257	0.000850843	0.00357624	21.2161	7.90912	221757	63686.2	0.287189	144773	177038	165877	117888	248273	289574	280415	234767	192835	271221	260256	305671	158014	197126	187411	192266	213963
1135	unkown1836	0.00164724	0.00647131	24	18	60712.2	0.0844084	0.24291	23.7736	17.9999	220306	0.00137383	0.00514188	23.8868	18.0004	144898	66430.7	0.458464	149155	159600	140954	78022	43170	64370	77120	87499	166510	107939	128074	238721	301092	216944	198353	164838	145148
1161	unkown1880	0.00164724	0.00647131	18	3	21190.2	0.262174	0.510748	26.6465	6.63e-05	631259	0.00377769	0.0110274	22.3233	1.8603	634403	75802.9	0.119487	598412	654845	645585	626196	605481	623231	589629	579826	539752	578080	561780	703411	703575	779975	741488	659467	636921
1251	unkown1996	0.00164724	0.00647131	24	21	90065.3	0.0734212	0.225337	24.9858	17.9999	363940	0.00121187	0.00468741	24.4929	19.5381	241244	99172.2	0.411086	188566	294377	307785	162007	138316	146839	112873	134329	200695	169594	213347	302800	461348	393753	354239	246425	239206
1259	unkown2003	0.00164724	0.00647131	24	15	57969.3	0.0262875	0.16005	21.5648	12	415856	0.00047837	0.0022806	22.7824	13.4583	329253	108073	0.328237	260764	225850	307010	250823	341767	337729	288313	297888	390065	431440	413266	428653	273366	308809	320274	359183	327200
1277	unkown2029	0.00164724	0.00647131	24	21	1.39031e+06	0.0875072	0.247279	20.7529	17.9999	7.71847e+06	0.00141907	0.00526593	22.3765	19.4937	6.6324e+06	1.30119e+06	0.196187	6363799	8113401	8557184	7255598	5188396	5653400	5125553	4822848	5805146	6212245	6021560	7671587	6977298	8709934	8160601	7026075	6.72904e+06
1333	unkown2098	0.00164724	0.00647131	18	9	411931	0.0632939	0.207906	24.1644	12	1.19951e+06	0.00106018	0.00421733	21.0822	10.5052	894892	433230	0.484114	188124	611161	599795	435090	1211452	1211315	1008536	1028204	1011504	974978	1611687	1199865	646303	837997	765890	132740	842165
1348	unkown2118	0.00164724	0.00647131	24	15	63390	0.0557829	0.194121	20.7529	12	387914	0.00094598	0.00389979	22.3765	13.462	290895	117345	0.403392	273087	210464	214265	194211	210021	263870	261359	281670	328438	359177	384100	479939	328025	266574	243764	310936	288119
1374	unkown2148	0.00164724	0.00647131	24	21	48832.4	0.0776438	0.231903	25.2722	17.9999	187127	0.00127441	0.00487498	24.6361	19.5517	129019	51539.5	0.399473	81889	151593	175256	130196	96235	96686	78426	64801	126347	44117	114628	133904	174928	192166	194837	186577	127662
1378	unkown2154	0.00164724	0.00647131	24	18	44847.9	0.0898523	0.250609	27.6489	17.9999	161303	0.00145318	0.00534137	25.8245	18.0903	110757	31337.5	0.282939	124240	80069	22020	97249	98152	52694	84253	54987	99139	153063	110778	125510	186174	131518	149703	177817	109210
1416	unkown2203	0.00164724	0.00647131	24	12	34526.3	0.078312	0.233127	20.7529	12	152010	0.00128427	0.004899	22.3765	12.0635	100588	54555.3	0.542364	63416	94889	51104	36396	63062	99559	104727	112616	129681	126907	157108	194345	96152	49764	76905	109676	97894.2
1461	unkown2265	0.00164724	0.00647131	18	0	115029	0.192298	0.410636	20	17.9999	540602	0.00286902	0.0088686	19	18.05	488723	91917.9	0.188078	518073	584381	681919	630392	271799	418323	395225	332575	504007	475546	491869	672599	557722	563754	541635	499296	508695
1511	unkown2331	0.00164724	0.00647131	24	21	97614.5	0.0602961	0.201733	21.5648	18	410310	0.00101479	0.00408634	22.7824	19.4754	316486	94392	0.29825	290914	415292	414384	324019	221593	190340	207309	186344	289275	252087	310467	403501	363854	500194	410525	366667	321673
1588	unkown2435	0.00164724	0.00647131	24	9	43640.2	0.0601899	0.201539	20.1831	6	302163	0.00101318	0.00408517	22.0915	7.42583	240881	52888.3	0.219562	249319	192107	214677	192681	275760	277027	351163	304703	238437	223912	211182	273360	174794	175793	218168	213153	236640
1609	unkown2458	0.00164724	0.00647131	24	15	138025	0.0129743	0.16005	20.2759	12	464672	0.000251193	0.00141081	22.1379	13.4691	299894	197817	0.659624	219762	189809	204229	207560	191141	250640	103509	187232	462509	450301	445727	500152	386447	278892	316315	322269	294781
1708	unkown2580	0.00164724	0.00647131	24	21	89657.4	0.0500555	0.182942	21.0501	17.9999	652192	0.000857787	0.00359537	22.5251	19.4853	554488	92181.9	0.166247	564271	664806	609109	543286	434967	483473	398473	407107	526743	502069	568159	659630	643144	623859	611324	730444	560679
1709	unkown2581	0.00164724	0.00647131	24	21	365420	0.0270651	0.16005	23.7736	17.9999	1.60604e+06	0.00049122	0.00232223	23.8868	19.4933	1.33687e+06	367180	0.274657	1423947	1488524	1662111	1658873	997504	1141362	1059252	945398	1041842	1097453	1048872	1429197	1715129	1534680	1724078	1450273	1.33866e+06
1786	unkown266	0.00164724	0.00647131	24	12	93164.5	0.041578	0.171512	21.4599	12	574642	0.000725219	0.003151	22.7299	12.0376	465036	126461	0.271937	414231	308765	434368	354086	482026	490246	451144	471843	583206	580120	528201	607039	342084	406938	412238	494053	460037
1809	unkown2689	0.00164724	0.00647131	24	21	1.2645e+06	0.123916	0.305031	24.2975	17.9999	1.08018e+07	0.00193849	0.0065932	24.1488	19.5099	9.10829e+06	1.53052e+06	0.168036	10811674	8453481	9613844	8483855	7371312	7823676	8426619	6273291	8921967	8895130	7889578	9406240	12849358	9922623	11207803	9227659	9.09863e+06
1812	unkown2691	0.00164724	0.00647131	24	21	6.62017e+06	0.0617429	0.204908	24.7059	17.9999	4.46485e+07	0.00103673	0.00414865	24.3529	19.5258	3.64934e+07	7.71535e+06	0.211418	38746414	34717531	41497099	37151857	28481483	30688108	32361728	25409101	30384935	32303309	31074347	40653880	52539370	40322440	45241857	40490574	3.6379e+07
1886	unkown2780	0.00164724	0.00647131	18	9	22568.4	0.361357	0.642488	24.7059	5.99999	211090	0.00501584	0.0138867	21.3529	7.93109	187294	24535.4	0.131	129222	176473	181436	137170	229404	211362	191007	212585	186075	189574	189934	198058	170113	166299	201232	180888	184427
1935	unkown2826	0.00164724	0.00647131	18	9	60790.1	0.103783	0.273881	20	6	477150	0.00165385	0.00586389	19	7.6	406680	63686.6	0.156601	348561	314486	383289	316561	463007	488530	511841	445224	398910	395040	339020	407588	400234	358344	372747	363192	394161
2012	unkown2910	0.00164724	0.00647131	24	21	1.39082e+06	0.0712822	0.220854	23.3952	17.9999	1.12087e+07	0.00118003	0.00458789	23.6976	19.484	9.5825e+06	1.5134e+06	0.157933	9008351	11265117	9864067	9637959	8453088	8638020	7190133	7082189	7675210	9835567	9465762	10687504	11805479	10277683	11138473	11613187	9.60236e+06
2038	unkown2940	0.00164724	0.00647131	24	21	26380.9	0.0544107	0.191713	22.9091	18	154874	0.000924943	0.00381655	23.4545	19.4756	123934	27008.1	0.217922	133927	103956	137206	141352	96458	104458	76227	82113	149383	135340	108485	104893	152400	175525	145384	146188	124581
2071	unkown2972	0.00164724	0.00647131	24	18	44758.1	0.081287	0.2379	26.4865	17.9999	400698	0.00132807	0.00502043	25.2432	18.0437	333199	53609.1	0.160892	295090	326389	352403	275125	292062	331903	270542	228702	320817	312385	338281	354098	355501	446353	418104	382835	331287
2170	unkown3069	0.00164724	0.00647131	24	9	31494	0.0209531	0.16005	20	6	107723	0.000389124	0.00195542	22	7.425	62503.1	38141.8	0.610239	52316	36161	22897	33671	107056	110002	110914	102920	44235	50204	71166	62308	39239	26638	30963	48142	59302
2173	unkown3071	0.00164724	0.00647131	18	3	20214.1	0.0766931	0.231185	24.1644	6.63e-05	263187	0.00126036	0.00483381	21.0822	1.75688	240113	48063.2	0.200169	251124	292818	252844	255961	225828	241200	220171	198358	173124	224336	213046	221946	249939	285999	283372	309349	243713
2175	unkown3073	0.00164724	0.00647131	24	18	64526.7	0.0185882	0.16005	20	17.9999	417624	0.000348872	0.00178563	22	18.15	350401	73922.5	0.210966	383831	369774	406951	337927	219881	280506	264515	228906	348584	393960	402828	393445	377663	429703	430507	432625	356350
2220	unkown3125	0.00164724	0.00647131	24	15	30933.6	0.0185051	0.16005	28	17.9999	128050	0.00034745	0.00178271	26	16.4821	104041	3741.43	0.0359612	89593	67520	53146	70279	101667	95159	78650	95746	114809	122295	126642	135679	131725	118371	132952	129151	103962
2222	unkown3127	0.00164724	0.00647131	24	18	25163.8	0.0739212	0.22587	25.2722	17.9999	184003	0.00121929	0.00470403	24.6361	18.012	157841	16908.9	0.107126	151554	147794	156081	118969	128416	162164	118133	128396	154336	168165	176375	173799	173751	207410	175434	179418	157512
2245	unkown3148	0.00164724	0.00647131	18	3	10168.2	0.337557	0.609684	25.7143	7.28e-05	219052	0.00472336	0.0132149	21.8571	1.82146	215392	31725.2	0.14729	199008	220994	206368	249837	198646	195250	206097	229038	190715	202232	195072	195440	224329	259229	266546	231442	216890
2286	unkown319	0.00164724	0.00647131	24	21	80703.2	0.0558794	0.194289	24.4321	17.9999	539714	0.000947459	0.00390232	24.2161	19.5149	458257	86641.7	0.189068	475155	501218	563001	419482	361118	399442	389890	400422	388512	435470	435848	391033	532836	612023	536194	477806	457466
2288	unkown3192	0.00164724	0.00647131	24	18	98296.3	0.0356554	0.165506	22.7907	17.9999	216185	0.00063094	0.00282576	23.3953	18.012	137863	45227	0.328057	72770	134401	109590	34219	35708	86483	45191	24921	164859	169916	192514	285773	275640	230156	197975	160971	138818
2346	unkown325	0.00164724	0.00647131	24	12	47609.7	0.13577	0.324029	24.5682	12	267721	0.00210349	0.00699584	24.2841	12.0016	223936	61205.1	0.273315	188885	195359	156366	146546	273549	310785	197014	229830	224138	244473	276078	326194	213349	209304	185504	214767	224509
2367	unkown3276	0.00164724	0.00647131	18	9	169426	0.0169648	0.16005	20	6	611492	0.000320957	0.0016715	19	7.6	224116	287872	1.28448	11704	7056	6738	24403	502716	617913	736321	589020	21289	49898	31087	23704	14572	10800	29831	3382	167527
2376	unkown3287	0.00164724	0.00647131	24	6	309381	0.0234672	0.16005	20	6	8.93734e+06	0.000431434	0.00211026	22	6.05	2.78785e+06	5.76355e+06	2.06738	330233	221833	254570	552925	7351523	8547520	12650194	7200125	251246	196617	237283	158198	212477	151380	495972	73239	2.43033e+06
2398	unkown332	0.00164724	0.00647131	24	21	502814	0.077821	0.232264	23.9024	17.9999	3.54432e+06	0.00127703	0.00488084	23.9512	19.497	3.16092e+06	511532	0.16183	3512818	3338733	3583716	3391748	2769516	3302689	2226837	2673280	2745544	2796356	2793361	3279895	3612099	3797188	3451254	3316773	3.16199e+06
2403	unkown3327	0.00164724	0.00647131	18	9	76471.3	0.0582357	0.19742	24.0327	6	300616	0.000983447	0.00400664	21.0163	7.87756	255365	67411.3	0.26398	203333	198620	176766	187731	317214	231812	373608	279829	251058	314943	311684	288713	207489	229195	207339	165954	246580
2462	unkown3387	0.00164724	0.00647131	24	12	227630	0.083595	0.241211	24.2975	12	1.97459e+06	0.00136192	0.0051143	24.1488	12.0005	1.75708e+06	281034	0.159944	1656705	1337901	1424013	1684797	1688955	2009708	1713798	2018184	2027879	2109161	1943596	1817723	1666235	1592184	1725046	1719339	1.75845e+06
2513	unkown3439	0.00164724	0.00647131	24	9	83710.8	0.0214297	0.16005	23.3952	6.00001	233082	0.000397181	0.00198671	23.6976	7.48208	142197	103671	0.729063	40849	82367	71917	88497	181624	198076	293976	258651	155887	195775	180662	200764	68749	68823	84734	82391	140859
2547	unkown3471	0.00164724	0.00647131	24	3	140796	0.0333181	0.162706	21.0501	6.63e-05	963563	0.000593302	0.00269466	22.5251	1.40785	809885	221552	0.27356	895921	989159	1034038	935136	841975	937268	955426	690404	621987	552399	624073	638240	908971	867991	796719	795253	817810
2569	unkown3493	0.00164724	0.00647131	18	9	68530.7	0.298921	0.559391	24.9858	6	200277	0.00424259	0.0121332	21.4929	7.95384	150416	58231.4	0.387137	78037	93367	53344	83168	150104	245931	292300	112773	180741	166220	146126	180242	132299	144146	118376	125959	143946
2584	unkown3509	0.00164724	0.00647131	18	0	45453.2	0.0783638	0.233127	24.1644	17.9999	236685	0.00128504	0.004899	21.0822	18.3931	202056	48924.7	0.242135	287167	265514	229174	223576	154575	190962	156558	176011	135377	169564	203335	193941	229806	210456	220204	286277	208281
2601	unkown3529	0.00164724	0.00647131	24	12	119055	0.0641991	0.209437	24.0327	12	570727	0.00107384	0.00424828	24.0163	12	459008	155217	0.338156	411053	423170	257134	292133	576130	564281	457165	501285	667877	507066	524988	582978	316318	409760	477405	376716	459091
2917	unkown3930	0.00164724	0.00647131	24	12	25193.5	0.0172016	0.16005	24.0327	12	70783.5	0.000325045	0.00168888	24.0163	12	52588.9	28877.2	0.549112	28423	47363	29948	24568	60220	76113	68236	71762	72157	73557	62120	75300	29916	47163	36551	38272	52604.3
2941	unkown3963	0.00164724	0.00647131	24	9	25509.2	0.0128892	0.16005	20	6	271292	0.000249685	0.00140584	22	7.425	90440.9	121007	1.33797	43996	12969	9259	17014	254323	282480	289225	259141	24542	15285	35870	9873	9508	2903	14142	4035	80285.3
2942	unkown3964	0.00164724	0.00647131	18	9	100520	0.0157457	0.16005	20	5.99999	440245	0.000299827	0.00158711	19	7.6	223623	173094	0.774041	163960	59893	90873	69920	445910	403531	495638	415902	119431	136044	148585	135224	100988	86782	68703	92167	189597
2960	unkown4012	0.00164724	0.00647131	24	6	461044	0.0135237	0.16005	20	6	4.7659e+06	0.000260905	0.0014527	22	6.05	1.83786e+06	2.77891e+06	1.51204	979877	609473	607386	691362	4095772	4802237	5493846	4671756	763078	684187	899094	559044	555461	337672	655194	242295	1.66548e+06
2962	unkown4018	0.00164724	0.00647131	24	9	22278.3	0.0581271	0.197256	22.5575	6	70782.8	0.000981792	0.00400615	23.2788	7.46069	41942	25191.8	0.600635	47732	38588	33068	16490	45635	86514	74931	76051	47213	33962	66010	26061	20855	15630	21361	8598	41168.7
2994	unkown4116	0.00164724	0.00647131	24	9	43379.9	0.0257739	0.16005	20	6	162542	0.000469861	0.00225433	22	7.425	88926.5	54769.1	0.615892	95575	68097	40209	48900	165260	190393	130341	164172	68616	67828	101491	43223	48004	40076	59074	18020	84329.9
2996	unkown4119	0.00164724	0.00647131	24	6	35937.6	0.0289004	0.16055	20	6	955905	0.000521406	0.00243936	22	6.05	288786	624503	2.16251	9880	13808	17934	48368	822772	914180	1422986	663682	7806	13169	3139	3543	5671	2941	48580	2304	250048
3004	unkown4135	0.00164724	0.00647131	24	6	41172	0.0124109	0.16005	20	6	233168	0.000241192	0.00137172	22	6.05	93630.6	129185	1.37973	69024	67170	36884	23384	239681	248735	244873	199382	50191	41525	40437	15786	28749	22288	30099	11668	85617.2
3180	unkown4436	0.00164724	0.00647131	18	15	166879	0.0178557	0.16005	20	12	500716	0.000336307	0.00173714	19	13.6167	357912	210824	0.589041	387604	358508	375179	360053	129976	197178	142914	152722	494371	502778	541381	464336	366290	387980	354640	478007	355870
3278	unkown4567	0.00164724	0.00647131	18	9	47377.7	0.0322577	0.161824	20	6	179188	0.000576137	0.0026326	19	7.6	111116	60877.5	0.547874	66838	97730	40683	41717	189270	200988	191296	135199	85876	92793	107147	83604	60097	83638	58856	50650	99148.9
3317	unkown4613	0.00164724	0.00647131	24	15	18553.6	0.0930992	0.255474	21.3559	12	80935.8	0.00150025	0.00546537	22.678	13.4583	50320.7	37509	0.745399	38072	37547	20687	10218	61381	24846	46736	40108	71053	51971	95548	105171	39159	62073	38280	50101	49559.4
3333	unkown4635	0.00164724	0.00647131	24	12	76442.5	0.0533926	0.189457	24.0327	6	321452	0.000909297	0.00376232	24.0163	9.00204	263772	76512.5	0.290071	169241	227472	188932	215816	313730	374633	262623	334824	263339	276873	342026	375187	231752	208208	205150	231470	263830
3368	unkown4710	0.00164724	0.00647131	24	12	102754	0.0879282	0.248003	20.6557	12	306278	0.0014252	0.00527289	22.3279	12.0677	155029	164067	1.0583	25959	50356	47801	33396	245669	109810	50327	169224	181966	422469	406519	214157	138939	75392	145140	30304	146714
3369	unkown4716	0.00164724	0.00647131	24	15	70926	0.0348885	0.165009	20	12	682498	0.000618619	0.00279071	22	13.475	529134	192172	0.363181	476175	456151	427166	405465	426007	479388	494251	495777	641763	739395	770750	578086	495406	481258	453984	562424	523965
3422	unkown4826	0.00164724	0.00647131	18	3	78240.8	0.175422	0.384241	20	4.48e-05	309969	0.00264378	0.00833807	19	1.58335	239440	115715	0.483273	453426	274804	313835	197813	210190	262599	182461	273779	148054	164411	133678	129363	403562	247002	362742	387317	259065
3425	unkown483	0.00164724	0.00647131	18	6	543498	0.163692	0.367473	20	6	1.61865e+06	0.00248566	0.00796866	19	6.01667	762361	876474	1.14968	294599	320739	208752	438147	1002436	1523226	1052696	2896236	85010	152683	344342	412836	369500	460467	327874	608854	656150
3440	unkown485	0.00164724	0.00647131	18	9	214035	0.0150991	0.16005	20	6	968096	0.000288557	0.00154805	19	7.6	365852	456371	1.24742	87655	11771	11846	23880	921193	1147243	872119	931831	80314	105401	79013	59092	20769	28136	29682	8291	276140
3446	unkown4859	0.00164724	0.00647131	24	21	30413.2	0.056684	0.194703	27.1385	17.9999	124376	0.000959766	0.00393504	25.5692	19.6661	65379.3	39709.6	0.607372	41108	48364	41447	79521	52246	31876	34175	15805	53320	41352	36997	33074	113504	138082	92089	153831	62924.4
3514	unkown4943	0.00164724	0.00647131	24	12	75534.9	0.0967944	0.262661	24.1644	12	525810	0.00155359	0.0055964	24.0822	12.0001	434018	105811	0.243793	361213	330529	322385	343608	456142	542155	438304	388218	457969	502402	496304	646567	350233	464160	445976	402678	434303
3534	unkown4987	0.00164724	0.00647131	18	9	140482	0.527681	0.847221	20	6.00001	537670	0.0069954	0.0181631	19	7.60001	383426	174367	0.45476	210719	267059	215270	116949	320565	505897	327008	997211	440179	425376	277534	411373	212890	259833	315642	282889	349150
3665	unkown5220	0.00164724	0.00647131	24	21	15394.6	0.0487653	0.181274	20.9501	17.9999	78193.2	0.000837774	0.00353118	22.4751	19.4879	59737.3	16273.5	0.272418	59071	60624	70810	72157	27450	32247	52246	31424	55756	71330	56300	71719	93762	80211	78191	60609	60869.2
3793	unkown5401	0.00164724	0.00647131	24	0	64285.4	0.0791763	0.234462	24.2975	6.63e-05	427876	0.00129702	0.00492751	24.1488	3.3e-05	360571	84291.4	0.233772	476242	473949	400581	360736	325818	346152	352987	273713	278671	316057	332971	270377	423941	370451	416196	343827	360167
3946	unkown5593	0.00164724	0.00647131	24	12	45220.2	0.0290292	0.16055	20.0911	12	143549	0.000523517	0.0024467	22.0456	12.0951	77191.8	68502	0.887426	42459	27423	24658	26454	23794	48716	100050	80659	125162	177773	125497	145765	45292	49526	50831	77564	73226.4
3966	unkown5626	0.00164724	0.00647131	24	18	200730	0.368688	0.652072	21.0501	17.9999	850723	0.0051054	0.0141	22.5251	18.0775	600434	205536	0.342313	565344	614549	522439	493483	106271	223360	293783	383806	504653	516966	649750	1515095	705437	632754	1394436	670264	612024
4033	unkown5721	0.00164724	0.00647131	24	12	136267	0.0278528	0.16005	20.6557	12	564488	0.000504201	0.00237612	22.3279	12.0677	405081	173287	0.427782	264592	329468	270918	267900	300811	320380	475844	478079	544526	574068	606246	533114	342196	337021	321056	374575	396300
4076	unkown5781	0.00164724	0.00647131	18	9	44063.7	0.0661539	0.21311	24.2975	6	103161	0.00110327	0.00435325	21.1488	7.89841	76010.7	41590.2	0.547163	40127	24788	51228	9622	72664	113280	81299	145402	87367	134011	77656	97850	44035	60336	49116	44158	70808.7
4082	unkown5788	0.00164724	0.00647131	24	12	54697.5	0.0217207	0.16005	24.1644	6	154237	0.000402092	0.00200601	24.0822	9.01034	113017	54453.8	0.481819	61915	37818	97844	65498	153619	161036	154648	147646	127466	132232	167540	168847	75882	100271	89710	69613	113224
4227	unkown5949	0.00164724	0.00647131	18	9	133011	0.229518	0.465016	20	6	595180	0.00335744	0.0100678	19	7.6	476038	109700	0.230444	354354	318278	311887	378385	550001	576700	661900	592118	365865	400694	441270	543695	463302	426757	425874	460489	454473
4246	unkown5972	0.00164724	0.00647131	24	12	83897.3	0.0250365	0.16005	24.1644	12	180536	0.000457615	0.00220026	24.0822	12.0001	120930	96659.8	0.799302	41027	80676	35787	36359	142259	224934	211830	140797	191789	177977	207509	144871	106107	76442	78669	42018	121191
4391	unkown820	0.00164724	0.00647131	24	9	428427	0.0266315	0.16005	20	6	4.67046e+06	0.000484058	0.00230003	22	7.425	1.70097e+06	2.04566e+06	1.20265	443220	384737	64385	753060	2986057	6229028	4337030	5129714	735292	658667	538295	640651	334642	342080	442858	448868	1.52929e+06
15	Cer 34:1;3O|Cer 14:1;2O/20:0;(2OH)	0.00267199	0.00915706	24	18	404119	0.164387	0.368482	20.9501	17.9999	2.85222e+06	0.00383478	0.0111544	22.4751	18.0832	2.48955e+06	302514	0.121514	2271428	2688333	2305629	2423097	1787198	2081150	2003454	2025581	2329566	2396240	2848691	3547117	2871386	2641607	2537820	3358052	2.50727e+06
23	Cer 36:1;3O|Cer 14:1;2O/22:0;O	0.00267199	0.00915706	24	21	189586	0.0369934	0.166416	23.9024	17.9999	1.27725e+06	0.0010104	0.00408321	23.9512	19.497	1.12876e+06	200734	0.177836	1147087	1320699	1261134	1267940	880244	1018542	1056526	942304	939932	1014041	1011279	1098133	1365050	1350559	1111300	1282098	1.12918e+06
35	Cer d34:0	0.00267199	0.00915706	24	9	508260	0.0204851	0.16005	23.7736	6	1979823	0.000591859	0.00269353	23.8868	7.49306	1.53495e+06	541110	0.352527	1124645	1148277	1090253	1150557	2065677	2066959	1935463	1851193	1613236	1761425	1685292	2101036	1306091	1083329	1084723	1449125	1.53233e+06
98	GlcCerd14:14E/20:02OH	0.00267199	0.00915706	18	9	108459	0.107973	0.281152	23.9024	6.00001	815302	0.00264003	0.00833206	20.9512	7.8674	703769	145228	0.206357	689730	559270	582051	411886	797476	1000683	773678	689370	744432	789381	798901	715066	582882	592869	594249	629669	684475
111	LPC 18:3	0.00267199	0.00915706	24	6	221475	0.0253361	0.16005	20	6	2.55996e+06	0.000717629	0.00312404	22	6.05	847057	1.58955e+06	1.87656	171975	103557	133431	374875	1883845	2713343	3582532	2060106	121645	90747	128582	79459	110503	61558	316875	42271	748456
139	LPI 18:2	0.00267199	0.00915706	18	6	2.2822e+06	0.0501568	0.183051	20	6	5048538	0.00132913	0.00502043	19	6.01667	2.10755e+06	3.01583e+06	1.43096	580865	529900	530384	704305	7931538	3789691	4715380	3757543	545945	589248	614022	441729	913139	864361	818799	546628	1.74209e+06
148	PC 26:1	0.00267199	0.00915706	18	9	300101	0.0145181	0.16005	23.7736	6.00002	1.01479e+06	0.000432816	0.00211255	20.8868	7.85742	800301	285953	0.357307	557042	594705	532738	496692	996054	1066085	999821	997186	766695	1016764	1031050	877892	476426	540048	616766	619572	761596
159	PC 31:0	0.00267199	0.00915706	24	21	6.86635e+06	0.0203421	0.16005	20	17.9999	6.46957e+07	0.00058811	0.00267917	22	19.525	5.68814e+07	7.91889e+06	0.139218	62438824	60477279	62327369	60955263	43390804	45495867	40356856	44192176	57225222	55279308	61590679	69290153	65756297	64625306	62267974	66133109	5.76127e+07
234	PE 32:2	0.00267199	0.00915706	18	15	3.05095e+06	0.0245765	0.16005	20	12	2.05717e+07	0.000698112	0.00305422	19	13.6167	1.70646e+07	4.13421e+06	0.242269	17051288	16840569	15889385	15548031	12861223	15109699	13734883	13212819	19549026	20384588	22627349	19725908	18226462	16019119	16686260	18925655	1.70245e+07
256	PE 38:1|PE 20:0_18:1	0.00267199	0.00915706	24	18	1.66982e+06	0.0150931	0.16005	20	17.9999	1.71394e+07	0.000448392	0.00217213	22	18.15	1.50252e+07	2.63046e+06	0.175069	16417245	15609240	17204861	15128880	10685994	12352541	11669152	10611134	15551914	16544017	16388255	17070430	16703234	16657180	18067426	17129853	1.5237e+07
275	PE O-38:3|PE O-20:1_18:2	0.00267199	0.00915706	24	0	264560	0.0688218	0.21732	23.3952	6.63e-05	3.19802e+06	0.00176557	0.00614584	23.6976	3.36e-05	2.96274e+06	333468	0.112554	3167255	3336489	3315170	2973155	2951270	3091338	2652143	2769757	2549704	2816307	2596767	2819851	3122166	3084016	3211260	3001725	2.96615e+06
345	PI 34:2	0.00267199	0.00915706	24	15	4.00812e+06	0.075729	0.229374	27.8233	12	5.88665e+07	0.00192342	0.00657667	25.9117	13.6852	5.56451e+07	3.3336e+06	0.0599082	52820645	50988980	50988103	49716124	52835353	55964686	56192910	54951846	57153377	54837007	60619050	62856415	59306047	54396454	58828043	59805859	5.57663e+07
502	unkown1048	0.00267199	0.00915706	24	3	57199.1	0.0781667	0.232848	20.1831	6	296754	0.00197872	0.00668465	22.0915	4.66439	252219	47213.3	0.187192	280126	286159	301161	300089	246712	310194	349237	280873	85384	189336	197211	217144	251811	279412	199670	238718	250827
523	unkown1069	0.00267199	0.00915706	24	21	167285	0.112798	0.287501	23.0287	17.9999	558231	0.00274484	0.00858477	23.5144	19.4773	372583	183372	0.492164	287119	431230	613853	404049	107085	167023	200246	189388	311357	281772	330216	467419	425516	742928	715477	349008	376480
559	unkown1109	0.00267199	0.00915706	18	0	149579	0.463596	0.768966	20	12	235664	0.00953035	0.023533	19	15.2	203361	172568	0.84858	314290	439568	423412	301094	40091	67532	75101	87816	106132	265452	253507	317563	191551	270682	228008	151834	220852
572	unkown1121	0.00267199	0.00915706	24	21	221751	0.0725523	0.22381	20.464	17.9999	870917	0.00185104	0.00638033	22.232	19.504	658127	207703	0.315597	594379	921764	860094	702859	280489	434785	380316	412100	629340	585813	592407	921867	833938	1023490	964652	661591	674993
600	unkown1149	0.00267199	0.00915706	18	6	72390.9	0.169856	0.3757	20	6	269874	0.00394751	0.011427	19	6.01667	198371	74392.1	0.375015	150075	192980	157706	121384	319265	260915	267010	232306	128461	116945	170573	173212	217975	193786	174209	152896	189356
701	unkown1253	0.00267199	0.00915706	18	9	240692	0.0770277	0.231223	20	6.00002	818254	0.0019529	0.00662724	19	7.60001	428917	330921	0.771528	216775	185475	96061	39679	992631	1107517	666641	506226	380445	327379	280204	168594	385977	157525	160699	150008	363865
821	unkown1421	0.00267199	0.00915706	24	6	461310	0.0133696	0.16005	20	6.00001	2.14062e+06	0.000401521	0.00200538	22	6.05	1.08809e+06	916523	0.84232	710740	797636	957542	851277	1924937	2323979	2232160	2081407	697650	521503	388959	606078	625102	604296	866832	309775	1.03124e+06
844	unkown1452	0.00267199	0.00915706	24	21	77500.5	0.0630722	0.20748	22.7907	17.9999	371835	0.00163277	0.00580284	23.3953	19.4742	291022	78916.4	0.27117	251378	341205	365930	312361	172054	233588	172528	218836	285484	215746	302019	331479	364816	408880	416876	296769	293122
858	unkown147	0.00267199	0.00915706	18	9	234191	0.0205382	0.16005	23.7736	6.00002	1091141	0.000593252	0.00269466	20.8868	7.85742	902262	251811	0.279088	730986	712627	617778	665173	1043831	1241745	1127700	951288	914376	949215	1050698	1129037	687653	716360	622368	730018	868178
921	unkown1549	0.00267199	0.00915706	24	9	29225.4	0.0154024	0.16005	20	6	521179	0.000456745	0.00219842	22	7.425	173863	231335	1.33056	52631	38209	19403	31195	627149	509637	504036	443895	54025	30985	33385	36957	24994	13478	36301	14896	154448
922	unkown1550	0.00267199	0.00915706	18	6	267151	0.021948	0.16005	20	6	572956	0.000630082	0.00282472	19	6.01667	207018	370684	1.79058	23181	38025	43877	29448	543727	638649	723424	386026	17341	6259	10175	15264	20278	36775	47557	13574	162099
928	unkown156	0.00267199	0.00915706	18	9	40853.8	0.0734969	0.225337	20	6	118761	0.0018726	0.00643707	19	7.6	82690.6	36434	0.440606	42080	52318	37120	51264	131671	125851	110225	107298	62188	67939	68800	111375	45662	48770	73767	72127	75528.4
971	unkown1616	0.00267199	0.00915706	18	9	344531	0.0225443	0.16005	20	6	899897	0.000645586	0.0028714	19	7.6	366042	402025	1.0983	142659	65139	46457	33943	935564	784669	1191545	687811	68255	93494	198867	76272	84169	62915	62184	58259	287013
993	unkown1644	0.00267199	0.00915706	24	15	12683.6	0.0767883	0.231185	21.7778	12	47635	0.00194747	0.00661877	22.8889	13.4589	33024.4	17417.3	0.527408	16550	22600	22398	24006	44608	21812	23183	22767	38025	44326	52505	55684	41127	30062	26334	37500	32717.9
1031	unkown1695	0.00267199	0.00915706	24	18	79708.6	0.0905684	0.252138	20.6557	17.9999	274334	0.00225702	0.00738154	22.3279	18.1015	209801	56408.6	0.268867	134842	233555	230102	208270	96084	143541	115691	93733	247539	249400	211006	354566	258136	369979	280883	188337	213479
1043	unkown172	0.00267199	0.00915706	24	21	180032	0.152572	0.352283	24.1644	17.9999	1.7986e+06	0.00358957	0.0105879	24.0822	19.5053	1.53008e+06	232906	0.152218	1529740	1613513	1591840	1484547	1406937	1363090	1137491	1168712	1360652	1315280	1454370	1847669	1890791	1619436	1578899	2105295	1.52927e+06
1057	unkown1734	0.00267199	0.00915706	18	6	24631.7	0.76354	1	20	6	118288	0.0146785	0.03381	19	6.01667	102167	15891.4	0.155543	120966	87070	90569	74052	127480	123042	132342	90286	67459	74457	88307	71665	122240	112748	127281	93904	100242
1065	unkown1741	0.00267199	0.00915706	24	9	85589.1	0.0521598	0.187248	20	6	308904	0.00137675	0.00514856	22	7.425	202529	96926.5	0.478582	180694	122008	125478	105988	306382	250938	380650	297646	141390	183243	271087	205761	116503	106821	157535	158179	194394
1125	unkown1826	0.00267199	0.00915706	18	9	63886.4	0.243417	0.485392	24.8451	6	282400	0.00542306	0.0147515	21.4225	7.94237	236532	54596	0.230818	123995	205233	187213	158003	305797	286809	275628	261365	191645	272747	245807	306472	168340	244315	260650	190913	230308
1148	unkown1854	0.00267199	0.00915706	24	15	59829	0.0267673	0.16005	20	12	259151	0.000754237	0.00324272	22	13.475	182887	93009.4	0.508561	139007	159138	149267	120464	128184	154527	95280	137274	223252	271340	229941	312071	225610	170273	182627	187919	180386
1175	unkown1897	0.00267199	0.00915706	24	12	51313.7	0.061836	0.204908	23.52	12	341690	0.00160404	0.00570973	23.76	12.0012	274909	72109.9	0.262305	190999	240207	253840	162283	326595	272153	233094	291715	311477	373112	327687	354484	231266	292225	246294	282102	274346
1183	unkown1907	0.00267199	0.00915706	24	12	48276.5	0.0565127	0.194628	24.1644	12	109580	0.00147955	0.00540742	24.0822	12.0001	70771	57085.2	0.806619	41683	36892	14179	18522	106792	122579	57600	110599	83226	82153	132268	140671	59645	48781	13232	65976	70924.9
1193	unkown1917	0.00267199	0.00915706	24	12	23835.9	0.123723	0.304746	23.9024	12	132892	0.00298012	0.00911829	23.9512	12	101802	33187.8	0.326003	67320	71362	89553	56288	111232	105614	72501	129635	132212	134846	168741	95771	88862	102439	105146	96469	101749
1206	unkown1933	0.00267199	0.00915706	24	0	62331.5	0.0862437	0.2454	24.7059	6.63e-05	368371	0.00216052	0.00714364	24.3529	3.27e-05	295834	81928.6	0.276941	316633	344984	462405	349466	251662	292478	255593	228362	203241	261846	230145	256955	333301	260713	340505	330497	294924
1221	unkown1962	0.00267199	0.00915706	18	9	46117.9	0.246991	0.49058	24.9858	6	240343	0.00549305	0.0149059	21.4929	7.95384	211461	39561.9	0.187088	163946	174500	162553	149287	229683	279922	267691	184077	213991	209087	217506	279646	189704	234721	180368	176368	207066
1234	unkown1977	0.00267199	0.00915706	24	0	106038	0.0588807	0.198618	23.7736	6.63e-05	440113	0.00153509	0.00555265	23.8868	3.33e-05	357747	138955	0.388417	351997	462030	537792	408635	282161	359710	277946	276139	248729	248557	250969	291958	381370	539890	427003	387402	358268
1252	unkown1997	0.00267199	0.00915706	24	18	64126.8	0.0261139	0.16005	21.7778	12	172977	0.000737549	0.0031838	22.8889	14.8895	124823	77601.5	0.621693	113450	93859	97721	69592	51757	103569	69935	46796	157705	173323	170255	190624	194581	163199	188087	115661	125007
1257	unkown2001	0.00267199	0.00915706	24	15	102619	0.195255	0.414798	23.2718	12	1.03806e+06	0.00446507	0.0126492	23.6359	13.4801	896904	167008	0.186205	766287	744821	821950	726746	778170	1006875	836249	833109	891215	922026	1049146	1289864	921305	914610	893639	937709	895858
1329	unkown2092	0.00267199	0.00915706	24	0	164446	0.0941563	0.257049	23.9024	6.63e-05	579875	0.00233666	0.0075652	23.9512	3.32e-05	452325	192082	0.424653	434746	645486	668151	571121	338783	399744	373702	342644	249811	263470	270102	496132	502888	663814	605677	415868	452634
1336	unkown2101	0.00267199	0.00915706	24	9	32095.6	0.0277223	0.16005	20	6	122009	0.00077855	0.00331877	22	7.425	67265.6	39033.2	0.580286	52611	46724	47321	60146	118348	141320	111617	116752	12873	84796	53147	53669	49483	27343	34069	13616	63989.7
1355	unkown2124	0.00267199	0.00915706	18	0	27045.8	0.205077	0.429812	20	17.9999	103283	0.00466279	0.013086	19	18.05	81642.9	30294.5	0.371061	145253	143774	82772	96661	22920	57658	68297	53500	86589	70304	99534	71208	113627	77321	99217	122968	88225.2
1360	unkown2130	0.00267199	0.00915706	24	12	95214	0.055983	0.194289	21.8859	12	587637	0.00146709	0.00537932	22.9429	12.0255	456760	139477	0.305362	459422	307225	311377	313973	450324	501247	413083	448471	509717	616808	681024	543000	367775	474761	451938	383731	452117
1385	unkown2166	0.00267199	0.00915706	24	12	916313	0.0445046	0.17428	23.6461	12	6.69537e+06	0.00119357	0.00463356	23.8231	12.0007	5.59462e+06	1.20049e+06	0.21458	5597412	4590161	3897717	4026626	6469368	5536581	5346761	5538558	6428233	7003290	6884946	6465002	5434533	5061948	5160811	5961186	5.5877e+06
1457	unkown2260	0.00267199	0.00915706	18	3	81004.2	0.0660046	0.212833	21.8859	4.33e-05	669339	0.00170067	0.0059782	19.9429	1.66193	581332	109784	0.188848	607984	615411	739564	714397	510399	598375	634735	532987	519686	449653	502329	482669	621218	722166	634902	632987	594966
1496	unkown2318	0.00267199	0.00915706	24	18	101278	0.0188872	0.16005	20	17.9999	931829	0.000549793	0.00254054	22	18.15	839044	106339	0.126738	788577	918314	930145	838850	695137	720225	666948	616846	893393	901323	935260	929310	893172	944271	932497	957375	847603
1608	unkown2456	0.00267199	0.00915706	24	21	157599	0.0828069	0.239858	23.1496	17.9999	1.62389e+06	0.00208342	0.00695199	23.5748	19.4792	1.49875e+06	180092	0.120161	1752972	1635969	1570833	1515559	1390940	1469557	1151387	1322040	1445609	1521122	1353743	1408207	1713482	1644714	1571737	1565646	1.50209e+06
1650	unkown2510	0.00267199	0.00915706	24	18	50505.6	0.067921	0.215721	26.6465	17.9999	414084	0.00174486	0.00608607	25.3233	18.0493	328368	69282.2	0.21099	296535	330154	270873	332544	290100	270002	258968	250499	244660	321852	336844	352768	451805	436177	338410	429948	325759
1666	unkown2528	0.00267199	0.00915706	18	9	23230.9	0.233907	0.471368	20	6	170837	0.00523609	0.014377	19	7.6	142606	27212.7	0.190825	119331	116233	113187	104809	189504	133645	179179	181019	119370	128647	130278	166887	139350	124673	133947	116041	137256
1678	unkown2546	0.00267199	0.00915706	24	21	83040.5	0.0244567	0.16005	20	17.9999	344713	0.000695028	0.00304971	22	19.525	267965	88587.9	0.330595	308129	377250	312039	332028	104308	113461	175016	149844	245234	294928	282421	344815	360973	362725	292399	362758	276146
1696	unkown2564	0.00267199	0.00915706	24	9	57742	0.0484897	0.18099	20	6	243770	0.00128934	0.00491124	22	7.425	173761	64916	0.373593	158764	102807	104955	152178	248855	270092	215891	240240	184650	153622	156172	203104	177902	88254	122628	112893	168313
1704	unkown2575	0.00267199	0.00915706	24	18	63930.8	0.0575675	0.19615	28	18	378386	0.00150432	0.00547576	26	18.1071	307873	32488.7	0.105527	274050	244679	268754	244194	222374	298910	294152	233468	350091	284790	310388	358934	399932	314696	380207	418710	306146
1705	unkown2577	0.00267199	0.00915706	24	21	221296	0.0816034	0.238208	23.9024	17.9999	1.26448e+06	0.00205633	0.00686967	23.9512	19.497	1.05015e+06	206041	0.196202	944590	1128391	1188714	1147011	781727	910261	882430	765148	851265	836132	1018074	1297567	1251173	1357389	1225242	1224115	1.05058e+06
1706	unkown2579	0.00267199	0.00915706	24	21	318327	0.0855388	0.244319	22.5575	17.9999	1.8738e+06	0.00214474	0.00710709	23.2788	19.4722	1.55321e+06	312902	0.201455	1622950	1735255	1641638	1659702	1244122	1378811	1111760	1006758	1297205	1318892	1494533	2004158	2059308	1628228	1841127	1966551	1.56319e+06
1722	unkown2594	0.00267199	0.00915706	24	6	27257.2	0.0397374	0.168753	20	6	349181	0.00107775	0.00425999	22	6.05	309503	33146.1	0.107095	296659	314111	287593	320862	349833	370077	333270	343543	286644	307934	281328	277946	300465	305644	271585	271656	307447
1799	unkown2678	0.00267199	0.00915706	24	21	56518	0.0707277	0.220472	22.6735	17.9999	410157	0.0018093	0.00626725	23.3368	19.4731	352515	57785.4	0.163923	330720	430188	407639	328906	302535	286179	308617	248335	371606	344012	342370	325552	444030	368729	397702	430169	354206
1823	unkown2708	0.00267199	0.00915706	18	15	177726	0.0447058	0.17428	20	12	1.10245e+06	0.00119843	0.00464739	19	13.6167	952799	224186	0.235292	974899	891941	1015221	1004938	714632	802703	791209	647257	1133884	1141885	1113123	1020907	1093009	919609	1044643	900192	950628
1879	unkown2773	0.00267199	0.00915706	24	12	20527	0.135393	0.323937	22.7907	12	172358	0.00322861	0.00975286	23.3953	12.008	146899	28285.7	0.192552	140234	115457	136560	106108	137855	156276	157286	145550	171116	166585	181185	170545	164139	145343	101673	145680	146350
1901	unkown2794	0.00267199	0.00915706	24	21	17314.2	0.150609	0.349047	24.9858	17.9999	141591	0.00354859	0.0104972	24.4929	19.5381	120232	20489.7	0.170417	117118	129636	115507	137921	91175	97961	110213	116938	108754	112951	95439	116999	158839	122601	123664	161262	119811
1923	unkown2814	0.00267199	0.00915706	24	21	150347	0.216992	0.447273	23.9024	17.9999	2.02962e+06	0.00490096	0.0136104	23.9512	19.497	1.8783e+06	152252	0.0810582	1852831	1826530	2110408	1910672	1823737	1709960	1717879	1654175	1778767	1695533	1770510	2088466	1969455	2116536	1921709	2110787	1.87862e+06
1951	unkown2843	0.00267199	0.00915706	24	18	16764.4	0.102931	0.272589	27.3065	17.9999	112121	0.00252991	0.00807495	25.6533	18.075	92107.7	13538.2	0.146982	99544	62348	74547	93340	89494	75165	79216	65369	99882	95282	95317	85878	103297	123934	103492	117763	91491.8
1997	unkown2896	0.00267199	0.00915706	24	21	1.29394e+06	0.0601935	0.201539	23.2718	18	7.6307e+06	0.00156576	0.00561917	23.6359	19.4815	6.35421e+06	1.24823e+06	0.196441	6237672	7635310	6881832	6196568	5596928	5382867	4479413	4407068	5346869	5819641	5692048	7784811	7505605	7527253	7938733	7551250	6.37399e+06
2019	unkown2921	0.00267199	0.00915706	18	6	40263.5	0.117702	0.296555	20	6	129002	0.00285078	0.0088243	19	6.01667	96947.1	27671.1	0.285424	94018	114862	62507	105066	96956	151751	137020	130280	47975	61841	61908	36348	102027	91229	119289	84425	93593.9
2030	unkown2932	0.00267199	0.00915706	24	9	139134	0.031379	0.161824	23.9024	6	621033	0.000870855	0.00363849	23.9512	7.49698	507935	145351	0.286161	449054	457654	328712	396224	607278	679578	655733	541542	558898	537150	604572	644506	350935	438149	395430	476689	507632
2055	unkown2958	0.00267199	0.00915706	18	9	52218.8	0.0806193	0.23656	23.6461	6	314704	0.00203415	0.00682082	20.8231	7.8476	274424	51267.2	0.186817	236522	244833	225759	206471	324948	341406	354703	237758	310754	280052	285345	298681	236753	245382	207498	240889	267360
2106	unkown3004	0.00267199	0.00915706	18	9	21677.1	0.0409877	0.171512	20	6	127386	0.00110827	0.00436913	19	7.6	95594.5	28687.9	0.3001	70091	74946	86116	73064	134536	136925	113685	124399	80939	93359	77281	100619	81339	75854	36454	79675	89955.1
2135	unkown3031	0.00267199	0.00915706	18	9	42898.8	0.0726321	0.223903	23.9024	6.00001	198655	0.00185286	0.00638033	20.9512	7.8674	162360	47384.2	0.291846	113721	138461	123307	89955	229996	221942	176406	166275	158994	171040	173159	222969	113516	112857	158302	126136	156065
2141	unkown3039	0.00267199	0.00915706	24	9	49765.8	0.10293	0.272589	20	6	471666	0.00252988	0.00807495	22	7.425	388551	75687.3	0.194794	346583	335545	366584	297432	560158	472059	492902	361545	402569	395727	371713	378236	335974	328405	352162	317589	382199
2147	unkown3046	0.00267199	0.00915706	24	18	42021.1	0.1089	0.282263	21.8859	17.9999	451921	0.00266021	0.00836648	22.9429	18.0383	405845	46692	0.115049	387341	416971	441996	399084	379739	367126	350469	305351	352304	414834	441237	458302	466609	420664	459574	460839	407652
2151	unkown305	0.00267199	0.00915706	18	9	100136	0.120983	0.300127	20	6	1.25508e+06	0.00292136	0.00898726	19	7.6	1.11358e+06	131011	0.117649	1021178	1026040	1016725	940407	1144542	1444743	1226034	1205018	1099958	1038092	1160647	1021752	1054149	1072082	944661	989160	1.08782e+06
2257	unkown316	0.00267199	0.00915706	24	15	83612.9	0.0785173	0.233276	22.5575	12	719316	0.00198665	0.00669784	23.2788	13.4665	594903	157001	0.26391	596606	509755	422553	419231	646145	524234	538803	632809	651097	767519	804555	654094	597684	544746	607532	570985	593022
2335	unkown3236	0.00267199	0.00915706	18	9	27892	0.272082	0.522611	25.5652	6	142468	0.00598074	0.0159604	21.7826	8.00178	121092	23036.1	0.190236	101843	93778	88638	74082	121639	163648	125428	159157	134908	127657	129299	114382	121129	132224	109220	103959	118812
2337	unkown3238	0.00267199	0.00915706	18	9	29346.3	0.066947	0.214439	24.4321	6.00003	184376	0.00172241	0.00604051	21.2161	7.90913	158935	36688.5	0.23084	149487	141727	98138	85581	170634	174217	198853	193801	180417	180834	159022	189999	141103	144420	118937	143943	154445
2369	unkown3278	0.00267199	0.00915706	24	9	1.14622e+06	0.0152408	0.16005	20	6	2.58501e+07	0.000452385	0.00218443	22	7.425	8.90487e+06	1.13154e+07	1.27069	2609836	1919620	1684881	1711916	27913073	28341722	25750706	21394793	2906702	2141167	2541097	1773967	2140728	1333786	1962266	1157303	7.95522e+06
2383	unkown330	0.00267199	0.00915706	18	15	53419.8	0.0382545	0.166855	20	12	319596	0.00104142	0.00416014	19	13.6167	275304	64172.8	0.233098	308382	278328	254815	267907	243971	208883	175527	226803	337964	318551	307411	314457	306069	287647	285102	273103	274682
2490	unkown3415	0.00267199	0.00915706	24	12	165206	0.10093	0.269006	24.7059	5.99999	1496028	0.00248601	0.00796866	24.3529	9.04537	1.35791e+06	165243	0.121689	1243340	1257181	1161481	1089519	1434231	1649582	1435960	1464339	1321896	1525927	1496362	1481327	1185121	1399736	1253177	1370380	1.3606e+06
2553	unkown3477	0.00267199	0.00915706	18	9	48442.3	0.456374	0.762533	26.8085	6	162663	0.00940103	0.0232959	22.4043	8.10821	127638	37942.5	0.297266	58535	83740	31645	101909	131631	219964	185195	113863	169223	129929	128490	127276	109311	127065	154099	126573	124903
2639	unkown3574	0.00267199	0.00915706	24	21	371231	0.0181546	0.16005	20	17.9999	1.91482e+06	0.000530386	0.00246857	22	19.525	1.53195e+06	399822	0.260989	1966962	1640529	1706819	1830356	930181	986577	828250	948496	1709556	1390244	1842460	1662130	2080169	1992284	1787231	1799605	1.56887e+06
2641	unkown3576	0.00267199	0.00915706	24	18	201270	0.0609099	0.203126	20.7529	17.9999	928632	0.00158247	0.00566425	22.3765	18.0952	773893	133178	0.172088	619041	779974	912333	696760	580020	555788	500968	548095	699768	858037	1056038	995194	963397	951105	785984	1014041	782284
2647	unkown3583	0.00267199	0.00915706	18	0	631299	0.153491	0.353187	25.5652	17.9999	3.11271e+06	0.00360874	0.0106375	21.7826	18.5596	2.97341e+06	589458	0.198243	3301218	4343745	3720250	3668301	2830300	2951010	2252927	2231311	2372793	2958184	2405585	2990702	3223234	3545254	2890786	2791586	3.02982e+06
2677	unkown362	0.00267199	0.00915706	18	15	45700.1	0.183907	0.395944	20	12	416661	0.00423501	0.0121192	19	13.6167	354198	68446.5	0.193243	362132	376288	357591	276953	320270	312023	275733	337435	403644	427398	365100	470503	341383	363656	333168	333287	353535
2691	unkown3642	0.00267199	0.00915706	18	9	66773.9	0.0746277	0.226798	20	6.00001	217409	0.00189837	0.00651076	19	7.60001	120609	80087.2	0.664025	75292	49541	17680	41955	179711	291211	159654	239059	106658	88038	67053	65437	102773	45089	78607	70088	104865
2792	unkown3778	0.00267199	0.00915706	24	6	45936.1	0.0774776	0.231611	20	6.00001	203370	0.0019631	0.00665267	22	6.05	136430	57488.2	0.421377	164110	108266	108778	124643	164352	211663	267995	169470	76918	141883	107395	89205	134168	94610	74861	87499	132864
2819	unkown3812	0.00267199	0.00915706	18	9	30868.4	0.0512593	0.185698	20	6	203684	0.00135537	0.00509819	19	7.6	161840	36307.6	0.224343	142781	117031	127258	138272	188718	217779	223102	185135	164873	155196	149139	124198	145561	115124	136541	144537	154703
2829	unkown3824	0.00267199	0.00915706	18	9	24060.7	0.138455	0.329168	20	6	92893.5	0.00329335	0.00990862	19	7.6	65906.1	22625.9	0.343305	46956	37810	46550	36913	83900	105357	94571	87746	55371	55298	74485	34533	69335	49157	56927	48424	61458.3
2852	unkown3847	0.00267199	0.00915706	24	9	16095.5	0.0222255	0.16005	20	5.99999	107372	0.000637302	0.00284859	22	7.42499	76632.9	23177.9	0.302454	69256	57772	60432	67693	101048	118975	110666	98800	78018	62910	75985	59317	59326	57874	49323	67607	74687.6
2934	unkown3953	0.00267199	0.00915706	18	9	41139.3	0.290405	0.547544	20	5.99999	199784	0.00633293	0.0167124	19	7.59999	164302	40874.5	0.248776	135863	120004	111267	101073	171151	201811	261603	164571	132802	173196	168442	187863	157855	115354	135131	162292	156267
2937	unkown3958	0.00267199	0.00915706	24	6	42252.1	0.0148116	0.16005	20	6	598563	0.000440774	0.00214443	22	6.05	201087	376308	1.87137	68524	36966	29240	44351	537575	585405	722974	548298	61369	30704	64272	24588	26413	16752	43452	3029	177744
2977	unkown4070	0.00267199	0.00915706	24	6	631454	0.0179858	0.16005	20	6	13560630	0.000525903	0.00245276	22	6.05	4.25775e+06	8.68623e+06	2.0401	679863	347531	392117	1061118	10539834	13313608	17155128	13233950	363575	268267	407345	202185	303032	199135	918576	117822	3.71894e+06
2979	unkown4074	0.00267199	0.00915706	24	18	12773.2	0.0244989	0.16005	20	17.9999	60229	0.000696115	0.003051	22	18.15	48346.1	13480.2	0.278826	46624	50159	52618	58805	23800	23131	27053	36230	69461	57003	47570	57527	60430	64400	53199	62887	49431.1
2995	unkown4117	0.00267199	0.00915706	24	6	25999.6	0.0150166	0.16005	20	6	110076	0.000446323	0.00216675	22	6.05	60044.2	41050	0.683662	54525	48177	51148	53320	116925	121036	117904	84439	28756	33647	29176	29827	45620	43142	39847	22477	57497.9
3032	unkown420	0.00267199	0.00915706	24	21	57535.2	0.0617984	0.204908	25.4179	17.9999	207623	0.00160317	0.00570973	24.7089	19.5591	115681	66739	0.576922	165471	103075	24999	110231	25088	37597	21906	62570	109222	89462	89878	149691	264032	223770	119704	222987	113730
3070	unkown4281	0.00267199	0.00915706	18	9	44456.9	0.0171296	0.16005	20	6.00002	182244	0.0005031	0.00237341	19	7.60001	93694.8	74543.6	0.7956	66297	35206	18380	26679	182507	178099	175547	192824	82318	71207	64916	32939	44336	29089	29156	35159	79041.2
3073	unkown4292	0.00267199	0.00915706	18	9	28575.2	0.0423918	0.172374	20	6	78559.2	0.00114242	0.00448416	19	7.6	45176.2	31630.8	0.700165	36982	14534	10542	13284	74127	83946	68846	87318	47143	39658	58231	9264	26283	15899	15743	21532	38958.2
3109	unkown4333	0.00267199	0.00915706	18	6	24735.3	0.208327	0.43518	20	6.00001	87774.2	0.00472793	0.0132195	19	6.01667	63763	24436.5	0.383239	63704	58939	52261	28676	83381	93000	94472	80244	40561	49700	59158	27211	65932	69397	55538	50655	60801.8
3114	unkown4338	0.00267199	0.00915706	24	15	6705.14	0.0504986	0.18352	25.1282	12	31306	0.00133728	0.00503853	24.5641	13.5416	22598.3	11164.1	0.494021	12663	11630	12472	13554	32559	18048	19015	25068	32016	30913	24920	37375	20128	28908	22918	21231	22713.6
3117	unkown4347	0.00267199	0.00915706	24	18	34895.7	0.0745039	0.226729	21.3559	12	115144	0.00189555	0.00650604	22.678	14.8757	89418.1	45933.7	0.513696	91919	76494	59421	75122	46440	50099	59656	61469	133330	92798	126333	108117	74355	138072	144259	95391	89579.7
3121	unkown4350	0.00267199	0.00915706	24	18	55554.9	0.117448	0.296082	21.1511	17.9999	176838	0.00284531	0.00881949	22.5755	18.0719	124497	45330.2	0.364108	108480	139829	112036	113400	23058	34816	80494	78546	167891	109049	141750	214543	120642	194810	262640	129260	126953
3200	unkown4471	0.00267199	0.00915706	24	12	29099.2	0.0697419	0.218884	20.0911	12	210059	0.0017867	0.00619849	22.0456	12.0951	168908	44071	0.260918	156976	151103	122089	127712	149197	158873	159456	184512	235216	204620	201955	198445	115713	158856	182287	154697	166357
3273	unkown4561	0.00267199	0.00915706	24	0	42169.6	0.0161802	0.16005	24.0327	6.63e-05	113062	0.000477682	0.00228035	24.0163	3.31e-05	81030.1	48953.3	0.604138	108354	106819	124824	112254	47115	73432	50815	50403	39761	52423	42282	62067	84433	120166	101484	119431	81003.9
3330	unkown4630	0.00267199	0.00915706	24	0	49145.7	0.0693484	0.218104	20.0911	7.65e-05	144204	0.00177767	0.00617664	22.0456	4.2e-05	104628	56371.6	0.538779	105184	172516	138896	160220	107431	72469	127410	84903	28754	36709	49078	91638	157671	156709	148482	104861	108933
3379	unkown4739	0.00267199	0.00915706	24	12	312865	0.136868	0.326083	21.8859	12	2.27075e+06	0.00325982	0.00983397	22.9429	12.0255	1.80784e+06	490598	0.271373	1426850	1816226	1484405	966345	2093322	1927719	1296188	1847778	1925045	2174390	2614222	2369328	1668656	1593047	1618444	1842162	1.79151e+06
3426	unkown4830	0.00267199	0.00915706	18	0	209477	0.288328	0.544311	25.2722	18	1.47289e+06	0.00629316	0.0166269	21.6361	18.5231	1.42104e+06	198971	0.140018	1936541	1588033	1502519	1674540	1208949	1341232	1224589	1228166	1306540	1182199	1456598	1520764	1352043	1570402	1411819	1557279	1.44139e+06
3428	unkown4833	0.00267199	0.00915706	18	0	86799.8	0.328855	0.59949	23.6461	17.9999	361929	0.00706217	0.0182838	20.8231	18.337	299241	95835.5	0.320262	535623	372091	341550	345421	289800	241959	168001	172833	273824	167623	303979	340473	332389	503979	310185	301166	312556
3570	unkown5075	0.00267199	0.00915706	18	15	438666	0.175708	0.384495	20	12	2.58286e+06	0.00406761	0.0117295	19	13.6167	2.18797e+06	540456	0.247012	2035789	2676648	2083908	2115903	1735276	1897929	1626875	1745364	2549953	2841727	2468763	2470991	1969325	2508416	2338838	1858140	2.18274e+06
3620	unkown5161	0.00267199	0.00915706	24	21	469211	0.0431313	0.172932	20.0911	17.9999	2.59031e+06	0.00116035	0.00452698	22.0456	19.5204	2.12527e+06	414151	0.19487	2045386	2503535	2524919	2179967	1504856	1477748	1246820	1572840	2010603	1989619	2270614	2913573	2648639	2678713	2321485	2712411	2162608
3804	unkown5413	0.00267199	0.00915706	18	9	25513.5	0.17262	0.379209	26.4865	6.00002	111672	0.00400429	0.0115691	22.2432	8.08021	94794.4	20276.6	0.213901	52253	81814	62145	59848	114651	101335	123375	107329	101983	110156	107045	91444	110665	99981	76468	90537	93189.3
3806	unkown5416	0.00267199	0.00915706	18	9	101862	0.198156	0.418391	20	5.99999	1.08656e+06	0.00452361	0.0127909	19	7.59999	963075	103566	0.107537	803130	857135	841500	955649	1100419	1150208	1100820	994783	962241	957481	974998	765970	898092	945104	858382	917541	942716
3821	unkown5437	0.00267199	0.00915706	24	18	23916.5	0.0454556	0.175819	20.7529	18	97058.5	0.00121651	0.00469731	22.3765	18.0952	76642.2	17855.6	0.232973	60851	89568	80156	67830	55916	48966	40879	43404	81786	78459	105506	102720	72428	110889	100452	104465	77767.2
3841	unkown5462	0.00267199	0.00915706	18	9	34086.1	0.150859	0.349422	20	6	235246	0.00355381	0.0105031	19	7.6	198422	37114.4	0.187047	160713	178307	165835	137655	239026	247510	265022	189424	165627	183643	209138	213820	176855	172358	175470	177621	191126
3854	unkown5477	0.00267199	0.00915706	18	0	27243.1	0.0676984	0.215229	20	17.9999	113539	0.00173973	0.0060744	19	18.05	93844.7	27792.2	0.296151	129064	123943	125636	125655	48502	74165	61012	64918	107889	95027	93535	94631	136848	127599	100016	89693	99883.3
3922	unkown5563	0.00267199	0.00915706	24	18	28901.2	0.113502	0.288553	27.4766	17.9999	295435	0.00276007	0.00861448	25.7383	18.0825	261946	20499.9	0.0782601	259975	243314	233667	230855	220835	272611	258716	193638	280204	274101	269519	256404	304765	290917	311082	274978	260974
3951	unkown5601	0.00267199	0.00915706	24	9	34141.6	0.0620193	0.20535	23.2718	5.99999	143896	0.00160831	0.00572039	23.6359	7.47866	108518	39941.4	0.368064	76835	53391	95723	103188	123634	141110	178627	132211	128714	124170	102052	140475	88511	62470	88683	86561	107897
4004	unkown5676	0.00267199	0.00915706	24	21	116907	0.108798	0.282263	23.6461	17.9999	397090	0.002658	0.00836648	23.8231	19.4899	239117	134686	0.563264	121139	394516	235461	265450	84585	70512	52915	98225	305367	256383	139585	229813	294021	259346	433035	601961	240145
4015	unkown5697	0.00267199	0.00915706	24	18	202137	0.0323938	0.161824	20.3695	12	704839	0.000896263	0.00372205	22.1848	14.854	505502	280147	0.554196	449777	402968	397978	415810	238835	286408	378419	377912	531244	696276	833972	757863	577673	465465	599078	711381	507566
4035	unkown5724	0.00267199	0.00915706	24	12	37155.1	0.0390524	0.168107	20	12	151018	0.00106099	0.00421733	22	12.1	98738.6	57998.7	0.587397	53169	73488	48097	74267	78117	67405	98242	131910	157451	156808	169995	119819	61006	82946	67525	84827	95317
4125	unkown5839	0.00267199	0.00915706	18	9	43075.5	0.108868	0.282263	24.7059	6	100739	0.00265952	0.00836648	21.3529	7.93109	75216.7	36992.3	0.491809	8148	43996	42832	30096	90920	69582	148105	94349	105666	106298	80764	84225	27595	78632	56852	66248	70894.2
4152	unkown5866	0.00267199	0.00915706	18	9	34015.4	0.110407	0.284282	25.4179	6.00001	70707.5	0.00269297	0.00845183	21.7089	7.98948	54471.8	25321.9	0.464862	22566	29151	18650	9989	45577	52290	87541	97422	78918	66979	53691	77936	50216	61469	43739	34051	51886.6
4205	unkown5918	0.00267199	0.00915706	18	9	52457.8	0.322452	0.591884	20	6	133184	0.0069416	0.0180487	19	7.6	76397.1	53770.2	0.703825	29550	14104	11074	11564	68044	115855	202503	146332	94864	45287	56362	50690	8351	55601	111449	31603	65827.1
4226	unkown5948	0.00267199	0.00915706	18	9	43295.1	0.479389	0.788491	20	5.99999	235995	0.00981211	0.0240634	19	7.6	196318	41537.5	0.211582	133659	158357	121761	160431	236598	260530	278865	167986	162863	204328	178641	216404	182299	175225	160543	211960	188153
4229	unkown5951	0.00267199	0.00915706	18	6	95537.2	0.190104	0.407302	20	6	318482	0.00436088	0.0124164	19	6.01667	238788	85146.4	0.356578	160731	179030	183434	214365	309033	324563	330225	310109	145481	186666	149744	274622	229255	222383	190044	245833	228470
4268	unkown5997	0.00267199	0.00915706	18	6	12793	0.201519	0.423938	20	6.00001	59338	0.00459133	0.0129418	19	6.01667	34023.1	25686.9	0.754985	17855	26042	15928	24436	61105	80613	71057	24577	11999	20538	14301	15113	15397	37172	33467	24966	30910.4
4269	unkown5998	0.00267199	0.00915706	18	9	97564.5	0.0268251	0.16005	20	6	435450	0.000755711	0.00324596	19	7.6	263893	130334	0.493891	124963	174576	147544	180500	386326	408921	506022	440529	184910	184120	193377	159905	170892	159447	207339	182978	238272
4276	unkown6003	0.00267199	0.00915706	18	9	47271.1	0.182603	0.393974	20	6.00001	208937	0.00420844	0.0120585	19	7.6	154808	51966.2	0.335682	96117	61548	68282	163976	220296	231183	177832	206437	128044	151370	134323	154490	107175	144936	144820	122645	144592
4324	unkown69	0.00267199	0.00915706	24	6	779534	0.0284536	0.16055	20	6	6.73727e+06	0.000797107	0.00337872	22	6.05	2.3603e+06	4.05447e+06	1.71778	488959	406325	582344	1229765	5057079	6697161	9614580	5580270	481803	378384	457943	422134	403156	332468	1456771	151667	2.1088e+06
4343	unkown736	0.00267199	0.00915706	18	9	888851	0.180661	0.391345	20	6	3.79885e+06	0.00416884	0.0119678	19	7.6	2.7543e+06	982174	0.356596	2119033	1962918	1053143	1546351	3645952	3965965	4791703	2791761	3036887	2321783	2166082	2385430	2395425	2408443	2435876	1952906	2.56123e+06
4373	unkown787	0.00267199	0.00915706	24	18	257671	0.248018	0.491675	23.52	17.9999	1.04145e+06	0.00551314	0.0149245	23.76	18.0018	643973	413409	0.641967	529404	282908	1247024	631598	153454	313831	233401	204587	542763	854053	558774	639259	1783427	720179	770171	892037	647304
4382	unkown81	0.00267199	0.00915706	24	6	159323	0.0244612	0.16005	20	6	1191641	0.000695144	0.00304971	22	6.05	519474	614575	1.18307	268908	230016	248782	379160	949948	1176093	1597600	1042923	232756	205161	207431	211739	228324	184473	391932	146388	481352
4417	unkown867	0.00267199	0.00915706	18	0	281461	0.0914339	0.253207	20	17.9999	602333	0.00227626	0.00742832	19	18.05	395226	258367	0.653719	468806	687174	743519	797454	86589	142920	168121	67260	311019	513762	283607	542247	526918	796568	765359	320491	451363
4489	unkown97	0.00267199	0.00915706	24	6	262994	0.017399	0.16005	20	6	1181557	0.000510286	0.00239728	22	6.05	442413	664658	1.50235	139071	96384	183567	440025	1097459	1236127	1448317	944325	130737	85558	91262	77715	106673	40977	250117	50633	401184
55	DG 36:4 Isomer A	0.00421867	0.0128642	18	6	116848	0.176459	0.385211	20	6	357457	0.00610643	0.0162119	19	6.01667	246057	116010	0.471477	207796	147684	244120	116668	410349	388444	281979	349055	136385	125373	223611	183828	183148	255718	246550	211280	231999
105	LPC 16:1	0.00421867	0.0128642	24	6	5.4903e+06	0.0299512	0.161173	20	6	1.42775e+08	0.00126056	0.00483381	22	6.05	4.45063e+07	9.21994e+07	2.07161	5314264	3025934	3501700	9235747	105951910	127884243	216746955	120517475	4265187	3185716	4102253	2498488	2822972	1551378	8924115	1065355	3.87871e+07
118	LPE 16:1	0.00421867	0.0128642	24	9	4.11635e+06	0.0165438	0.16005	20	6	1.19552e+08	0.000737709	0.0031838	22	7.425	3.92302e+07	5.30731e+07	1.35286	7568578	6319796	7698953	8197408	115529487	116526978	148481031	97669373	7820553	6842951	8335850	6344942	5241760	3633850	7988450	2215888	3.4776e+07
138	LPI 18:1	0.00421867	0.0128642	18	6	1.6529e+06	0.0405738	0.171032	20	6	4.29573e+06	0.00165568	0.00586577	19	6.01667	2.32584e+06	2.02025e+06	0.86861	1199621	1410028	1303664	1311639	6008091	3926423	3701504	3546904	1323940	1216007	1202695	1383588	1537616	1411008	1554078	1259585	2.08102e+06
167	PC 33:1 Isomer B	0.00421867	0.0128642	18	9	340078	0.0730686	0.224881	20	6	2.94099e+06	0.00280035	0.00872208	19	7.6	2.57027e+06	356935	0.13887	2266398	2258198	2380758	2067748	2856098	3214295	2829663	2863885	2616122	2314572	2747237	2318784	2468482	2324410	2128086	2346985	2.50011e+06
169	PC 33:3;O|PC 18:2_15:1;O	0.00421867	0.0128642	24	12	38391.8	0.0850032	0.243593	21.8859	12	290553	0.00320349	0.00970298	22.9429	12.0255	238070	55616.8	0.233615	191754	164073	232351	189428	198101	290888	225544	230301	300652	275724	274412	311423	220178	224743	254767	195161	236219
229	PE 30:0|PE 14:0_16:0	0.00421867	0.0128642	18	12	105534	0.194471	0.414295	23.9024	12	2030462	0.00664999	0.0174065	20.9512	12.2429	1.82306e+06	302846	0.166119	1677849	1792759	1713222	1417654	1864660	2092427	1898357	1913675	1672375	2010040	1963389	2476044	1664074	1513316	1595897	1518712	1.79903e+06
250	PE 36:3	0.00421867	0.0128642	24	18	8.71681e+06	0.0195258	0.16005	20	12	68317507	0.000857029	0.00359537	22	14.85	6.16419e+07	1.68003e+07	0.272547	63389520	63325994	64905091	58867761	50277554	47956468	46804372	49390214	60145350	70044392	69478769	73601517	66614381	66377963	66055432	71534903	6.17981e+07
254	PE 37:1|PE 19:0_18:1	0.00421867	0.0128642	24	21	410449	0.0178026	0.16005	20	17.9999	3.23342e+06	0.000788334	0.00335098	22	19.525	2.7598e+06	524840	0.190173	3097207	2907080	3488591	2951230	1886197	2089865	1717053	1719692	2950399	3046206	2924162	3220852	3236145	3410742	3188831	3097980	2.80826e+06
259	PE 38:4 Isomer A	0.00421867	0.0128642	18	15	106397	0.038119	0.166688	20	12	407863	0.00156555	0.00561917	19	13.6167	333792	123256	0.36926	355734	331741	354512	382957	227140	203840	175170	232693	355857	377965	430342	467287	361437	329061	342011	393828	332598
285	PE P-38:3 or PE O-38:4	0.00421867	0.0128642	24	3	22599.7	0.134047	0.322167	27.1385	5.39e-05	279156	0.0047942	0.0133716	25.5692	1.5981	242256	30374.7	0.125383	247058	307788	252999	308779	252149	268332	232527	226015	219735	221819	192859	228415	226482	205855	233226	243554	241724
325	PG 34:2|PG 16:0_18:2	0.00421867	0.0128642	18	9	2.6377e+06	0.229461	0.465016	24.9858	12	1.67058e+07	0.00768633	0.0197411	21.4929	10.5345	1.49848e+07	2.20232e+06	0.14697	11557879	12558394	12482567	11975181	16911183	18104305	14278803	14693023	13683097	16009711	15908592	21221681	15624737	14092706	13015813	13940241	1.47536e+07
354	PI 36:3	0.00421867	0.0128642	24	0	1.25768e+06	0.159077	0.360884	24.5682	17.9999	1.13273e+07	0.0055745	0.0150455	24.2841	21.0379	1.08066e+07	1.38677e+06	0.128326	12518374	12296977	12538113	11403139	7728880	10772358	11384110	9269268	8925872	9811906	9907213	10749620	11433472	10627785	11674993	11572950	1.07884e+07
358	PI 36:5|PI 18:2_18:3	0.00421867	0.0128642	24	0	1.37109e+06	0.0142023	0.16005	24.0327	6.63e-05	5.37329e+06	0.000642443	0.00286285	24.0163	3.31e-05	4.27568e+06	1.71889e+06	0.402015	5182819	5905371	5291581	5113438	2875251	3603652	3518152	3495225	2517487	3083176	3071743	3975272	5191955	5201086	5334706	5035236	4.27476e+06
480	unkown1022	0.00421867	0.0128642	18	9	4.7038e+06	0.0283922	0.16055	20	5.99999	1.29676e+07	0.00120135	0.00465473	19	7.6	5.78951e+06	5.58342e+06	0.964402	735702	1765075	1028789	1737366	11593158	11913673	11020866	17342814	1216907	1968448	3019346	3911642	3059093	969547	1596667	2191899	4691937
522	unkown1068	0.00421867	0.0128642	18	9	96411.5	0.232874	0.469496	20	6	330225	0.00778616	0.0199068	19	7.6	199063	118353	0.59455	113094	118086	77522	32436	391646	467144	278581	183530	244154	173275	140854	84234	241151	138582	80713	47754	175797
591	unkown114	0.00421867	0.0128642	18	0	49836	0.0770573	0.231223	23.1496	17.9999	209605	0.00293594	0.00901366	20.5748	18.2864	170301	47208.4	0.277206	210591	237717	198327	205108	110101	116563	160803	130996	134173	169396	126916	199086	241796	188105	179940	228579	177387
620	unkown1170	0.00421867	0.0128642	18	6	326253	0.0173564	0.16005	20	6.00001	696864	0.000770431	0.0032935	19	6.01667	380926	313315	0.822508	237669	279487	276357	207462	737420	691252	696582	662203	175124	179587	164497	218650	339409	223724	216746	181168	342959
650	unkown12	0.00421867	0.0128642	24	18	2.92658e+07	0.173065	0.379632	27.4766	17.9999	1.5933e+08	0.00600315	0.0159919	25.7383	18.0825	131998973	11010552	0.0834139	110402691	131658227	66958725	123101179	91542354	131463466	103430294	117765944	137993797	126823282	137496970	187670615	177149204	143929924	169702874	146539057	1.31477e+08
699	unkown1250	0.00421867	0.0128642	18	9	115562	0.0761375	0.230456	20	6.00002	348048	0.00290475	0.00895448	19	7.60001	170186	145499	0.854945	79099	59388	26385	30264	446820	478700	245573	221099	145912	119178	80500	52088	157233	53311	39067	30724	141584
745	unkown1315	0.00421867	0.0128642	24	6	126601	0.0125835	0.16005	20	6	744605	0.00057564	0.0026326	22	6.05	325122	396270	1.21883	154282	132740	237091	223384	693023	693104	887337	704955	175681	162802	193076	159389	96389	74286	177421	43697	300541
759	unkown134	0.00421867	0.0128642	24	18	231622	0.147751	0.344371	20.9501	17.9999	2.17869e+06	0.00522366	0.0143563	22.4751	18.0832	1.97972e+06	162655	0.0821605	1724207	1953205	1988205	2067905	1468887	1697680	1772249	1821566	2005304	1901805	2149457	2562799	2027450	2170145	2142925	2374240	1.98925e+06
771	unkown1356	0.00421867	0.0128642	24	6	1.14436e+06	0.0236553	0.16005	20	6	5.84404e+06	0.00101914	0.00410018	22	6.05	2.19406e+06	3.27708e+06	1.49361	742655	529331	815603	1739820	4830571	5407478	7741755	5396351	490902	351884	403321	399206	576189	341648	1914172	171653	1.99078e+06
806	unkown140	0.00421867	0.0128642	24	18	107439	0.0973349	0.263652	26.9725	18	968061	0.0036126	0.010642	25.4862	18.0614	821505	107284	0.130595	718772	806088	883188	641389	798677	789514	695524	560450	842712	792768	778175	893179	976330	983430	981525	930960	817043
813	unkown141	0.00421867	0.0128642	24	18	328307	0.121214	0.300371	25.8651	17.9999	2.94245e+06	0.00438669	0.0124663	24.9326	18.0252	2.52762e+06	329953	0.130539	2370893	2463652	2761562	1974667	2275075	2505696	2159717	1771976	2524148	2433674	2371838	2913310	2933237	3001163	3017337	2818065	2.5185e+06
847	unkown1456	0.00421867	0.0128642	24	6	70914.9	0.02232	0.16005	20	6	526088	0.000967078	0.00396142	22	6.05	178608	320134	1.79238	28358	29308	37835	104358	448576	499010	717935	438832	30350	17545	32450	15571	18102	14890	103043	3843	158750
885	unkown1500	0.00421867	0.0128642	24	6	105434	0.0164219	0.16005	20	6	545508	0.000732785	0.00317774	22	6.05	262628	270614	1.03041	217812	163701	97390	178843	565745	652702	465416	498171	204027	168447	172932	118169	165051	58861	141922	64284	245842
887	unkown1502	0.00421867	0.0128642	24	6	455592	0.0206314	0.16005	20	6	1.9615e+06	0.000900761	0.00373682	22	6.05	1.22848e+06	603329	0.491118	979016	1177583	1273523	1083138	1772533	2113493	2097662	1862318	858759	690771	835070	853187	847796	918383	1266058	427598	1.19106e+06
940	unkown1574	0.00421867	0.0128642	24	9	36306.4	0.135516	0.324019	23.1496	6.00001	254784	0.00484049	0.013484	23.5748	7.47538	206588	46050.4	0.222909	218417	197512	177054	165040	199394	258341	299329	262074	215221	209119	243810	194739	179438	176903	190621	105030	205753
958	unkown1598	0.00421867	0.0128642	18	6	603150	0.0198734	0.16005	20	6	1.30928e+06	0.000870806	0.00363849	19	6.01667	648091	666298	1.02809	382977	392814	312710	285046	1488777	1429705	1193239	1125400	257101	284213	273203	281072	508475	309831	295841	257172	567348
1000	unkown1656	0.00421867	0.0128642	24	21	44459.2	0.0380292	0.166688	20	17.9999	213447	0.00156223	0.00561917	22	19.525	170946	46965.5	0.274739	184262	244830	180664	198800	78414	105986	96785	73130	181697	175638	167990	262534	210473	211027	222589	209699	175282
1007	unkown1662	0.00421867	0.0128642	18	9	115258	0.0206495	0.16005	20	6	504502	0.000901477	0.00373682	19	7.6	248173	193340	0.779055	102280	117809	89105	86178	609803	457287	474980	475938	118863	132584	134688	108255	159187	83647	89870	122189	210166
1020	unkown168	0.00421867	0.0128642	18	9	96874.3	0.023915	0.16005	23.9024	6	443249	0.00102922	0.00412604	20.9512	7.8674	370320	98458	0.265873	284882	282448	312127	261023	448126	417910	497197	409762	450903	399026	345808	462630	288779	268111	267412	319676	357239
1070	unkown1751	0.00421867	0.0128642	24	9	170238	0.0349231	0.165009	20	5.99998	809673	0.00144719	0.00532422	22	7.42499	506592	230635	0.455268	449514	293631	346917	382221	932092	679949	919552	707100	343048	371361	539557	480735	254979	329969	463606	301546	487236
1104	unkown1801	0.00421867	0.0128642	18	9	180322	0.106369	0.278424	24.0327	6	1.61942e+06	0.00390808	0.0113274	21.0163	7.87756	1.50205e+06	158095	0.105253	1297263	1453339	1369868	1250088	1641127	1634144	1645398	1556994	1374673	1622604	1546762	1740638	1394756	1495594	1333474	1346454	1.48145e+06
1166	unkown1885	0.00421867	0.0128642	18	9	32017.6	0.434898	0.736534	26.9725	6.00002	123823	0.0133949	0.031301	22.4862	8.12259	94585.4	24683.6	0.260966	42748	51557	55043	72460	130814	133397	99697	131385	100202	85570	95441	95875	102017	107044	94911	88162	92895.2
1167	unkown1886	0.00421867	0.0128642	18	9	48531.2	0.0853975	0.244225	24.4321	6	245216	0.00321668	0.00972986	21.2161	7.90912	212071	44820.3	0.211345	175428	136403	154043	182493	227015	222284	261406	270157	256895	242878	230629	197894	218294	175229	154009	200316	206586
1170	unkown1889	0.00421867	0.0128642	24	15	32543.9	0.112557	0.287392	24.5682	12	221125	0.00410859	0.011825	24.2841	13.5194	166021	69652.9	0.419543	137905	123991	119422	46130	183102	182650	147687	159926	180971	196902	298964	207663	166446	192863	181648	135778	166378
1189	unkown1912	0.00421867	0.0128642	24	15	44397.6	0.0897573	0.250499	28	17.9999	252926	0.00336205	0.010075	26	16.4821	220370	11137.9	0.0505418	134771	180740	194701	156397	225848	237323	195263	193476	258641	252984	228730	259128	203181	268313	239772	300437	220607
1195	unkown1919	0.00421867	0.0128642	18	3	12443.3	0.293891	0.552962	25.1282	6.63e-05	234221	0.00953774	0.023533	21.5641	1.79704	227393	26089.8	0.114735	239478	232311	244369	220728	221747	231540	219893	193218	184395	211521	201983	248479	266514	248725	245348	251852	228881
1216	unkown1948	0.00421867	0.0128642	24	15	196242	0.151081	0.349422	23.9024	12	1.46515e+06	0.00532716	0.0145609	23.9512	13.497	1.2841e+06	188179	0.146545	1002825	1191718	1254645	974334	1270004	1106461	1135020	1242204	1145201	1475764	1579846	1659806	1323222	1473126	1380110	1328693	1.28394e+06
1272	unkown2019	0.00421867	0.0128642	24	15	84876.9	0.05881	0.198528	20.5594	12	481620	0.00230775	0.00750933	22.2797	13.4645	360809	146330	0.405562	255317	258147	348753	253481	321306	323106	278700	326812	446387	429929	450331	599831	305280	380509	307452	429997	357209
1306	unkown2065	0.00421867	0.0128642	24	12	86031.7	0.0156737	0.16005	23.9024	12	241738	0.000702483	0.00306699	23.9512	12.0001	176124	102225	0.580414	109774	117872	135654	96861	201696	259564	246646	210975	266504	249512	252351	198585	116996	144634	87491	120269	175962
1331	unkown2095	0.00421867	0.0128642	18	3	60398.9	0.0597821	0.200758	24.0327	6.63e-05	635054	0.00234176	0.00757628	21.0163	1.75139	536381	148276	0.276439	540034	737201	684697	578289	438705	498309	451857	397060	391244	392539	459745	530252	641217	756509	724607	543707	547873
1400	unkown2185	0.00421867	0.0128642	24	12	424850	0.0482149	0.180756	22.6735	12	3.20575e+06	0.00193239	0.00659115	23.3368	12.0097	2.62839e+06	603874	0.22975	2635892	2142524	1838815	1846320	3043764	2608515	2365215	2477569	3033654	3384944	3344789	3059622	2522592	2341307	2475892	2727471	2.61556e+06
1408	unkown2194	0.00421867	0.0128642	24	15	33164.9	0.0515523	0.186149	22.5575	12	170594	0.00205159	0.00686232	23.2788	13.4664	139054	33416	0.24031	98984	117279	101630	131280	140185	108400	117186	106778	161013	184978	191080	145304	163587	167196	153862	129711	138653
1414	unkown2200	0.00421867	0.0128642	24	18	507352	0.0740881	0.226227	24.5682	17.9999	7.41487e+06	0.00283509	0.00880886	24.2841	18.0024	6.65198e+06	737419	0.110857	6628703	6746262	6818829	6243745	5929454	6433493	5564202	5816628	6050511	7021336	6461624	6950974	7440194	7925039	7644093	6650155	6.64533e+06
1428	unkown2221	0.00421867	0.0128642	18	6	41855.4	0.930848	1	20	5.99998	395988	0.0256818	0.0539473	19	6.01666	366961	30605.2	0.0834019	300135	346191	357029	373735	388940	430793	388297	375923	278554	292507	365935	350871	369791	378245	411630	403455	363252
1475	unkown2284	0.00421867	0.0128642	24	15	35725.2	0.185578	0.398931	23.6461	12	238262	0.00638254	0.0167942	23.8231	13.4896	186487	63495.6	0.340483	152779	149782	122904	120673	177600	206131	148491	190778	178051	234063	218661	322274	206704	154238	166784	230733	186290
1489	unkown2311	0.00421867	0.0128642	24	21	49046.7	0.0693206	0.218104	23.3952	17.9999	203719	0.0026721	0.00839219	23.6976	19.484	165512	51734	0.312569	189698	203002	172787	223045	121062	138581	133362	84101	134825	111640	158259	173816	212633	213531	154832	233883	166191
1564	unkown2408	0.00421867	0.0128642	24	18	36259.7	0.0613706	0.204267	22.4427	17.9999	116121	0.00239719	0.00772238	23.2214	18.0202	84474.2	22963.5	0.27184	74642	95509	79380	39965	46321	40319	52430	51879	85612	116543	75329	139350	124443	99804	108559	131677	85110.1
1580	unkown2427	0.00421867	0.0128642	24	15	75992.1	0.0893853	0.249769	22.2166	12	342787	0.00334968	0.0100513	23.1083	13.4622	271966	73892.3	0.271697	229656	207060	261625	162285	238504	282569	124974	218876	326405	301246	383236	360260	280097	268402	356999	332090	270893
1585	unkown2431	0.00421867	0.0128642	24	21	136419	0.118236	0.296907	24.4321	17.9999	391456	0.00429132	0.012257	24.2161	19.5149	258661	136716	0.528551	206566	344784	369091	291339	79455	126800	237717	124399	156343	95757	175196	345308	392204	448078	477021	248526	257412
1718	unkown259	0.00421867	0.0128642	24	21	37183.6	0.03814	0.166688	20	17.9999	146266	0.00156632	0.00561917	22	19.525	118107	38999.9	0.330208	164073	133615	172075	139168	87853	59981	50540	54617	117419	125078	151874	105974	159222	140561	144734	140548	121708
1845	unkown2735	0.00421867	0.0128642	18	6	168741	0.159305	0.361037	20	6	687969	0.00558153	0.0150554	19	6.01667	529880	140156	0.264506	437571	536438	605480	453246	721219	683474	786278	560904	276415	288264	292306	506054	467059	615465	610156	365998	512895
1882	unkown2776	0.00421867	0.0128642	24	9	37035.6	0.0672079	0.214736	20	6	234778	0.00259944	0.00822701	22	7.425	193317	39411.2	0.203868	138123	157374	170572	186759	228706	238936	238139	233330	188601	163406	230960	195868	157540	157057	168824	185962	190010
1921	unkown2812	0.00421867	0.0128642	24	21	101065	0.157338	0.358925	24.5682	17.9999	723483	0.00552087	0.0149365	24.2841	19.5202	617568	103898	0.168238	599585	742543	588804	644312	566731	566904	491421	466414	473162	526815	579648	720907	725981	688568	670915	808471	616324
1992	unkown2891	0.00421867	0.0128642	18	9	117372	0.015833	0.16005	20	6	960463	0.000708948	0.00308923	19	7.6	362494	436195	1.20332	28431	45700	35046	48615	1020508	1019347	856880	945116	64602	46174	47771	48825	81994	39693	52179	47079	276748
1998	unkown2897	0.00421867	0.0128642	24	21	57359.8	0.0914578	0.253207	23.1496	17.9999	310536	0.0034185	0.0102035	23.5748	19.4792	268937	52820.1	0.196403	250811	322330	293313	330083	233488	215089	198691	225978	228243	306603	224669	247236	344236	310939	314619	272352	269918
2040	unkown2943	0.00421867	0.0128642	24	21	81914.1	0.0791187	0.234445	21.4599	17.9999	666772	0.00300566	0.00918397	22.7299	19.477	571433	91382.9	0.159919	689871	520515	621133	609685	417972	534098	444277	418768	572999	629897	565983	534607	641858	772195	664012	589023	576681
2144	unkown3041	0.00421867	0.0128642	24	9	61799	0.071125	0.220854	21.8859	5.99998	486435	0.00273395	0.00855663	22.9429	7.44669	418218	68256.8	0.163208	416539	368701	402993	321934	493597	485678	481899	484565	410126	396550	407530	512167	358232	362063	345929	393999	415156
2200	unkown3101	0.00421867	0.0128642	24	21	77839	0.084857	0.243593	24.2975	17.9999	271099	0.00319859	0.00969466	24.1488	19.5099	179818	89718.9	0.498944	119373	223187	240551	229695	43253	73202	121796	133608	132373	110047	161117	195419	234122	371116	284633	194526	179251
2246	unkown3149	0.00421867	0.0128642	18	12	181644	0.0326893	0.161824	20	12	693520	0.00136374	0.00511685	19	12.0333	481308	225357	0.468217	395692	314929	339174	307554	437364	463709	360281	458119	586701	800979	735793	650608	384000	288250	286964	464861	454686
2249	unkown3151	0.00421867	0.0128642	24	15	11067.8	0.232118	0.46839	26.4865	12	159552	0.00776406	0.0198841	25.2432	13.6069	146573	14136.1	0.0964445	146214	99335	135891	140321	153127	137515	135199	149754	149293	160725	168584	159605	158418	156922	148850	150687	146902
2292	unkown3196	0.00421867	0.0128642	24	12	192922	0.0966064	0.262309	27.1385	12	1.71e+06	0.00358862	0.0105879	25.5692	12.0454	1.5144e+06	266598	0.176042	1434129	1155037	964383	989792	1529625	1710820	1849720	1609302	1788297	1618321	1634538	1798855	1535903	1608200	1471732	1754534	1.52832e+06
2308	unkown3211	0.00421867	0.0128642	24	18	10726.5	0.100604	0.268634	20.464	17.9999	124559	0.0037199	0.0108931	22.232	18.1145	110829	14443.3	0.13032	117796	115533	119155	105927	96967	110872	74167	85733	100394	117140	121852	125579	116934	128771	126832	125699	111834
2336	unkown3237	0.00421867	0.0128642	18	9	38212.4	0.0903011	0.251705	23.7736	6	196640	0.00338011	0.010109	20.8868	7.85741	166144	37919.1	0.22823	119941	160172	131960	102622	198849	201481	194806	191426	176996	203518	158870	177761	172310	131222	101421	152830	161012
2347	unkown3250	0.00421867	0.0128642	18	6	18274.8	0.566674	0.894376	20	6.00001	124676	0.0168208	0.0378553	19	6.01667	113318	9925.19	0.0875869	93188	111166	116390	117521	119850	135010	126131	117712	69806	82177	94713	84786	102888	142382	119411	160715	112115
2371	unkown328	0.00421867	0.0128642	24	21	89810.7	0.0598655	0.200771	23.9024	17.9999	487264	0.00234467	0.00758027	23.9512	19.497	418562	89898.4	0.214779	393789	473000	519066	495206	349149	384573	310949	349515	307210	376935	350104	441444	474229	532250	447174	495407	418750
2377	unkown3288	0.00421867	0.0128642	24	6	5.13594e+06	0.0247441	0.16005	20	6	1.62729e+08	0.00106135	0.00421733	22	6.05	5.03607e+07	1.05421e+08	2.09331	5728149	3567965	3900978	8719476	132699011	156326296	233869631	128021288	4335134	3183539	3978559	2337164	3247818	1857062	8325031	1045234	4.38214e+07
2379	unkown3291	0.00421867	0.0128642	24	6	566055	0.0198435	0.16005	20	6	2.27363e+07	0.000869622	0.00363849	22	6.05	6.95089e+06	1.48313e+07	2.13372	643322	374046	399671	988947	19755071	23453828	29880341	17856059	532911	358640	440128	245428	373436	207200	867062	118363	6.0309e+06
2394	unkown3314	0.00421867	0.0128642	24	21	114492	0.0525129	0.187956	20	17.9999	577594	0.00208573	0.00695199	22	19.525	462478	124215	0.268585	569460	604883	487773	523849	199973	229165	337528	381261	406776	476245	493878	561998	577769	554469	484283	693859	473948
2420	unkown3345	0.00421867	0.0128642	24	12	52218.1	0.0672775	0.214736	24.0327	12	204642	0.00260184	0.00822882	24.0163	12	147476	62696.8	0.425133	90008	120625	67475	82233	114202	112056	204401	192886	186145	230885	215747	185793	139985	138028	109766	169914	147509
2422	unkown3347	0.00421867	0.0128642	24	12	179175	0.157047	0.358805	23.6461	12	1.01485e+06	0.00551187	0.0149245	23.8231	12.0007	813529	229599	0.282226	607408	745331	624889	513259	824020	966994	665555	947312	733149	1038328	1091449	1196455	912992	685428	649279	793439	812205
2427	unkown3351	0.00421867	0.0128642	24	21	17792.9	0.171698	0.378659	24.4321	17.9999	118436	0.00596147	0.0159279	24.2161	19.5149	98230.4	18362.9	0.186937	100877	124429	103687	75069	94421	69052	85245	67244	72077	96133	105252	101771	126649	121170	109322	116604	98062.6
2445	unkown3369	0.00421867	0.0128642	18	15	47105.7	0.22975	0.465277	20	12	462965	0.00769479	0.0197516	19	13.6167	388845	83921.7	0.215823	405464	394627	343436	376613	334978	355478	283179	368580	465352	433680	551118	401711	374395	329655	376281	413977	388033
2465	unkown339	0.00421867	0.0128642	18	9	31887.7	0.398157	0.690118	20	5.99999	324561	0.0124115	0.0292455	19	7.59999	296007	33243.5	0.112307	282606	260789	274534	205400	357325	336740	284004	320175	289071	292518	320767	286292	266623	293519	282224	278964	289472
2572	unkown3496	0.00421867	0.0128642	24	12	54667.3	0.081965	0.2388	23.1496	12	267355	0.00310157	0.00943229	23.5748	12.0039	209025	68607	0.328224	176126	200086	122541	129118	240188	270363	156435	217657	229542	296218	266621	277040	190108	178351	188639	190270	208081
2575	unkown3499	0.00421867	0.0128642	24	18	38327.3	0.0308222	0.161824	20	12	162145	0.00129349	0.00492292	22	14.85	129577	64308.8	0.496298	125558	136970	118374	119860	66253	87000	84016	89388	119579	195521	174901	158580	159231	159715	140365	147491	130175
2580	unkown3505	0.00421867	0.0128642	18	9	110504	0.127625	0.311296	25.2722	6	295188	0.00459093	0.0129418	21.6361	7.97739	235347	86325.8	0.366802	135306	132982	114847	109316	207286	352690	397742	223035	295669	226374	332885	266958	223747	196253	230551	174678	226270
2586	unkown3510	0.00421867	0.0128642	18	0	84912.9	0.0891906	0.249689	24.4321	17.9999	486771	0.0033432	0.0100449	21.2161	18.4233	438954	83925.3	0.191194	574815	533755	509731	512878	336409	453496	339731	406272	343159	411465	418492	398719	485134	402362	489647	569945	449126
2616	unkown3542	0.00421867	0.0128642	18	6	75754.1	0.0317994	0.161824	20	6.00001	159378	0.00133032	0.00502069	19	6.01667	85849.6	72460.8	0.844043	30535	56328	45066	93450	161908	157748	142817	175037	13899	41160	43289	44892	58080	34828	82208	51856	77068.8
2620	unkown3555	0.00421867	0.0128642	24	15	186887	0.0285012	0.16055	20	12	798520	0.0012055	0.00466679	22	13.475	557692	305556	0.547894	421150	599767	400924	405336	260624	338472	424522	478129	727756	795713	891343	779266	654632	609623	453855	550469	549474
[truncated: 865 more rows]

## Sheet: unique cycling TS in AS
ID	CycID	JTK_pvalue	JTK_BH.Q	JTK_period	JTK_adjphase	JTK_amplitude	LS_pvalue	LS_BH.Q	LS_period	LS_adjphase	LS_amplitude	meta2d_pvalue	meta2d_BH.Q	meta2d_period	meta2d_phase	meta2d_Base	meta2d_AMP	meta2d_rAMP	X0	X0.1	X0.2	X0.3	X6	X6.1	X6.2	X6.3	X12	X12.1	X12.2	X12.3	X18	X18.1	X18.2	X18.3	AS
[truncated: 1,984 more rows]

[truncated: 5 more sheets: shared cycling in AS and TS, 0.5AS, 0.5TS, Total AS, Total TS]
