# Supplementary material for: The microbiome interacts with the circadian clock and dietary composition to regulate metabolite cycling in the Drosophila gut
Source: eLife. 2025 Jul 11;13:RP97130. doi: 10.7554/eLife.97130 (PMC12252545; doi:10.7554/eLife.97130)
Supplement: Supplementary file 1. [file elife-97130-supp1.zip › Tables S1-21/Table8-Lipids-TM versus TS.xlsx]

## Sheet: unique cycling in TM
ID	CycID	JTK_pvalue	JTK_BH.Q	JTK_period	JTK_adjphase	JTK_amplitude	LS_pvalue	LS_BH.Q	LS_period	LS_adjphase	LS_amplitude	meta2d_pvalue	meta2d_BH.Q	meta2d_period	meta2d_phase	meta2d_Base	meta2d_AMP	meta2d_rAMP	X0	X0.1	X0.2	X0.3	X6	X6.1	X6.2	X6.3	X12	X12.1	X12.2	X12.3	X18	X18.1	X18.2	X18.3	TM
2	CAR 14:0	0.0210199	0.0459523	18	6	3.32014e+06	0.0442476	0.215155	20	6	7.9935e+06	0.00742225	0.0213213	19	6.01667	4.4576e+06	3.62409e+06	0.813015	3834917	2367364	2538624	1743342	7055663	7409620	10535011	6973688	3586257	2353199	2115585	1926610	2967216	3351780	3255580	2280437	4.01843e+06
3	CAR 14:1	0.000572095	0.00289254	18	6	232172	0.0975979	0.294446	20	6	683180	0.000602636	0.00285857	19	6.01667	353348	338514	0.958019	184344	201954	185705	147737	474498	555530	1102163	600529	233076	141707	147633	146183	190244	269172	230163	186587	312327
4	CAR 16:0	0.0299489	0.0600043	24	6	578925	0.0229559	0.204321	20	6	4197283	0.00569422	0.0170864	22	6.05	2.53005e+06	1.51698e+06	0.599587	2523334	1938274	1918439	1576410	3670426	3803997	5040984	4273725	2032530	1683083	1525631	1879602	1800144	2012932	1890036	1405605	2435947
6	CAR 18:0	0.00980952	0.0257065	18	3	153952	0.221117	0.476236	24.1644	6.63e-05	1.4542e+06	0.0154729	0.0384477	21.0822	1.75688	1.32777e+06	249625	0.188004	1530328	1562096	1411621	1312742	1045441	1312317	1268299	1290445	1050732	1058406	1044489	1489018	1617358	1471060	1738061	1341062	1.34647e+06
30	Cer 38:2;3O|Cer 16:2;2O/22:0;O	0.0419656	0.0784355	24	21	344517	0.339271	0.630257	24.1644	17.9999	5.04905e+06	0.0747745	0.139008	24.0822	19.5053	4.65186e+06	400937	0.0861885	4408602	4674098	5474444	4527340	4596109	4154805	4378208	3933808	4286141	4238554	4863535	4675448	5198014	5513558	4670951	4813705	4.65046e+06
34	Cer d33:1	0.0144977	0.0345768	24	18	84767.1	0.0458978	0.218377	20	12	590519	0.00553299	0.0167042	22	14.85	508795	213007	0.41865	534327	558040	489414	542629	266609	394055	284013	444270	513536	611151	631626	605763	586624	563908	496245	650211	510776
47	CL 70:7|CL 34:3_36:4	0.00980952	0.0257065	18	6	155723	0.126742	0.341258	20	6	1.11116e+06	0.00956084	0.0262443	19	6.01667	929912	176000	0.189265	757921	886601	914985	901208	1263443	1051810	1151247	978122	858318	653128	831512	854247	931516	935861	801358	766065	908584
50	DG 34:1	0.00267199	0.00974187	18	9	49300	0.091162	0.284692	20	6.00001	212104	0.00227022	0.00816482	19	7.6	159396	52926.1	0.332041	100838	96679	147300	100610	245464	182978	243520	176453	113399	148030	165578	183821	96834	113880	127815	140673	148992
53	DG 36:2	0.00267199	0.00974187	24	9	35255.3	0.15727	0.38423	22.9091	5.99999	143959	0.00368736	0.0121165	23.4545	7.46915	102173	41172.6	0.402971	98105	73679	90254	72093	166997	131512	193125	84202	75381	122361	105900	141947	61281	48359	67336	86916	101216
68	FA 18:1 (oleic acid)	0.0144977	0.0345768	18	9	7.2685e+06	0.0395362	0.21311	20	5.99999	2.80277e+07	0.00485161	0.0150177	19	7.6	1.76393e+07	8.02948e+06	0.455205	10816008	12233124	11781514	8953318	26121412	31004930	32346643	22637817	13116510	14248515	13964839	9806338	14152107	15018300	11273758	9498330	1.60608e+07
72	FA 20:0 (arachidic acid)	0.0210199	0.0459523	24	21	589293	0.0926779	0.288062	20	17.9999	4.26201e+06	0.0141059	0.0356706	22	19.525	3.64143e+06	568383	0.156088	3236756	4644707	3837023	3938147	2396871	2934325	2721698	2443199	3103681	4546751	4491007	3760399	4892145	4364469	3942450	3848973	3.69391e+06
78	FA 23:0;O	0.00164724	0.00661537	24	21	319027	0.0545653	0.229432	24.0327	17.9999	1.05385e+06	0.000927315	0.00404076	24.0163	19.501	856756	347735	0.405874	960841	1017179	1419955	1070980	618176	534460	683256	533296	683649	739212	652084	575727	1237227	1212150	740751	1025267	856513
92	FA 42:6	0.0419656	0.0784355	18	15	2.31605e+06	0.337143	0.627283	20	12	22938546	0.0743945	0.138433	19	13.6167	1.8616e+07	4.41876e+06	0.237364	16913410	19315433	19658095	15968348	16993092	17657199	17758326	14159571	21960698	27230786	21962164	20600536	20205322	18725624	13671884	14390310	1.85732e+07
100	HexCer 38:2;3O|HexCer 16:2;2O/22:0;O	0.0144977	0.0345768	24	9	113016	0.0782101	0.266049	20	6.00001	997374	0.0088239	0.024535	22	7.42501	845595	122264	0.144589	683742	754256	800387	850664	989332	1010731	931861	1057571	934154	850931	786860	706736	772271	820991	738706	676150	835334
109	LPC 18:1	4.22e-05	0.00044866	24	9	2.43521e+07	0.014839	0.204321	20	6	2.46289e+08	9.57e-06	0.000144449	22	7.425	7.99746e+07	1.14028e+08	1.4258	11609314	11027531	10944677	5965919	266504701	270426530	242292936	205930276	39666162	15186997	18480103	7231716	7749222	5149952	4841527	3467756	7.04047e+07
161	PC 32:0	0.000320124	0.00185812	18	12	434355	0.155852	0.381798	20	12	4120479	0.000544104	0.00265001	19	12.0333	3.59157e+06	655324	0.182462	3045632	3617976	3527384	3055517	3944203	4084358	3261371	3316991	3710259	4440445	4188999	4142213	2970922	3174411	2821356	2924423	3.51415e+06
170	PC 34:0	0.00980952	0.0257065	24	12	115417	0.10102	0.299959	23.2718	12	643220	0.00784525	0.0222669	23.6359	12.0028	527306	146001	0.276881	329065	442632	508637	426718	614521	661270	550160	436941	539336	685486	705890	642167	507497	460751	420297	477966	525583
171	PC 34:1	0.0210199	0.0459523	18	15	7.11244e+06	0.101865	0.30145	20	12	1.32464e+08	0.0153018	0.0381251	19	13.6167	1.21611e+08	1.14968e+07	0.0945375	122220985	120278001	119901809	115477930	114216314	120923887	113467050	111276991	124720610	137412997	135588526	132134546	124245357	119949799	111279448	120896143	1.21499e+08
172	PC 34:2	0.0419656	0.0784355	18	0	1.29206e+07	0.170108	0.40157	20.5594	18	2.83082e+08	0.0424196	0.0868024	19.2797	18.0796	2.68066e+08	1.39123e+07	0.0518987	259084132	284414750	289485986	282435661	261522378	256855521	251855485	239398075	256067149	266820504	264862040	289830221	276067268	293616211	280481650	282162115	2.70935e+08
173	PC 34:3	0.0299489	0.0600043	18	15	569973	0.158743	0.385946	20	12	5.73296e+06	0.030183	0.0658884	19	13.6167	5.15625e+06	718388	0.139324	5259622	5112140	5023055	4731479	4312867	4684924	4390497	4602875	4722179	6369055	5967323	5873302	5239711	5751125	5636431	4712123	5.14929e+06
177	PC 35:1 Isomer A	0.0419656	0.0784355	18	15	209188	0.0783731	0.266162	20	12	1.80602e+06	0.0220926	0.0511225	19	13.6167	1.41071e+06	388794	0.275602	1163278	1319993	1458516	1321706	1188378	1352840	1277720	1104201	1881969	1842267	1792730	1707103	1354575	1528594	1013206	1204032	1.40694e+06
201	PC 40:6 Isomer A	0.0210199	0.0459523	18	6	52699.4	0.945198	1	20	6	437419	0.0977234	0.173722	19	6.01667	367482	71482.2	0.194519	318209	371540	252648	342744	471959	643487	311463	322768	295057	228619	278921	247821	456160	451663	340680	407377	358820
206	PC O-36:1	0.0419656	0.0784355	24	9	303826	0.302611	0.586243	26.4865	6	3412293	0.0681468	0.128703	25.2432	7.59229	3.14709e+06	304066	0.0966182	3118533	3020352	3600396	3096448	3608098	3295879	3643302	3101893	2831137	3656103	3302217	3478483	2640537	3050393	2354194	2814717	3.16329e+06
243	PE 34:4|PE 16:1_18:3	0.00267199	0.00974187	24	18	643812	0.0564632	0.232699	20.3695	17.9999	4.28221e+06	0.00147838	0.00580793	22.1848	18.1213	3.80825e+06	411866	0.108151	3699964	3604722	3523242	4145401	2722233	2814661	3347987	3314315	3812635	3942934	4735370	4612747	4300280	4332393	4705382	3790778	3.83782e+06
244	PE 35:1|PE 19:0_16:1	0.0419656	0.0784355	18	15	521958	0.0657271	0.246613	20	12	3.66161e+06	0.0190132	0.0452235	19	13.6167	3.37021e+06	551097	0.16352	3381715	3491153	3829125	3397463	2899786	2755701	2483528	2977853	3315375	3775199	3718722	3837126	3486860	3406509	3663923	3417864	3.36487e+06
249	PE 36:3	0.0065055	0.0192266	18	3	286185	0.524585	0.840753	20	6.63e-05	2.73061e+06	0.0227976	0.052565	19	1.58336	2.56447e+06	427857	0.16684	2600448	2742613	2490646	3088746	2620034	2397309	2290748	3014368	2336195	2235309	2087611	2163900	2643855	2552066	3521929	3406737	2.63703e+06
251	PE 36:4	0.00421867	0.013908	24	18	285463	0.0398222	0.21311	20.9501	17.9999	2.60863e+06	0.00162815	0.00625465	22.4751	18.0832	2.25058e+06	375099	0.166668	2349140	2561065	2194371	2245676	1684918	1983194	1729500	1754391	2608587	2344374	2155269	2315955	2406194	2599323	2963523	2465478	2.27256e+06
269	PE O-36:3|PE O-18:0_18:3	0.0299489	0.0600043	24	12	209653	0.248185	0.515269	23.9024	12	2.02379e+06	0.0438676	0.0891185	23.9512	12	1.84003e+06	271257	0.14742	1604975	1674485	2034498	1557281	1952403	1962567	2118897	1787092	1851389	2158040	2102016	1983725	1679017	1827057	1414663	1725422	1.8396e+06
289	PE P-40:5 or PE O-40:6	0.0210199	0.0459523	18	6	24754.7	0.065876	0.246955	20	5.99998	257538	0.0104992	0.0282615	19	6.01666	235330	16056.8	0.068231	231748	245422	239261	255580	241084	242813	273596	272659	213794	194926	179239	196990	213517	238257	259098	236161	233384
290	PE-Cer 28:1;2O	0.0299489	0.0600043	24	12	53641.1	0.288782	0.567225	25.8651	12	763797	0.0497331	0.0989336	24.9326	12.0168	695456	78016.4	0.11218	592976	586199	671537	565543	810384	659893	759435	645310	657337	792499	826529	778822	733920	756282	605815	723454	697871
294	PE-Cer 32:2;2O|PE-Cer 14:2;2O/18:0	0.0144977	0.0345768	18	12	266436	0.395073	0.697369	20	12	5044442	0.0352964	0.0750173	19	12.0333	4.71073e+06	408296	0.0866737	4202854	4876564	4394571	4607074	4820283	5024134	4512080	4632590	4379807	5143667	5400630	5253664	4338494	4377330	4388846	4247335	4.6625e+06
297	PE-Cer 34:1;2O|PE-Cer 14:1;2O/20:0	0.0299489	0.0600043	18	12	2.20091e+06	0.239491	0.50331	20	12	2.1394e+07	0.0425867	0.0870426	19	12.0333	1.90632e+07	2.55984e+06	0.134282	16320090	18954561	18596104	16392684	20049524	20720094	16823634	17097723	19443229	22340132	22526912	21265900	15555680	18379531	19187945	16518829	1.87608e+07
299	PE-Cer 34:2;2O|PE-Cer 14:2;2O/20:0	0.00164724	0.00661537	24	6	3.16442e+06	0.0314362	0.204321	20.5594	6	3.05419e+07	0.000562802	0.00270481	22.2797	6.03599	2.70119e+07	2.2188e+06	0.0821416	27757806	29395707	27635395	27083935	31639234	30800247	30704612	29023445	20981417	23978668	24690207	26798514	23515933	26091259	25142920	25041844	2.68926e+07
301	PE-Cer 35:2;3O|PE-Cer 13:1;2O/22:1;O	0.0299489	0.0600043	18	6	350029	0.398037	0.700135	20	5.99999	2.42224e+06	0.0647235	0.123531	19	6.01666	1.96644e+06	425960	0.216614	1865789	1492327	2108465	1921861	3370444	1826200	2409358	2082969	1448595	1547076	1580434	1604021	2067575	1741963	1594474	1975665	1914826
302	PE-Cer 36:0;2O|PE-Cer 14:0;2O/22:0	0.0065055	0.0192266	24	12	442362	0.141607	0.362457	20	12	5682879	0.00736041	0.0211841	22	12.1	4.97952e+06	830111	0.166705	4626431	4655700	4835905	3770579	4848393	5274381	5239426	4648178	5039256	6201235	6091237	5399788	4808671	4770772	4026004	4652883	4.93055e+06
305	PE-Cer 36:2;2O|PE-Cer 14:2;2O/22:0	0.0065055	0.0192266	24	3	3.70529e+06	0.0559452	0.232332	20.0911	6.00001	3.2991e+07	0.00324589	0.0109573	22.0456	4.66969	2.88967e+07	4.64876e+06	0.160875	31101376	27259050	31511786	31657609	37228956	30227919	34995846	29511212	22436179	24300626	24958350	26762161	27329056	26068902	27380978	27379414	2.87568e+07
306	PE-Cer 36:2;3O|PE-Cer 13:1;2O/23:1;O	0.0144977	0.0345768	24	6	1.45755e+06	0.302585	0.586243	24.5682	6	2.92685e+07	0.0282034	0.0624435	24.2841	6.00082	2.718e+07	2.0589e+06	0.0757506	28090480	27585460	26006878	27683310	32075133	29588257	29304840	26105940	25470721	27580409	29191263	26556164	25427252	27329751	22196178	24996091	2.71993e+07
307	PE-Cer 37:2;2O|PE-Cer 17:0;2O/20:2	0.0299489	0.0600043	18	12	99144.5	0.275365	0.549512	24.2975	6	3806709	0.0478149	0.0958422	21.1488	9.66081	3.61085e+06	292305	0.0809519	3723995	3420907	3573476	2954538	3931706	3866395	3667720	3761015	3337088	3885686	4105838	3788947	3287028	3606726	3165415	3091165	3.57298e+06
309	PE-Cer 38:1;2O|PE-Cer 20:0;2O/18:1	0.0419656	0.0784355	24	12	517841	0.174748	0.407847	24.2975	12	5.63653e+06	0.0433795	0.0883656	24.1488	12.0005	5.24124e+06	608979	0.11619	4784396	4521507	5141178	4663316	6218306	5116959	5376004	5615933	5118776	5823301	6054800	5549230	5033518	5300619	4459784	5129831	5.24422e+06
310	PE-Cer 38:1;3O|PE-Cer 17:1;2O/21:0;O	0.00421867	0.013908	18	12	335208	0.0610398	0.239382	24.0327	6	5423046	0.00238566	0.0084586	21.0163	9.62892	5.02909e+06	601832	0.11967	4206711	4373624	4917710	4576931	6197050	5128863	5245452	5120819	5134572	5755367	5458885	5189928	4322359	4574301	4300020	4657379	4.9475e+06
311	PE-Cer 38:2;2O|PE-Cer 16:2;2O/22:0	0.00980952	0.0257065	24	6	629056	0.370582	0.667728	22.3291	6	9470605	0.0240546	0.0547082	23.1646	6.00781	8.56976e+06	666993	0.077831	8522820	9057575	9471993	8177002	11589272	8587021	8759317	8946810	7305726	8058540	8514164	8635457	8048085	7709063	7335404	8112215	8551904
312	PE-Cer 38:2;3O|PE-Cer 13:2;2O/25:0;O	0.0144977	0.0345768	18	12	426983	0.401615	0.704972	21.6708	12	8.26036e+06	0.0357852	0.0758418	19.8354	12.1036	7.60805e+06	811275	0.106634	7350922	7191096	7870286	5938003	8095138	7525982	7973344	7397572	7461494	9069861	8525234	7984854	7473097	7306838	6070386	7139616	7.52336e+06
329	PG 36:3|PG 18:1_18:2	0.0065055	0.0192266	18	15	1.34912e+06	0.342899	0.633541	20	12	7.24693e+06	0.0158503	0.0391912	19	13.6167	6.31904e+06	1.52011e+06	0.24056	6662315	7693676	6769179	5697507	4189028	5483064	4976440	5163911	5768862	8037160	7650876	7530809	5852228	7416329	6261094	5716592	6.30432e+06
342	PI 32:3|PI 14:0_18:3	0.00980952	0.0257065	24	12	145876	0.123741	0.336813	24.1644	12	1.0862e+06	0.00936353	0.0257811	24.0822	12.0001	960840	182611	0.190054	700737	758206	974927	866366	1143846	1003252	1060709	991746	900439	1057794	1180005	1206556	901362	904479	804540	926355	961332
343	PI 34:1	0.00980952	0.0257065	18	9	375961	0.199648	0.44476	20	6	3.98919e+06	0.0141706	0.0358036	19	7.6	3.55355e+06	409626	0.115272	2956562	3225401	3234172	3122043	4122365	4401666	3782060	3650686	3514326	3698478	3176897	3391860	3141456	3770497	3162088	3217871	3.47303e+06
344	PI 34:1	0.0419656	0.0784355	24	12	2.67459e+06	0.284878	0.562029	24.7059	12	4.03429e+07	0.0648754	0.123664	24.3529	12.0025	3.76717e+07	3.45139e+06	0.0916177	34075060	33660033	37722011	32814877	44492264	35401428	38402134	37706551	37460423	40694076	40982487	42234733	38906011	36197774	34850122	37789888	37711867
346	PI 34:3	0.0419656	0.0784355	18	9	273242	0.289348	0.56762	24.0327	6	3.09856e+06	0.0657042	0.124821	21.0163	7.87756	2.88143e+06	267041	0.0926767	2727716	2367369	2811527	2475182	3186329	3116958	3232163	2858785	2923506	2700103	2964349	3298148	2497451	3046791	2636203	2703484	2846629
353	PI 36:2	0.0419656	0.0784355	24	9	4.20441e+06	0.340163	0.631047	24.8451	6	5.55699e+07	0.0749336	0.139189	24.4225	7.5282	5.21929e+07	4.3419e+06	0.0831895	49567174	50778644	54990041	48787874	57812393	59597325	51765835	53104221	47568909	55839465	62158137	53666780	48807351	47542333	48917591	45439206	5.22715e+07
361	PI 38:2|PI 20:0_18:2	0.000320124	0.00185812	18	12	430532	0.0462665	0.218476	20	12	4.95357e+06	0.000179512	0.00108671	19	12.0333	4.42446e+06	622448	0.140683	4008188	4005949	4225518	3804959	4425108	4803235	4505746	4333659	4761083	4992272	5316395	4744520	4132502	4180150	3750892	3624721	4.35093e+06
382	PS 38:1	0.000171384	0.00119097	18	9	187234	0.282019	0.558344	24.8451	6.00002	2.1827e+06	0.000528644	0.00258028	21.4225	7.94238	1.99578e+06	195481	0.0979473	1503175	1681988	1953866	1843439	2293609	2148364	2143586	2145242	1974411	1967537	2109738	2065726	2065035	1998207	1880660	1801380	1.9735e+06
384	PS 38:2	0.0419656	0.0784355	18	9	62825.7	0.403103	0.707116	24.4321	12	748008	0.0859266	0.156136	21.2161	10.5142	713750	54063.7	0.0757459	628468	642983	655451	681600	711704	750913	839057	689768	837372	682493	701716	770453	737687	633052	653177	703504	707462
446	TG 53:3	0.00421867	0.013908	24	9	11144.7	0.110639	0.31699	20	6.00002	47046	0.0040466	0.0130255	22	7.42501	28198.4	15227.8	0.540023	8591	19845	21404	31111	71155	43969	43121	29939	26785	22001	22168	29918	11597	24307	10816	13999	26920.4
460	unkown1001	0.000572095	0.00289254	18	0	103306	0.1163	0.324375	24.9858	17.9999	379223	0.000706453	0.00323134	21.4929	18.4883	334268	116494	0.348504	360471	448755	540481	562392	266667	300588	257283	186845	245581	275385	304728	284864	398914	318910	304405	494665	346933
476	unkown1018	0.0144977	0.0345768	18	0	724728	0.16131	0.388999	23.9024	17.9999	5.29535e+06	0.0165065	0.0405249	20.9512	18.3644	4.69655e+06	806737	0.171772	4611563	5521995	5633802	6151602	3373987	4459503	4651305	3907390	3889142	4320517	4810565	4350772	5136010	5460852	4478254	6106307	4.80397e+06
486	unkown1028	0.00980952	0.0257065	18	6	857227	0.0490822	0.223371	20	6	3.98294e+06	0.00415928	0.0133374	19	6.01667	3.01625e+06	829193	0.274908	2706597	2836553	3598873	2921282	4634992	3915734	4411112	2969903	2243846	1962789	2315556	1785428	2939507	2199963	2387369	2822820	2.91577e+06
488	unkown1030	0.0299489	0.0600043	18	0	1.72695e+06	0.448221	0.76007	20	17.9999	1.83519e+07	0.0712898	0.133798	19	18.05	1.63695e+07	2.25968e+06	0.138042	16424962	21082651	16868146	20347391	10526025	16055895	15993748	14078077	14626511	16710380	18106983	15539961	16485773	18585034	16176766	22160139	1.68605e+07
492	unkown1035	0.0065055	0.0192266	24	0	2.1426e+06	0.170835	0.402648	23.1496	6.63e-05	1.39951e+07	0.00867104	0.0241995	23.5748	3.38e-05	1.19565e+07	2.66597e+06	0.222972	11408571	13168036	15348537	16055123	13049175	10357453	12427861	9762427	9290940	10191116	10106994	9068776	13020151	12425893	10761559	15482109	1.19953e+07
496	unkown1041	0.00980952	0.0257065	18	0	439779	0.237836	0.500299	20	17.9999	2.50672e+06	0.0164727	0.0404861	19	18.05	2.08727e+06	513829	0.246172	2128961	3020917	2324458	3100633	1079100	1947376	1819019	1527537	1844667	2050794	2359770	1952536	2316891	2649415	1933245	3127343	2.19892e+06
498	unkown1044	7.77e-06	0.000154373	18	0	167920	0.0516746	0.226674	24.1644	17.9999	410000	6.31e-06	0.000115589	21.0822	18.3931	322919	164273	0.508712	428734	543912	493395	562643	154462	222745	214277	158614	269382	265744	292519	254709	370909	384379	322711	562006	343821
504	unkown1050	0.0299489	0.0600043	24	3	91955	0.0663933	0.248493	20	5.99997	474552	0.0143572	0.0361332	22	4.67498	395047	90189.7	0.228301	362396	407904	526339	452960	461046	482568	522313	432279	288606	285192	341107	223003	415182	331994	309236	434340	392279
505	unkown1051	0.00980952	0.0257065	18	0	499009	0.200112	0.445023	24.2975	17.9999	2.54701e+06	0.014199	0.0358234	21.1488	18.408	2.17388e+06	579371	0.266515	2101153	2707426	2777412	3572453	1659056	1748538	2160411	1633071	1672421	1925778	2063142	1724748	2457605	2640490	1813333	3276638	2.24585e+06
507	unkown1053	0.00980952	0.0257065	18	0	235069	0.317152	0.604036	20	17.9999	1.08297e+06	0.0210709	0.0490855	19	18.05	870904	270374	0.310452	835498	1443031	926788	1454640	277675	662294	714662	596472	719259	975798	1069568	866826	978912	1227547	736630	1388813	929651
514	unkown1060	0.00267199	0.00974187	18	0	83980.1	0.0879656	0.281119	23.1496	17.9999	359797	0.00219901	0.00795949	20.5748	18.2864	274749	109543	0.398702	293613	410714	344130	468893	101997	214951	224664	180589	218718	253908	293772	213946	373179	387813	254123	424075	291193
516	unkown1062	0.00421867	0.013908	18	0	71505.5	0.148822	0.373098	23.6461	17.9999	307746	0.00525699	0.0160088	20.8231	18.337	228454	100091	0.438124	230134	347527	259262	447613	97127	174895	202012	120382	170988	203114	230927	162798	283539	329723	211391	406335	242360
517	unkown1063	0.000572095	0.00289254	24	3	94011.6	0.0640091	0.244231	23.7736	6.63e-05	320149	0.000410683	0.00209523	23.8868	1.49296	229100	99474.9	0.434199	243699	273600	395328	367971	328914	255930	307052	185869	154494	132902	147248	109527	236238	165052	142745	222306	229305
518	unkown1064	0.0299489	0.0600043	24	3	66042.5	0.191073	0.432382	26.3284	4.38e-05	263439	0.0352694	0.0749952	25.1642	1.57278	194631	63565.7	0.326596	189167	280884	289545	294160	201290	247571	254288	117921	143188	150210	149335	117537	187694	129112	114433	232625	193685
520	unkown1066	0.00980952	0.0257065	24	0	281362	0.319522	0.606024	23.0287	5.07e-05	1.22445e+06	0.021205	0.0493725	23.5144	2.59e-05	961731	339548	0.353059	852842	1036861	1476240	1531878	1258390	652234	990254	696366	628705	722352	690545	613417	1120335	1026535	753910	1427613	967405
528	unkown1074	0.0210199	0.0459523	24	3	115278	0.0839927	0.275296	20	5.99998	586016	0.0129577	0.0335086	22	4.67499	480432	123863	0.257817	429787	472457	630525	575613	712366	508643	605600	517454	330846	384654	310264	308595	539523	414751	388055	496949	476630
529	unkown1075	0.0299489	0.0600043	18	0	181563	0.131764	0.347144	24.0327	17.9999	1.34942e+06	0.0257883	0.0580656	21.0163	18.3786	1.17105e+06	236729	0.202151	1124001	1545593	1434606	1492249	889251	1052155	1072797	1003379	978124	1106428	1146182	987591	1298300	1451781	1047017	1600571	1.20188e+06
532	unkown1079	0.0144977	0.0345768	24	0	223870	0.189511	0.430359	23.2718	6.63e-05	1.15783e+06	0.0189495	0.0451227	23.6359	3.37e-05	959517	274853	0.286449	904053	1114971	1260536	1351779	1128964	748257	878080	802145	693006	794596	801242	642225	1100000	1111517	775145	1300185	962919
545	unkown1093	0.0299489	0.0600043	24	21	28971.9	0.255751	0.52429	20	17.9999	138399	0.044975	0.0908769	22	19.525	111884	29527	0.263908	119970	171332	86227	154980	37901	91012	81251	89007	119327	116383	85047	127730	130982	173684	113950	134980	114610
546	unkown1094	0.00164724	0.00661537	24	3	68443.9	0.0746793	0.261687	23.9024	6.51e-05	228056	0.00123054	0.00504327	23.9512	1.49698	153752	85311.2	0.554861	174810	216672	233244	287501	183096	178829	224708	111335	87990	101339	67750	58690	174118	137846	55118	168185	153827
557	unkown1107	0.0299489	0.0600043	18	6	45616.5	0.108555	0.313032	20	6	278558	0.0218759	0.0506989	19	6.01667	231238	40104.3	0.173433	210179	254442	232354	231211	327701	290030	220758	275742	183034	179998	209246	146986	216403	183807	209164	250995	226378
560	unkown111	0.0299489	0.0600043	18	15	199031	0.23254	0.493531	20	12	3.00837e+06	0.0415558	0.0854223	19	13.6167	2.69923e+06	318526	0.118006	2758188	2738721	2652248	2397327	2748559	2420645	2532263	2428753	2970954	3262193	2965164	2835152	2882953	2532486	2566681	2446053	2.69615e+06
561	unkown1110	0.00980952	0.0257065	18	0	126281	0.0793403	0.267833	24.1644	6.63e-05	771354	0.00634961	0.0187291	21.0822	2.89e-05	628308	143088	0.227736	664347	778855	750473	891747	493614	547924	555114	571849	501122	571921	603204	473587	779179	688329	578629	880218	645632
564	unkown1113	0.00980952	0.0257065	24	21	40672.3	0.256899	0.525926	20	17.9999	272440	0.0175988	0.0427412	22	19.525	243180	40104	0.164915	257886	305922	244897	309051	147107	206136	213044	240670	215499	251402	247989	220766	259408	309722	224990	295642	246883
569	unkown1119	0.0065055	0.0192266	24	21	70429.6	0.13048	0.345831	20.6557	17.9999	304012	0.00685152	0.0199229	22.3279	19.497	230168	72496.2	0.31497	193690	312750	222765	343671	104373	129850	134302	164438	191243	268849	229264	260301	233387	354373	235457	392831	235722
576	unkown1125	0.0299489	0.0600043	24	3	44987.4	0.523335	0.840104	20	6	256643	0.0808085	0.147968	22	4.675	179279	93854.8	0.523513	154130	138566	276028	200649	478671	135401	226738	185761	124984	99262	95312	80629	166794	148541	136223	174683	176398
577	unkown1126	0.00980952	0.0257065	24	0	130589	0.158937	0.38621	25.1282	6.63e-05	621367	0.0116366	0.0307625	24.5641	3.24e-05	464953	160407	0.344997	522423	682367	558876	721808	258323	410144	361810	441988	357499	374073	438894	277231	430823	461790	396856	699852	462172
597	unkown1146	0.0299489	0.0600043	24	0	17619.2	0.339304	0.630257	24.0327	17.9999	151689	0.0567956	0.110456	24.0163	21.002	140347	17852.9	0.127206	135867	155990	151186	173800	134605	127756	126253	121512	111637	147600	127367	125000	153236	133628	135964	183929	140333
627	unkown1177	0.0299489	0.0600043	24	6	51301.8	0.0523559	0.226674	20	6	231078	0.0116941	0.0308243	22	6.05	159983	51560.4	0.322287	143352	174644	182687	134718	231652	248868	268148	175646	154074	71478	111033	87826	163349	102138	118370	140574	156785
630	unkown1180	0.0419656	0.0784355	24	0	43385.2	0.0992261	0.297151	24.1644	6.63e-05	194681	0.0269885	0.0601374	24.0822	3.3e-05	160470	48559.8	0.302609	180285	202980	194580	200879	130924	118205	146139	135376	107113	131705	154142	126747	189366	188959	124580	233476	160341
634	unkown1184	0.0065055	0.0192266	24	0	56729.4	0.120518	0.332032	23.2718	6.63e-05	329488	0.00639067	0.018801	23.6359	3.37e-05	286180	65235	0.227951	289800	333932	350889	343331	285300	233394	307875	238893	233223	247127	242380	216209	305402	324742	257105	382193	286987
646	unkown1196	8.77e-05	0.000741993	24	0	45428.4	0.0620946	0.241836	24.0327	6.63e-05	338673	7.14e-05	0.000533264	24.0163	3.31e-05	294928	52813.7	0.179073	317628	327701	351344	358021	264264	275382	263186	316649	249119	254372	257068	247596	324079	276900	280312	354775	294900
652	unkown1200	0.00267199	0.00974187	24	0	558143	0.105588	0.308526	25.8651	6.63e-05	6.62777e+06	0.00258802	0.00904101	24.9326	3.2e-05	5.89763e+06	653603	0.110825	7053768	6348360	6652828	6456133	5320260	5127732	5540847	6129858	5123707	5977632	5132271	5581424	6138295	5693518	6069353	5729262	5879703
653	unkown1201	0.0210199	0.0459523	24	0	28638.9	0.203328	0.449195	25.7143	6.63e-05	197725	0.0275892	0.0612942	24.8571	3.21e-05	158350	37264.7	0.235331	154710	195954	229232	211004	128851	156421	176109	112891	125518	151043	129285	114173	195105	142384	138382	157369	157402
657	unkown1205	0.00267199	0.00974187	24	3	78536.6	0.0563715	0.232603	20	6	433444	0.00147623	0.00580452	22	4.675	367864	74992.4	0.203859	381303	392104	462076	400901	524787	358441	481990	368556	258824	285970	266327	232503	362628	343142	340698	388741	365562
660	unkown1208	0.00164724	0.00661537	24	21	79040.9	0.114029	0.32127	20	18	266567	0.00179944	0.00680827	22	19.525	200634	76819.2	0.382883	229400	289500	199544	320101	69599	135197	120550	123256	163577	242598	192867	171180	202205	307103	201658	355303	207727
674	unkown1223	0.00164724	0.00661537	24	21	158416	0.088662	0.282043	23.3952	17.9999	1.01448e+06	0.00143588	0.00566068	23.6976	19.484	830483	180495	0.217338	849777	722550	935465	1033893	512393	615064	713078	693830	731806	901708	811196	746947	990463	1126606	808453	1132388	832851
678	unkown1228	0.0065055	0.0192266	18	0	61644.7	0.309514	0.595016	20	17.9999	185409	0.0145133	0.0364246	19	18.05	138375	64615.4	0.466958	192932	163349	314590	174919	75403	11899	132600	20147	159376	158902	169060	123820	281293	185235	97874	177234	152415
680	unkown1230	0.0419656	0.0784355	24	18	63187.6	0.228592	0.487446	21.6708	17.9999	473278	0.0541689	0.10608	22.8354	18.0469	390006	88385.8	0.226627	381997	473582	349366	426866	175544	339775	358209	282508	352390	446779	460107	360857	452163	580045	355594	505310	393818
690	unkown1241	0.0419656	0.0784355	18	6	53808	0.131599	0.347144	20	5.99998	284010	0.0342343	0.0730699	19	6.01666	217011	61678.6	0.284219	209725	234732	165850	202561	218052	337160	337597	243232	167636	167345	182246	114872	221748	194768	156424	198644	209537
702	unkown1254	0.000320124	0.00185812	18	0	131424	0.0563382	0.232603	24.9858	17.9999	442115	0.000215037	0.00124976	21.4929	18.4883	383634	143937	0.375193	545961	463688	675064	550109	278122	289825	290756	274546	314933	288133	364152	284765	437140	352814	419472	559035	399282
704	unkown1256	0.00980952	0.0257065	24	6	71627.8	0.114954	0.322548	20.9501	6	305567	0.00878168	0.0244629	22.4751	6.02775	216643	68112.7	0.314401	199767	196917	304492	203665	312733	314505	379417	215614	154341	177325	217696	121243	212158	184748	126890	92528	213377
707	unkown1259	0.0419656	0.0784355	24	15	30652.4	0.196839	0.441006	22.1053	12	130482	0.04788	0.0959301	23.0526	13.4611	100764	31205.8	0.309693	78224	55769	103179	72691	65345	83661	60177	98870	129418	158411	92979	141121	106827	100216	165437	92239	100285
717	unkown1269	0.0065055	0.0192266	18	9	998713	0.390042	0.691195	20	6	4.76261e+06	0.0177026	0.0429009	19	7.6	3.77562e+06	1.01951e+06	0.270024	2906890	1908918	3131286	2367798	5930341	4191595	3777561	5150948	3578728	4421930	3047953	3487480	3386695	2764189	4476827	2674196	3.57521e+06
720	unkown1272	0.00421867	0.013908	18	9	123665	0.758359	1	20	5.99999	957844	0.0215785	0.050087	19	7.59999	447008	403335	0.902298	130504	61756	162620	122922	629889	346057	250542	2604890	187587	190281	220281	294962	114434	79873	340627	146320	367722
727	unkown1283	0.00980952	0.0257065	24	9	70828.9	0.17088	0.402648	24.1644	5.99998	309481	0.0123895	0.0322613	24.0822	7.5052	247745	69500.8	0.280533	299380	147341	223432	217141	322871	333602	244425	337025	347828	265677	267323	230851	208223	158358	230837	133521	247990
757	unkown1336	0.00267199	0.00974187	18	0	614067	0.664181	0.980897	28	12	2.01998e+06	0.0130158	0.0335819	23	4.92857	2.00644e+06	785880	0.391679	2610888	2518576	3092790	2459312	1745791	1522274	1498385	1362166	2258194	1758653	2475496	1587564	1847369	1688240	1859768	2076809	2.02264e+06
758	unkown1339	0.00421867	0.013908	24	18	88966.1	0.130588	0.345831	22.6735	17.9999	242857	0.00468488	0.014622	23.3368	18.0145	144467	86447.9	0.598393	177535	175970	122445	48322	22352	25957	55794	33326	152491	255362	215532	87182	283007	372296	188193	127932	146481
796	unkown1385	8.77e-05	0.000741993	24	6	72782.5	0.0236714	0.204321	23.1496	6	230398	2.92e-05	0.000299835	23.5748	6.00195	143575	69873.7	0.486672	188360	141103	182245	140859	258758	190613	244214	228006	146533	144128	114254	50924	79056	43626	91111	38008	142612
809	unkown1406	0.0144977	0.0345768	24	6	44232.2	0.344506	0.635209	24.0327	6	166110	0.0314627	0.0682853	24.0163	6	119033	33704.5	0.283154	111251	114242	192532	139326	260575	72801	187252	143814	117847	120429	71829	86302	100220	48211	69786	68393	119051
836	unkown1444	0.0065055	0.0192266	18	0	73357.7	0.150711	0.374824	24.5682	17.9999	228692	0.00777249	0.022116	21.2841	18.439	179848	92245.5	0.512909	210929	243098	245185	440854	126489	105065	132731	106542	115961	118535	161300	130456	261344	236892	132177	284356	190745
837	unkown1445	0.0065055	0.0192266	18	9	296362	0.0248535	0.204321	20	6	761418	0.00157317	0.00607968	19	7.6	319120	335959	1.05277	75520	63358	100567	23714	876531	962160	660487	546495	162842	101768	113472	58615	117347	86563	47723	52087	253078
845	unkown1453	0.0299489	0.0600043	24	9	23799.1	0.251535	0.518658	20	6	184887	0.0443588	0.0899542	22	7.425	150228	28692.9	0.190996	146530	88658	173971	115214	207840	170058	174579	187071	147633	151115	138040	144175	163589	112583	129870	114188	147820
846	unkown1454	0.000572095	0.00289254	18	0	186254	0.0484535	0.221784	25.4179	17.9999	512582	0.000318596	0.00169642	21.7089	18.5412	461759	189337	0.410035	671571	582281	828818	775771	351823	335538	366582	324694	336327	353178	401815	309361	493418	412803	469083	675028	480506
851	unkown1463	0.0065055	0.0192266	24	21	36815.2	0.0507093	0.225914	21.253	17.9999	212044	0.00297453	0.0101861	22.6265	19.4807	168285	38078.8	0.226276	174446	191678	175635	180192	85592	122976	114978	129415	158119	202196	200844	146287	187800	257226	183715	219434	170658
855	unkown1467	4.22e-05	0.00044866	24	6	250743	0.0234369	0.204321	20	6	1.6351e+06	1.47e-05	0.000189414	22	6.05	638448	934898	1.46433	432664	314727	312388	203671	1501011	2280939	1753675	1004788	245121	295602	316099	193610	129860	103146	95404	104586	580456
864	unkown1477	0.0065055	0.0192266	18	0	286938	0.276735	0.551514	26.8085	17.9999	1.11565e+06	0.0131778	0.0339224	22.4043	18.7235	1.1281e+06	251150	0.22263	1198484	1426555	1780870	1611384	1091486	885283	970165	860728	991101	864980	1258177	921510	1001904	1021493	1015118	1424074	1145207
867	unkown148	0.0419656	0.0784355	24	0	64112.3	0.288827	0.567225	25.4179	6.63e-05	1.25078e+06	0.0656078	0.124743	24.7089	3.22e-05	1.16259e+06	82287.9	0.07078	1275454	1228907	1295478	1203290	1176648	1131239	1096292	1182191	1020687	1230551	1071328	1039172	1134300	1131959	1087097	1268586	1.16082e+06
870	unkown1485	0.00980952	0.0257065	18	15	73704.9	0.655392	0.97135	20	12	219637	0.0388762	0.081172	19	13.6167	155947	89958.4	0.576852	132169	221048	173886	171847	81418	109050	116746	62087	111874	276729	271990	217954	205238	112361	109296	107521	155076
873	unkown1489	0.00980952	0.0257065	18	12	43117.3	0.123695	0.336813	24.4321	12	304727	0.00936051	0.0257811	21.2161	12.2822	245524	98471.4	0.401066	222342	231508	231383	99215	407020	285012	290248	222620	315349	354446	289139	259974	107465	124346	223688	150028	238361
884	unkown150	0.00267199	0.00974187	24	6	40206.4	0.0310518	0.204321	20	6	232803	0.000862644	0.00381798	22	6.05	99547.7	121041	1.21591	70369	56376	79487	33990	267980	192388	324064	146780	53475	38534	35300	37090	43926	52206	30069	10597	92039.4
889	unkown1505	0.0144977	0.0345768	18	6	137333	0.138871	0.358803	20	6	362528	0.0145119	0.0364246	19	6.01667	173385	196108	1.13106	165372	15387	64991	14933	362733	542682	357548	187149	83341	23470	41048	73318	179041	129570	64495	88852	149621
893	unkown151	0.0144977	0.0345768	24	6	65111.5	0.0443688	0.215155	20	6	661166	0.00537045	0.0163103	22	6.05	331950	302888	0.91245	206563	253664	244092	164847	638429	680093	932807	393333	204370	236446	175561	136624	188668	183771	181301	190021	313162
902	unkown1521	0.0210199	0.0459523	24	9	59405.5	0.050153	0.22491	23.9024	6	174358	0.00828078	0.0232978	23.9512	7.49698	129040	60700.5	0.470399	86850	104839	102935	66247	173701	174221	167494	182018	222783	142870	187726	104792	89819	105542	86247	64537	128914
910	unkown1532	0.00980952	0.0257065	24	21	93252.4	0.161525	0.388999	22.5575	17.9999	311815	0.0118004	0.0310425	23.2788	19.4722	214934	101525	0.472355	283395	323603	254272	175022	9160	219531	66903	110099	224534	231383	191238	154356	378811	422810	244568	201074	218172
915	unkown1540	0.000320124	0.00185812	18	0	296297	0.169676	0.401069	25.8651	17.9999	977753	0.000587751	0.00279911	21.9326	18.5979	933863	252878	0.270787	1045402	1257653	1487456	1298495	801673	859770	594644	687986	860180	752559	1023543	721571	932398	926681	877606	1174330	956372
923	unkown1551	0.000572095	0.00289254	24	6	85129.6	0.0712839	0.256372	21.1511	6	325074	0.000452968	0.0022724	22.5755	6.02398	208227	88541.2	0.425215	210473	214934	293042	182156	448538	249349	366362	236045	190877	131366	164132	91749	166465	106896	137493	78138	204251
931	unkown1563	0.0299489	0.0600043	24	6	57298.1	0.230806	0.491007	28	6.63e-05	368387	0.0412976	0.0849692	26	3.25003	324637	14705.2	0.0452973	390416	409198	383313	290622	415208	364310	282650	354833	300893	346851	301043	333173	278948	272234	273558	200773	324876
939	unkown1573	0.0299489	0.0600043	24	3	23832.3	0.302812	0.586381	20	7.95e-05	162729	0.0517191	0.10217	22	1.37504	137181	43123.8	0.314357	163327	139343	172808	175440	235593	96279	133640	155881	99844	102732	68294	105731	151734	155880	129732	145311	139473
955	unkown1595	0.000987235	0.0044748	18	6	146167	0.323912	0.611983	20	5.99999	527730	0.00289331	0.00994574	19	6.01666	315648	195798	0.620305	187510	177577	439155	280011	979918	311563	480610	338829	152965	141388	113045	134135	326052	210514	190867	206594	291921
959	unkown1599	0.00980952	0.0257065	24	12	89375.5	0.0816028	0.270808	25.1282	12	244778	0.00650817	0.0190473	24.5641	12.0063	167394	93046.2	0.555851	66812	57206	109462	64827	230021	181357	192893	183917	238222	231576	264874	244439	245355	236374	92903	65837	169130
970	unkown1614	0.000320124	0.00185812	24	6	91576.3	0.0146137	0.204321	20.2759	6	271748	6.21e-05	0.000484493	22.1379	6.04275	147336	101382	0.688102	139993	144697	177258	115632	249371	318286	281219	238117	88375	84838	85811	70558	34798	27778	106344	100253	141458
977	unkown1624	0.00980952	0.0257065	18	9	193000	0.0220182	0.204321	20	6	555334	0.00203899	0.00748846	19	7.6	243839	239888	0.983795	56825	61532	103517	32320	612206	667877	538218	403033	133401	101672	111687	58199	121313	55016	69856	20252	196683
982	unkown1631	0.0065055	0.0192266	18	6	98627.8	0.431159	0.740491	20	6	397920	0.0192876	0.0457685	19	6.01667	226604	165503	0.730361	124261	79115	290890	179734	788009	208765	365452	229453	111443	124536	91342	87364	203407	125730	165104	130168	206548
985	unkown1634	0.000572095	0.00289254	18	9	75851.9	0.280336	0.556024	24.4321	6	270655	0.00156177	0.00605398	21.2161	7.90912	215264	68228.5	0.316953	160976	148388	144846	89868	395141	275702	212266	199510	272045	255682	252036	176252	205907	194184	166713	161101	206914
988	unkown1638	0.0419656	0.0784355	18	9	82315.7	0.788295	1	20	5.99999	385449	0.145848	0.24344	19	7.6	289495	98469.8	0.340144	188940	169236	242444	136762	686512	335425	304230	215628	315417	335359	279639	177908	310333	269649	189666	165056	270138
992	unkown1641	0.00421867	0.013908	18	9	153260	0.0461602	0.218476	20	6.00002	597266	0.00185852	0.00697913	19	7.60001	385728	170882	0.443012	235893	229622	283349	175758	652114	621321	615245	500384	244059	357938	335490	244839	271897	313359	341710	211200	352136
998	unkown1654	0.0065055	0.0192266	18	9	44176.8	0.133707	0.350331	20	6	240350	0.00699969	0.0202753	19	7.6	184764	52324.8	0.283198	126701	139719	134364	142987	277697	206465	274414	202826	186690	182543	128202	190906	111694	169057	127618	189767	174478
999	unkown1655	0.0210199	0.0459523	18	0	31884.5	0.602814	0.923801	24.4321	17.9999	192190	0.0680238	0.128524	21.2161	18.4233	182090	28131.1	0.15449	199441	237793	214504	214346	122995	182477	174029	143292	137979	179179	207523	185679	184220	229481	153660	201400	185500
1002	unkown1658	0.0065055	0.0192266	18	6	149914	0.3666	0.662938	20	6.00001	582791	0.0167864	0.0411004	19	6.01667	359584	209152	0.581651	213412	183430	488364	326402	1048840	333856	585761	362707	185131	187099	185262	148174	371356	238991	226253	262782	334239
1010	unkown1665	0.00267199	0.00974187	18	9	172613	0.0613859	0.239621	20	6.00002	844572	0.00159356	0.00614271	19	7.60001	584204	214773	0.367633	429763	444323	407621	343379	685495	1004121	980090	708580	552824	516759	497790	367176	484423	495052	416529	337828	541985
1016	unkown1670	0.000572095	0.00289254	24	6	240955	0.0228772	0.204321	20	6.00001	1.16775e+06	0.000160246	0.000984617	22	6.05	767595	335176	0.436657	799495	679724	788495	601285	1084477	1137232	1468052	981224	614047	503445	507129	599820	505845	633312	549865	495419	746804
1017	unkown1671	0.000320124	0.00185812	24	6	70812.9	0.0343669	0.208722	20	6	426888	0.000136613	0.000871463	22	6.05	279495	128432	0.459514	258569	247944	295359	212162	403895	416789	561813	325057	220704	196800	196680	227238	181104	225418	197478	177444	271528
1018	unkown1672	0.000987235	0.0044748	24	6	71453.5	0.0366685	0.209377	20	6.00002	379000	0.000406402	0.00207809	22	6.05001	252209	108423	0.429893	211607	258185	280102	192265	381272	376637	476937	281156	194199	184759	173916	209147	161131	220970	187258	138187	245483
1019	unkown1674	0.000320124	0.00185812	24	9	20394.4	0.0221228	0.204321	20	6	175072	9.11e-05	0.000636719	22	7.425	59721.1	79335.2	1.32843	21204	18737	6538	4431	160147	247270	153872	139000	31444	14020	8234	21756	4408	3451	6978	7515	53062.8
1023	unkown1687	8.77e-05	0.000741993	24	6	48986.9	0.00946228	0.204321	20	6	207905	1.24e-05	0.000169098	22	6.05	88363.1	103382	1.16997	67588	60140	87761	48721	213417	220198	211756	186249	28207	39008	27591	23680	23580	8724	29106	35479	81950.3
1024	unkown1688	0.00164724	0.00661537	24	6	146086	0.0866104	0.278988	22.7907	6	624866	0.00140599	0.00556231	23.3953	6.00401	440434	151005	0.342854	602217	376382	570336	346351	815595	569293	667943	446634	362373	395755	375043	378465	351509	267778	172873	301311	437491
1034	unkown1698	0.0299489	0.0600043	24	0	92818.4	0.922862	1	26.9725	6.63e-05	621211	0.126821	0.216571	25.4862	3.13e-05	260020	269906	1.03802	1897450	82346	208725	296336	57982	126174	83053	183558	70211	93253	60041	48001	116764	125372	273392	261530	249012
1035	unkown17	1.91e-05	0.000272484	18	0	972099	0.10797	0.312145	24.2975	17.9999	1.80994e+06	2.9e-05	0.000299113	21.1488	18.408	1.36317e+06	963091	0.706511	1866012	2230870	2915581	2924006	334617	547801	775325	508681	927431	844978	1377538	1232458	1849628	1405903	1136152	2848087	1.48282e+06
1041	unkown1716	0.00164724	0.00661537	24	6	95805.2	0.0134223	0.204321	20	6	767611	0.000259115	0.00144622	22	6.05	285583	447038	1.56536	107303	81755	86717	192886	787097	702783	888103	692461	84914	95895	85090	70178	48716	101630	18899	81216	257853
1045	unkown1722	0.00980952	0.0257065	18	6	168322	0.0585558	0.235973	20	6.00001	578542	0.00486071	0.0150177	19	6.01667	436825	103560	0.237073	502480	381098	559681	467254	656485	612737	589198	455747	123430	153703	162882	201609	537245	635696	326724	422446	424276
1053	unkown1730	0.000171384	0.00119097	18	0	326040	0.0226649	0.204321	23.52	17.9999	714341	5.23e-05	0.000436621	20.76	18.3238	484403	320321	0.66127	801712	687776	922405	798345	213983	235247	212529	216042	363891	478634	371631	317528	726495	813971	507300	809607	529818
1081	unkown1773	0.0299489	0.0600043	24	0	14477.5	0.295222	0.575389	27.1385	6.63e-05	175767	0.0506471	0.10036	25.5692	3.12e-05	144710	23701.3	0.163785	153394	164319	207263	178092	153723	134873	144791	109119	93429	126709	141905	142058	141237	148727	111725	147840	143700
1084	unkown1777	0.0065055	0.0192266	24	6	71389.1	0.0999743	0.298401	20.6557	6.00001	400872	0.00542286	0.0164252	22.3279	6.03384	266231	121056	0.454702	308091	194289	305282	195027	547200	380421	432275	243593	223431	223749	232844	197375	210514	162277	107255	194676	259894
1102	unkown18	4.22e-05	0.00044866	18	0	2.94862e+06	0.11148	0.317536	24.4321	17.9999	5.6132e+06	6.24e-05	0.000484493	21.2161	18.4233	4.43568e+06	2.78013e+06	0.626765	6291316	7000423	8689708	8944558	1787870	2176321	2336550	1746557	3326135	3223755	4524302	3861626	5811612	4280404	3676906	8683924	4.77262e+06
1117	unkown1817	0.0299489	0.0600043	24	3	31524.9	0.298257	0.579801	28	7.4e-05	252468	0.0510764	0.101077	26	1.62503	216586	25005.1	0.115451	265303	244358	269101	231112	263866	211158	235876	178544	158965	204547	231145	176923	169796	226043	183992	207076	216113
1134	unkown1835	0.000171384	0.00119097	24	0	100477	0.0748507	0.261687	25.1282	6.63e-05	413263	0.000157324	0.000969455	24.5641	3.24e-05	279350	136884	0.49001	319754	340419	514318	478567	243417	190395	210727	174565	182553	171487	221832	171789	301672	252997	240570	416570	276977
1136	unkown1838	8.77e-05	0.000741993	24	21	120954	0.0325962	0.20532	23.2718	17.9999	306951	3.93e-05	0.000359941	23.6359	19.4815	179917	130837	0.727205	183556	149239	268105	311358	39792	28984	65204	31875	108417	203084	137405	157022	329556	360694	190106	347451	181990
1138	unkown184	0.0299489	0.0600043	24	12	33184.5	0.324491	0.612324	23.7736	12	355711	0.0547498	0.107078	23.8868	12.0003	320709	45075.1	0.140548	278569	314587	276645	278951	346444	312561	359504	322283	297919	355230	362809	406887	296343	336278	334117	249547	320542
1152	unkown1865	0.00164724	0.00661537	24	0	86823.9	0.110865	0.317258	25.2722	6.63e-05	362388	0.00175464	0.00666112	24.6361	3.23e-05	246771	115891	0.469629	269833	321273	451435	407013	227849	177177	201370	127281	184620	144807	213677	130753	235582	217090	220176	382459	244525
1156	unkown1873	0.0299489	0.0600043	18	9	121674	0.151593	0.376065	20	6	590406	0.0290329	0.0639347	19	7.6	432184	140372	0.324797	251632	205046	387521	348473	754572	536282	614592	456179	306215	435253	457815	330286	327273	366776	348779	346741	404590
1163	unkown1882	0.0419656	0.0784355	24	18	51715.7	0.148753	0.373098	20	12	220085	0.0379318	0.0794946	22	14.85	165786	74553.6	0.449697	138949	126455	197167	116705	117190	97055	133687	120955	200400	293360	228247	158334	206376	220676	151237	156881	166480
1177	unkown190	0.0144977	0.0345768	24	12	46677.2	0.183384	0.420469	20	12	675989	0.0184243	0.0441987	22	12.1	601421	81875	0.136136	556659	526311	643527	517275	591267	609438	582600	571142	630612	727790	722008	623545	577728	603180	530103	532273	596591
1178	unkown1900	0.0419656	0.0784355	24	15	53035.5	0.138907	0.358803	25.5652	12	352732	0.0358203	0.0758805	24.7826	13.5609	311301	38905.5	0.124977	300214	232826	276167	248057	359615	258800	287092	243965	346792	398524	327810	337803	333159	348034	315096	375862	311864
1181	unkown1904	0.0419656	0.0784355	18	15	147001	0.38774	0.688197	20	12	780206	0.0832841	0.151885	19	13.6167	714037	145037	0.203123	723669	765061	897403	722962	597545	583041	574402	478889	616783	927187	767616	809238	834727	793314	628521	681767	712633
1194	unkown1918	0.00980952	0.0257065	18	6	149444	0.0565092	0.232699	20	6	743516	0.00471055	0.014692	19	6.01667	585451	144090	0.246119	526811	518439	605250	580349	874625	643897	682575	772969	552944	421405	395040	411313	554564	449841	552924	544896	567990
1203	unkown1930	0.0065055	0.0192266	18	0	62530.5	0.550847	0.871691	26.0177	17.9999	426576	0.0237639	0.0541288	22.0088	18.6177	422123	43583.3	0.103248	481764	479134	482132	482808	437547	381742	391057	325483	350960	420437	447922	426372	396090	471592	382453	456170	425854
1204	unkown1931	0.00980952	0.0257065	18	9	34519.5	0.0567155	0.232754	20	6	164567	0.00472572	0.0147189	19	7.6	114497	43934.2	0.383715	101023	54377	70503	82345	161478	168011	155883	172897	119123	93509	80396	102949	54368	60505	102441	113962	105861
1230	unkown1973	0.00980952	0.0257065	24	3	90148.7	0.265357	0.537233	22.6735	6.63e-05	860814	0.0180939	0.0435915	23.3368	1.45858	778084	92274.5	0.118592	844782	727669	1006105	864702	818142	765686	955713	791743	600094	717183	727658	688343	727893	693955	701336	838544	779347
1245	unkown1990	0.0065055	0.0192266	18	12	49606.7	0.173597	0.406502	20	12	622160	0.00879315	0.0244797	19	12.0333	557966	76858.4	0.137747	462571	518147	596651	508436	584858	519250	574253	562725	588853	641495	626921	631373	525939	530340	442824	467551	548887
1247	unkown1992	0.000572095	0.00289254	18	0	53113.8	0.1649	0.394391	25.5652	17.9999	264361	0.000968725	0.00418453	21.7826	18.5596	254530	45319	0.17805	342267	284328	315840	312819	189857	234152	208129	237234	216477	258524	233838	250974	243082	240465	265947	307950	258868
1265	unkown201	0.0419656	0.0784355	18	12	31114.1	0.515695	0.832123	24.8451	6.00002	1.15593e+06	0.104596	0.183481	21.4225	9.72759	1.09846e+06	89842.5	0.0817894	937515	1039440	1157000	1088062	1218994	1113545	1164842	1126322	946342	1300118	1225938	1140221	1010784	1013259	1053873	870939	1.08795e+06
1289	unkown2045	0.0065055	0.0192266	24	21	58756	0.0630823	0.242855	24.2975	17.9999	284013	0.00361071	0.0119299	24.1488	19.5099	231891	61764.6	0.266352	251123	249519	249810	297726	187559	179812	166571	216426	155781	231297	216880	165449	230590	313131	317140	275195	231501
1300	unkown2057	0.0144977	0.0345768	24	3	21930.9	0.148826	0.373098	20.8511	6.63e-05	180481	0.0154028	0.0383158	22.4255	1.40163	158002	32238.6	0.204039	185694	151460	206941	177829	178590	133193	176956	182139	130084	110570	147201	122101	147113	161896	178099	158221	159255
1305	unkown2064	0.0065055	0.0192266	18	6	124908	0.0731765	0.259454	20	6	584767	0.00411782	0.0132275	19	6.01667	426340	154185	0.361648	314344	350299	412810	397417	515461	473074	651536	698997	267286	376553	289271	319555	398981	338261	299779	418866	407656
1307	unkown2066	0.000987235	0.0044748	18	6	136880	0.13177	0.347144	20	5.99999	534101	0.00129403	0.00524416	19	6.01666	395744	133637	0.337684	391419	339475	346637	301383	538444	432021	615051	550887	280487	378728	171142	251025	394035	369949	282581	429538	379550
1343	unkown2112	0.0065055	0.0192266	24	0	51572.1	0.0791313	0.267528	21.0501	6.16e-05	387356	0.00441264	0.0139558	22.5251	3.3e-05	338579	56319	0.166339	391264	343869	400611	413682	403285	338914	318871	318648	279680	273783	275742	277563	300923	363472	373517	393476	341706
1381	unkown2157	0.0299489	0.0600043	18	15	77067	0.150324	0.374824	20	12	270982	0.0288276	0.0635447	19	13.6167	194872	94707.2	0.485997	195677	245036	106646	186918	61795	161485	101498	132285	172123	279358	344897	287552	191307	238935	177372	220393	193955
1403	unkown2189	0.0144977	0.0345768	18	15	43443.9	0.194869	0.437897	20	12	169416	0.0194066	0.0459924	19	13.6167	125836	58221.6	0.462679	116433	139084	109892	140402	54015	113028	61350	79942	178410	188486	146102	164667	93554	179289	160790	78907	125272
1405	unkown2191	0.00164724	0.00661537	18	6	41982.3	0.0497629	0.22488	20	6	220950	0.000853253	0.00378013	19	6.01667	183806	31175.7	0.169612	173461	165535	216107	182513	229707	228246	208674	217174	129192	141828	133069	142058	153398	161958	205752	191774	180028
1417	unkown2204	0.0065055	0.0192266	18	6	40171.6	0.199361	0.444667	20	6.00002	203104	0.00991867	0.0270946	19	6.01667	169773	26495	0.156061	174335	135199	192990	188488	236314	204539	176440	195125	127975	146099	65516	101291	156857	154634	218503	190697	166563
1419	unkown2206	0.0419656	0.0784355	18	3	30722.9	0.599415	0.920764	20	4.76e-05	219363	0.117793	0.202765	19	1.58336	207159	42645.4	0.205858	219523	163591	262472	231866	280884	200327	194509	182593	176525	186891	169794	143776	258081	239781	257329	262322	214392
1420	unkown2208	0.0299489	0.0600043	24	18	25330.3	0.196001	0.439565	25.7143	17.9999	338142	0.0360296	0.0761808	24.8571	18.0214	299343	32636.8	0.109028	303655	266536	297543	290908	241013	295731	225976	304050	272133	324715	289901	311387	317862	313553	364657	356497	298507
1434	unkown2228	0.0210199	0.0459523	18	15	173290	0.726808	1	20	12	1520081	0.0791581	0.145537	19	13.6167	1.34517e+06	263714	0.196045	1354110	1503089	1473401	1324580	1005382	1272859	1283661	1017782	1213492	1804247	1600141	1462444	1282303	1401342	1150972	1332109	1.34262e+06
1442	unkown2237	0.00980952	0.0257065	18	6	67786.4	0.0369747	0.209377	20	6	345976	0.00323602	0.0109404	19	6.01667	275586	57785.5	0.209682	296480	282073	324684	229885	400206	357596	318388	307715	194504	225551	209804	164896	227236	253306	268924	236085	268583
1450	unkown2247	0.00980952	0.0257065	24	18	48842.3	0.0271773	0.204321	24.1644	17.9999	292955	0.00246062	0.00869021	24.0822	18.0002	257558	11773.8	0.0457132	240143	191516	244102	213705	215763	236398	209292	230297	296600	291430	279609	299759	313809	316777	274558	266675	257527
1451	unkown2248	0.0210199	0.0459523	18	6	49420.4	0.321974	0.609359	20	6	356347	0.0405771	0.0839462	19	6.01667	309006	40648.6	0.131546	265634	311442	318787	329245	379327	348863	375361	321837	239777	281747	223949	242416	289044	214578	374370	348906	304080
1466	unkown2271	0.0299489	0.0600043	24	9	138550	0.197296	0.441699	24.2975	6.00003	788748	0.0362287	0.07653	24.1488	7.50954	684633	148930	0.217533	507010	631477	593178	713405	662692	759469	830414	902418	625645	708037	802433	1001581	522909	555011	510540	643074	685581
1467	unkown2272	0.000987235	0.0044748	24	9	54575.2	0.0750006	0.261753	23.7736	6	284516	0.000778258	0.00349596	23.8868	7.49306	223876	59599.3	0.266216	259550	207540	152779	198686	250971	326993	272486	287616	221532	227956	249206	258914	147160	227754	140121	148135	223587
1469	unkown2277	0.0210199	0.0459523	24	6	40173.4	0.152331	0.376249	20	5.99997	198276	0.0215941	0.0500975	22	6.04999	123906	61417	0.495675	121437	114233	63589	140644	297566	154692	148037	192808	65493	103242	96618	54231	113013	91027	121363	43543	120096
1470	unkown2278	0.0144977	0.0345768	24	21	80114	0.150084	0.374647	20	17.9999	667532	0.0155147	0.0385092	22	19.525	612711	79858.8	0.130337	602914	640961	784275	716370	539563	485924	547878	460697	559396	580573	612167	720512	666525	683297	653252	667056	620085
1473	unkown2282	0.0419656	0.0784355	18	15	116448	0.693366	1	20	12	690160	0.132018	0.223836	19	13.6167	608970	138447	0.227345	580495	685304	703235	624921	320275	574135	610816	419893	473577	794919	712563	779580	658158	597845	604565	581792	607630
1483	unkown2298	0.0065055	0.0192266	18	9	55599.5	0.684114	0.999467	23.9024	6.00002	209084	0.0285488	0.0630062	20.9512	7.86741	134285	100120	0.745574	18571	31382	45260	114465	139235	439343	106697	151060	462266	85428	63886	104323	48216	32240	52114	41254	120984
1485	unkown230	0.0299489	0.0600043	24	0	69545.4	0.385333	0.685543	23.3952	4.24e-05	267728	0.0630322	0.120558	23.6976	2.15e-05	190121	80901.5	0.425526	255441	150775	387901	276796	322305	93306	217977	132772	102970	108117	123759	96908	245810	189801	126552	223968	190947
1503	unkown2324	0.0419656	0.0784355	18	3	77643.3	0.355857	0.650817	20	6	168332	0.0777172	0.143063	19	4.43333	137820	79491.1	0.576774	174477	104816	133507	234119	296570	90315	170435	116007	80791	23642	34258	20242	174509	106491	199967	228048	136762
1507	unkown2328	0.00164724	0.00661537	18	15	100683	0.653936	0.969854	20	12	612471	0.00843806	0.0236665	19	13.6167	517424	135471	0.261818	486134	602419	620260	497174	386895	484198	465104	368583	511459	669332	642997	626096	454492	561845	447384	433425	516112
1510	unkown2330	0.0144977	0.0345768	18	6	59042.5	0.0476196	0.220046	20	5.99998	329947	0.00571512	0.0171264	19	6.01666	266750	49642.4	0.186101	285763	267863	265528	300434	406266	268936	327031	317554	172386	184515	185169	208744	222263	215768	254822	288705	260734
1516	unkown2337	0.0210199	0.0459523	18	6	78718	0.576565	0.896967	20	6	332093	0.0656013	0.124743	19	6.01667	252733	78780.5	0.311714	192230	144624	267714	253140	438432	239437	317934	332570	206042	130547	161331	185556	296622	158423	234645	331736	243186
1549	unkown2384	0.0210199	0.0459523	18	15	39044	0.42877	0.738355	20	12	318544	0.0514545	0.101736	19	13.6167	268834	59211.3	0.220252	259729	298131	262356	249638	195422	269370	235534	221354	328244	323977	319921	302036	184727	321583	281631	238515	268260
1567	unkown2413	0.0299489	0.0600043	18	6	92367.2	0.449277	0.760914	20	6	986485	0.0714262	0.133943	19	6.01667	925827	47021.9	0.0507891	1002893	838770	964151	914882	972638	911904	970167	1091230	772509	835984	747677	782047	880166	864501	1121569	1050970	920129
1578	unkown2425	0.0210199	0.0459523	18	6	980367	0.140048	0.360528	20	6	6.37595e+06	0.0201004	0.0472149	19	6.01667	5.55765e+06	674015	0.121277	5858731	4663775	5795773	6072583	7434817	5540904	6075049	6453033	4323668	4667602	4172307	4453705	5648941	4708354	5718535	6027831	5.47598e+06
1610	unkown2459	0.0299489	0.0600043	18	15	55207	0.205808	0.452337	20	12	283251	0.0375315	0.0788755	19	13.6167	214247	77301.7	0.360806	150549	227383	195960	254707	177193	149105	166472	179950	218349	289739	304520	320396	174820	231321	165009	210504	213499
1615	unkown2465	0.0419656	0.0784355	18	12	59921.1	0.267998	0.539962	20	12	719732	0.0617182	0.118547	19	12.0333	639772	85793.1	0.134099	598438	656797	540959	595000	672530	620327	615075	540732	652745	780183	767052	678947	584817	655409	532093	583084	629637
1617	unkown2468	0.00980952	0.0257065	24	12	56524.7	0.189407	0.430341	21.1511	12	310987	0.0135416	0.0347002	22.5755	12.048	251385	73238.4	0.29134	276808	181963	161803	205510	249514	324898	228194	243495	262200	342702	305168	333878	157968	238897	237309	220384	248168
1624	unkown2480	0.0065055	0.0192266	18	15	122047	0.0427841	0.2137	20	12	675680	0.00255695	0.00896723	19	13.6167	572320	141332	0.246945	556760	506080	594078	615789	522216	414324	407421	421210	593721	752828	682158	674011	579506	591004	592667	631451	570952
1628	unkown2484	0.0419656	0.0784355	24	15	60277.7	0.287097	0.565666	20.7529	12	295902	0.0652873	0.124336	22.3765	13.462	231102	75065.9	0.324817	167212	134406	200008	260155	174819	211606	169338	169928	222015	282890	326063	352639	196338	363185	203182	235425	229326
1631	unkown2488	0.0210199	0.0459523	18	6	706101	0.142034	0.363136	20	5.99998	5539032	0.0203433	0.0476615	19	6.01666	4.92721e+06	437772	0.0888479	5858731	4519228	5467597	4712980	5643081	5540904	4842951	6129192	3774654	4667602	3284965	3298332	4735486	4597708	5282180	5630983	4.87416e+06
1632	unkown2489	0.0210199	0.0459523	24	6	713447	0.277932	0.553076	25.1282	6	12648066	0.0358861	0.0759484	24.5641	6.00317	1.17087e+07	928293	0.0792825	12205775	11998398	11091140	12142859	13869637	13087819	12317597	11317211	11019631	12007559	12734960	11265425	10655403	11681091	9462146	10759888	1.1726e+07
1639	unkown2499	0.0299489	0.0600043	18	6	160126	0.196807	0.441006	20	6	1.15238e+06	0.0361536	0.0764071	19	6.01667	1.0216e+06	95630.1	0.0936085	1157423	869356	1179422	1046954	1394875	913133	1123056	1178470	821608	777774	763398	809110	1101582	891504	1051836	1080631	1.01001e+06
1641	unkown2501	0.0210199	0.0459523	24	9	41550.5	0.315101	0.601699	24.0327	12	235571	0.0398539	0.0827537	24.0163	10.499	201130	48935	0.2433	143238	207211	146920	191048	201060	222173	256537	248753	197870	316285	184729	243399	183209	189931	109629	176640	201164
1643	unkown2503	0.00164724	0.00661537	24	12	39965.3	0.208309	0.456943	20.464	12	433868	0.00308046	0.0104931	22.232	12.0764	371239	70209.9	0.189123	286800	365433	336943	306610	371280	391533	349191	365648	392452	413423	535126	394473	383584	367032	320003	300539	367504
1645	unkown2505	0.00164724	0.00661537	18	15	221293	0.0685769	0.252681	20	12	1.1249e+06	0.00113962	0.00476338	19	13.6167	895323	301207	0.336423	928695	888522	791180	983422	684356	632389	569780	724483	924792	1166384	1282675	1125736	800217	891042	996382	888444	892406
1647	unkown2507	0.00980952	0.0257065	18	15	147471	0.0868462	0.278988	20	12	602410	0.0068733	0.0199605	19	13.6167	445330	192435	0.432119	455058	524141	352748	354966	136576	421344	299147	290509	507387	616980	630216	655056	437173	574643	425233	414282	443466
1649	unkown2509	0.0210199	0.0459523	24	18	74381.6	0.0351669	0.209377	20	12	400438	0.00606882	0.0180424	22	14.85	333129	172538	0.517931	383208	377543	346939	313794	212703	264481	202069	146299	355834	422888	423821	399211	388342	426014	375545	317049	334734
1652	unkown2512	0.0419656	0.0784355	24	18	31916.5	0.297822	0.579206	20.464	17.9999	152240	0.0672678	0.127309	22.232	18.1145	121771	29161.3	0.239477	118327	153386	108994	114252	76029	73075	92703	66011	117930	187337	97273	166522	105430	127993	223318	152219	123800
1653	unkown2513	0.00980952	0.0257065	18	15	68349.6	0.537264	0.856205	20	12	424396	0.0329166	0.0709287	19	13.6167	369302	84961.4	0.230059	412028	445354	356238	349272	266089	324632	266198	346423	364734	459842	442450	430558	395637	395641	365236	275341	368480
1665	unkown2527	0.0419656	0.0784355	18	6	47396.7	0.126941	0.341387	20	6	258239	0.0332146	0.0714343	19	6.01667	217262	30532.9	0.140535	218048	187353	274661	235319	292840	208143	269718	262256	126669	192927	104911	171038	220367	186257	225230	241263	213562
1667	unkown2532	0.0299489	0.0600043	24	0	49626.3	0.199473	0.444698	23.6461	6.63e-05	340857	0.036563	0.0771277	23.8231	3.34e-05	304489	62324.8	0.204686	398247	321306	301647	342230	226709	297821	261726	332671	246142	279099	231284	282399	341986	289280	347724	377443	304857
1669	unkown2536	0.0299489	0.0600043	24	3	46315.7	0.291966	0.57077	22.3291	6.63e-05	413031	0.0501856	0.099664	23.1646	1.44782	365565	59262.5	0.162112	463857	386168	378689	423411	364662	411012	456372	307839	312605	339576	254134	334819	397158	313255	348930	373501	366624
1677	unkown2545	0.0144977	0.0345768	24	21	36757.9	0.194536	0.437366	24.0327	17.9999	159501	0.0193782	0.0459494	24.0163	19.501	129947	37619.8	0.289501	112172	113618	179812	196060	89219	106194	120689	85910	88040	111528	127346	110142	170077	186955	137411	143564	129921
1687	unkown2555	0.0299489	0.0600043	18	15	43453.8	0.560708	0.881727	20	12	182643	0.0854209	0.155279	19	13.6167	127002	66000.2	0.519679	127022	152719	149699	100456	111713	95976	88749	75325	132066	211266	186109	201131	86369	166445	59763	76994	126363
1701	unkown2571	0.000572095	0.00289254	18	6	85511.8	0.150844	0.374824	20	6	318817	0.000893839	0.0039138	19	6.01667	237375	72755	0.306499	229844	163539	258265	243317	423969	243921	294282	313096	144150	115421	128772	158299	221378	178501	259857	280319	228558
1714	unkown2586	0.0299489	0.0600043	18	6	87603.5	0.307256	0.592189	20	6	263184	0.052344	0.103178	19	6.01667	201205	52033	0.258607	199048	96386	282919	217957	339833	186496	257378	269029	124632	112620	60592	114521	260571	144474	227757	224179	194900
1715	unkown2587	0.0299489	0.0600043	18	6	23772.2	0.55426	0.874519	20	6.00001	187688	0.0846306	0.153967	19	6.01667	148333	39498.1	0.266281	125605	106225	155786	130889	262121	131486	197766	159380	111212	117666	130464	116517	157533	97276	157258	139558	143546
1731	unkown2601	0.0299489	0.0600043	18	6	25318.3	0.371956	0.669456	20	5.99998	200534	0.0612376	0.117875	19	6.01666	182228	13683.3	0.075089	190990	153688	200736	193122	214338	191829	160090	235879	159764	134748	117190	129549	212641	165230	229770	199550	180570
1734	unkown2605	0.00980952	0.0257065	18	9	23111.4	0.259134	0.528581	24.1644	12	250638	0.0177298	0.0429439	21.0822	10.5052	233072	26359.8	0.113097	208994	226890	218590	167728	247480	247857	264939	231533	252978	243467	276845	229263	172873	231088	234911	222381	229864
1736	unkown2607	0.00164724	0.00661537	24	9	31561.4	0.0381693	0.209809	20	6	208459	0.000671141	0.00311665	22	7.425	171783	33766.7	0.196567	162605	137540	172969	129657	209401	195710	217869	210855	156995	185507	186465	159031	145235	150992	135157	147190	168949
1738	unkown2609	0.0144977	0.0345768	18	15	75467.9	0.178619	0.413749	20	12	377122	0.0180137	0.0434448	19	13.6167	294645	104188	0.353605	278805	258376	352177	276378	209776	211067	246252	187338	274137	379117	461185	394049	340433	302705	225246	301132	293636
1739	unkown261	0.00421867	0.013908	18	6	21362	0.6417	0.9583	20	6	173596	0.0187113	0.0447047	19	6.01667	153651	18963	0.123416	174395	140547	128689	141138	183340	167134	140952	202957	128153	136585	136394	112151	147009	150221	182467	149515	151353
1740	unkown2610	0.00421867	0.013908	24	21	70852.5	0.0876172	0.28045	24.5682	6.63e-05	310739	0.0032908	0.0110593	24.2841	22.7664	275798	92363.6	0.334896	291144	323691	324584	303539	247128	216209	181077	230436	117061	278484	241581	207186	302349	321582	439437	369583	274692
1742	unkown2612	0.0299489	0.0600043	18	15	82726.9	0.0535681	0.227702	20	12	342483	0.0119281	0.0312949	19	13.6167	304271	80885.6	0.265834	309430	293916	385013	341887	186659	223335	225275	215317	299394	374517	353372	342650	325142	335231	313452	331209	303487
1744	unkown2614	0.0210199	0.0459523	18	15	39672.2	0.146181	0.369549	20	12	177654	0.0208489	0.048669	19	13.6167	153831	42245	0.27462	146312	135119	189653	184071	86426	125843	122684	105171	153461	201932	192577	162644	143138	166736	173623	165358	153422
1756	unkown2625	0.0419656	0.0784355	24	0	28480.5	0.334545	0.624402	20	6.63e-05	257741	0.0739298	0.137778	22	3.65e-05	233936	31738.8	0.135673	255478	220365	288948	266173	338668	221789	247895	214876	163933	194959	179301	210043	228388	237907	279156	234912	236424
1782	unkown2652	0.0210199	0.0459523	18	12	56072.5	0.234305	0.495413	20	12	292394	0.031094	0.0676151	19	12.0333	225495	75075.3	0.332936	120845	223441	176749	211029	152017	200949	245427	274508	233806	280164	300820	354785	145346	215857	189407	140866	216626
1787	unkown2660	0.00421867	0.013908	18	9	75673.5	0.09902	0.296928	22.2166	5.99999	298032	0.00366797	0.0120837	20.1083	7.74238	226583	81091.7	0.357889	156128	172434	185227	92888	260925	341479	319555	270171	161252	254726	291612	255801	192810	196627	171233	90104	213311
1788	unkown2661	0.0299489	0.0600043	18	6	4.97856e+06	0.463794	0.777587	20	6	5.95797e+06	0.0732923	0.136816	19	6.01667	3.18152e+06	2.23419e+06	0.702242	374831	429035	7870286	5938003	8095138	365833	7973344	7397572	221422	198373	179889	246761	500846	283063	6070386	427661	2.91078e+06
1803	unkown2682	0.0419656	0.0784355	24	18	28822.4	0.369705	0.666947	21.7778	17.9999	263556	0.0801492	0.147041	22.8889	18.0425	225097	41600.5	0.184812	209480	246288	221112	261253	129550	174799	210866	201257	156807	281364	212285	269496	302510	273537	251131	227048	226799
1814	unkown2694	0.0144977	0.0345768	18	6	382526	0.335984	0.625894	20	6	2775719	0.0308065	0.0671519	19	6.01667	2.42262e+06	305830	0.126239	2287681	2065738	2722578	2499949	3442116	2181290	2638870	2840600	1848807	2101200	1859727	2055093	2530492	2182256	2526088	2386535	2.38556e+06
1821	unkown2701	0.0299489	0.0600043	18	6	39586.5	0.57014	0.891276	20	6	384877	0.086573	0.156931	19	6.01667	340734	38642.4	0.113409	311604	299709	406895	328437	415648	320016	354854	448990	268963	292486	299038	297665	383562	252439	354513	342004	336051
1862	unkown2757	0.0419656	0.0784355	24	15	28419.7	0.195751	0.439222	20.5594	12	244687	0.0476608	0.0955759	22.2797	13.4645	211705	39318.5	0.185723	154843	226953	209328	171824	202403	199112	168086	198893	239194	261436	229046	249071	225603	243736	184287	207991	210738
1875	unkown277	0.00980952	0.0257065	18	15	222992	0.180208	0.415922	20	12	883306	0.0129719	0.0335208	19	13.6167	779363	213914	0.274473	825649	944063	903110	800319	505840	581220	601526	554425	698515	920356	999801	914554	790027	925865	769356	702041	777292
1881	unkown2775	0.00421867	0.013908	18	15	189693	0.140188	0.360666	20	12	917872	0.00498733	0.0153033	19	13.6167	676348	279781	0.413664	568140	740318	736478	585255	530257	570113	487037	400825	707819	1070639	965231	927798	749375	672902	490079	575952	673639
1889	unkown2783	0.0065055	0.0192266	18	6	36612.2	0.156751	0.383168	20	6.00001	146921	0.00804392	0.0227306	19	6.01667	108102	30893.3	0.285779	102174	104130	122302	123464	210069	79357	140847	157412	49576	47518	63285	33857	123224	68897	115071	128550	104358
1897	unkown2790	0.0299489	0.0600043	24	0	103245	0.20631	0.452998	24.8451	6.63e-05	1.00373e+06	0.0376079	0.0789258	24.4225	3.26e-05	895008	122115	0.13644	857072	982114	1085670	1090061	810485	931697	765921	797747	738679	894586	836210	790187	914568	898216	874510	1026614	893396
1943	unkown2833	0.0144977	0.0345768	18	15	138166	0.356575	0.651361	20	12	763141	0.032387	0.0700553	19	13.6167	615608	187807	0.305075	582904	604547	736042	550766	553243	536334	471456	346553	640853	840010	768446	803254	720714	737494	443064	484953	613790
1945	unkown2835	0.0419656	0.0784355	18	15	56706.1	0.173237	0.406502	20	12	400056	0.0430674	0.0878092	19	13.6167	363551	58463.4	0.160812	410211	345231	401961	329345	355170	312888	274765	277968	363389	433240	405226	398367	373924	388758	383942	353376	362985
1947	unkown2839	0.000987235	0.0044748	18	12	3.12715e+06	0.334768	0.624402	20	12	5384688	0.00297938	0.010195	19	12.0333	3.16201e+06	2.43748e+06	0.770864	4206711	629540	720970	681835	750083	5128863	763994	5120819	5134572	5755367	5458885	5189928	654674	4574301	577845	636579	2.87406e+06
1949	unkown2841	7.77e-06	0.000154373	18	9	78528.8	0.0429149	0.2137	20	6	359363	5.31e-06	0.000103548	19	7.6	276001	83521.6	0.302613	192298	194872	212017	182769	391474	403067	323465	319445	244332	266523	275350	270211	260289	224095	195994	197123	259583
1971	unkown2866	0.00980952	0.0257065	24	0	59316.2	0.159772	0.387197	22.5575	6.17e-05	607288	0.0116895	0.0308243	23.2788	3.19e-05	553145	68828.3	0.124431	628597	565930	627176	607452	584662	495545	504394	594219	491725	520877	488819	457205	553868	516689	652465	588666	554893
1975	unkown2871	0.0210199	0.0459523	18	15	51915.4	0.262307	0.533417	20	12	474917	0.0341876	0.0730083	19	13.6167	384841	91294.1	0.237225	375004	347600	374447	347435	374156	346237	331866	283792	450495	527743	525187	396242	481870	374644	291975	314620	383957
1976	unkown2872	0.00267199	0.00974187	24	9	56524.9	0.174808	0.407847	23.7736	6.00002	346703	0.00404918	0.0130255	23.8868	7.49307	286220	70664.7	0.246889	208856	270770	260750	258423	338401	336540	354983	356887	296444	343790	328294	303992	324352	292183	160915	138476	285878
1977	unkown2873	0.00421867	0.013908	24	9	32277.3	0.0566093	0.232733	20	5.99998	201661	0.0022305	0.0080412	22	7.42499	151607	39315.7	0.259327	150032	82979	164513	127476	216416	176217	205174	208838	138576	152278	126849	150085	138504	114480	105777	114717	148307
1984	unkown2880	0.0144977	0.0345768	18	15	147156	0.60458	0.924291	20	12	907726	0.0502849	0.0997734	19	13.6167	771369	191049	0.247675	692254	833047	953612	744241	564722	683992	717578	564055	731690	976155	957341	965716	808547	820614	555461	743279	769519
1986	unkown2883	0.0065055	0.0192266	18	15	40287.8	0.44438	0.755145	20	12	241618	0.0197917	0.0467089	19	13.6167	204040	51862.4	0.254178	220064	182276	226739	214416	156942	178630	170148	153658	187077	282101	269019	228277	215759	212233	152578	206684	203538
1993	unkown2892	0.00267199	0.00974187	24	6	56850.7	0.0825641	0.272912	23.1496	6	196566	0.00207796	0.00759448	23.5748	6.00195	127781	54735.1	0.428352	191449	91436	176995	117274	234037	172328	244044	135855	99088	82504	113164	118811	114355	55141	20708	65241	127027
1996	unkown2895	0.0299489	0.0600043	24	6	93609.3	0.273595	0.546948	26.0177	6	357212	0.0475603	0.0954168	25.0088	6.00978	269428	72175.9	0.267886	354122	298299	399136	190368	382752	422019	434477	189598	225785	234578	300405	262523	249175	164182	54876	187515	271863
1999	unkown2898	0.0419656	0.0784355	18	3	52165.7	0.508479	0.824721	21.6708	7.57e-05	839163	0.103433	0.181936	19.8354	1.65298	785725	75614.1	0.0962349	864087	765417	954329	772820	825113	705059	840308	727782	681129	765762	701364	749382	875601	796976	778721	924108	795497
2002	unkown290	0.00164724	0.00661537	18	6	86322.9	0.226494	0.484637	20	6	617250	0.00331815	0.0111307	19	6.01667	539980	64854.8	0.120106	515266	563165	523589	548287	608438	611319	583926	665317	444713	295186	478844	456798	453724	575382	659874	530108	532121
2011	unkown291	0.000987235	0.0044748	18	6	128411	0.0473086	0.219208	20	6	1.23143e+06	0.000512428	0.00252298	19	6.01667	1.10828e+06	105513	0.0952048	1078001	1132127	1089306	1112507	1295151	1173563	1196450	1260565	880306	1015813	967611	948834	1051014	1112746	1177636	1036246	1.09549e+06
2016	unkown2919	0.0210199	0.0459523	24	21	36898.6	0.504075	0.820418	24.1644	17.9999	386865	0.0587771	0.113478	24.0822	19.5053	346331	38375.7	0.110807	331890	280932	439179	366541	323249	306359	277275	318654	315938	380330	326111	325223	388275	338140	384711	436335	346196
2048	unkown2950	0.0144977	0.0345768	18	12	22585.7	0.316104	0.603057	20	12	180026	0.0292631	0.0643789	19	12.0333	153605	29431.4	0.191604	132758	156433	163622	107003	164493	139737	144899	139873	157816	182410	208028	171848	129944	152167	130527	120492	150128
2049	unkown2951	0.00421867	0.013908	18	15	25145.1	0.450864	0.762143	20	12	182389	0.013818	0.0351216	19	13.6167	155777	32559.3	0.209011	157017	175725	169625	128045	121398	149425	138473	134123	177320	173721	201520	176994	148518	164261	152461	118768	155462
2069	unkown2970	0.0210199	0.0459523	24	12	84483.5	0.158113	0.384831	23.7736	12	521854	0.02229	0.0514998	23.8868	12.0003	452420	99690.6	0.22035	384557	391883	484595	364908	516373	531688	512021	405347	469419	590759	541637	485603	398472	437614	326514	391431	452051
2070	unkown2971	0.0144977	0.0345768	18	12	213223	0.203518	0.449195	24.0327	12	2.05185e+06	0.0201398	0.0472582	21.0163	12.2524	1.78786e+06	378443	0.211674	1536513	1556984	1900453	1501646	1945347	1984274	2155728	1482927	1884109	2261472	2091961	1969875	1466544	1684671	1211485	1500954	1.75843e+06
2077	unkown2978	0.0299489	0.0600043	18	15	309894	0.5883	0.910825	20	12	2.66627e+06	0.0887781	0.159836	19	13.6167	2.29211e+06	449843	0.196257	2232065	2222816	2620335	2076541	2081614	2180284	2171917	1561280	2301263	2715442	2945239	2703125	2192321	2763260	1820069	2016503	2.28775e+06
2081	unkown2982	0.0210199	0.0459523	18	15	117690	0.372774	0.669849	20	12	811547	0.0458313	0.0924829	19	13.6167	664907	170021	0.255707	658894	670240	751648	532213	570010	614837	584001	452553	726261	862845	896891	760192	589705	843502	510557	587817	663260
2084	unkown2985	0.0419656	0.0784355	24	0	43448.9	0.328668	0.616654	20	6.63e-05	451761	0.0728755	0.136207	22	3.65e-05	412003	44271	0.107453	496308	384385	461407	464944	533654	400790	391725	400511	357092	363941	330961	359951	380410	419088	471202	431214	415474
2085	unkown2986	0.0299489	0.0600043	24	3	31962.6	0.66745	0.984047	20.6557	6.00001	316782	0.0981991	0.174499	22.3279	4.63835	275876	44998.7	0.163112	311870	246067	331836	281712	459458	298757	264945	243969	237775	239176	232435	236325	229333	253516	266707	261233	274695
2086	unkown2987	0.0299489	0.0600043	18	0	33260	0.173363	0.406502	23.9024	6.63e-05	201620	0.0325054	0.0702002	20.9512	2.91e-05	173316	32530.5	0.187695	226882	187819	200792	190986	211182	141093	135813	142367	157524	160406	148162	135730	179786	176736	218475	225573	177458
2090	unkown2990	0.0419656	0.0784355	24	3	35426	0.272206	0.546107	25.4179	6.63e-05	359746	0.0625094	0.119761	24.7089	1.54434	328243	27151.9	0.0827191	366141	361020	386905	324919	408602	350939	326020	312866	291122	314970	319140	276734	258508	337873	321639	289969	327960
2100	unkown3	0.0210199	0.0459523	18	6	273911	0.1686	0.399452	20	6	781296	0.0235407	0.0537591	19	6.01667	522489	224507	0.429687	444376	265716	706370	622493	1142733	440400	865206	676847	234367	289271	235361	228856	551819	351241	402289	467186	495283
2111	unkown301	0.00980952	0.0257065	18	6	84571.7	0.158621	0.385859	20	6	564368	0.0116165	0.0307276	19	6.01667	485323	67103.4	0.138265	501398	466834	459002	504131	654672	495329	534632	572838	409263	406225	343810	352388	430508	405050	570256	528730	477192
2127	unkown3024	0.0210199	0.0459523	24	15	84863.8	0.0497441	0.22488	20	12	521592	0.00822183	0.0231463	22	13.475	405281	144752	0.357165	342014	366421	373998	299404	335765	402430	286407	312369	494222	548718	581650	461776	402272	482618	406214	325937	401388
2145	unkown3042	0.0210199	0.0459523	24	9	23674.6	0.20427	0.450053	24.0327	6	149069	0.0276972	0.0614735	24.0163	7.50102	128182	25360.2	0.197846	113598	134077	129975	84752	165453	150773	130518	149531	127686	137639	151427	146939	76164	113640	103771	135251	128200
2153	unkown3051	0.0299489	0.0600043	18	15	24836.6	0.432814	0.741921	20	12	298175	0.0692928	0.130539	19	13.6167	275464	33820	0.122774	281882	278746	295890	256076	278045	252645	194462	248197	262236	293723	316258	320483	278185	261192	278628	305544	275137
2197	unkown3099	0.0065055	0.0192266	24	21	26549.9	0.141053	0.361654	23.52	17.9999	284856	0.00733521	0.021125	23.76	19.4868	257108	29500.5	0.11474	278791	286439	244793	264123	258022	198817	217457	235640	223986	260474	261091	249572	287960	257665	283274	310526	257414
2201	unkown3102	0.0065055	0.0192266	24	21	265226	0.0998657	0.298274	20	17.9999	3.56762e+06	0.00541767	0.016421	22	19.525	3.30938e+06	262671	0.0793717	3803175	3552489	3333224	3204876	3102297	2671177	2893811	3116009	3141098	3517621	3488120	3243731	3618062	3485265	3491851	3675326	3.33363e+06
2202	unkown3103	0.0299489	0.0600043	18	3	202949	0.692508	1	20	6.9e-05	2.96269e+06	0.101121	0.178706	19	1.58337	2.79066e+06	282075	0.101078	3013920	2725949	3118549	2992356	3430768	2190531	2708271	2697655	2452318	2687627	2540390	2582921	3236931	2825207	2947663	3264896	2838497
2203	unkown3104	4.22e-05	0.00044866	24	21	57384.5	0.0338915	0.208722	20.464	17.9999	451137	2.07e-05	0.000237794	22.232	19.504	390462	63632.8	0.162968	419429	409160	448500	442171	322288	246943	334613	339880	360203	418893	391115	392317	463285	410920	460004	470340	395629
2205	unkown3106	0.0144977	0.0345768	24	18	156743	0.0733575	0.259477	20	17.9999	1.69488e+06	0.00834454	0.0234333	22	18.15	1.53627e+06	174904	0.11385	1807575	1639935	1444221	1494780	1337875	1213874	1257130	1394303	1447002	1647078	1713034	1629207	1793381	1665334	1600730	1720094	1.55035e+06
2211	unkown3112	0.00421867	0.013908	24	18	38355.2	0.042255	0.2137	20.2759	12	154102	0.00171705	0.00654596	22.1379	14.8527	125739	59368.7	0.472156	154425	118439	99637	107813	87307	79813	94016	56839	123764	146767	181052	164824	147668	140787	149273	166845	126204
2212	unkown3115	0.00980952	0.0257065	24	21	20374	0.182736	0.419493	22.6735	17.9999	163699	0.0131289	0.0338156	23.3368	19.4731	138834	26301.9	0.189448	153916	178182	129311	139748	75503	108075	125569	130134	119007	136231	126461	156730	193545	151233	155374	154646	139604
2213	unkown3116	0.00980952	0.0257065	24	18	80519.3	0.108526	0.313032	24.7059	17.9999	451137	0.00835185	0.0234392	24.3529	18.0038	366014	65214.3	0.178175	419429	409160	280871	228839	322288	308562	216354	293648	360203	418893	389501	392317	463285	410920	460004	470340	365288
2236	unkown314	0.00267199	0.00974187	24	12	66877.8	0.0892409	0.282043	20	12	359874	0.00222746	0.00803666	22	12.1	284197	92302.8	0.324785	246037	296190	202270	187111	266984	320294	311937	261850	320638	339643	385425	393788	215935	291070	229469	191380	278751
2243	unkown3146	0.0210199	0.0459523	18	6	114895	0.970539	1	20	6.00001	1421152	0.0998036	0.176654	19	6.01667	1.31773e+06	107957	0.0819266	1192459	1113114	1384922	1271834	1662433	1214432	1389133	1418610	1089289	1261424	1225594	1050533	1580971	1392039	1300462	1327107	1.30465e+06
2247	unkown315	0.00267199	0.00974187	24	12	100644	0.0545328	0.229432	20	12	750201	0.00143291	0.00565391	22	12.1	600593	167731	0.279276	510347	581099	528209	395359	598688	637966	572432	537698	725908	704127	754112	816657	512148	621765	437931	516719	590698
2255	unkown3157	0.0419656	0.0784355	18	6	20481.7	0.56473	0.886815	20	6	168541	0.112389	0.195403	19	6.01667	144720	21874.7	0.151152	152054	113885	139514	148732	218470	147974	158691	149029	89866	134259	128626	105738	163914	160056	136826	125476	142069
2258	unkown3160	0.0299489	0.0600043	18	12	29578.6	0.236702	0.499078	20	12	267028	0.0421739	0.0864135	19	12.0333	192678	78729.4	0.408605	152918	166887	163129	169385	169391	166944	155401	130033	175010	237932	367982	287189	125061	191497	148749	126536	183378
2263	unkown3165	0.0144977	0.0345768	18	15	32309.8	0.12661	0.341107	20	12	185932	0.0134004	0.0344124	19	13.6167	140221	49475.6	0.35284	134693	114802	156218	120402	136119	96681	91349	114898	172727	170372	169630	231001	127968	158015	124605	116396	139742
2266	unkown3168	0.00164724	0.00661537	24	6	16978.3	0.173703	0.406539	23.9024	6	182984	0.00262069	0.00912689	23.9512	6.00002	163950	13567.9	0.0827564	170917	157443	183995	175609	192845	175633	159220	204240	160735	156805	163480	141531	119193	149357	155279	156567	163928
2274	unkown3179	0.0299489	0.0600043	24	3	152142	0.226823	0.48482	20.464	6.39e-05	1.70988e+06	0.0407032	0.0840914	22.232	1.38954	1.5936e+06	167073	0.10484	1630491	1485433	1927243	1796358	1797578	1492036	1687445	1790985	1392510	1476644	1366439	1424640	1606317	1499233	1536072	1708921	1.60115e+06
2277	unkown3181	0.0419656	0.0784355	18	6	344694	0.155459	0.381459	20	6	3807351	0.0393542	0.0820183	19	6.01667	3.51557e+06	204011	0.0580308	3477966	3191068	4188877	3720464	4153964	3581117	3534497	3959826	3088034	3137678	2976587	2902205	3559919	3219703	3462974	3698662	3.49085e+06
2282	unkown3186	0.0299489	0.0600043	18	6	25887	0.545167	0.865132	20	6.00001	473265	0.0835123	0.152239	19	6.01667	449267	18730.9	0.0416923	449663	425121	509866	425358	488113	448381	436364	520201	406865	426827	412459	376416	493347	435771	432235	464961	446997
2285	unkown3189	0.00267199	0.00974187	18	6	92625	0.274202	0.547883	20	5.99999	271952	0.00602165	0.0179377	19	6.01666	178074	88720.1	0.49822	129658	85471	199853	179751	400899	147888	301555	237468	84187	92223	69210	85666	226408	118292	135876	182765	167323
2297	unkown320	0.0065055	0.0192266	24	3	21714.9	0.290523	0.568935	22.1053	6.63e-05	374660	0.0137425	0.0350162	23.0526	1.44082	356386	20173.2	0.0566049	378306	389469	385072	345794	426938	359843	352712	355403	323913	327175	344668	337778	359362	347302	331455	343689	356805
2303	unkown3207	0.0210199	0.0459523	18	15	81536.8	0.079842	0.268827	20	12	546325	0.0124024	0.0322763	19	13.6167	404204	139825	0.345927	380453	418852	355048	317385	290977	419619	290778	346040	447293	577438	589295	571275	344837	418751	348903	328654	402850
2311	unkown3214	0.0419656	0.0784355	24	6	12405.5	0.485028	0.802155	20	6	158080	0.0996241	0.176406	22	6.05	130232	25502.8	0.195826	87714	138829	135789	127751	203054	142451	135909	150906	90593	130557	127323	126888	87403	130084	109375	133777	128650
2315	unkown3218	0.00980952	0.0257065	18	12	15472.6	0.450277	0.761436	22.2166	12	202312	0.0283673	0.0627447	20.1083	12.1334	181724	26354.7	0.145026	183532	153495	170519	156231	186188	189907	185203	185643	159460	249317	208034	192436	157619	179129	143065	166140	179120
2317	unkown322	0.00421867	0.013908	18	15	91039.6	0.0447672	0.215936	20	12	432520	0.00180822	0.00683578	19	13.6167	334520	121170	0.36222	313685	307976	369937	285035	250955	248240	246321	182081	435741	486266	436533	371539	396543	398251	284011	320428	333346
2327	unkown3229	0.0419656	0.0784355	18	6	27546.4	0.735224	1	20	6	294462	0.13818	0.232187	19	6.01667	273036	20196.4	0.0739696	254217	237946	296724	270550	305675	286609	277510	308056	224488	272795	245435	221150	313832	252698	263117	298622	270589
2328	unkown323	0.0144977	0.0345768	18	6	19871.1	0.358172	0.652933	20	6	197938	0.0325088	0.0702002	19	6.01667	180138	15344.3	0.0851806	171014	198909	174894	166792	199909	189752	212316	189773	124934	172768	152417	152243	192042	210761	163836	180098	178279
2331	unkown3232	0.0299489	0.0600043	24	15	20887.9	0.296097	0.576347	26.0177	12	227289	0.050771	0.100517	25.0088	13.5826	202641	30830.6	0.152144	190734	195950	170387	127017	178847	230629	202422	211836	230632	241659	206671	230193	170349	227274	223858	213075	203221
2333	unkown3234	0.00421867	0.013908	18	6	361622	0.0887254	0.282043	20	6	783743	0.00332772	0.0111501	19	6.01667	400275	388249	0.969957	155036	108081	370640	203234	896930	655476	964837	617730	247812	119430	68420	98884	211085	275852	557526	100652	353227
2338	unkown324	0.0210199	0.0459523	18	6	38656.8	0.38455	0.68496	20	6	324230	0.0470277	0.0945587	19	6.01667	293795	25418.1	0.0865163	273985	285366	317824	292515	334707	302479	349877	309856	200181	301204	242482	218813	351729	301401	303543	265482	290715
2353	unkown3261	0.0144977	0.0345768	24	6	47074.6	0.107666	0.311865	20	6	362466	0.0116483	0.0307637	22	6.05	304962	39293	0.128845	324965	305989	289955	313611	403612	349587	330792	365874	287064	218828	268721	256021	247609	229998	344954	302819	302525
2354	unkown3262	0.0419656	0.0784355	18	6	21689.4	0.271111	0.544638	20	6	156420	0.0623038	0.119469	19	6.01667	135971	17802.8	0.130931	150179	146062	126060	114157	148393	143106	168226	165956	121143	99743	118211	102045	120063	116901	168021	132747	133813
2356	unkown3266	0.0144977	0.0345768	18	9	19109.6	0.0906728	0.283822	20	6.00002	72526	0.0100356	0.0272732	19	7.60001	45194.9	21727.1	0.480742	29220	20001	31089	16368	84338	65946	74757	65063	46423	32683	32937	18795	45096	35560	37534	18971	40923.8
2380	unkown3292	0.0210199	0.0459523	18	3	42567.8	0.817154	1	20	6.00001	480365	0.0869854	0.157489	19	4.43334	473511	64918.5	0.1371	438729	452308	419338	519801	459955	455724	459647	546134	379745	413815	377313	433490	488473	541941	622136	553792	472646
2381	unkown3299	0.0144977	0.0345768	18	6	233701	0.258902	0.528347	20	5.99999	1.45083e+06	0.024717	0.0560169	19	6.01666	1.31812e+06	91150.7	0.069152	1681258	1270642	1178575	1282640	1479978	1290847	1291668	1740845	960755	867427	841367	980545	1404259	1312757	1737897	1591769	1.30708e+06
2385	unkown3304	0.0065055	0.0192266	24	9	578648	0.0549572	0.229776	23.9024	6	7142431	0.00319494	0.010834	23.9512	7.49698	6.64787e+06	630533	0.0948474	5973057	6231795	6526078	6222293	6892656	7606371	6988866	7081831	6695463	6536699	7524791	7183275	6168853	6265180	6338122	6109600	6.64656e+06
2386	unkown3305	0.0144977	0.0345768	24	12	86085.5	0.200101	0.445023	20.8511	12	679752	0.0198507	0.0467991	22.4255	12.0594	553220	120371	0.217582	413426	418011	535844	467998	549078	608826	569713	342394	665860	725096	759986	568068	604036	538836	431461	560341	547436
2404	unkown3328	0.0144977	0.0345768	18	9	100714	0.174895	0.407847	20	6.00001	991049	0.0176916	0.0428973	19	7.60001	849553	117146	0.137891	640826	778834	837271	707594	914863	1059871	941313	1048150	670230	789095	870549	842363	695742	843039	783171	801489	826525
2408	unkown3332	0.0065055	0.0192266	24	6	1.58164e+06	0.0302889	0.204321	20	6	1.6431e+07	0.00187824	0.00703744	22	6.05	1.46955e+07	1.13483e+06	0.0772228	15595628	13984361	15482083	14804943	16104710	16602937	16920262	16095976	12938139	12811435	14022245	13120668	12560372	14583573	14691280	13683173	1.46251e+07
2413	unkown3337	0.00421867	0.013908	18	9	433790	0.481	0.796963	25.7143	5.99999	3.80945e+06	0.0146103	0.0366242	21.8571	8.01428	3.42141e+06	379373	0.110882	2849872	2798999	2473548	3427908	3716868	4106020	3911701	3503200	3460183	3383913	3631326	3399303	3159517	3803329	3384683	3150626	3.38506e+06
2423	unkown3348	0.00421867	0.013908	18	9	27018.2	0.103767	0.305277	20	6	323343	0.00382332	0.012468	19	7.6	289119	33881.1	0.117187	250933	288979	251298	243529	292132	326965	337724	336550	273102	269911	279781	313626	261989	244800	278042	269973	282458
2435	unkown3359	0.0419656	0.0784355	18	6	258810	0.366064	0.662475	20	6	4765250	0.0795119	0.146069	19	6.01667	4.52703e+06	207030	0.045732	4444253	4104686	4797330	4675059	4515645	4706993	5046508	4791854	3986360	4152902	4472775	4265986	4513408	4507941	4421261	4628089	4.50194e+06
2438	unkown3361	0.00421867	0.013908	18	6	120012	0.143191	0.364815	20	6	861702	0.00508138	0.015537	19	6.01667	746214	108265	0.145086	834351	679722	659322	687456	920592	852967	787582	885666	554329	632414	749364	632128	663145	751741	704644	734092	733095
2444	unkown3368	0.000987235	0.0044748	24	18	24141.7	0.0749515	0.261753	20	17.9999	178700	0.000777797	0.00349596	22	18.15	160358	19920.7	0.124227	169075	160246	162126	164353	115182	123352	147601	121915	179887	180355	166482	186001	190998	199592	187517	136693	161961
2447	unkown3370	0.00421867	0.013908	18	12	24469.1	0.359832	0.654444	27.1385	12	433750	0.0113704	0.0302362	22.5692	12.5129	387694	71780.7	0.185148	384678	390464	390979	407140	432854	425263	389760	337366	403355	460246	424615	446782	293312	341498	304522	327466	385019
2455	unkown3379	0.0065055	0.0192266	18	6	34280.9	0.64787	0.962732	20	6.00001	402216	0.0272657	0.0606353	19	6.01667	378019	20540.4	0.0543371	368786	349317	379877	395725	407777	382386	390740	427962	333666	317170	287848	345951	368062	355231	491069	406913	375530
2459	unkown3382	0.00421867	0.013908	24	21	58100.8	0.0828418	0.272912	21.3559	17.9999	431659	0.00313103	0.0106413	22.678	19.4787	368941	61388.9	0.166392	343784	398641	403104	443044	274102	262148	299985	327817	446729	352119	347664	336105	418803	400007	494141	413687	372618
2464	unkown3389	0.0299489	0.0600043	24	6	80947.8	0.13381	0.350331	20	6	1.19606e+06	0.026127	0.0586327	22	6.05	1.09237e+06	72211.5	0.0661052	1047618	1116873	1065820	1185172	1214190	1155253	1322737	1092070	965652	1040695	988452	1057924	1017265	1104919	976284	1055359	1.08789e+06
2469	unkown3393	0.0419656	0.0784355	18	0	6.0316e+06	0.205939	0.452405	20	17.9999	1.30333e+08	0.049703	0.0989336	19	18.05	1.23805e+08	6.2283e+06	0.0503074	119526111	132466821	134425001	129278846	121133254	118363830	114638097	110175219	118009284	124853397	123513632	134811591	128377204	136275765	127546624	129133491	1.25158e+08
2484	unkown3409	0.0419656	0.0784355	18	6	14146	0.441874	0.751737	20	6	126513	0.0924883	0.165656	19	6.01667	112623	12664.4	0.11245	103394	107777	110923	115388	127682	135494	107644	135233	96516	87956	91381	105127	94361	113678	138929	105924	111088
2485	unkown3410	0.0299489	0.0600043	18	6	27607.2	0.245535	0.511787	20	6.00001	279080	0.0434782	0.0884984	19	6.01667	255032	18525.2	0.0726389	264319	239341	275397	256904	322508	283589	257734	252491	213436	205179	194388	228679	229762	248851	301016	270993	252787
2488	unkown3413	0.0065055	0.0192266	18	15	33717.9	0.124942	0.338229	20	12	227081	0.00659598	0.0192792	19	13.6167	175470	55929.7	0.318742	155805	175505	190691	156942	143670	163429	146054	129490	230126	237869	220047	220282	178191	188366	118690	143696	174928
2496	unkown3422	0.00421867	0.013908	18	9	47050.2	0.284034	0.560855	23.9024	6.00002	414791	0.00925871	0.0255863	20.9512	7.86741	368084	53204.9	0.144545	301538	243362	337092	348734	450780	356881	404440	447064	399010	330122	400812	393197	310344	357920	376710	318243	361016
2499	unkown3425	0.0210199	0.0459523	24	0	21634.5	0.117902	0.327424	20	6.63e-05	195179	0.0173484	0.0422242	22	3.65e-05	177858	24227.1	0.136217	196407	189637	202792	191881	180568	159240	211831	173041	142565	146743	152101	162438	179154	197638	212977	177100	179757
2503	unkown3429	0.00980952	0.0257065	18	6	142962	0.0584974	0.235973	20	6	1.07809e+06	0.00485643	0.0150177	19	6.01667	943334	112111	0.118846	974660	1017582	982217	834950	1046627	1030427	1141901	1093394	852618	684692	808757	826014	924032	801828	993181	863093	929748
2512	unkown3438	0.0419656	0.0784355	18	6	76501.9	0.161539	0.388999	20	6	706102	0.0406333	0.0840239	19	6.01667	620553	86794.6	0.139867	557466	596889	610622	547194	734694	665478	766640	657594	591970	494876	599198	576602	543721	615142	560533	641943	610035
2514	unkown344	0.0144977	0.0345768	24	6	97341.4	0.0937626	0.289323	20.9501	6.00001	768821	0.010332	0.0279027	22.4751	6.02775	662876	63940.1	0.0964587	743842	720168	710407	626951	794874	869889	715595	694927	472748	660561	578235	592057	557849	612247	537132	669482	659810
2532	unkown3456	0.0144977	0.0345768	18	6	236127	0.604444	0.924291	20	6	1.77999e+06	0.0502756	0.0997734	19	6.01667	1.61236e+06	146810	0.0910529	1561290	1453110	1410766	1857658	1995870	1743930	1488681	1891492	1305280	1237140	1175616	1304500	1378269	1711518	2020744	1977189	1.59457e+06
2537	unkown3460	0.0210199	0.0459523	24	12	28624.7	0.287265	0.56575	24.1644	12	298807	0.0368917	0.0777847	24.0822	12.0001	278674	29156.8	0.104627	245714	250568	282340	250099	302751	308862	260497	298455	302779	302590	264636	325224	248151	286548	278909	251919	278753
2549	unkown3473	0.00980952	0.0257065	18	3	50368.6	0.510181	0.825683	20	6.63e-05	643114	0.0315161	0.0683684	19	1.58336	626776	82016.1	0.130854	680575	653221	599996	638663	631765	641576	618948	669756	603615	523054	565309	529313	607661	745184	805167	737164	640685
2556	unkown348	0.0419656	0.0784355	24	6	21908.3	0.414956	0.72201	28	6	306160	0.0879485	0.15877	26	6.03571	283664	14056.5	0.0495533	290805	275122	368610	285112	357760	300133	280374	286374	259064	259792	291406	292856	237798	271620	257918	239189	284621
2561	unkown3486	0.0210199	0.0459523	24	12	59013.5	0.0814677	0.270751	20	12	343660	0.0126204	0.032768	22	12.1	253656	94589.5	0.372904	142210	221230	213644	214354	249284	235083	272814	178828	345143	381836	312063	335597	261410	274210	144522	186984	248076
2581	unkown3506	0.000987235	0.0044748	18	9	28086.6	0.11249	0.318875	22.4427	5.99999	191483	0.00112225	0.00470388	20.2214	7.7584	165288	29933.4	0.181098	150620	141485	135672	116166	201953	219945	185773	158260	179930	146584	183100	174048	137011	151644	141091	144804	160505
2583	unkown3508	0.0419656	0.0784355	18	9	500056	0.564152	0.886215	20	5.99999	6.48186e+06	0.112298	0.19532	19	7.59999	6.10753e+06	431587	0.0706648	5941988	5462781	5832109	5204713	6871043	6316281	6432918	6307188	5943394	5323495	6567405	6653230	5634021	6251894	5679603	5940892	6.02268e+06
2603	unkown3530	0.0065055	0.0192266	18	6	153528	0.12133	0.332644	20	6	805800	0.00642844	0.0188875	19	6.01667	659078	123901	0.187992	816951	623034	544188	657714	695015	745084	909366	873737	457870	467954	470510	535073	574837	489910	707057	736717	644064
2604	unkown3531	0.00421867	0.013908	18	6	344606	0.106144	0.309045	20	6	1.66995e+06	0.00390076	0.0126838	19	6.01667	1.36449e+06	261775	0.191849	1588060	1295174	1119836	1422461	1450951	1686120	1623150	1919576	1117852	928296	919896	1084170	1196359	1045152	1601801	1325365	1.33276e+06
2619	unkown3554	0.0299489	0.0600043	24	6	117567	0.305878	0.590544	20.1831	5.99999	359244	0.0521505	0.102887	22.0915	6.04511	178879	145049	0.810879	284686	24174	179918	212918	110681	304109	321104	701082	21047	198341	78584	20698	72141	20068	62771	112007	170271
2645	unkown3581	0.0299489	0.0600043	18	15	359978	0.136097	0.353773	20	12	2.30978e+06	0.0265045	0.0593424	19	13.6167	1.74849e+06	606668	0.346966	1319048	1697091	1896362	1606909	1468327	1424371	1593578	965197	1881280	2465242	2257734	2634854	2079477	1491644	1340257	1760499	1.74262e+06
2646	unkown3582	0.0299489	0.0600043	18	15	426221	0.16183	0.389255	20	12	2.37968e+06	0.0306766	0.0669011	19	13.6167	1.76604e+06	660572	0.374041	1207368	1578853	2134108	1665554	1551833	1490633	1439149	972791	1922666	2720425	2438825	2436817	2022378	1488898	1307678	1776361	1.75965e+06
2649	unkown3587	0.000572095	0.00289254	24	6	28373.2	0.0237989	0.204321	20.0911	6	97875.5	0.000166164	0.00101545	22.0456	6.04753	59142.8	29973.1	0.506792	60192	65515	59832	54140	115046	78961	89121	108374	13777	30076	57908	40296	42694	34687	38834	27724	57323.6
2651	unkown3589	7.77e-06	0.000154373	18	9	59477	0.0371081	0.209721	20	6.00001	166044	4.63e-06	9.54e-05	19	7.6	91035.5	74201.5	0.815083	9971	32693	14079	19314	182741	187089	179023	115323	73060	68155	96880	77031	37793	68787	44192	17055	76449.1
2657	unkown3596	0.0210199	0.0459523	18	9	84016.5	0.150589	0.374824	20	6	327146	0.0213836	0.0496903	19	7.6	236927	83747.8	0.353475	135042	165198	183008	152391	377447	326496	334678	269964	184303	172751	331473	169813	218741	229698	129887	146539	220464
2664	unkown3603	0.000171384	0.00119097	24	0	575120	0.0254681	0.204321	24.4321	6.63e-05	3.4635e+06	5.82e-05	0.000468733	24.2161	3.29e-05	2.87188e+06	721174	0.251116	3541033	3468599	3410765	3433616	2727176	2343090	2566850	2697274	2404254	2121586	2571655	2253711	2993076	2919395	2777258	3641033	2.8669e+06
2667	unkown3606	0.000987235	0.0044748	18	9	64279.7	0.164313	0.393548	20	6.00001	170902	0.0015778	0.00609237	19	7.60001	103025	68175.4	0.661738	27520	22887	42098	3463	227728	178595	168490	108793	113228	86346	88275	74803	98122	110711	41216	41694	89623.1
2668	unkown3607	8.77e-05	0.000741993	24	0	54205.2	0.021455	0.204321	20	4.38e-05	394787	2.67e-05	0.000281845	22	2.41e-05	347845	64894.8	0.186563	391039	384036	415731	388341	331260	333727	351172	355527	268949	284350	314793	271108	370609	371846	401910	412521	352932
2674	unkown3616	0.000320124	0.00185812	18	9	59416.4	0.037201	0.209761	20	6	176499	0.000146935	0.000924237	19	7.6	93245.5	73185.9	0.784873	18749	13650	46998	22088	196935	159600	158727	190735	65116	59140	99619	41972	77604	46407	23745	40655	78858.8
2678	unkown3620	1.91e-05	0.000272484	24	0	1.06424e+06	0.0245452	0.204321	25.1282	6.63e-05	6.74059e+06	7.3e-06	0.000121485	24.5641	3.24e-05	5.41631e+06	1.35351e+06	0.249895	6409385	7008734	6272431	7271839	4920868	4773239	4641369	5617148	4340522	3805976	4743144	4440537	5139815	5340926	5368221	6191358	5.39284e+06
2680	unkown3624	0.000171384	0.00119097	24	0	169169	0.0430424	0.2137	24.4321	6.63e-05	502140	9.45e-05	0.000656028	24.2161	3.29e-05	307304	215168	0.700179	614635	320825	541722	531383	189306	162091	296434	388593	99366	76524	148275	171862	319412	315860	280370	436424	305818
2687	unkown3638	0.000572095	0.00289254	24	3	373702	0.0288741	0.204321	24.5682	4.82e-05	1.90262e+06	0.000198407	0.00116969	24.2841	1.51778	1.30347e+06	725800	0.556824	1626416	1763413	2088332	2132335	1279038	1199645	1301640	1087184	852262	655736	845866	654176	1011921	1178032	1269705	1855368	1.30007e+06
2692	unkown3643	0.0210199	0.0459523	24	21	1.64732e+06	0.0826876	0.272912	20	17.9999	1.11995e+07	0.0127836	0.0331344	22	19.525	9.94657e+06	1.55565e+06	0.1564	12308173	10130565	11035629	11194659	6788232	7851037	7664383	8111865	10061300	8532009	11537580	11430121	9566709	11253347	12413522	11564357	10090218
2694	unkown3646	0.000987235	0.0044748	18	6	83774.1	0.039591	0.21311	20	5.99999	223966	0.000435795	0.0022034	19	6.01666	140831	79317.2	0.563209	110941	100942	150040	95460	218490	238927	247717	190729	54218	50512	107241	68212	120390	143039	85295	117356	131219
2703	unkown3657	0.000320124	0.00185812	18	0	455812	0.0267975	0.204321	24.9858	6.63e-05	1.63639e+06	0.000108658	0.000733602	21.4929	2.85e-05	1.03071e+06	479834	0.465538	1249603	1633545	1822339	1840075	743241	761549	806001	614950	816441	627697	766606	644431	1112726	1108908	1216030	1507602	1079484
2710	unkown3672	1.91e-05	0.000272484	18	9	339962	0.0419277	0.2137	20	6	819160	1.2e-05	0.000166025	19	7.6	461879	368521	0.797874	208882	61880	173060	68754	557581	749891	867060	1102106	413881	335476	347636	629431	209044	237153	184846	84292	389436
2711	unkown3673	0.000320124	0.00185812	18	0	54228.4	0.0933576	0.288979	26.1721	17.9999	94042.7	0.000341242	0.0017958	22.0861	18.6379	86380.5	73584	0.851859	94418	184600	258733	226795	18140	22811	75258	40018	28688	56864	57771	38568	94629	79079	91573	110891	92427.2
2715	unkown3679	0.000572095	0.00289254	18	0	2.56341e+06	0.111475	0.317536	24.4321	17.9999	1.13612e+07	0.000679846	0.0031415	21.2161	18.4233	1.02165e+07	2.36618e+06	0.231604	15150703	12403105	12638867	11590550	7863814	8825919	8776245	7857198	10886723	7112959	10043393	9457714	10766808	10333198	13139760	11205041	1.05032e+07
2717	unkown3680	8.77e-05	0.000741993	24	0	1.27917e+06	0.0188622	0.204321	25.2722	6.63e-05	4.04625e+06	2.37e-05	0.000261679	24.6361	3.23e-05	2.56629e+06	1.46896e+06	0.572406	3694105	3782987	4207405	4500567	1756623	1645711	1936435	1432398	1890354	1415569	1776299	1357880	2662197	2510142	2718614	3317802	2537818
2727	unkown3694	0.0299489	0.0600043	24	0	42151.3	0.231146	0.491034	25.4179	6.63e-05	171285	0.0413483	0.0850345	24.7089	3.22e-05	108775	62046.2	0.570409	248092	132501	195806	108744	99780	52625	131414	37631	109082	48957	60369	37038	94701	158191	108392	95810	107446
2734	unkown3702	4.22e-05	0.00044866	24	0	37094.3	0.0706572	0.255233	24.9858	6.63e-05	103382	4.09e-05	0.000371077	24.4929	3.25e-05	51417.2	53690.5	1.04421	51980	92192	158985	110373	45169	32142	42336	18543	8977	7939	10625	5805	45580	22697	71337	84876	50597.2
2738	unkown3707	0.00267199	0.00974187	18	0	127746	0.0899238	0.282743	25.2722	6.63e-05	540322	0.00224267	0.00807862	21.6361	2.84e-05	392130	109945	0.280379	668265	501693	517976	473359	265410	362654	308805	346496	411439	235336	316190	316492	382907	386144	514760	433248	402573
2745	unkown3715	0.00164724	0.00661537	24	3	173809	0.0738205	0.259848	24.9858	5.59e-05	760322	0.0012178	0.00500207	24.4929	1.53083	560523	213431	0.38077	728649	713610	891496	707534	719521	674336	636730	373078	500611	312300	439365	262750	477337	501919	404234	598660	558883
2753	unkown3726	8.77e-05	0.000741993	24	3	141892	0.0141921	0.204321	23.0287	5.79e-05	635447	1.82e-05	0.000219058	23.5144	1.46968	452669	237738	0.525192	570980	611473	659095	700242	543811	474335	491327	410467	278829	245197	283217	205349	437378	375757	478923	512982	454960
2754	unkown3728	0.00164724	0.00661537	24	0	126977	0.0848255	0.276419	24.2975	6.63e-05	533652	0.00137993	0.00549292	24.1488	3.3e-05	402520	163971	0.407361	392330	498831	627509	615942	420790	300124	388206	248574	336646	234672	321881	226453	423055	395807	436841	560084	401734
2757	unkown3730	0.00421867	0.013908	24	3	737092	0.0208098	0.204321	20	6	4.04136e+06	0.000907794	0.00396678	22	4.675	3.33071e+06	802742	0.241012	3427165	3660446	3582171	3908803	4434374	3809055	4282307	3639723	2696192	2162514	2777185	2327850	2800572	2855755	3221222	3311822	3.30607e+06
2761	unkown3735	0.0065055	0.0192266	24	3	233487	0.0234638	0.204321	20	6	1.21113e+06	0.00149398	0.00586411	22	4.675	1.01427e+06	224077	0.220924	959310	1166526	1083386	1209129	1291309	1207254	1147768	1198200	809327	679630	790907	786568	840555	875936	1006429	1066084	1.00739e+06
2766	unkown374	0.0065055	0.0192266	18	0	43440.2	0.450012	0.761295	26.1721	17.9999	152680	0.0200057	0.0470687	22.0861	18.6379	150522	37957.8	0.252174	182950	173459	220106	232864	128170	100993	121594	106236	96702	159070	176685	148707	156728	150118	124285	179591	153641
2767	unkown3740	4.22e-05	0.00044866	24	0	7.94518e+06	0.0162827	0.204321	24.9858	6.63e-05	2.95732e+07	1.04e-05	0.000151789	24.4929	3.25e-05	2.014e+07	1.0245e+07	0.508692	25512790	29390514	30315332	33074664	16431567	14654007	14955585	13791289	15192335	10845367	14768914	11491613	21611939	19700552	22673745	25325632	1.99835e+07
2770	unkown3745	0.0299489	0.0600043	24	12	14114.2	0.179008	0.41413	20.0911	12	58700.2	0.0333921	0.0717477	22.0456	12.0951	34938.6	24687.4	0.706595	18695	25792	11567	16576	26970	43103	34565	16208	80889	34681	47724	71507	42874	39673	21788	3540	33509.5
2779	unkown3756	0.000171384	0.00119097	18	0	216058	0.173888	0.406762	25.4179	17.9999	485667	0.000340364	0.00179327	21.7089	18.5412	420685	240117	0.570776	626276	789259	521040	969458	229060	240547	248141	187146	356998	233091	420713	346952	422317	323022	455047	742284	444459
2780	unkown3758	0.0144977	0.0345768	18	9	1.86704e+07	0.660939	0.977643	20	6	5.27125e+07	0.0541184	0.106027	19	7.6	2.91869e+07	2.39711e+07	0.821296	6713141	5783543	6307293	8877726	113919125	9598624	10374802	76957351	20846494	8603961	33038426	43993601	11634300	9826957	7247945	17871768	2.44747e+07
2785	unkown377	0.0210199	0.0459523	24	3	58467.7	0.048561	0.221784	20	6	348942	0.00805084	0.0227359	22	4.675	279299	83087.1	0.297484	310043	278650	309452	265533	398864	358245	367268	271389	178930	226224	247750	206984	245172	273598	230448	259437	276749
2790	unkown3776	0.0144977	0.0345768	18	9	26821.1	0.482021	0.798353	20	6.00001	113224	0.0416744	0.0856271	19	7.6	83362.2	32828.9	0.393811	65843	21050	27481	59155	96261	174186	97180	85267	106574	65249	58244	96630	77328	73056	62023	65013	76908.8
2798	unkown3790	0.0419656	0.0784355	18	9	43840.8	0.916491	1	20	6	185476	0.163771	0.268292	19	7.6	131564	50360.4	0.382784	65401	74319	39492	70921	250898	116239	80145	294620	88348	102435	138008	126515	77484	112559	185273	123967	121664
2799	unkown3791	0.000320124	0.00185812	18	0	73887	0.0363768	0.209377	26.3284	17.9999	71435.1	0.000143941	0.000909205	22.1642	18.6586	69128.9	55376.4	0.80106	127991	162163	165951	147264	31556	38494	54665	14059	44443	25243	41028	37201	65406	77255	48674	94406	73487.4
2800	unkown3792	0.0144977	0.0345768	18	6	98364	0.091575	0.285223	20	6	734764	0.0101223	0.0274845	19	6.01667	630503	97936.9	0.155331	677089	605437	568029	557710	781630	697798	690121	769506	577714	495655	562171	516326	551836	556609	680721	609804	618635
2802	unkown3794	0.0210199	0.0459523	24	3	16278.5	0.361259	0.656438	25.2722	4.95e-05	103597	0.0446539	0.0903496	24.6361	1.53978	81829.3	23777.9	0.29058	89545	105391	133380	86072	56006	84885	85269	99158	79494	51527	71703	48949	76220	57501	105119	75425	81602.8
2804	unkown3797	0.00267199	0.00974187	18	6	31807.4	0.170155	0.40157	20	6	186465	0.00395366	0.0128188	19	6.01667	156582	27811.9	0.177619	159386	152676	145648	135313	197531	177450	178944	191934	130982	102135	141418	118665	156842	123191	186974	152293	153211
2815	unkown3808	0.00980952	0.0257065	24	6	20959.4	0.0771801	0.264903	20	6	147593	0.00619763	0.0183528	22	6.05	120450	19994.2	0.165996	118839	123204	125179	110764	162102	132845	159364	136061	101461	88649	103986	107474	102422	102943	139530	92529	119210
2818	unkown3811	1.91e-05	0.000272484	18	0	30654.8	0.226522	0.484637	25.8651	17.9999	52789.7	5.77e-05	0.000466685	21.9326	18.5979	48876.1	31323.6	0.640878	60420	74352	121913	107164	17581	28154	26690	10088	30486	45474	50025	43121	44451	47460	53912	65336	51664.2
2823	unkown3818	0.0210199	0.0459523	18	6	21367.4	0.0817388	0.27106	20	6	73437	0.0126567	0.0328244	19	6.01667	49157.4	23574.8	0.479578	50822	48583	33604	29343	94738	50856	74542	73612	34689	40433	24215	29670	36769	39975	33756	45203	46300.6
2827	unkown3822	0.000171384	0.00119097	18	6	25833.4	0.0901869	0.282743	20	6	148246	0.000186677	0.00111808	19	6.01667	125408	19967.5	0.15922	135320	137070	105085	115064	139107	146354	163367	144155	112970	85044	96402	94978	119038	115415	138872	119575	122988
2831	unkown3826	4.22e-05	0.00044866	18	0	551610	0.0344784	0.208722	24.5682	17.9999	1.37354e+06	2.1e-05	0.000240039	21.2841	18.439	1.11695e+06	513908	0.460101	1503899	1673347	1888384	1756517	749371	713850	727395	741700	922520	716042	1108899	846345	1169223	1219622	1361733	1743598	1.17765e+06
2838	unkown3833	0.000171384	0.00119097	18	0	79310	0.0722703	0.257456	20	17.9999	213979	0.000152335	0.000947626	19	18.05	158450	70762.3	0.446591	271450	240762	213582	222796	85607	83343	89561	101357	148028	124409	154112	190275	166631	169575	297776	221936	173825
2839	unkown3834	0.0210199	0.0459523	18	9	62624.9	0.600954	0.922185	20	5.99999	158260	0.0678529	0.128309	19	7.6	102569	67289.2	0.656039	8552	34263	66488	23715	315380	50763	48640	218259	102024	71804	127521	142827	31360	47809	45024	95031	89341.2
2844	unkown3839	0.0144977	0.0345768	24	6	12819.1	0.10994	0.315595	20.3695	6.00001	80768.2	0.011861	0.0311732	22.1848	6.04044	60096.1	18887.8	0.314294	56712	67347	56634	45956	91018	67391	93362	71302	68615	49771	46922	46509	56426	43443	55294	27731	59027.1
2846	unkown3840	0.00980952	0.0257065	18	6	16354.1	0.32162	0.6092	20	6	85460.2	0.0213235	0.0495973	19	6.01667	67669.8	18664.5	0.275818	58063	51594	61799	54632	95483	65686	94125	86547	72626	42173	53214	53180	60665	56173	73625	66944	65408.1
2863	unkown3860	0.0299489	0.0600043	24	12	10665.6	0.272524	0.546196	22.9091	12	42649	0.0474062	0.0951757	23.4545	12.0065	26555.1	17483.9	0.658403	8988	10951	11567	16865	33532	29230	25985	21676	51027	28365	19697	71507	30111	31837	15610	13020	26248
2865	unkown3863	0.0065055	0.0192266	24	18	13140.9	0.135601	0.352729	23.2718	17.9999	85686.4	0.00708644	0.0205134	23.6359	18.0042	69942.2	14567.1	0.208273	84415	61971	73982	53778	44429	59997	50910	57274	68757	70246	75255	78203	101230	63391	88275	89850	70122.7
2872	unkown3874	0.000572095	0.00289254	24	0	29005.2	0.0400382	0.21311	25.1282	6.63e-05	87559.2	0.000267632	0.00148283	24.5641	3.24e-05	51335.4	37420.1	0.728934	72107	90101	105918	82112	48506	33762	49132	25828	31220	14109	26779	14037	43681	31441	58391	83863	50686.7
2873	unkown3876	8.77e-05	0.000741993	18	0	66072.1	0.0285085	0.204321	23.1496	17.9999	247782	3.47e-05	0.00033291	20.5748	18.2864	191104	68193.5	0.35684	248473	251475	235247	275941	124464	140283	119066	145577	180924	144212	184025	180638	214135	223631	245688	307675	201341
2877	unkown3880	0.000320124	0.00185812	18	0	69237.1	0.0495957	0.224781	23.9024	17.9999	204267	0.000191326	0.00113836	20.9512	18.3644	162416	70413.3	0.433537	195743	261843	241983	254184	110533	103226	89119	113344	165923	109468	155245	130990	161024	195783	202947	257316	171792
2879	unkown3882	0.00980952	0.0257065	18	9	100257	0.594867	0.915649	20	5.99999	307589	0.0358514	0.0759107	19	7.59999	209633	114529	0.546332	68315	91563	118957	97868	582395	112656	128145	407161	203230	143984	234923	295284	122986	140690	101991	143757	187119
2880	unkown3883	0.0419656	0.0784355	24	0	13745.3	0.224891	0.482292	22.5575	5.38e-05	203381	0.0534461	0.105075	23.2788	2.78e-05	184951	19494.7	0.105405	210322	219970	196514	186717	192891	197814	177127	178460	176275	152826	147442	180040	159618	190493	203042	197580	185446
2882	unkown3885	8.77e-05	0.000741993	18	0	55341.4	0.0613219	0.239621	24.2975	17.9999	169539	7.06e-05	0.000528202	21.1488	18.408	142948	53068	0.37124	189670	208965	211724	203513	77400	132492	103171	84880	139044	107625	117358	138662	143192	156455	163459	215050	149541
2885	unkown3888	0.0144977	0.0345768	18	0	69030.2	0.316537	0.603374	23.2718	18	601059	0.029297	0.0644219	20.6359	18.2985	558655	69311.6	0.124069	613606	726308	578703	617532	484609	574165	490487	437679	580734	468524	549140	576195	528108	604261	624801	647066	568870
2886	unkown3889	4.22e-05	0.00044866	18	0	788961	0.0624324	0.242855	25.7143	17.9999	1.59471e+06	3.65e-05	0.000344056	21.8571	18.5785	1.40933e+06	868830	0.616486	1797326	2884789	3081621	2531782	730649	977480	878031	632484	1148770	769896	1148620	873122	1370948	1605615	1298688	2103585	1.48959e+06
2893	unkown3899	0.000572095	0.00289254	18	0	470315	0.035936	0.209377	24.5682	17.9999	1.3981e+06	0.000242434	0.00137532	21.2841	18.439	1.17053e+06	432288	0.36931	1464371	1740307	1814165	1649705	832750	1012474	947935	758384	982537	767230	1064693	918559	1174591	1322019	1303250	1792558	1.2216e+06
2910	unkown3921	0.0065055	0.0192266	18	0	36315.2	0.154096	0.379054	25.5652	17.9999	140249	0.00792482	0.0224141	21.7826	18.5596	132153	32656.3	0.247111	211460	169398	175955	145801	117094	116210	104743	104836	135361	95832	130707	96060	117975	162569	161411	119040	135278
2913	unkown3924	0.00164724	0.00661537	18	0	75090.7	0.0519438	0.226674	24.1644	17.9999	202784	0.000886978	0.00389843	21.0822	18.3931	157552	72190.4	0.458199	195743	261843	241983	235824	110533	121613	116349	65792	165923	101434	152122	87512	161024	199099	193698	257316	166738
2925	unkown3938	0.00164724	0.00661537	24	0	18099.8	0.152616	0.376738	25.8651	6.63e-05	94322.8	0.00233509	0.00832509	24.9326	3.2e-05	66219.8	25703.4	0.388152	72446	81035	91403	132408	60925	47898	62183	38746	44742	33873	51662	63687	60183	64618	72479	69947	65514.7
2926	unkown3939	0.0144977	0.0345768	18	9	411099	0.636514	0.955618	23.1496	6.00001	973173	0.0524659	0.103373	20.5748	7.81003	644261	376743	0.584768	165475	259568	307655	276693	1879570	363550	329480	1320092	593546	385083	887117	1040370	355605	492139	287275	478050	588829
2927	unkown3941	0.00980952	0.0257065	18	9	972176	0.597932	0.919425	20	6	2.48865e+06	0.036006	0.0761665	19	7.6	1.56139e+06	1.01732e+06	0.651549	364347	489041	681028	574314	4821853	866677	825686	3440385	1291946	790617	1918621	2202743	831773	1006838	615813	1060864	1.36141e+06
2928	unkown3944	0.0065055	0.0192266	18	9	50574	0.539859	0.859381	20	6.00002	132379	0.0233606	0.0535075	19	7.60001	89266.7	49336.9	0.552691	24179	26880	37928	48659	228233	64357	56551	180375	79413	54877	112742	116209	47648	72263	46571	76205	79568.1
2930	unkown3947	1.91e-05	0.000272484	18	0	49438.8	0.146114	0.369549	24.5682	17.9999	148688	3.85e-05	0.000355511	21.2841	18.439	135936	39578	0.291152	165831	194334	188278	192552	101669	105649	96841	90262	130615	116293	155221	117478	131632	126284	155343	181493	140611
2932	unkown3949	0.0419656	0.0784355	18	9	233317	0.63887	0.956666	22.7907	6.00002	628128	0.123837	0.212135	20.3953	7.78354	414579	243353	0.586988	95187	146989	262284	161503	1263909	247486	200410	800706	467917	273552	601276	507037	204911	354718	168961	278135	377186
2948	unkown399	0.0419656	0.0784355	24	9	122236	0.0287657	0.204321	20	6	905771	0.0093187	0.0256891	22	7.425	382901	359207	0.93812	59143	173435	188058	190617	1094603	952002	1014219	562260	178172	160403	275953	163791	162988	125497	123414	219516	352754
2953	unkown4	0.0144977	0.0345768	18	6	944128	0.171758	0.404296	20	6	2.56794e+06	0.0174194	0.042374	19	6.01667	1.72454e+06	733804	0.425508	1399960	878318	2379392	2032654	3685839	1487138	2848326	2250468	775202	912467	768855	780674	1957728	1206215	1292251	1514332	1.63561e+06
2955	unkown4003	0.000320124	0.00185812	24	3	235590	0.035265	0.209377	25.1282	4.25e-05	1.23175e+06	0.000139892	0.000888609	24.5641	1.53528	911405	352052	0.386274	1161820	1254513	1350824	1159861	917467	956063	981378	740585	695373	519934	753603	560198	783159	722641	827666	1148825	908369
2957	unkown4008	0.0419656	0.0784355	18	6	22574	0.50002	0.816766	20	6	173844	0.102065	0.17988	19	6.01667	112353	62252.1	0.554075	65138	93544	86873	84065	164767	315587	83531	131489	67454	79691	68896	79017	80902	83082	114036	78881	104810
2966	unkown4029	0.0299489	0.0600043	24	3	24039.9	0.191873	0.433977	27.1385	6.63e-05	120834	0.0353932	0.0751168	25.5692	1.59811	79806.2	21622.9	0.270943	110689	101786	125864	144999	101635	48058	92409	25153	62198	43082	72427	55402	64432	58568	79801	84342	79427.8
2970	unkown4046	0.00980952	0.0257065	18	15	32657	0.92363	1	20	12	124064	0.0516789	0.102135	19	13.6167	112811	34418.3	0.305095	136916	167011	150359	114740	77227	96462	62740	90044	128924	108236	155163	103935	103835	106451	105302	92305	112478
2972	unkown4057	0.00267199	0.00974187	24	3	219357	0.0590878	0.236456	28	6.63e-05	1.03632e+06	0.00153993	0.00600786	26	1.62503	657453	93228.5	0.141803	876702	1275595	1123480	869522	640438	635230	674769	617382	637415	395509	627469	320585	422031	455352	369564	549961	655688
2985	unkown4090	4.22e-05	0.00044866	24	0	82538.8	0.0276828	0.204321	25.2722	6.63e-05	258362	1.71e-05	0.000211519	24.6361	3.23e-05	161322	99135.4	0.614518	230999	285996	284092	232364	149887	118169	106951	64571	94447	61853	122257	93878	154795	163685	162799	223666	159401
2997	unkown412	0.000987235	0.0044748	18	0	98947.9	0.176499	0.410527	20	17.9999	205922	0.00168235	0.00643547	19	18.05	149387	103668	0.693954	261907	192032	445241	244807	50719	31035	34850	15711	156400	152304	176362	165532	161733	237818	151766	272373	171912
3001	unkown4131	0.00421867	0.013908	24	3	190311	0.0430725	0.2137	28	6.63e-05	624747	0.00174678	0.00664249	26	1.62503	453936	135368	0.298208	482835	730209	719274	566672	605394	565012	557918	449266	451919	259591	392489	212328	292564	315130	260038	361328	451373
3002	unkown4132	0.00980952	0.0257065	24	3	163512	0.213049	0.464853	24.0327	6.52e-05	789607	0.014986	0.0374857	24.0163	1.50105	636327	175873	0.276388	656224	837880	875486	788839	681316	766255	628819	642327	626947	378196	532266	392858	479425	520859	501026	871693	636276
3009	unkown4150	0.000320124	0.00185812	18	6	30793.1	0.777553	1	20	6	225034	0.0023145	0.00826476	19	6.01667	169746	56610.7	0.333504	146430	138694	120053	143745	149683	229341	165819	355291	127654	102320	101667	124720	149895	145204	223079	182572	162885
3011	unkown4153	0.00980952	0.0257065	18	6	15563.4	0.911834	1	20	5.99998	97071	0.0511339	0.101147	19	6.01666	77985.5	19922.7	0.255467	69648	76485	55671	56968	64875	105748	79435	138226	53686	48014	57410	57606	71509	70312	111634	91914	75571.3
3017	unkown4165	0.000987235	0.0044748	24	9	338612	0.0232622	0.204321	20	6	2.57897e+06	0.000268269	0.00148453	22	7.425	893610	1.16026e+06	1.29839	262746	244129	159215	129882	2550727	3071101	3138612	1555426	590519	223809	268192	106873	163857	109561	103896	61201	796234
3020	unkown417	0.00164724	0.00661537	18	6	142096	0.0591568	0.236522	20	6	335103	0.000997473	0.00428438	19	6.01666	204231	139212	0.681639	111606	114934	129561	121449	348904	311258	319687	360564	110125	107305	112687	219063	128776	124959	204504	172398	187361
3029	unkown418	1.91e-05	0.000272484	18	0	221198	0.0891726	0.282043	25.8651	17.9999	284484	2.43e-05	0.000266192	21.9326	18.5979	238279	267665	1.12333	343661	600304	878106	596878	38726	62272	92742	22954	119827	68051	137282	94925	418936	196103	129615	393284	262104
3034	unkown4204	0.00267199	0.00974187	24	3	123281	0.0380166	0.209809	28	6.63e-05	533137	0.00103558	0.00438952	26	1.62503	312124	96651.9	0.309659	461464	607152	609967	453971	311403	349190	280521	193552	252819	172992	237962	129272	193924	207831	225574	277109	310294
3035	unkown4207	0.000572095	0.00289254	24	3	140011	0.0224605	0.204321	27.6489	6.63e-05	633044	0.000157563	0.000969455	25.8245	1.61406	435446	133936	0.307583	607347	682411	652885	589538	441651	460062	433397	371792	371347	244088	365751	258570	315236	344695	344387	444312	432967
3047	unkown4230	0.0210199	0.0459523	24	3	32652.1	0.1922	0.434498	28	6.63e-05	146258	0.0263066	0.0589384	26	1.62503	93859.9	238.168	0.00253748	177651	156416	133452	117515	98620	98345	81321	93898	70101	82997	70226	87528	16669	25674	119735	71682	93864.4
3048	unkown4234	0.0419656	0.0784355	24	15	15255.1	0.837117	1	24.8451	12	85897	0.15277	0.252935	24.4225	13.53	54961.1	32455.7	0.590523	23236	9382	22826	30514	46473	26980	38732	57226	182387	79388	46384	35429	44605	39209	172853	27741	55210.3
3049	unkown4235	0.0419656	0.0784355	24	15	19188	0.742228	1	27.3065	12	89108.8	0.139201	0.233555	25.6533	13.6534	60477.4	32201	0.532446	20198	7916	34058	20590	74281	42775	38919	80114	180746	84670	42579	48440	56492	44723	164658	42621	61486.2
3057	unkown4244	0.00164724	0.00661537	18	0	35915.4	0.0422496	0.2137	24.1644	17.9999	142388	0.000735818	0.00333857	21.0822	18.3931	111871	43647.4	0.390159	179593	144397	173330	128702	94749	96127	81559	63220	98868	78111	96502	74080	156363	137843	169535	105811	117424
3064	unkown4267	0.0299489	0.0600043	24	3	65514.5	0.14806	0.372006	27.6489	6.63e-05	429846	0.0284607	0.0628897	25.8245	1.61406	331625	58964.5	0.177805	405631	450324	466065	397365	361069	342591	351966	219637	302865	221756	356197	214125	270335	286973	289013	352629	330534
3066	unkown4276	0.000320124	0.00185812	24	9	79076.1	0.0147398	0.204321	20	6	338024	6.26e-05	0.000484493	22	7.425	156483	130796	0.835852	118422	101907	70336	69306	392386	271660	348090	339960	158282	94881	91354	67662	51767	42931	66429	42713	145505
3100	unkown4325	0.00980952	0.0257065	18	0	28256.5	0.77063	1	20	12	94522.5	0.0444874	0.0900934	19	15.2	87124.3	37106.2	0.425899	166207	108994	130019	94535	43491	59335	63408	68798	91775	75974	111589	98752	81079	101928	82878	75404	90885.4
3113	unkown4337	0.0210199	0.0459523	18	15	28609.4	0.816692	1	20	12	67002	0.0869458	0.15748	19	13.6167	57284.8	26339.4	0.459798	88119	60687	82865	76951	26446	36408	37377	32056	62925	42655	77530	84898	54891	64563	36145	47959	57029.7
3130	unkown436	0.000987235	0.0044748	18	0	574254	0.248678	0.515649	26.0177	17.9999	730453	0.00228618	0.00820259	22.0088	18.6177	627111	843172	1.34453	1231790	861170	2399264	2816312	101883	119256	113484	63146	181071	102906	233357	43252	122069	268355	332278	2199122	699295
3134	unkown4378	0.0419656	0.0784355	18	15	76181.6	0.111148	0.317536	20	12	436536	0.0297018	0.0650584	19	13.6167	308809	123846	0.401042	287703	255149	245813	250067	199131	249651	215085	271814	450417	322718	477126	495885	334588	433551	210626	222432	307610
3171	unkown4421	0.0144977	0.0345768	18	9	19356.3	0.998321	1	28	6.00002	58192.5	0.0757746	0.140346	23	8.2143	43303.8	11166.9	0.257875	19640	15186	24768	14630	72682	43275	39140	77673	39790	53534	40458	32268	26290	40049	124484	20862	42795.6
3173	unkown4424	0.00164724	0.00661537	18	6	105437	0.341145	0.631594	20	5.99997	437104	0.00476763	0.0147983	19	6.01665	306348	129215	0.421793	275914	180289	239208	292136	341126	308421	633545	465326	184423	162107	200347	178967	356453	222784	257573	352423	290690
3191	unkown4457	0.00421867	0.013908	18	6	21279	0.216719	0.470842	20	6	94712.5	0.00731174	0.0210709	19	6.01667	73428.5	21086.3	0.287168	35543	62305	76464	82046	107519	85258	99266	86807	60999	47574	61696	55284	61956	69443	74005	67807	70873.2
3219	unkown4499	0.00980952	0.0257065	24	9	24163.8	0.0465115	0.218476	20	6	145603	0.00396598	0.0128403	22	7.425	66761.9	54053.6	0.809647	31942	57763	41631	10775	117829	185555	192154	86874	42667	29450	45687	36921	29712	26240	38386	22021	62225.4
3226	unkown4508	0.00164724	0.00661537	18	6	27753.1	0.510218	0.825683	20	5.99999	298490	0.00679218	0.0198014	19	6.01666	277651	20455	0.0736719	277629	275199	260646	256956	305067	300138	303919	284838	287732	230268	244093	242538	282361	297775	270809	282781	275172
3230	unkown4512	0.00267199	0.00974187	18	0	11421.5	0.291761	0.570618	23.3952	17.9999	49218.4	0.00635888	0.0187441	20.6976	18.311	32665.8	19113.5	0.585122	27820	40101	83129	45627	20477	16250	23101	6705	28714	31956	22129	23988	34605	71568	26542	64159	35429.4
3232	unkown4515	0.0210199	0.0459523	24	15	25162.6	0.113815	0.32127	20.464	12	93040	0.0168315	0.0411659	22.232	13.4659	67824	29624	0.436777	64599	57856	56490	38652	73655	45257	46319	11536	96422	81018	97652	97068	72206	94501	89040	51044	67082.2
3241	unkown4524	0.0419656	0.0784355	24	18	11518.8	0.166919	0.397468	20	17.9999	58029	0.041757	0.0857577	22	18.15	44886.4	17049.9	0.379846	76933	49230	35495	48513	39652	19007	20775	6703	46297	51331	60553	53534	52123	81110	56055	42828	46258.7
3246	unkown453	0.00267199	0.00974187	18	0	98847.2	0.193023	0.435484	25.4179	17.9999	138702	0.00441996	0.0139692	21.7089	18.5412	116469	88006.1	0.75562	207719	243121	283992	182539	76989	41928	30164	23606	68393	92643	67463	129554	110302	259007	124509	60991	125182
3250	unkown4533	0.0065055	0.0192266	18	6	11734.4	0.291663	0.570618	20	6.00001	74481.8	0.013789	0.0350767	19	6.01667	63116.4	11532.9	0.182725	51297	63298	53238	60565	81499	68895	74524	73009	40903	55275	60538	57530	57092	68182	56409	65248	61718.9
3253	unkown4536	0.0299489	0.0600043	18	12	12273.4	0.368989	0.666219	20	12	62770.5	0.0608376	0.117205	19	12.0333	47659	17782.6	0.373121	51405	31156	36642	27383	50730	64077	47415	36110	59693	53739	58043	79607	17340	61883	24278	29431	45558.2
3254	unkown4537	0.00421867	0.013908	18	9	46090.6	0.10689	0.310215	25.1282	5.99999	446564	0.00392502	0.0127443	21.5641	7.96551	414894	44917	0.108261	390253	323859	379390	336536	422114	459444	438019	466681	430338	412464	468686	438614	364090	423658	416795	389641	410036
3262	unkown4548	0.00980952	0.0257065	18	3	16091.6	0.0880134	0.281119	20	4.99e-05	72038.9	0.00695416	0.0201693	19	1.58336	57917	18170	0.313725	62965	76035	77715	71441	43547	53830	64051	72310	30718	36405	49039	50168	63228	80897	77050	66578	60998.6
3264	unkown455	0.0419656	0.0784355	24	21	82135.8	0.495126	0.812374	21.3559	17.9999	375169	0.10127	0.178819	22.678	19.4787	306771	82077.8	0.267554	391366	252207	430185	372715	130455	192675	220795	326896	278701	240639	259568	390108	434927	511023	263949	290779	311687
3265	unkown4550	0.00267199	0.00974187	18	3	10917.7	0.184414	0.421696	20	5.58e-05	59100.5	0.00424531	0.0135214	19	1.58336	50496	13894.3	0.275157	65280	52635	54839	63648	42108	50262	48788	60886	42074	35743	33151	43281	56203	53782	61566	81392	52852.4
3268	unkown4556	0.0419656	0.0784355	18	3	18871.6	0.40988	0.716623	20	6.63e-05	77366.5	0.0870844	0.157541	19	1.58336	66182.2	18188.8	0.27483	79665	56195	95412	78194	66329	50866	73073	94677	46653	49237	52708	43683	66451	87023	65310	102794	69266.9
3272	unkown4560	8.77e-05	0.000741993	18	15	81813.7	0.0866742	0.278988	20	12	440985	9.72e-05	0.00067331	19	13.6167	364963	110484	0.302727	339055	416376	387598	365577	249982	324610	275364	224407	419809	432625	486654	424852	332634	401772	327417	413558	363893
3283	unkown4572	8.77e-05	0.000741993	18	6	24028	0.428579	0.738308	20	5.99997	142630	0.000420506	0.00213421	19	6.01665	122733	20469.1	0.166778	103113	112167	105165	119953	150000	137413	148391	134718	110516	94714	86563	104096	131153	125309	143465	117307	120253
3286	unkown4576	0.0144977	0.0345768	24	0	11431.1	0.15156	0.376065	20.6557	6.29e-05	59061.2	0.0156458	0.0387706	22.3279	3.4e-05	46703.3	14559.1	0.311737	57474	60635	71442	46694	52659	38912	41251	60756	39474	30754	38047	14231	51348	50111	64158	44204	47634.4
3289	unkown458	0.00421867	0.013908	24	6	235666	0.0157076	0.204321	20	6	680994	0.000703857	0.00322274	22	6.05	345774	259585	0.750736	253567	394844	249599	450185	783685	747019	695407	497867	117645	135716	107442	167857	140671	176086	118430	238732	329672
3291	unkown4582	0.00980952	0.0257065	18	6	17741.7	0.497676	0.814707	20	6.00001	88639.2	0.0308648	0.067214	19	6.01667	72933.2	15038.1	0.20619	78198	72204	79029	38273	98465	93348	81852	80892	50898	55881	42868	68178	71154	72303	65091	89140	71110.9
3292	unkown4583	0.0419656	0.0784355	18	9	15693.2	0.917247	1	20	6	103671	0.163875	0.268364	19	7.6	89092.5	12930.7	0.145138	66708	75031	80362	58198	111635	103749	111591	87708	86231	71161	81721	93016	84549	63251	110658	99241	86550.6
3293	unkown4584	0.0065055	0.0192266	18	6	17837.5	0.235365	0.496722	20	6	76386	0.0114558	0.0303915	19	6.01667	56915.8	17987.8	0.316042	68238	39344	53325	47637	96704	63233	58549	87058	46747	28941	42593	27122	54878	39489	55074	66844	54736
3295	unkown4587	0.0419656	0.0784355	18	6	14216.4	0.306656	0.591539	20	6	88736	0.0688869	0.129992	19	6.01667	77585.9	7021.03	0.0904936	118129	71487	82112	66312	110239	78600	79563	86542	56710	53169	46231	61388	65411	75222	79006	97641	76735.1
3296	unkown4588	0.00980952	0.0257065	18	6	27001.2	0.88167	1	20	5.99999	174783	0.0497333	0.0989336	19	6.01666	153501	24768.5	0.161358	128895	116292	129306	150845	172880	169860	166246	190146	152139	114714	131496	149435	156779	142753	164095	172107	150499
3298	unkown459	2.22e-07	1.47e-05	24	0	142325	0.075192	0.261753	25.7143	6.63e-05	545516	3.16e-07	1.68e-05	24.8571	3.21e-05	295986	234293	0.791568	658481	385493	339817	798282	151841	209767	212187	157546	144426	120659	111685	136535	218027	333799	322396	339448	290024
3309	unkown4603	0.0210199	0.0459523	18	3	16266.1	0.328058	0.616654	20	6.12e-05	67563.5	0.0412148	0.0848374	19	1.58336	59750.5	17280.1	0.289204	73465	56195	64656	75938	67401	50866	61378	83755	43463	35843	50162	40010	85954	68754	89746	55311	62681.1
3313	unkown4609	0.00980952	0.0257065	24	3	23135.8	0.0677482	0.251477	24.0327	6.63e-05	78308.7	0.00552687	0.0167042	24.0163	1.50105	60284.9	15193.4	0.252027	97501	77328	72406	66000	91873	76624	76583	64648	62787	16830	43619	46031	49072	51161	41165	30861	60280.6
3316	unkown4612	0.0299489	0.0600043	18	6	77063.3	0.891662	1	20	6.00002	769852	0.123452	0.211619	19	6.01667	725512	38513.7	0.0530849	821681	688842	619227	696826	729535	714661	736332	898882	645052	528357	548614	578504	635144	735149	1081968	874739	720845
3318	unkown4614	0.00421867	0.013908	18	6	15454.9	0.735865	1	20	6	57946	0.0210319	0.0490202	19	6.01667	47018.2	9623.33	0.204672	57836	53239	34729	34262	61846	36677	56437	76824	34494	27401	31407	24251	35180	35788	75354	57908	45852.1
3331	unkown4632	0.0144977	0.0345768	18	9	35613.4	0.260212	0.530541	23.1496	6	281381	0.024823	0.0562007	20.5748	7.81003	252060	34302.1	0.136087	202399	213527	241920	215176	233275	296472	307398	288379	280617	278675	245426	237844	253658	233171	243386	180883	247013
3346	unkown4669	0.0065055	0.0192266	18	6	147229	0.154143	0.379054	20	6	529086	0.00792693	0.0224141	19	6.01667	382653	142787	0.373151	363680	320601	299506	323470	603977	471017	468705	572643	420778	211879	205391	233798	333677	220632	460685	335155	365350
3350	unkown4676	0.0144977	0.0345768	24	3	71931	0.188461	0.428624	20	6.63e-05	293234	0.0188598	0.0449564	22	1.37504	221515	114962	0.518978	215227	304016	283836	369860	269594	158343	300287	257188	143745	80413	105528	132476	189562	206739	407366	217828	227626
3353	unkown4689	0.00267199	0.00974187	24	15	60656.2	0.1051	0.307972	21.4599	12	282648	0.00257737	0.0090108	22.7299	13.4582	202565	96300.7	0.475407	130288	173534	95811	162170	260562	113041	183909	150858	237970	293492	270682	328447	268121	185266	181126	175472	200672
3355	unkown4691	0.0419656	0.0784355	18	3	18879.8	0.635345	0.954499	26.8085	6.63e-05	1.05586e+06	0.123301	0.211521	22.4043	1.86705	1.06372e+06	104493	0.0982341	964163	1095056	1046896	1117309	1056667	1009925	966639	1032327	993520	998138	1009412	1043979	1148699	1082226	1439488	1066869	1.06696e+06
3373	unkown4722	0.00980952	0.0257065	18	6	219315	0.104485	0.306787	20	6.00001	1.06071e+06	0.00807975	0.0227992	19	6.01667	885905	134087	0.151356	1119401	756964	972057	841738	1072537	887002	1117549	1165770	576914	488995	679273	647837	709087	869859	1057665	951852	869656
3374	unkown4727	0.0419656	0.0784355	18	6	97856.5	0.111452	0.317536	20	5.99999	385174	0.0297705	0.0651701	19	6.01666	314463	42193.2	0.134175	388529	412027	268217	380113	406112	390009	430007	314569	164659	35164	178577	182512	215862	304819	484871	393555	309350
3377	unkown4733	0.00980952	0.0257065	18	12	22348.1	0.276212	0.550715	24.9858	6	472314	0.0187254	0.044707	21.4929	9.74492	416206	85040.6	0.204323	460080	295582	392849	369066	549472	399783	478864	461136	476027	308355	492213	589866	309049	358931	272973	290261	406532
3381	unkown4741	0.0210199	0.0459523	18	15	168426	0.0584229	0.235973	20	12	494407	0.00945879	0.0260117	19	13.6167	300116	221304	0.737394	143090	285738	351182	203988	132857	176898	114426	58139	308900	485452	503435	679840	338643	243333	337068	404583	297973
3382	unkown4743	0.000320124	0.00185812	24	9	105402	0.025979	0.204321	20.8511	6	512288	0.000105597	0.000718313	22.4255	7.43132	375239	121591	0.324037	285828	267096	387193	312876	499217	569885	470578	509471	400778	360956	350281	386571	287836	250955	200495	334555	367161
3387	unkown4756	0.00980952	0.0257065	18	15	773306	0.0631702	0.242855	20	12	5280846	0.00519675	0.0158467	19	13.6167	4.2906e+06	1.18882e+06	0.277077	3540529	4619179	4433186	3800003	3579039	3666031	3654585	2328837	5187896	4669797	5428742	5836949	4252128	4836739	4488758	4142917	4.27908e+06
3389	unkown476	0.00421867	0.013908	18	9	52311.8	0.136434	0.353834	23.9024	6	158392	0.00486941	0.0150315	20.9512	7.8674	125402	45486.9	0.362727	74865	95880	70010	85841	186173	96404	148435	202555	170270	180701	98828	135449	85601	86660	111017	81056	119359
3396	unkown4768	0.0299489	0.0600043	18	6	124321	0.87538	1	20	6	1.74207e+06	0.121681	0.209219	19	6.01667	1.67246e+06	56274.2	0.0336476	1777912	1595749	1522865	1720067	1912259	1531097	1646753	1878153	1514438	1338247	1354538	1454426	1607995	1650059	2343128	1802540	1.66564e+06
3404	unkown4791	0.0419656	0.0784355	18	15	57428.7	0.835497	1	20	12	251230	0.152542	0.25265	19	13.6167	187708	83354.9	0.444067	198044	155725	227581	212076	83961	109694	270584	64350	253241	249683	182194	319802	138376	239018	136856	149227	186901
3414	unkown4808	0.0065055	0.0192266	24	3	88161.9	0.132829	0.348491	22.3291	5.99997	737388	0.00695942	0.0201716	23.1646	4.56001	673733	56300.7	0.0835653	836050	645266	692688	766680	677677	716612	727214	828048	569136	566443	619111	620653	636699	551916	688562	624423	672949
3419	unkown4819	0.0419656	0.0784355	18	0	43608.9	0.738455	1	25.5652	17.9999	196097	0.138651	0.232884	21.7826	18.5596	188907	31172.1	0.165013	244736	180972	222868	272621	153583	148151	152922	211349	155666	153622	215022	174347	205566	236252	123219	219352	191890
3420	unkown4822	0.0419656	0.0784355	24	3	87015.1	0.273149	0.54654	28	6.51e-05	238847	0.0626862	0.119998	26	1.62503	155961	40286.8	0.258313	231773	161013	228128	334474	129548	286743	139485	211839	160468	11767	100442	160238	20060	188297	100798	18095	155198
3423	unkown4827	0.000987235	0.0044748	18	6	124362	0.342596	0.633541	20	6	390830	0.00304124	0.0103673	19	6.01667	303161	83764.8	0.276304	346246	151703	232461	337053	383408	352504	400927	426483	184666	142873	149935	238091	313662	367855	335994	324310	293011
3432	unkown484	0.000572095	0.00289254	18	0	396741	0.109251	0.314636	25.8651	17.9999	501725	0.000667538	0.00310691	21.9326	18.5979	434621	384548	0.884789	987439	614158	1122326	1082205	303451	128004	114245	22639	214227	386375	219478	300150	206667	425657	589248	785333	468850
3436	unkown4844	0.0210199	0.0459523	24	18	47511.2	0.194119	0.436983	20.2759	17.9999	336137	0.0265287	0.0593474	22.1379	18.1282	288520	49333.5	0.170989	316790	264840	333957	283730	232462	171900	242598	230458	255841	266533	324541	406496	282124	383829	348970	329625	292168
3444	unkown4855	0.0144977	0.0345768	18	6	52905.7	0.991055	1	20	6	265747	0.0753281	0.139806	19	6.01667	230155	38162.3	0.165812	179598	211193	208420	184747	291550	200887	323078	247473	200453	152242	87324	156957	245348	175781	452604	290827	225530
3476	unkown4896	0.0210199	0.0459523	18	3	23675.3	0.449294	0.760914	25.1282	6.63e-05	482415	0.0534759	0.105088	21.5641	1.79704	462078	77779.9	0.168326	477082	559362	442669	450547	435764	475701	401260	395984	474146	430285	367193	391846	461787	466742	664055	569829	466516
3480	unkown49	0.0065055	0.0192266	24	21	32657.4	0.139724	0.360501	24.2975	17.9999	327490	0.0072747	0.0210044	24.1488	19.5099	286050	39684.8	0.138734	272794	275497	320951	311812	264606	216048	217377	290136	266649	268546	279409	279012	327442	288246	319130	375143	285800
3481	unkown490	0.000987235	0.0044748	18	0	155257	0.497545	0.814707	26.6465	12	187849	0.00423344	0.0135214	22.3233	5.02653	193383	218694	1.13088	306804	464268	425393	311206	100988	21251	89002	13506	91112	252612	271708	135965	128667	97441	271813	231982	200857
3484	unkown4902	0.00164724	0.00661537	18	6	28058.4	0.128514	0.34377	20	5.99997	191413	0.0020027	0.00740948	19	6.01665	159299	30909.7	0.194036	165248	148859	146219	132979	176391	233452	179090	176718	143180	130031	122898	136874	148607	136513	149694	162104	155554
3492	unkown4912	0.0419656	0.0784355	18	15	14906.2	0.336582	0.626748	20	12	119976	0.0742942	0.138343	19	13.6167	108341	17600.8	0.162457	120390	119528	113802	92361	85660	104138	98102	85064	118380	118274	123955	119294	119716	111389	99505	101176	108171
3494	unkown4916	0.00164724	0.00661537	24	12	24027.3	0.0979774	0.29486	21.7778	12	120526	0.00157062	0.00607503	22.8889	12.0283	86545.6	38470.9	0.444516	40805	56416	46418	91775	70053	103941	92814	88366	97343	96994	140084	147681	70222	79647	62972	77722	85203.3
3497	unkown492	0.000320124	0.00185812	18	9	2.43638e+06	0.0321129	0.204808	20	5.99998	7.81847e+06	0.00012835	0.000826944	19	7.59999	4.1886e+06	2.96682e+06	0.708307	1249348	2045151	2092458	1630206	8885673	8043296	9005128	5339766	2686840	2627528	3638150	2045194	2349404	2318034	1247226	2482852	3.60539e+06
3508	unkown4931	0.0210199	0.0459523	18	6	180451	0.479586	0.795578	20	6.00001	1.64364e+06	0.0564237	0.109828	19	6.01667	1.482e+06	167934	0.113316	1418685	1329848	1328249	1450463	1649310	1623006	1641774	1660463	1393954	1259825	1376500	1331426	1331961	1378546	1754884	1457513	1.46165e+06
3533	unkown4984	0.0419656	0.0784355	24	6	121523	0.242722	0.507734	20	6	433242	0.0569063	0.110576	22	6.05	296998	86896.5	0.292583	309858	312105	287977	299669	491486	381766	344828	514886	195575	173367	154557	145525	229532	104692	536814	183090	291608
3538	unkown50	0.000987235	0.0044748	24	21	109150	0.0776465	0.265292	22.9091	18	927078	0.000803056	0.00358948	23.4545	19.4756	828736	111752	0.134846	827347	837369	971819	897347	736670	638082	734439	742896	837003	817267	808222	745800	954498	790723	971540	991551	831411
3539	unkown500	0.00164724	0.00661537	24	0	265487	0.0800241	0.268827	25.5652	6.63e-05	924965	0.0013095	0.00529364	24.7826	3.21e-05	592907	318176	0.536637	738949	913982	972345	1074596	555801	446395	577858	226735	440022	310508	409871	275525	657119	879359	325503	562617	585449
3543	unkown5012	0.0210199	0.0459523	18	3	120737	0.255674	0.52429	20	7.64e-05	1.36703e+06	0.0334607	0.0718258	19	1.58337	1.26205e+06	142171	0.112651	1262950	1422140	1413538	1369483	1419883	1293654	1218889	1084922	1167496	1050152	1138739	1207653	1283741	1294880	1421661	1528762	1.28616e+06
3545	unkown5015	0.0419656	0.0784355	18	15	934344	0.43733	0.746531	20	12	6.86586e+06	0.0917268	0.164357	19	13.6167	6.13149e+06	1.02731e+06	0.167546	4529831	6656667	6684409	6489454	5479358	5759293	5078809	4176542	6167753	6845120	7079221	7371352	6259291	7939006	5496507	5932052	6.12154e+06
3546	unkown5019	0.0299489	0.0600043	18	3	47538.6	0.34796	0.640007	24.4321	6.63e-05	758135	0.0579818	0.112231	21.2161	1.76803	696891	146427	0.210114	655246	885667	680843	810786	693464	608137	671094	580879	588280	436336	621090	762227	781229	980741	702226	855425	707104
3547	unkown502	2.89e-06	7.89e-05	18	0	351939	0.0411204	0.213271	24.4321	17.9999	648890	2.01e-06	5.31e-05	21.2161	18.4233	456644	387979	0.849631	1123690	933896	920396	622312	115339	133850	183213	157454	280176	380169	237982	374615	498586	616922	636928	843133	503666
3551	unkown503	0.000320124	0.00185812	24	0	2.2372e+06	0.116209	0.32432	25.2722	6.63e-05	9.18244e+06	0.000416623	0.00212073	24.6361	3.23e-05	5.64906e+06	3.53284e+06	0.625385	6528750	9208949	13184781	7807379	4701848	4304953	4681222	2769084	2720383	2694062	4088401	2673559	4547872	4366272	5164352	9847366	5.58058e+06
3552	unkown5032	0.0299489	0.0600043	24	6	68154.8	0.447949	0.760063	23.2718	6	347163	0.0712547	0.133788	23.6359	6.00142	278758	48682.2	0.17464	366068	182604	356793	314040	350445	407834	319691	310683	293440	178627	230149	283242	153594	309888	115754	278076	278183
3556	unkown504	7.77e-06	0.000154373	18	0	648603	0.0518678	0.226674	24.8451	17.9999	938439	6.34e-06	0.000115589	21.4225	18.4714	698500	617989	0.884737	1074519	1457092	1667817	1586607	189648	310955	147016	167497	457226	479527	577317	413337	1115257	1007960	482725	1147823	767645
3559	unkown505	7.77e-06	0.000154373	18	0	1.21905e+07	0.0323662	0.204808	24.9858	17.9999	2.15283e+07	4.07e-06	8.71e-05	21.4929	18.4883	1.67554e+07	1.14947e+07	0.68603	25607542	32586130	31550603	33172591	8954272	8916159	10638090	7574875	11603879	9715935	12213850	9433773	20297018	18221028	16078903	31516362	1.80051e+07
3560	unkown5056	0.0210199	0.0459523	24	18	120454	0.167715	0.398165	24.9858	17.9999	377124	0.0234357	0.0536251	24.4929	18.0073	275506	51847.5	0.18819	180259	200214	269593	155156	260886	78247	140600	251878	385422	293301	438455	232898	330047	251859	449353	477238	274713
3571	unkown5078	0.00164724	0.00661537	18	6	222866	0.0284365	0.204321	20	6	520862	0.000513795	0.0025242	19	6.01667	296481	199336	0.672341	352495	204754	354075	180209	552154	385580	518510	627202	94013	70815	70261	92805	121347	194765	276636	261581	272325
3580	unkown5090	0.0065055	0.0192266	18	6	243330	0.356732	0.651361	20	6	1.39193e+06	0.0163979	0.0403462	19	6.01667	1.20788e+06	158766	0.131441	1223051	1260210	1172050	1067218	1385570	1284561	1488071	1409511	939557	735931	926127	913728	1050074	1066244	1693093	1403267	1.18864e+06
3582	unkown5092	0.0299489	0.0600043	24	6	98910.1	0.111079	0.317536	20.9501	6.00001	407240	0.0223081	0.0515154	22.4751	6.02775	310671	50950.1	0.164	346916	464450	360152	246601	431304	365177	516368	316113	226809	187587	214972	244800	191454	223785	281427	313737	308228
3584	unkown5096	0.0299489	0.0600043	18	6	181606	0.288915	0.567225	20	6.00001	1.23482e+06	0.049752	0.0989336	19	6.01667	1.08502e+06	117141	0.107962	1225164	1040867	1038599	1109850	1191248	1291586	1250854	1205594	890606	806643	785231	747774	972091	987445	1578329	1011352	1.07083e+06
3586	unkown51	0.0299489	0.0600043	18	6	39219.3	0.808426	1	20	6	282708	0.114301	0.197887	19	6.01667	252486	28697.4	0.113659	222202	200564	272002	263335	354882	213492	286919	275541	192895	221101	210169	187506	308339	263059	251833	260290	249008
3588	unkown5103	0.0299489	0.0600043	18	9	141224	0.833754	1	20	6.00001	2.10349e+06	0.117111	0.201824	19	7.6	1.98796e+06	105325	0.0529818	1803518	1752232	1978724	1810429	2052047	2112033	2115703	2134192	2009467	2033697	1782678	1952637	1962650	2089422	2049634	1836975	1.96725e+06
3590	unkown5108	0.00421867	0.013908	24	21	387432	0.051376	0.226674	20	17.9999	2.75009e+06	0.00204532	0.00750562	22	19.525	2.41685e+06	362817	0.150119	2477274	2676077	2815843	2703794	1941928	2048337	1918011	1835356	2376752	2079019	2734950	2598013	3047969	2837379	2606206	2508805	2.45036e+06
3594	unkown5117	0.0299489	0.0600043	24	6	66260.9	0.11462	0.321904	20	5.99998	254902	0.0229115	0.0527199	22	6.04999	137457	94566.8	0.687972	166943	119627	47130	147188	189464	168008	251163	410974	94328	65498	23955	73413	98594	46860	85406	116910	131591
3601	unkown5132	0.00421867	0.013908	18	6	58351.9	0.948648	1	20	5.99998	359466	0.0260971	0.0586144	19	6.01666	318620	43688.1	0.137117	304182	280886	244122	307320	385495	327424	312901	412044	294474	221326	206644	289108	307136	328362	424123	367669	313326
3604	unkown5138	0.00421867	0.013908	24	6	70453.3	0.130117	0.345395	21.3559	5.99998	634384	0.00466996	0.0145855	22.678	6.02045	558811	46156.6	0.0825979	640092	604751	577453	527035	726934	613300	645613	551691	542876	419096	545520	494225	485291	532178	514279	489766	556881
3615	unkown5154	0.0065055	0.0192266	18	6	48108.7	0.178388	0.413428	20	6	116197	0.00900424	0.0249902	19	6.01667	73288.7	39774.6	0.542711	95733	49492	48281	55813	124247	83719	118819	138003	21531	18971	35046	37363	38362	27562	108503	94056	68468.8
3623	unkown5167	8.77e-05	0.000741993	24	21	89047	0.0222987	0.204321	25.2722	17.9999	345876	2.77e-05	0.000286759	24.6361	19.5517	243390	93875.7	0.3857	217403	261147	278576	281604	157825	164655	145430	215320	213421	166887	219232	149696	345482	364767	324983	348274	240919
3624	unkown517	0.00164724	0.00661537	24	0	172913	0.0418912	0.2137	26.0177	6.63e-05	533429	0.000730164	0.00331959	25.0088	3.19e-05	302822	205976	0.680188	425805	585798	534170	587952	138386	226673	322079	132155	186112	141533	179758	107158	278812	405182	168345	328339	296766
3625	unkown5170	0.0419656	0.0784355	24	0	56541	0.30547	0.590008	23.9024	6.63e-05	304125	0.0686701	0.129637	23.9512	3.32e-05	268504	72496.9	0.270003	305461	298361	259203	353477	273901	220533	171838	278285	195772	206490	221220	255228	283712	231140	349634	393673	268620
3626	unkown5172	0.0299489	0.0600043	18	6	33029.1	0.587034	0.90949	20	6	131651	0.0886249	0.159624	19	6.01667	102738	24286.3	0.236391	121302	104201	75802	107376	160979	118059	109494	138072	90575	55208	38123	55731	116604	19246	132480	153466	99794.9
3628	unkown5176	0.0144977	0.0345768	18	6	45653.3	0.552384	0.873097	20	6.00001	260058	0.0466666	0.0940002	19	6.01667	233280	21941.8	0.094058	201560	219339	200777	293137	279673	243773	206823	309963	190652	154650	122746	156859	251481	223748	333373	301378	230621
3635	unkown5186	0.0419656	0.0784355	18	6	41606.9	0.0883967	0.281944	20	6	188202	0.0244717	0.0555727	19	6.01667	142010	48675.3	0.342759	118919	88275	109566	138372	185560	188971	167663	210612	114805	108078	117629	135768	96110	125939	148526	122999	136112
3638	unkown519	0.0144977	0.0345768	18	6	128993	0.772886	1	20	6.00001	476330	0.0615315	0.118289	19	6.01667	363621	118767	0.326624	231955	236648	412634	266722	542612	518793	536623	307290	188891	164052	413380	270128	427898	349340	416988	303703	349229
3646	unkown52	0.0065055	0.0192266	18	6	280676	0.626786	0.945329	20	6	3.02414e+06	0.0265133	0.0593424	19	6.01667	2.762e+06	234383	0.0848599	2774213	2314231	2923508	2737191	3649737	2473654	3001281	2971898	2126101	2513725	2239236	2119237	3337478	2832748	2816071	2907248	2.7336e+06
3648	unkown5200	0.0299489	0.0600043	24	21	31602	0.412434	0.719844	24.1644	17.9999	137793	0.0666257	0.126253	24.0822	19.5053	97091.2	31381.6	0.323218	13815	109193	105528	151484	53560	57958	13804	103143	115313	106858	80143	89731	116148	159785	103733	171506	96981.4
3650	unkown5203	0.00421867	0.013908	18	6	91759.8	0.340566	0.631047	20	6.00002	298123	0.0108407	0.0290158	19	6.01667	226134	72680.8	0.321406	224768	177141	132745	214301	308491	293890	277065	313045	160609	140236	146027	163618	190034	192489	327278	215485	217326
3652	unkown5205	0.00980952	0.0257065	18	6	11839.1	0.272374	0.546196	20	5.99998	65035.8	0.0185026	0.0443158	19	6.01666	54524.2	8503.64	0.155961	57597	60992	52371	49637	77622	48236	69227	65058	20566	29849	48049	49598	62026	57133	49971	57968	53493.8
3656	unkown5210	0.0419656	0.0784355	18	6	36780.5	0.886104	1	20	6.00001	192472	0.159595	0.262596	19	6.01667	161977	32898.3	0.203105	123117	150926	107513	170531	203937	190990	168220	206743	144142	142375	117333	117299	138495	143067	221292	181868	157990
3660	unkown5214	0.0419656	0.0784355	24	0	12643.8	0.268258	0.539962	21.6708	6.82e-05	78890.7	0.0617673	0.118591	22.8354	3.59e-05	67980.1	14938.3	0.219745	91957	73272	68746	81588	81793	62088	56038	64231	53093	52081	43298	68356	58903	83628	84579	74237	68618
3675	unkown5231	0.0299489	0.0600043	18	3	13511.7	0.345408	0.636612	20	6.63e-05	77736	0.0576328	0.111699	19	1.58336	70723	16990.4	0.240239	72583	75165	78556	84640	81469	86648	74348	67896	59258	41616	49024	63354	60210	86483	91517	104904	73604.4
3676	unkown5233	0.0299489	0.0600043	24	6	26419.6	0.177604	0.412035	20	6.00001	285142	0.0331721	0.0713925	22	6.05	242770	38546.8	0.158779	228609	235324	223244	250720	261163	295164	311279	272964	214077	173631	249236	269532	192875	227186	198125	242927	240378
3677	unkown5235	0.0299489	0.0600043	18	6	12750.9	0.321885	0.609359	20	6.00001	62414.5	0.0543879	0.106462	19	6.01667	52289.3	8161.97	0.156093	38903	43612	66782	62450	65439	56487	67306	60426	42550	25713	26136	45884	47974	47635	69851	53655	51300.2
3678	unkown5236	0.00980952	0.0257065	24	9	11675	0.162823	0.391226	20.2759	5.99999	97696.2	0.0118825	0.0312114	22.1379	7.42637	78297.9	15126.6	0.193193	67212	75915	74948	69220	87845	121391	96869	84680	70617	55050	82588	90735	62855	69076	52966	71852	77113.7
3679	unkown5237	0.0299489	0.0600043	24	9	15181.2	0.153855	0.378966	22.9091	6	121064	0.0293978	0.0644864	23.4545	7.46916	101050	17420.7	0.172397	84470	94779	107706	98443	134423	124745	127012	98076	96362	83543	103655	125236	68914	90557	85161	87233	100645
3684	unkown5244	0.0419656	0.0784355	24	3	29856.2	0.135612	0.352729	22.7907	5.99999	133935	0.0351072	0.0747209	23.3953	4.5418	113537	17607.5	0.155082	155795	135293	134741	107956	129867	166951	145482	93441	95705	99072	84480	78888	108737	101353	82274	93665	113356
3688	unkown5249	0.00421867	0.013908	18	9	26184.2	0.0509461	0.226148	20	6.00001	143152	0.00203001	0.00746766	19	7.60001	103098	33553.2	0.325449	69064	85510	75703	57372	149063	143048	139264	141231	88599	81146	77324	103633	80110	64685	103229	85056	96502.3
3694	unkown5257	0.0419656	0.0784355	18	6	58037.9	0.495337	0.812374	20	6.00001	212539	0.101304	0.178819	19	6.01667	169060	34351.4	0.20319	167079	185989	140511	195523	200941	231568	136729	280918	120189	89963	36537	83648	143839	91179	257322	276428	164898
3697	unkown5260	0.0419656	0.0784355	24	3	31148.1	0.121112	0.332644	20	6	141071	0.0319281	0.0691291	22	4.675	104322	43969.3	0.421478	114538	123499	96516	113650	136995	182547	83059	161684	89907	55892	66736	53509	75281	81764	110808	101171	102972
3700	unkown5264	0.0299489	0.0600043	18	15	21717	0.775475	1	20	12	418514	0.110608	0.192827	19	13.6167	378041	50568.5	0.133765	363479	398758	386161	380551	327164	384424	408947	265628	418139	401541	426024	428353	344732	361020	399364	346536	377551
3702	unkown5267	0.00421867	0.013908	18	6	185528	0.454949	0.766462	20	6	1.3551e+06	0.0139259	0.035304	19	6.01667	1.19363e+06	154468	0.12941	1158114	1230013	1019898	1114830	1389698	1330117	1232407	1468180	1108368	977341	962720	925635	1026452	1096176	1460519	1298167	1.17491e+06
3707	unkown5275	0.0144977	0.0345768	24	9	356549	0.184109	0.421618	23.9024	6	7.7014e+06	0.0184866	0.0443011	23.9512	7.49698	7.3251e+06	437407	0.0597135	7341463	7288239	6922707	6888334	7515642	8342837	7403252	7543856	7257034	7278809	7730970	7824105	7206107	7070617	6973422	6599534	7324183
3713	unkown5280	0.0144977	0.0345768	18	6	102293	0.0922376	0.286891	20	6	522694	0.0101859	0.0275576	19	6.01667	436742	64324	0.147281	505011	395551	438578	497493	508304	490176	516639	575656	281095	287140	299656	282853	374229	354964	455547	600267	428947
3721	unkown5298	0.0419656	0.0784355	18	3	60448.1	0.569579	0.890725	20	6.48e-05	499524	0.11315	0.196574	19	1.58336	457774	79087.4	0.172765	491686	537323	436477	532610	486265	321470	451287	580680	399554	378320	325442	456804	541857	460802	594440	543964	471186
3728	unkown5304	0.000987235	0.0044748	18	12	188703	0.579512	0.90031	26.0177	12	1.85924e+06	0.00484362	0.0150032	22.0088	12.4118	1.54575e+06	507819	0.328525	1439106	1649308	1559286	1375053	1770346	1911844	1558642	1482436	1668531	1957745	1984466	1826199	15070	1514044	1270948	1325354	1.51927e+06
3738	unkown5318	0.000987235	0.0044748	18	6	85973.6	0.125529	0.339069	20	6	383312	0.00123875	0.00506964	19	6.01667	283888	103890	0.365953	256418	200213	236371	199881	386982	309622	418777	417867	259292	218010	190313	195515	229852	264828	299482	257362	271299
3739	unkown532	7.77e-06	0.000154373	18	0	797284	0.128681	0.344013	25.1282	17.9999	1.44305e+06	1.48e-05	0.000190338	21.5641	18.5055	1.13882e+06	892378	0.783601	1549559	1912982	2328672	3244815	321831	494937	563818	569125	630707	641711	913171	784078	1218438	1030216	998767	2524787	1.23298e+06
3760	unkown535	0.00267199	0.00974187	18	6	151705	0.0265333	0.204321	20	6	457033	0.000748266	0.00337806	19	6.01667	209577	248901	1.18763	83265	113570	102019	92001	465968	531718	547934	282512	77485	68432	67505	78175	84961	102031	75871	97201	179416
3761	unkown5351	0.000572095	0.00289254	18	9	56597.9	0.0914085	0.284901	20	6	303478	0.000567844	0.00271578	19	7.6	221627	81687.3	0.368579	201059	149935	160696	98197	298645	395200	291544	228524	178812	215699	226499	225268	151363	203269	158299	106101	205569
3783	unkown5387	0.0065055	0.0192266	24	21	15554.9	0.129662	0.344798	20	17.9999	89145.4	0.00681388	0.019839	22	19.525	76834.7	15047.8	0.195847	110036	65779	89902	88831	43384	58438	63825	58408	85187	72433	80878	77905	75122	89315	97772	94373	78224.2
3785	unkown5391	0.0210199	0.0459523	18	6	28151	0.573438	0.894737	20	6	222100	0.0653111	0.124336	19	6.01667	194838	24370	0.125079	206370	206559	163675	186412	246009	217149	218238	207004	164522	183143	143193	167020	124339	191014	236801	208704	191884
3788	unkown5394	0.0210199	0.0459523	18	0	34379.9	0.469161	0.784171	24.4321	17.9999	306790	0.0554139	0.108142	21.2161	18.4233	288548	32401.9	0.112293	345963	300561	324081	326911	285957	239335	261434	274523	291322	272895	250390	279070	289945	257391	387342	292481	292475
3789	unkown5395	4.22e-05	0.00044866	24	6	63218.5	0.0232938	0.204321	20.1831	6.00002	226488	1.46e-05	0.000188876	22.0915	6.04512	139178	69336.7	0.498188	174909	100784	128111	152523	268728	177100	201185	258941	95407	81629	90974	91030	81355	72296	75260	110775	135063
3790	unkown5396	0.000987235	0.0044748	24	6	41931.4	0.028057	0.204321	20	6.00001	168401	0.000318374	0.00169642	22	6.05001	110247	45266.8	0.410595	131749	91889	97861	111495	192738	150330	171117	159418	90089	85291	79059	39682	73687	57932	112042	74642	107439
3798	unkown5406	0.0144977	0.0345768	18	6	14643.1	0.845275	1	20	6	79504	0.0661974	0.125547	19	6.01667	62613.5	15829.6	0.252815	73920	44515	52597	53537	127590	54345	70436	65645	51445	42206	30992	16046	60234	45523	91408	90685	60695.2
3799	unkown5407	0.00980952	0.0257065	18	6	13226.8	0.201988	0.447428	20	6	77327	0.0143135	0.0360637	19	6.01667	63712	12316	0.193308	66094	65247	44054	69307	71610	83643	71459	82596	52444	54078	43374	44597	52718	51677	75568	67046	62219.5
3800	unkown5408	0.000987235	0.0044748	18	9	20256.5	0.283923	0.560855	20	6	102710	0.00257305	0.00900875	19	7.6	80238.2	24786.4	0.308911	76683	68652	35559	33717	92748	101182	119109	97802	92129	88362	82013	57010	37337	77813	83069	62667	75365.8
3807	unkown5420	0.0210199	0.0459523	24	6	15124	0.995588	1	20	5.99999	170684	0.101846	0.179565	22	6.05	149009	26776.5	0.179697	164439	154433	180113	14109	170180	170009	163072	179477	153587	134412	154941	157075	133172	149355	147904	131291	147348
3827	unkown5445	0.0210199	0.0459523	24	12	57304.3	0.142336	0.363593	23.9024	12	835332	0.0203803	0.0477234	23.9512	12	777906	77347.8	0.0994308	705678	631660	773416	778373	806824	836607	746794	838443	812384	858916	806311	863717	725856	768432	757330	733781	777783
3833	unkown5452	0.00267199	0.00974187	24	21	40642	0.0790248	0.267528	23.2718	17.9999	287074	0.00199813	0.00739867	23.6359	19.4815	249621	42491	0.170222	282641	238836	258858	297058	219027	212699	171795	224854	245987	201692	240785	262173	305350	255107	304003	283838	250294
3834	unkown5454	0.00267199	0.00974187	24	6	25369.6	0.0366347	0.209377	20	6.00001	126468	0.00100156	0.00428966	22	6.05	83384.8	38593.4	0.462835	91727	62687	73717	74904	160165	131692	113122	100892	79211	51706	55938	76585	63119	62350	44075	53963	80990.8
3836	unkown5456	0.0419656	0.0784355	18	3	16595.1	0.386661	0.687363	20	6.63e-05	108204	0.0830975	0.151606	19	1.58336	98378.7	17305.4	0.175906	103586	96777	105119	127334	117502	87720	95135	114578	80100	75657	86622	81667	111677	86250	121574	129719	101314
3842	unkown5463	0.00421867	0.013908	18	9	23797	0.21567	0.469436	20	6	94623.8	0.00728077	0.0210085	19	7.6	70151	21664.6	0.308828	39190	48668	41915	56113	116553	87128	82913	91901	77491	55381	39026	74977	55328	68168	60227	59296	65892.2
3856	unkown5479	0.00267199	0.00974187	24	6	24312.8	0.0281164	0.204321	20	6.00001	107504	0.000788558	0.0035364	22	6.05	61311.6	41232	0.6725	50224	42130	64255	49032	128268	101974	120394	79381	51343	39589	22381	51564	45061	36673	15777	42017	58753.9
3860	unkown5485	0.00267199	0.00974187	24	12	19946.1	0.10791	0.312145	20.6557	12	96657.5	0.00263867	0.00918242	22.3279	12.0677	67551.6	30813.2	0.456144	28713	56001	48163	48645	56206	58654	64467	77255	97903	111144	83325	94258	74664	78587	19438	58418	65990.1
3865	unkown549	0.000171384	0.00119097	18	0	179132	0.228541	0.487446	26.4865	17.9999	194825	0.000436634	0.00220517	22.2432	18.6798	193228	167091	0.864737	259342	441607	620005	400440	13256	50622	131090	9453	237618	119737	126365	103865	275307	203415	144661	155919	205794
3867	unkown5491	0.000572095	0.00289254	18	6	25470.3	0.175819	0.409579	20	6.00001	134616	0.00102642	0.00436303	19	6.01667	113237	17348.2	0.153202	104409	101235	105978	146590	128747	124892	147007	137817	105700	46448	79940	84208	111785	111983	118010	123407	111135
3881	unkown5509	0.0419656	0.0784355	24	9	27552.1	0.32766	0.616241	24.9858	6.00002	174110	0.0726942	0.135925	24.4929	7.53325	146065	32132.3	0.219986	104351	128547	168006	158212	157492	182287	224883	131778	151260	182202	152222	161711	145941	77984	99827	121194	146744
3885	unkown5514	0.0299489	0.0600043	18	6	76153.6	0.605523	0.925418	20	6	571144	0.0908538	0.163182	19	6.01667	494356	84638	0.171208	393402	371971	452257	510655	602342	502174	536971	643089	457174	447959	423375	438214	491799	478994	552864	442359	484100
3890	unkown5521	0.0144977	0.0345768	18	3	14317.7	0.544395	0.86421	20	6.63e-05	197247	0.0461067	0.0929969	19	1.58336	189214	21899.1	0.115737	205286	199473	200436	183793	213667	177846	164197	197918	175381	143746	189883	177972	215156	234387	208362	199352	192928
3896	unkown5527	0.0210199	0.0459523	18	6	12619.7	0.955054	1	20	6	94266.5	0.0985341	0.175025	19	6.01667	81143.3	14141.4	0.174277	61416	66867	74082	79149	113364	79023	73412	111267	70391	60936	76668	49237	98288	84546	94172	78056	79429.6
3897	unkown5528	0.00421867	0.013908	18	6	35590.5	0.734402	1	20	5.99999	212232	0.0209963	0.0489878	19	6.01666	182348	34659.4	0.190073	142494	137601	166511	160043	212426	213791	203888	218821	162776	145811	170268	158108	212744	176355	197657	171079	178148
3903	unkown5539	8.77e-05	0.000741993	24	18	31927.6	0.0246647	0.204321	21.5648	17.9999	78065.2	3.04e-05	0.000307848	22.7824	18.0515	48257.8	24852.7	0.515	40922	38679	39754	52340	9690	5323	13940	12641	64307	57599	81330	61368	60779	112496	62215	76771	49384.6
3904	unkown554	0.0144977	0.0345768	18	6	332312	0.274306	0.547883	20	6	1.81815e+06	0.0259577	0.0583596	19	6.01667	1.55471e+06	195347	0.125649	1602640	1154513	1877235	1830230	2154843	1307392	1731309	2079050	1036466	1054930	924349	1036064	1955121	1297312	1935882	1519225	1.53104e+06
3906	unkown5541	0.0210199	0.0459523	18	6	47344	0.0751257	0.261753	20	6	424794	0.0117659	0.0309774	19	6.01667	377759	38784.5	0.10267	377155	351428	410319	383769	434035	467339	431241	366560	336234	288808	332354	307365	373744	383281	351765	373544	373059
3908	unkown5545	0.0299489	0.0600043	24	9	15059.1	0.319199	0.605887	23.7736	5.99999	74357	0.0540141	0.105961	23.8868	7.49305	61218.4	16073.5	0.262559	49405	34065	68499	52086	74058	92735	69355	61280	73506	60297	72632	69930	68267	38299	32907	60930	61140.7
3915	unkown5557	0.00267199	0.00974187	24	6	23591.2	0.169585	0.401069	24.2975	6	79934.2	0.00394193	0.01279	24.1488	6.00023	59534.7	12523.3	0.210354	95030	45568	82082	64062	76406	87433	108471	47427	39288	51547	56713	44600	41008	44053	31494	38352	59595.9
3921	unkown5562	0.00164724	0.00661537	24	9	19248.7	0.0940537	0.289564	24.9858	5.99998	176287	0.00151405	0.00591714	24.4929	7.53323	158894	19950.4	0.125558	145641	154582	169277	151983	158886	191511	167142	187608	155414	181583	172341	165671	124175	153251	136999	132972	159315
3933	unkown5575	0.00267199	0.00974187	18	6	85978.4	0.058464	0.235973	20	6	808331	0.00152533	0.00595605	19	6.01667	729250	64831.9	0.0889021	735181	743082	754373	702319	830385	861450	782559	758931	622550	589874	608357	639055	675885	704415	814191	719696	721394
3934	unkown5577	0.0144977	0.0345768	24	3	28352.5	0.0901447	0.282743	20	6	212894	0.00998479	0.0272093	22	4.675	190911	24535.5	0.128518	233830	180484	186652	224086	218746	200494	240837	191501	148299	160828	150974	159175	176776	172624	207026	190193	190158
3935	unkown5578	0.00267199	0.00974187	18	6	79886.4	0.945979	1	20	6	1.74876e+06	0.0176442	0.0428054	19	6.01667	992129	758687	0.764706	676601	600529	675715	656212	774031	689825	4860957	670224	487988	583139	510055	563189	594395	699333	663036	697825	900191
3943	unkown5586	0.0419656	0.0784355	18	6	68431.5	0.704991	1	20	6	650994	0.13374	0.226244	19	6.01667	600646	43912.8	0.0731093	580893	558297	622692	588924	655377	532543	713106	702950	498395	465099	471204	512707	530091	584914	787125	720880	595325
3980	unkown5642	0.0299489	0.0600043	24	3	79726.6	0.740943	1	24.4321	5.4e-05	211443	0.106694	0.186724	24.2161	1.51353	111116	115433	1.03884	528929	19546	145357	151942	102589	21605	144121	240753	19310	12789	19409	6841	109318	20564	36997	191099	110698
3990	unkown5657	0.00267199	0.00974187	18	6	70000.4	0.0313731	0.204321	20	6	419776	0.000870707	0.00384236	19	6.01667	353589	57273.8	0.161978	374074	373860	323520	331297	420935	395083	419162	443922	289938	277900	286387	274939	354475	295325	372656	312903	346648
3993	unkown5660	0.0299489	0.0600043	24	6	12640.9	0.100863	0.299863	20	6.00001	115665	0.0205479	0.048016	22	6.05	97224.5	16637.1	0.171121	94030	93959	105445	78750	110997	109871	120668	121124	98206	76930	99029	83980	89664	83966	98559	73902	96192.5
3999	unkown5667	0.0299489	0.0600043	24	0	75582.1	0.179719	0.415231	24.0327	6.63e-05	337174	0.0335033	0.0718498	24.0163	3.31e-05	286151	104558	0.365396	372285	297985	331682	346746	258080	176699	207695	298708	268534	216594	194313	193931	294038	266685	490306	363236	286095
4000	unkown5668	0.0065055	0.0192266	24	21	70048.8	0.147303	0.371138	23.2718	17.9999	299354	0.00761867	0.021816	23.6359	19.4815	223970	81853.2	0.365465	209757	293707	225049	306123	127074	111139	137843	186549	182156	210517	215887	201051	251099	180820	373981	391520	225267
4010	unkown5684	0.0299489	0.0600043	18	0	55967.5	0.339803	0.630923	20	17.9999	150903	0.0568641	0.110542	19	18.05	104400	52372.7	0.501654	41912	161982	203926	207072	23745	24773	22892	38709	57776	196245	152851	116979	77964	240966	160879	123803	115780
4038	unkown573	0.0144977	0.0345768	18	0	130855	0.103857	0.305342	20	12	350660	0.0112904	0.0300643	19	15.2	273944	213866	0.780692	383419	516371	375809	358442	144465	118412	28803	41757	359227	420772	300973	321670	322090	475316	301839	260576	295621
4047	unkown574	0.000987235	0.0044748	18	9	50097.1	0.281327	0.557462	20	6.00001	237386	0.00255207	0.00896405	19	7.60001	150017	70232.3	0.468162	81386	80125	71645	86577	268880	118333	216676	345653	121939	100260	92016	129053	87660	100935	100101	178138	136211
4049	unkown5747	0.0419656	0.0784355	24	6	27517.6	0.0957454	0.291568	20.0911	6	137973	0.0261852	0.0587247	22.0456	6.04753	113998	11709.9	0.10272	105374	135426	139063	117269	159002	125576	139424	127891	98993	86361	81797	81444	74463	93190	123749	123576	113287
4051	unkown5749	0.0210199	0.0459523	18	6	41558.3	0.06326	0.242855	20	6	311803	0.0101361	0.0274889	19	6.01667	264263	41438	0.156806	242186	286745	260603	258404	315757	273945	359382	298129	249779	195848	220057	207906	244359	228462	240668	265638	259242
4057	unkown5758	0.0144977	0.0345768	18	6	49349.9	0.992809	1	20	6	309831	0.0754359	0.139949	19	6.01667	276058	39657.4	0.143656	276192	195821	233436	241357	327153	276953	309557	325661	221496	199764	254838	249406	320475	263542	336858	307535	271253
4060	unkown5760	0.00421867	0.013908	18	6	40922.2	0.897477	1	20	6.00001	193848	0.0248993	0.0563452	19	6.01667	158352	39287.4	0.248102	141785	86269	136939	137456	196051	170484	190812	218044	112354	87560	113087	138576	182463	142439	202683	200457	153591
4077	unkown5782	0.00421867	0.013908	24	18	31956.8	0.0530345	0.226829	21.253	17.9999	128962	0.00210424	0.00765332	22.6265	18.0665	95762.7	31140.5	0.325184	83287	80100	115363	107029	64364	36615	55739	55036	101583	97137	117187	128810	94648	144310	163243	113647	97381.1
4081	unkown5786	0.0299489	0.0600043	24	18	41633	0.0823892	0.272616	20	17.9999	209648	0.0172835	0.042089	22	18.15	175340	34144.5	0.194732	158749	130186	205488	225532	132055	87501	110943	150062	217129	193884	208699	190597	181360	225654	230828	200751	178089
4084	unkown5790	0.00164724	0.00661537	24	18	82993.8	0.0732924	0.259457	21.1511	17.9999	403765	0.00120995	0.00498346	22.5755	18.0719	338668	47643.1	0.140678	285325	282865	337266	348646	273251	214889	230639	264643	339415	371667	413039	483282	335487	507217	386324	386032	341249
4086	unkown5792	0.000320124	0.00185812	24	21	40438.6	0.0289529	0.204321	24.4321	17.9999	289206	0.000116681	0.000770468	24.2161	19.5149	227875	48406.7	0.212427	208356	226673	237021	230345	193007	134007	175866	173154	193454	233368	224463	252376	272754	313391	317824	252857	227432
4087	unkown5793	0.000572095	0.00289254	24	18	176866	0.0381828	0.209809	21.3559	17.9999	894049	0.000256267	0.00143752	22.678	18.0613	736867	127278	0.172729	661027	584249	783294	778736	612315	409856	554042	540742	828664	775750	868092	918244	790622	991366	990430	803778	743200
4090	unkown5797	0.0144977	0.0345768	24	21	21298.2	0.2032	0.449195	25.2722	17.9999	87523.5	0.0201129	0.0472197	24.6361	19.5517	58415.8	24520.2	0.419754	35832	51215	64316	85085	29493	26486	21325	61514	43661	41579	36641	77081	56714	106466	105916	80999	57770.2
4093	unkown58	0.00164724	0.00661537	18	15	342751	0.391604	0.692873	20	12	1.76781e+06	0.00538383	0.0163399	19	13.6167	1.53748e+06	345415	0.224663	1478099	1755916	1796573	1393730	1213275	1276566	1323561	1200280	1411805	1862494	1924258	1872689	1526769	1746025	1425005	1339108	1.53413e+06
4096	unkown5802	0.0419656	0.0784355	24	18	356403	0.274438	0.547905	20	12	1359492	0.0629279	0.120409	22	14.85	949623	708972	0.746583	857758	829362	1045649	1074089	822864	598743	332526	294016	1261978	1200360	1457222	1518408	183354	1461799	1286266	1075072	956217
4102	unkown5809	0.000572095	0.00289254	18	6	47339	0.029334	0.204321	20	6.00001	160091	0.000201301	0.00118366	19	6.01667	115865	42289.9	0.364992	92077	86704	118866	109574	147846	161682	158823	172012	81393	78993	78259	83296	87095	115527	90202	109503	110741
4122	unkown5836	0.00421867	0.013908	18	9	53172	0.129093	0.344503	24.7059	6.00001	248803	0.00463753	0.0145144	21.3529	7.93109	212679	51653.1	0.242869	168436	89543	203464	143506	274558	252426	243170	225058	188868	280684	244095	240783	170004	181394	190729	209573	206643
4137	unkown5852	0.0065055	0.0192266	18	9	16800.3	0.616128	0.935287	25.2722	6	62284.2	0.0261312	0.0586327	21.6361	7.97739	49142	14727.7	0.299697	27279	39194	26249	26663	101704	51266	52751	43416	62909	46867	61646	41162	39799	42116	48474	49998	47593.3
4148	unkown5862	0.0299489	0.0600043	18	6	22590.3	0.56649	0.888561	20	6	205900	0.0861277	0.15632	19	6.01667	181621	20595.1	0.113396	204247	170324	163907	183471	250178	176612	223569	173242	158299	129782	150957	144775	152322	152099	214618	217603	179125
4156	unkown5870	0.0065055	0.0192266	18	6	21208.6	0.0615091	0.239763	20	6	122611	0.00353077	0.0117173	19	6.01667	105489	13995	0.132668	100837	94570	107449	125199	122496	126535	121308	120106	84059	81847	86177	81013	96126	102854	89671	120439	103793
4165	unkown5879	0.0299489	0.0600043	24	3	7001.77	0.240618	0.504738	22.5575	6.63e-05	91291.2	0.0427533	0.0873268	23.2788	1.45496	84127.8	8509.15	0.101146	97754	86542	93686	87183	81155	91051	90181	89297	80341	73207	69648	80217	88234	90878	68267	80455	84256
4168	unkown5882	0.0065055	0.0192266	24	3	11712.7	0.168151	0.398928	20	6.6e-05	93145.2	0.00855216	0.023927	22	1.37504	82305.1	17006.5	0.206628	81250	99716	93222	98393	90205	102595	80549	93049	76572	39989	73666	67087	73887	96585	87713	76866	83209
4173	unkown5888	0.0419656	0.0784355	18	6	9161.63	0.561218	0.882221	20	6	70677.5	0.111837	0.194743	19	6.01667	64081.7	5644.92	0.0880893	69384	71303	53445	58845	84691	72360	68082	57577	45052	53101	57341	53216	73362	66417	69115	61072	63397.7
4175	unkown589	4.22e-05	0.00044866	18	9	466849	0.0180996	0.204321	20	6	1521057	1.15e-05	0.000162825	19	7.6	570674	725748	1.27174	14872	22140	30988	10008	1714546	1487918	1710767	1170997	145129	185139	128601	39996	72376	66331	35209	13103	428008
4176	unkown5890	0.000320124	0.00185812	18	6	30301.1	0.0343537	0.208722	20	6	103884	0.000136565	0.000871463	19	6.01667	76843.7	24615.2	0.320328	83481	66386	63203	73314	107228	97327	108301	102678	53216	42672	48385	51579	59829	73432	86680	64062	73860.8
4185	unkown5899	0.00980952	0.0257065	18	6	28531.6	0.897179	1	20	6	282193	0.0504547	0.100066	19	6.01667	248740	34200.3	0.137494	255118	243621	217416	195880	372380	254313	257522	244556	230673	185534	189037	223944	249668	255672	286519	251675	244596
4190	unkown5903	0.00164724	0.00661537	18	6	22746.9	0.283274	0.560336	20	6.00001	108624	0.0040456	0.0130255	19	6.01667	87218.3	20798.6	0.238467	86386	64516	70654	91504	99300	106796	99196	129205	67001	49453	68995	70081	82797	87615	107375	74292	84697.9
4191	unkown5904	0.0144977	0.0345768	18	6	13548	0.829205	1	20	6	71324.2	0.0651697	0.124172	19	6.01667	61997.7	9089.25	0.146606	54486	51499	49738	72564	82072	52573	77047	73605	61740	38110	41528	42708	63733	58632	77980	76325	60896.2
4197	unkown5910	0.0144977	0.0345768	24	3	17922.9	0.0416417	0.213656	20	6	117825	0.00507866	0.015537	22	4.675	103959	16174.6	0.155586	121935	105175	101553	124234	121679	108559	121487	119575	76201	79417	85305	73870	96646	105452	121815	92501	103463
4198	unkown5911	0.00980952	0.0257065	18	6	19209.1	0.677234	0.992953	20	6	124394	0.039954	0.0828852	19	6.01667	110517	13082.1	0.118372	90251	95162	107449	125199	122496	129664	131857	113559	91947	75401	78282	95835	96126	119959	149277	120439	108931
4206	unkown5919	0.00980952	0.0257065	24	6	14023.9	0.0754709	0.261826	20.0911	5.99998	78013.2	0.00607696	0.0180547	22.0456	6.04752	60572.9	13846.4	0.228591	65601	41425	67181	67700	79513	68807	91614	72119	55304	48328	56149	42573	47638	47277	57118	47372	59732.4
4210	unkown5926	0.0299489	0.0600043	24	12	29797.5	0.204755	0.450726	26.3284	12	173633	0.0373709	0.0786114	25.1642	12.0257	144855	38474.3	0.265605	86365	70280	134552	99881	197327	133709	138078	191616	221939	165902	167302	139388	133978	152133	153278	155781	146344
4258	unkown5986	0.0144977	0.0345768	18	9	85638.8	0.645215	0.960295	24.2975	6.00001	372256	0.0530561	0.104445	21.1488	7.89842	281577	98968.4	0.351479	203500	160893	276661	7137	429709	352324	346137	360856	316047	266383	266957	356512	337415	277039	343052	6557	269199
4266	unkown5994	0.00980952	0.0257065	18	9	39124.4	0.4687	0.784065	24.8451	6	154114	0.0293436	0.0644707	21.4225	7.94237	122555	33853.6	0.276231	82816	73434	96795	65540	209825	174043	128443	104143	147932	111825	145868	112147	89875	95463	136593	124394	118696
4271	unkown6	0.0299489	0.0600043	24	0	177502	0.245574	0.511787	24.7059	6.63e-05	963696	0.0434839	0.0884984	24.3529	3.27e-05	752914	228405	0.303361	683271	990776	1084227	1096515	828818	621397	784964	535423	524414	533936	738448	458529	1003597	735393	531514	854798	750376
4282	unkown601	4.22e-05	0.00044866	18	0	1.02973e+07	0.113514	0.321173	24.8451	17.9999	1.95486e+07	6.34e-05	0.000488119	21.4225	18.4714	1.6183e+07	9.63869e+06	0.595607	22136528	25638839	32226977	32033555	7521569	7864598	9576011	6550081	11763203	11556953	16548624	14571283	20015376	16218302	13155516	28805215	1.72614e+07
4295	unkown6027	0.0419656	0.0784355	24	6	50265.7	0.24975	0.516457	26.4865	6	380916	0.0582549	0.112711	25.2432	6.01459	338139	24136.1	0.0713793	456238	322524	351030	364762	426350	434510	340577	322225	344732	283166	342841	292176	313911	270990	260240	300075	339147
4296	unkown6028	0.000320124	0.00185812	24	6	32867	0.0592959	0.236659	21.5648	6	154582	0.000225355	0.00129637	22.7824	6.01719	117258	28123.2	0.239841	130526	121883	107985	136257	180810	154524	138205	144787	78038	109184	101312	102661	81092	129404	74261	67819	116172
4302	unkown611	0.0299489	0.0600043	18	9	92085.6	0.278043	0.553076	20	5.99999	447933	0.0481992	0.096484	19	7.59999	287978	117227	0.407068	130481	97144	182760	229456	315282	385427	505371	585651	200087	204396	160502	221686	194689	184526	314233	327255	264934
4304	unkown618	0.000987235	0.0044748	18	0	2.02618e+06	0.498463	0.815123	24.1644	17.9999	1.01019e+07	0.00424034	0.0135214	21.0822	18.3931	5.07021e+06	4.67982e+06	0.923004	4000889	10369476	8045674	10364877	1070991	2026340	2181158	2023206	2078602	2222053	3807387	2052253	2855388	3323558	23950620	10278364	5.66568e+06
4310	unkown632	0.00980952	0.0257065	24	12	368515	0.0788745	0.267461	24.7059	12	832618	0.00631689	0.0186447	24.3529	12.0025	504048	405231	0.803953	30861	147120	200512	121798	608258	851515	620683	471439	769387	911521	969637	679926	812984	684310	102427	157820	508762
4313	unkown651	0.000987235	0.0044748	24	21	208981	0.0586049	0.235973	23.52	17.9999	500174	0.000622397	0.0029234	23.76	19.4868	328167	220832	0.672924	550389	378898	396941	481308	115950	34669	145895	215277	308834	319351	30159	308988	555319	311190	516242	617949	330460
4317	unkown672	0.00267199	0.00974187	18	9	738436	0.0517734	0.226674	25.1282	12	1.41537e+06	0.00136758	0.00545824	21.5641	10.54	1.05041e+06	536712	0.510953	282027	416482	440430	217917	1642815	1549501	1344588	972214	1243968	1554923	1581395	1281209	1178076	1204247	660211	360295	995644
4318	unkown674	0.000320124	0.00185812	24	0	686775	0.0685427	0.252681	25.1282	6.63e-05	2.1547e+06	0.000257318	0.00143983	24.5641	3.24e-05	1.30551e+06	869139	0.665748	1961186	1567520	2733207	2356911	1108059	758936	1404932	122569	980329	607294	648940	601997	1524886	1247802	1221038	1801462	1.29044e+06
4323	unkown689	0.00164724	0.00661537	24	18	357653	0.0547538	0.229776	21.0501	17.9999	1.45371e+06	0.000930208	0.00404946	22.5251	18.0775	1.16531e+06	235379	0.201988	1311117	861016	1182407	1058677	750492	1000555	545450	756062	1078867	1563294	1368900	1565656	1676714	1487474	1413327	1237315	1.17858e+06
4325	unkown692	0.0210199	0.0459523	18	15	653354	0.0166	0.204321	20	12	2286397	0.00312664	0.0106343	19	13.6167	1.86625e+06	657084	0.352088	2199090	1719078	1710827	1891253	1282699	1052634	1114414	1127972	2304062	2237762	2059546	2544218	2256982	2023474	2177134	2056987	1.85988e+06
4363	unkown769	8.77e-05	0.000741993	18	9	382600	0.0151962	0.204321	20	6	1.11027e+06	1.94e-05	0.000227973	19	7.6	494286	550955	1.11465	27341	50669	49143	41640	1127141	959962	1203063	1150920	247351	339168	432519	274873	30167	40086	58321	143326	385981
4367	unkown778	0.000320124	0.00185812	24	0	1.70808e+06	0.0257006	0.204321	25.4179	6.63e-05	6.80054e+06	0.000104554	0.00071626	24.7089	3.22e-05	4.67231e+06	2.07903e+06	0.444968	6328410	7020388	7111480	6741964	4940770	3586643	3915693	3052574	2769459	3064050	3670489	2811137	4871448	4627679	3637393	5894874	4.62778e+06
4370	unkown782	0.00980952	0.0257065	24	3	519339	0.052113	0.226674	27.4766	6.63e-05	2.01368e+06	0.00438548	0.0138797	25.7383	1.60868	740370	409647	0.553301	2021396	1687407	2649307	1696650	216238	215049	231642	229563	178456	220042	202515	212632	180678	207148	648519	929234	732905
4372	unkown786	0.000987235	0.0044748	18	0	2.34335e+06	0.0428972	0.2137	25.4179	6.63e-05	7.1046e+06	0.000468791	0.00233877	21.7089	2.83e-05	4.19562e+06	2.07399e+06	0.494323	6914842	5457080	8916085	7130497	2866638	2872028	3894594	1880697	3196029	2652724	2943985	2395087	4695597	4624441	3871899	5858273	4385656
4374	unkown789	2.89e-06	7.89e-05	18	0	1.85863e+06	0.0810982	0.269941	26.3284	18	4.95362e+06	3.81e-06	8.34e-05	22.1642	18.6586	4.86287e+06	1.42868e+06	0.293794	6615660	6569501	7424904	6834425	3385994	3933553	3922336	3641103	3953345	4250403	4225736	5033662	4639754	4427265	5121525	5625955	4.97532e+06
4377	unkown794	0.0210199	0.0459523	18	0	81826.9	0.612977	0.932169	20	17.9999	145401	0.0689552	0.130012	19	18.05	124686	76320.2	0.612098	376204	292619	177374	129470	13898	61884	28868	17160	183692	91797	183381	122351	257672	89891	150297	83743	141269
4383	unkown810	0.0065055	0.0192266	18	0	1.43126e+06	0.251624	0.518658	20	12	5.86127e+06	0.0121378	0.0316974	19	15.2	5.31781e+06	2.02803e+06	0.381365	6837295	5956749	8291841	6286372	3690764	3077907	4124894	3435788	4675974	5886117	6995085	5887909	6353250	6540188	4445844	5887952	5.52337e+06
4384	unkown811	0.000572095	0.00289254	24	3	76323	0.233117	0.494291	28	6.63e-05	387806	0.0013233	0.0053239	26	1.62503	165916	108656	0.654887	687877	197369	522243	143740	85771	157793	152735	138517	43904	14919	4979	120997	111025	39784	67115	132961	163858
4407	unkown847	0.000572095	0.00289254	18	9	721783	0.051384	0.226674	20	6	4466631	0.000336138	0.00177516	19	7.6	3.39571e+06	937444	0.276068	2709303	2752334	2764853	2219853	4821320	4282844	5053196	3709164	3555162	2888802	2808473	3003138	3212812	2502559	2772245	2326739	3.21142e+06
4408	unkown850	0.00421867	0.013908	18	9	189237	0.461807	0.774832	20	5.99999	594784	0.0141067	0.0356706	19	7.6	405457	200973	0.49567	289936	153224	136795	86130	651751	423357	351240	952786	309951	272100	487450	472809	224584	447516	264641	330934	365950
4416	unkown866	0.00421867	0.013908	18	0	248058	0.328576	0.616654	23.52	17.9999	1.56097e+06	0.0105088	0.0282615	20.76	18.3238	1.41601e+06	265317	0.18737	1718750	1646616	2055983	1440141	1122383	1374818	1252657	958100	1552769	1398497	1303514	1189890	1904736	1423173	1371320	1544645	1.45362e+06
4421	unkown870	8.77e-05	0.000741993	18	0	576073	0.0549731	0.229776	20	17.9999	1.36168e+06	6.38e-05	0.000489636	19	18.05	1.02059e+06	537908	0.527055	1738684	1814914	1815573	1356121	288953	509248	327350	468930	1155271	961827	1224942	1090974	1455766	1023846	1605789	1361309	1.13747e+06
4425	unkown876	0.00267199	0.00974187	18	0	965851	0.497228	0.814707	20	17.9999	4.90358e+06	0.0101287	0.0274852	19	18.05	4.31034e+06	912122	0.211613	4796473	4754599	6886164	5262415	3203703	3329406	4348659	2371928	3916254	4124634	5967391	3560457	4426224	4433554	4560371	6194172	4.50853e+06
4430	unkown882	1.91e-05	0.000272484	18	0	311041	0.0894282	0.282043	20	17.9999	586111	2.44e-05	0.000266255	19	18.05	444858	264814	0.595279	848691	801752	878201	687865	134717	258561	220401	179571	452956	361048	496135	373990	785177	484710	672354	402207	502396
4440	unkown899	0.000572095	0.00289254	18	0	297229	0.0532998	0.227177	20	17.9999	691103	0.000347554	0.00181841	19	18.05	481735	269990	0.560453	656157	901933	733730	807323	52171	240958	106778	215860	599284	448363	696077	423315	765803	459073	735288	804253	540398
4451	unkown916	0.0419656	0.0784355	24	21	737349	0.436225	0.745782	20	17.9999	6.91581e+06	0.0915413	0.164221	22	19.525	6.32862e+06	706898	0.111699	6635327	6074534	8067032	6574642	4947595	5234084	6136370	3584515	5599644	6459260	9093005	6233100	6924519	6920060	6340783	7477895	6.3939e+06
4455	unkown925	0.00421867	0.013908	18	0	1.57162e+06	0.27837	0.553305	20	17.9999	8.58714e+06	0.00909775	0.0252187	19	18.05	7.27472e+06	1.59476e+06	0.219219	7745283	7713454	11312162	8942454	5123593	5440910	6335318	4308741	6769795	6805255	10156986	6937026	8047391	7338979	8038630	10923576	7.62122e+06
4459	unkown931	0.0210199	0.0459523	18	0	116866	0.269276	0.541432	20	12	275444	0.0349474	0.0744159	19	15.2	213919	169413	0.791952	330518	305454	395121	301929	125214	25043	71932	48822	189488	267948	406072	238267	316990	322829	128318	223502	231090
4460	unkown932	0.000987235	0.0044748	24	3	181442	0.0507574	0.225914	28	6.63e-05	613503	0.000546258	0.00265763	26	1.62503	315195	128683	0.408263	758858	573743	699991	421428	242886	413037	334137	190010	116481	178110	162250	187840	53836	134769	303706	233053	312758
4462	unkown934	7.77e-06	0.000154373	18	0	212955	0.0978209	0.294704	24.2975	17.9999	462410	1.15e-05	0.000162663	21.1488	18.408	370997	204576	0.551422	610085	506602	697596	627709	138948	165867	248748	208563	298419	353021	331608	305797	354219	397447	400838	697139	396413
4463	unkown936	8.77e-05	0.000741993	18	0	4.07976e+06	0.0700078	0.254321	20	17.9999	9.33188e+06	7.98e-05	0.000577773	19	18.05	7.27392e+06	3.29092e+06	0.452427	10661381	11496626	12845574	10855354	3942781	4813761	4525478	3948701	6636605	5640085	8725628	6403936	8056227	8203946	8618991	12448418	7.98897e+06
4468	unkown940	8.77e-05	0.000741993	18	0	126569	0.0803022	0.269266	25.1282	17.9999	229405	9.06e-05	0.000635343	21.5641	18.5055	187572	122857	0.654986	260311	357218	451812	297226	48347	78109	105823	156720	116800	179652	153635	85295	202011	195416	211563	308631	200536
4469	unkown946	0.00980952	0.0257065	24	21	35559.3	0.198659	0.444201	23.1496	17.9999	149635	0.0141101	0.0356706	23.5748	19.4792	114448	39302	0.343404	126828	183035	97272	122885	103623	79570	40832	74505	82846	130100	93447	109360	102431	186279	141725	168105	115178
4470	unkown949	0.00980952	0.0257065	24	21	859226	0.334375	0.624402	20	18	5.4311e+06	0.0220417	0.0510308	22	19.525	4.78134e+06	846912	0.177129	4840726	4799117	6922257	5460932	3596742	4044255	4222470	3331337	4158460	4314696	5906437	4430885	4976122	4569176	5575460	6603649	4.85955e+06
4474	unkown952	0.0299489	0.0600043	18	9	684508	0.627058	0.945329	20	6.00001	2.58258e+06	0.0934287	0.167208	19	7.60001	1.93574e+06	732079	0.378191	1264456	1186717	1218334	1075332	4437141	1364871	1497360	3030939	1542095	1608447	2196129	2497312	1502346	1421388	1112214	1714165	1.79183e+06
4477	unkown957	0.0299489	0.0600043	24	21	236138	0.19882	0.444332	20	17.9999	1.17854e+06	0.0364627	0.0769522	22	19.525	994623	222188	0.223389	989432	1050739	1468953	1139097	493832	664174	779366	616263	919503	898449	1489654	1018622	971493	1043941	1211598	1487125	1.01514e+06
4478	unkown958	0.0299489	0.0600043	18	9	210521	0.946683	1	20	5.99999	1.1232e+06	0.129372	0.219822	19	7.59999	605935	359156	0.59273	187770	31903	283111	110072	584287	1584988	445067	1878456	269343	397508	227695	176285	1840821	197527	114177	236311	535333
4479	unkown959	0.0210199	0.0459523	24	12	79548.5	0.209193	0.458658	26.0177	12	436924	0.0282599	0.0625379	25.0088	12.0196	365031	89877.6	0.246219	252016	245425	234542	308125	290392	444989	451232	426830	350778	506677	486807	403434	263065	385897	449600	388884	368043
4482	unkown961	0.0144977	0.0345768	18	0	212293	0.268305	0.539962	26.8085	6.63e-05	426326	0.0254759	0.0574769	22.4043	2.77e-05	229348	114664	0.499956	371070	438936	458763	436541	35880	95125	77438	502256	130591	144432	166321	88362	226411	188074	113307	307355	236304
4490	unkown970	0.00980952	0.0257065	18	9	3.52664e+06	0.693252	1	20	6.00002	9.55494e+06	0.04074	0.0841289	19	7.60001	6.39553e+06	3.64063e+06	0.569245	1894347	2224769	2965461	2568620	19834070	3462116	4132659	10790906	4941256	5089899	7794191	8415541	4869920	4409599	2889067	4595395	5.67986e+06
4493	unkown974	0.0299489	0.0600043	24	12	77437.7	0.117101	0.325537	28	12	443111	0.0233324	0.0534701	26	12.0714	369394	85578.7	0.231673	143948	182751	252097	310883	317505	444491	445397	429886	417448	479124	433455	442417	414605	415514	536513	335318	375084
4502	unkown990	0.00980952	0.0257065	18	0	105504	0.41845	0.725293	24.7059	18	450347	0.0266631	0.0595595	21.3529	18.455	413463	101645	0.245838	421757	581874	553926	590125	189837	432268	344133	324247	350802	405122	448108	358894	389479	456571	372022	583316	425155
4504	unkown993	0.00164724	0.00661537	18	0	165021	0.12715	0.341745	24.5682	17.9999	578345	0.00198368	0.00735725	21.2841	18.439	495091	173311	0.35006	572685	729843	725415	756021	209081	350490	535133	360476	396380	397273	509612	393227	538760	490940	521654	762028	515564

## Sheet: unque cycling TM in TS
ID	CycID	JTK_pvalue	JTK_BH.Q	JTK_period	JTK_adjphase	JTK_amplitude	LS_pvalue	LS_BH.Q	LS_period	LS_adjphase	LS_amplitude	meta2d_pvalue	meta2d_BH.Q	meta2d_period	meta2d_phase	meta2d_Base	meta2d_AMP	meta2d_rAMP	X0	X0.1	X0.2	X0.3	X6	X6.1	X6.2	X6.3	X12	X12.1	X12.2	X12.3	X18	X18.1	X18.2	X18.3
2	CAR 14:0	0.139706	0.211861	18	6	6.58906e+06	0.0349382	0.165009	20	6	1.45763e+07	0.0308602	0.0634284	19	6.01667	7.99287e+06	6.84852e+06	0.856828	5796810	5130312	3456512	2671989	13604418	15107526	14263015	15330079	5255146	4911973	5781577	2508635	8089488	4688134	5026518	2985333
3	CAR 14:1	0.0787266	0.130488	18	9	308510	0.0239408	0.16005	20	6	1705841	0.0137098	0.0318882	19	7.6	869266	626986	0.721282	471899	460556	311053	248720	1658006	1805525	1833430	1526403	453238	436201	667702	258124	684383	396889	416831	307273
4	CAR 16:0	0.139706	0.211861	18	6	2.45568e+06	0.0216884	0.16005	20	6	5.42431e+06	0.0206016	0.0449072	19	6.01667	3.00954e+06	2.4902e+06	0.827435	2073768	1958460	1521294	1361045	5026603	5755916	5384131	5530601	1678333	1821258	2531043	1311727	2360825	1729784	1994478	1285237
6	CAR 18:0	0.139706	0.211861	18	6	90304.6	0.994074	1	20	6	980662	0.413046	0.601692	19	6.01667	925887	57303.5	0.0618903	1020643	890543	837855	786846	1023925	1029810	998966	869948	778907	792900	1008130	767161	1036633	1013798	960975	886047
30	Cer 38:2;3O|Cer 16:2;2O/22:0;O	0.0787266	0.130488	24	21	742222	0.248661	0.4923	24.2975	17.9999	6.50438e+06	0.0965781	0.170143	24.1488	19.5099	5.82898e+06	766159	0.13144	6210064	6833443	5977100	5672700	4796601	5758946	5833592	4678087	4508482	5432634	5178479	6288598	6977152	6526978	5742273	6771134
34	Cer d33:1	0.475047	0.605045	24	15	22695.3	0.590449	0.921747	20	12	140911	0.637055	0.857904	22	13.475	98178.8	54645.6	0.556593	99393	72189	78420	65475	48910	94216	69379	80965	114845	131937	73938	242924	122541	114499	76039	61676
47	CL 70:7|CL 34:3_36:4	0.587657	0.724927	18	6	101257	0.948001	1	20	6	1.38474e+06	0.883009	1	19	6.01667	1.25464e+06	132728	0.10579	1133967	1057514	1221586	1333592	1180501	1729203	1391028	1238215	1098513	965569	1175740	1426257	1301385	1248899	1154556	1160401
50	DG 34:1	1	1	24	6	11448.6	0.999849	1	22.2166	5.99998	68175.8	1	1	23.1083	6.00894	60339	2055.16	0.0340602	20246	64392	106307	80512	97973	89225	40652	44853	30396	14558	76169	80811	43191	54078	47363	73760
53	DG 36:2	0.139706	0.211861	18	6	12210	0.506257	0.820972	20	6	50092.8	0.258078	0.402189	19	6.01667	38233.1	11471.4	0.300037	24083	32338	31717	48693	47022	46051	62393	44905	26287	25575	26401	41792	44306	29135	13898	44892
68	FA 18:1 (oleic acid)	0.0579045	0.101142	18	6	9.66175e+06	0.0204219	0.16005	20	6	1.91177e+07	0.00915284	0.0227926	19	6.01667	9.10062e+06	1.02758e+07	1.12913	4069820	4030372	3787840	3834191	23244229	17352394	17920986	17953233	3551894	4176274	3946510	4089530	5746732	4101517	3913381	3967440
72	FA 20:0 (arachidic acid)	0.475047	0.605045	18	9	202984	0.998918	1	20	6	2.08136e+06	0.828262	1	19	7.6	1.84177e+06	198476	0.107764	1942562	1567514	1321160	1332666	2698825	1907903	2093694	1625000	1536321	2021592	1682576	1641653	2105142	1421804	1603228	2342467
78	FA 23:0;O	0.301037	0.407466	18	3	60953.8	0.759937	1	28	6	612111	0.566214	0.779494	23	4.38095	626213	37891.9	0.0605097	547490	715527	577560	436322	606549	595766	618763	627365	599139	482292	496396	463779	941275	917257	824930	560407
92	FA 42:6	1	1	18	9	486212	0.999854	1	28	17.9999	8.99231e+06	1	1	23	13.1428	8.72148e+06	198336	0.0227411	8082592	9176059	8289811	6874936	10727204	9907885	7451571	7118364	8697489	7764899	8980278	10440424	10257619	8779472	8820664	8111504
100	HexCer 38:2;3O|HexCer 16:2;2O/22:0;O	0.0579045	0.101142	18	9	80510.1	0.248633	0.4923	20	5.99999	1.0889e+06	0.0754507	0.137322	19	7.59999	965609	93420	0.0967472	843561	892260	816238	935247	1086527	1087157	1182147	999756	898391	941376	951522	815106	1009699	970553	866495	859882
109	LPC 18:1	0.0579045	0.101142	24	6	1.6325e+06	0.0178165	0.16005	20	6	6.72224e+07	0.00812594	0.02067	22	6.05	2.11324e+07	4.3389e+07	2.0532	2686335	1889635	1593844	3237450	67277339	76529404	75336973	49745925	2734024	1907964	2097230	1567661	2183765	1328605	3789614	1149807
161	PC 32:0	0.182589	0.265295	24	9	139622	0.936144	1	25.8651	5.99999	1.85944e+06	0.472877	0.67192	24.9326	7.56669	1.74016e+06	141823	0.0815	1499963	2120919	1653982	1688988	1960579	2033274	1735938	1707980	1836272	1495867	1641435	2309524	1680553	1629965	1457801	1480142
170	PC 34:0	0.873774	1	24	15	16643.9	0.855422	1	28	17.9999	186946	0.965022	1	26	16.4821	171874	16799.4	0.0977424	129981	178422	150456	121408	199754	180765	204404	113175	149028	176313	206535	197659	205652	187553	186309	168271
171	PC 34:1	0.475047	0.605045	24	15	2.56193e+06	0.870006	1	20.5594	12	101358518	0.778479	1	22.2797	13.4645	9.66107e+07	5.83819e+06	0.0604301	86703191	100466585	93739572	92458712	105644788	97406899	86265525	91746835	96733273	103199965	96374181	109126653	98544053	95254616	94322430	95485289
172	PC 34:2	0.105571	0.167061	24	18	5.67996e+06	0.717802	1	24.4321	17.9999	2.59673e+08	0.271283	0.418716	24.2161	18.0014	2.50252e+08	9.13927e+06	0.0365202	254861990	261923265	242731674	239313962	241795049	263234874	220658566	239008736	243761274	246759998	259941301	250343722	263147445	263274215	248935798	263334089
173	PC 34:3	0.235786	0.330145	24	15	354199	0.680335	1	20	12	5631701	0.453971	0.651834	22	13.475	5.16923e+06	568744	0.110025	5735382	4893219	4513228	4533559	5185719	5383966	4383990	4570396	4941472	6238730	5777419	5569183	5632639	4947190	4762048	5394791
177	PC 35:1 Isomer A	0.235786	0.330145	18	15	90645.1	0.499845	0.81324	20	12	1.04663e+06	0.369868	0.546561	19	13.6167	973707	100116	0.10282	907534	1090067	880755	990291	1030053	838858	807025	827780	1067511	1004840	1094704	1019456	1130913	1009227	880410	984374
201	PC 40:6 Isomer A	1	1	24	18	6707.61	1	1	24.8451	5.28e-05	198034	1	1	24.4225	21.3697	187598	7360.9	0.0392375	146195	141127	200684	304130	168122	278930	161071	138023	221868	91719	221528	177572	208727	188234	207053	144301
206	PC O-36:1	1	1	18	9	178065	1	1	28	17.9999	4.64265e+06	1	1	23	13.1428	4.55219e+06	20529.1	0.00450971	4303449	4747319	4077669	4413683	3632932	5137098	5477321	4083754	3919468	5021763	4399648	5043912	4630874	4772637	4543050	4624026
243	PE 34:4|PE 16:1_18:3	0.0787266	0.130488	18	15	355343	0.324088	0.594434	20	12	4.06313e+06	0.119114	0.205275	19	13.6167	3.51993e+06	570536	0.162088	3406701	3965577	3055194	3133928	3197904	3390175	2996976	3113623	3543282	3882394	4077609	4749216	3726630	3046859	3240055	3704286
244	PE 35:1|PE 19:0_16:1	0.0579045	0.101142	24	21	199793	0.0337166	0.163157	20	17.9999	1.59148e+06	0.0141325	0.0327195	22	19.525	1.42606e+06	216421	0.151762	1559994	1498057	1815027	1519835	1103984	1066828	863407	1110637	1461231	1631706	1529432	1610581	1543859	1610266	1660881	1550922
249	PE 36:3	1	1	24	0	77541.7	0.998575	1	24.0327	17.9999	3.67345e+06	0.999999	1	24.0163	21.002	3.55153e+06	138214	0.0389168	3628813	3280208	4002642	3587366	2921948	3435251	3679569	3694928	3540940	3626781	3623152	3107485	3308552	3671370	3545350	4168532
251	PE 36:4	0.0787266	0.130488	24	21	252441	0.063197	0.207739	20	17.9999	3.61436e+06	0.0313606	0.0642308	22	19.525	3.38747e+06	282039	0.0832596	3698148	3598827	3476576	3626067	2509209	3036799	3061661	2868910	3533927	3861127	3491987	3395558	3499546	3809918	3362781	3785191
269	PE O-36:3|PE O-18:0_18:3	1	1	18	6	103635	0.999814	1	20	6	3175183	1	1	19	6.01667	3.05119e+06	153222	0.0502173	3105347	2854542	3139445	2504019	3089736	3595106	3127108	2888782	2711386	3070744	2961860	3325619	3058727	3035363	2901352	3152765
289	PE P-40:5 or PE O-40:6	0.301037	0.407466	18	3	27592.2	0.573451	0.900509	20	6.63e-05	292159	0.475873	0.674477	19	1.58336	272664	28903.2	0.106003	329882	298264	244063	296428	242380	327333	284009	274456	262997	247323	244072	217302	259142	309983	309843	293576
290	PE-Cer 28:1;2O	0.380147	0.498681	24	15	67813.3	0.636569	0.967946	28	17.9999	758462	0.58534	0.799965	26	16.4821	704626	37929.6	0.0538295	555259	675579	661943	552776	672330	833862	681342	622215	651136	737609	696090	912899	814142	800572	768258	650878
294	PE-Cer 32:2;2O|PE-Cer 14:2;2O/18:0	0.475047	0.605045	18	9	222831	0.939619	1	26.3284	6	3.21164e+06	0.80641	1	22.1642	8.06655	3.07225e+06	174447	0.0567814	2949594	2783209	3085860	2424568	3550820	3442932	3086593	2766221	2878089	3162297	3235832	3307400	2970453	3067835	2779358	3434398
297	PE-Cer 34:1;2O|PE-Cer 14:1;2O/20:0	0.0579045	0.101142	24	12	613970	0.45922	0.765085	25.5652	12	1.14343e+07	0.123041	0.210995	24.7826	12.012	1.07681e+07	796357	0.073955	10965390	9311561	10166619	9120746	11752971	11422321	10903734	10086015	11451490	12135653	11799701	10350207	9767587	10672765	11271252	11442654
299	PE-Cer 34:2;2O|PE-Cer 14:2;2O/20:0	0.0579045	0.101142	18	6	2.38336e+06	0.280737	0.533354	20	6	27719841	0.083219	0.149648	19	6.01667	2.52215e+07	2.23851e+06	0.0887538	22016153	24161783	27219282	26002867	27511828	30481415	27989887	24896234	21085041	22346848	21071991	25779044	24707464	24988302	24825852	24120598
301	PE-Cer 35:2;3O|PE-Cer 13:1;2O/22:1;O	0.105571	0.167061	18	3	311076	0.56956	0.897003	20	6.63e-05	2.77105e+06	0.229167	0.364823	19	1.58336	2.57985e+06	377830	0.146454	2278552	2942485	3151334	2711837	2413846	2761763	2968779	2462228	1912075	2279068	2089626	2627242	2884046	3338278	3051658	2429968
302	PE-Cer 36:0;2O|PE-Cer 14:0;2O/22:0	0.0787266	0.130488	18	9	232485	0.329304	0.600065	28	6.00002	1.99063e+06	0.120617	0.207469	23	8.21429	1.87422e+06	144489	0.0770928	1691569	1610428	1635930	1464859	1940802	2074088	2157611	1790033	1740514	2093225	1857332	2074740	1950360	1885725	1925934	1989149
305	PE-Cer 36:2;2O|PE-Cer 14:2;2O/22:0	0.719948	0.862179	18	6	1.6982e+06	0.98717	1	20	6	3.15029e+07	0.953411	1	19	6.01667	3.04015e+07	1.06889e+06	0.035159	26420411	32130284	31836420	28858809	31219145	34651634	31116798	29023924	27651390	27963318	26514411	31332194	30909609	32702667	31816046	30204670
306	PE-Cer 36:2;3O|PE-Cer 13:1;2O/23:1;O	0.0787266	0.130488	18	6	2.38799e+06	0.88742	1	20	6	34541827	0.255785	0.399028	19	6.01667	3.26572e+07	1.91073e+06	0.0585087	31891468	33096038	32062882	29786256	33396870	36167054	35236592	33366792	29431854	28507242	30561103	36883480	33358590	32865895	30440059	31757922
307	PE-Cer 37:2;2O|PE-Cer 17:0;2O/20:2	0.380147	0.498681	18	3	251729	0.967576	1	20	6.63e-05	5.50494e+06	0.735701	0.960073	19	1.58336	5.36381e+06	275163	0.0513	5475872	5064588	6109379	5369916	5760687	5995948	5171227	4822117	4672171	5457212	4815789	5438433	5715656	5511783	5566204	5620703
309	PE-Cer 38:1;2O|PE-Cer 20:0;2O/18:1	0.139706	0.211861	24	12	179676	0.485539	0.795705	27.3065	12	3870842	0.250351	0.392588	25.6533	12.05	3.70096e+06	208054	0.0562163	3269483	3609160	3557212	3181596	3976267	4042063	3465808	3712539	3500982	3838351	3979436	4164599	3913763	3696384	3913014	3577883
310	PE-Cer 38:1;3O|PE-Cer 17:1;2O/21:0;O	0.139706	0.211861	24	12	166802	0.415028	0.713058	26.3284	12	3.63899e+06	0.223093	0.355907	25.1642	12.0257	3.46304e+06	235187	0.0679137	2989711	3323043	3590346	2800405	3562936	3473450	3650236	3661716	3513464	3588876	3708311	3745314	3208142	3768606	3551335	3418341
311	PE-Cer 38:2;2O|PE-Cer 16:2;2O/22:0	0.301037	0.407466	18	3	397319	0.983445	1	20	5.99998	8459333	0.656414	0.878205	19	4.43333	8.46852e+06	472943	0.0558472	7930438	8715604	9634122	7541574	9041140	9069790	8381326	7345076	7921694	7429352	8071455	7954745	8577636	9731086	9960025	8090485
312	PE-Cer 38:2;3O|PE-Cer 13:2;2O/25:0;O	0.182589	0.265295	24	9	539131	0.512838	0.828997	20	6	1.0556e+07	0.315404	0.47654	22	7.425	9.75659e+06	662310	0.0678833	10275509	8589181	10055379	8472822	10641783	11565991	10475391	9540974	9016690	9683414	9342173	10546040	9252623	9358975	9519054	8880007
329	PG 36:3|PG 18:1_18:2	1	1	18	15	223674	0.999995	1	20	12	6.04411e+06	1	1	19	13.6167	5.90766e+06	272609	0.0461449	6390398	6450530	5255695	5855391	6812697	6262093	4567080	4760145	5545289	5942564	6262924	6425653	6215755	5534484	5217904	6981793
342	PI 32:3|PI 14:0_18:3	1	1	24	18	67956.9	0.998271	1	28	17.9999	1.39042e+06	0.999999	1	26	18.1071	1.31993e+06	3404.85	0.00257956	1097595	1173457	1328259	1347288	1112519	1416109	1342464	1279739	1045037	1269681	1320573	1827412	1292222	1398180	1398518	1472760
343	PI 34:1	0.0787266	0.130488	24	9	153659	0.388023	0.675408	24.0327	12	2.35825e+06	0.137112	0.231602	24.0163	10.499	2.26109e+06	143546	0.0634854	2208180	2273783	2237204	2000832	2137900	2493362	2501173	2293876	2316807	2438313	2232122	2445757	2012083	2222602	2220761	2144307
344	PI 34:1	0.182589	0.265295	24	18	1.5769e+06	0.486405	0.796835	28	17.9999	2.36108e+07	0.303847	0.461635	26	18.1071	2.20007e+07	2162.15	9.83e-05	19827588	21555526	20880571	19304544	20369012	24022281	20647593	20811600	20430976	21610005	22561802	25545211	24962900	24408529	23026963	22045025
346	PI 34:3	0.719948	0.862179	18	9	168770	0.998859	1	28	6	3449252	0.956235	1	23	8.21428	3.33798e+06	112541	0.0337153	3188634	3156641	3353083	2738708	3193828	3428609	3705269	3469302	3377692	3303370	2895654	3886283	3589181	3078477	3192863	3768060
353	PI 36:2	0.235786	0.330145	24	18	2.25841e+06	0.638797	0.969649	28	17.9999	3.97862e+07	0.435742	0.630882	26	18.1071	3.78174e+07	290879	0.00769168	37023507	36039859	36677376	34408776	35753918	41832942	36854342	33429768	35427025	38444765	40515541	39278576	40994277	38467503	40229742	39453134
361	PI 38:2|PI 20:0_18:2	0.301037	0.407466	24	18	224260	0.546886	0.871124	28	17.9999	3.31186e+06	0.461637	0.660527	26	18.1071	2.9983e+06	210306	0.0701416	2971150	3022943	2607911	2824921	2888400	3185661	2795756	2293575	2806754	2932399	2677919	3539103	3274157	3133297	3522693	3317302
382	PS 38:1	1	1	18	9	87372.9	0.999735	1	28	6	1.57454e+06	1	1	23	8.21429	1.54144e+06	46993.5	0.0304868	1525124	1642158	1297697	1326538	1305329	1766827	1688549	1537462	1448997	1607066	1501878	1716318	1687051	1681532	1391828	1504456
384	PS 38:2	0.475047	0.605045	24	18	41553.1	0.876531	1	28	6.00001	767711	0.781206	1	26	25.5357	758794	4703.57	0.00619874	708603	724081	648908	717233	673356	811880	871957	713650	757555	729162	760713	817605	820737	854227	793478	742024
446	TG 53:3	0.182589	0.265295	18	9	7653.55	0.941305	1	20	6	38234.5	0.474539	0.673645	19	7.6	28982.8	7231.29	0.249503	23635	10704	8662	32906	41580	37094	30402	43862	14670	28450	19743	32767	27803	43141	26345	19216
460	unkown1001	0.475047	0.605045	24	18	28691.6	0.701318	1	21.5648	17.9999	282735	0.699346	0.924339	22.7824	18.0515	246421	36006.8	0.146119	229526	298770	167021	305460	174126	270524	127449	234870	260729	227456	241188	300798	311634	276746	290796	251765
476	unkown1018	1	1	24	18	268873	0.997008	1	21.0501	12	4291862	0.999996	1	22.5251	14.8673	4.11041e+06	325612	0.0792165	4055397	4808943	3226480	4017652	3676195	4587357	3410081	3787959	4015939	3862641	4645595	4643273	4772229	3558880	4192045	4529515
486	unkown1028	0.0579045	0.101142	18	6	908280	0.0745898	0.226798	20	6	3.32917e+06	0.0278353	0.0580384	19	6.01667	2.32516e+06	1.06118e+06	0.456387	1813897	1958193	1207442	1821664	3094378	4015951	2949475	3256863	2159763	1765950	1569711	1805855	2377146	1633966	1963065	1751823
488	unkown1030	1	1	18	12	1.4402e+06	0.974028	1	22.5575	12	15656633	0.99966	1	20.2788	12.1535	1.42832e+07	1.38358e+06	0.0968675	15717008	14481613	9208380	12106585	12144834	16746908	12049728	15212032	16346662	14437640	16175069	15667161	16973107	10157350	13034202	15966728
492	unkown1035	0.475047	0.605045	24	18	857913	0.755195	1	27.1385	17.9999	1.17536e+07	0.726518	0.950841	25.5692	18.068	1.03352e+07	1.05683e+06	0.102256	9525316	12407323	8693393	9276648	8024318	11059161	8579019	10276951	10167417	8505244	9516674	11580265	12567933	11454947	13042420	9949106
496	unkown1041	1	1	18	12	254552	0.979395	1	20	12	1.88486e+06	0.999786	1	19	12.0333	1.66894e+06	182102	0.109112	1925446	1990892	944678	1295012	1245545	1858773	1221701	1569493	1872126	1613121	2120834	1933357	2215147	1116029	1440729	1995901
498	unkown1044	0.182589	0.265295	18	15	94592.1	0.238132	0.47747	20	12	242007	0.17981	0.294996	19	13.6167	186563	90687.4	0.486096	257184	241610	89139	200436	53050	158590	50109	100832	249707	206103	231464	280753	279193	125206	179087	268492
504	unkown1050	0.182589	0.265295	18	6	97066	0.184563	0.397127	20	5.99999	415543	0.147948	0.248417	19	6.01666	302703	120353	0.397595	244507	285423	149778	236174	383035	511892	345695	421550	276558	242553	230213	244449	360156	185528	260309	232082
505	unkown1051	0.235786	0.330145	24	18	212298	0.676956	1	23.9024	17.9999	2.10996e+06	0.452511	0.650151	23.9512	18	1.8313e+06	258545	0.141181	1764872	2386451	1398452	1662063	1267230	1955365	1261240	1722818	1872907	1493342	1951627	2131196	2397451	1925862	2293432	1823091
507	unkown1053	0.475047	0.605045	24	18	159868	0.569614	0.897003	20	12	906149	0.624297	0.843745	22	14.85	724134	246485	0.340386	862213	839440	404808	545515	495256	685629	420405	686704	890951	738029	1083362	912254	999993	475601	667958	914703
514	unkown1060	1	1	18	12	35507.4	0.970108	1	20	12	245250	0.999549	1	19	12.0333	216327	22108.1	0.102198	234314	278897	115401	194211	155711	230866	125249	198890	247077	165880	308620	259423	298250	145006	205295	256357
516	unkown1062	0.139706	0.211861	18	15	58297.4	0.16916	0.375263	20	17.9999	203806	0.11214	0.194594	19	16.4666	166668	50214	0.301282	203751	242414	130845	189395	57521	141661	104800	117210	207870	146899	202055	245134	252270	175814	192220	194919
517	unkown1063	1	1	24	0	14664.3	1	1	28	6	181390	1	1	26	2.78571	183195	23153.4	0.126386	172682	303850	53623	170227	116518	313080	94395	201567	210907	87928	151088	228198	239166	189943	220301	179958
518	unkown1064	1	1	18	9	17096.3	0.999881	1	27.3065	12	172974	1	1	22.6533	10.6409	158364	17307.2	0.109287	179423	204327	13966	107380	130585	251951	88390	197243	194934	136915	142056	217990	221366	110242	138770	182672
520	unkown1066	0.0579045	0.101142	24	21	169656	0.353005	0.631517	25.1282	17.9999	1.06851e+06	0.0999593	0.175688	24.5641	19.5447	834874	206221	0.247008	679596	1121156	795779	831836	492124	802611	588576	710665	708125	606215	696615	973319	980237	1302484	1274069	717250
528	unkown1074	0.105571	0.167061	18	6	65554.5	0.881627	1	20	6	465700	0.314065	0.474835	19	6.01667	397693	76019	0.19115	327902	369313	312042	342871	363948	544821	469398	484631	362321	321156	301288	399747	456925	369051	473756	316523
529	unkown1075	1	1	24	18	81545.1	0.972995	1	21.8859	12	1045335	0.999632	1	22.9429	14.8934	979225	102607	0.104783	1058175	1152394	671691	854600	931418	992198	722478	975369	1015513	918825	1153625	1093377	1177877	874799	979608	1099146
532	unkown1079	0.139706	0.211861	24	18	91853.2	0.363626	0.645144	25.2722	17.9999	954889	0.20218	0.326917	24.6361	18.012	784481	166355	0.212058	707236	1019174	678620	738754	575104	730495	600917	684859	787873	535116	758726	863490	1002739	998657	1116255	701909
545	unkown1093	0.873774	1	24	15	22284.6	0.815611	1	20.1831	12	110490	0.954074	1	22.0915	13.471	86905.8	28391.6	0.326694	110860	84982	47203	54527	30710	94510	54436	90919	84003	110484	124746	122727	134990	37813	79859	115814
546	unkown1094	1	1	24	0	32184.7	0.997563	1	25.7143	17.9999	161765	0.999997	1	24.8571	21.1285	128831	24076.6	0.186885	166248	184382	14224	142803	45404	229199	41801	96786	131184	70232	105698	171174	208915	138039	140766	159340
557	unkown1107	0.0579045	0.101142	18	6	36963.7	0.657384	0.987354	20	5.99999	214189	0.162481	0.269522	19	6.01666	162747	56687.4	0.348315	149236	139254	46542	152187	183754	253848	164469	254686	150542	140335	126432	110911	203091	126262	133601	158896
560	unkown111	0.0579045	0.101142	24	15	108052	0.297576	0.557336	24.9858	12	1.14952e+06	0.0872068	0.155763	24.4929	13.5357	1.0292e+06	145820	0.141684	915050	971119	912414	779385	966996	1166664	1186273	777072	1191234	1185204	1077676	1143983	1092358	1083860	1063545	975278
561	unkown1110	1	1	18	15	42932.9	0.995945	1	20	17.9999	572800	0.999992	1	19	16.4666	537925	36947.1	0.0686846	564281	695939	447345	500212	459866	528214	463841	522424	524600	456808	648379	605298	705708	463499	525523	596471
564	unkown1113	0.0579045	0.101142	24	15	29631	0.541948	0.864281	22.7907	12	240603	0.140009	0.236141	23.3953	13.4702	208235	37459.7	0.179891	197136	210148	137095	173296	167055	226273	174540	220662	237414	231417	222163	271419	266006	154025	206512	230506
569	unkown1119	0.105571	0.167061	18	15	106478	0.0552095	0.193284	20	12	309107	0.0358161	0.0716322	19	13.6167	248172	118622	0.477983	273947	345186	268007	213091	60323	133345	113003	129340	240850	261967	346707	386904	306001	231780	327158	314756
576	unkown1125	0.301037	0.407466	18	3	29054.3	0.990994	1	20	6	148758	0.659172	0.880327	19	4.43333	138295	35122	0.253965	99931	154401	150353	138189	108855	157938	193250	134988	95707	87615	86499	131149	154801	208142	237881	65538
577	unkown1126	0.380147	0.498681	24	21	37246.7	0.912924	1	25.8651	17.9999	413675	0.714324	0.940215	24.9326	19.5835	354627	43444.7	0.122508	420375	365170	224765	373106	220515	382196	275348	356178	387255	322892	295472	369640	537645	280127	425043	411887
597	unkown1146	0.0787266	0.130488	24	21	18498.6	0.264051	0.512863	26.9725	17.9999	159336	0.101307	0.177573	25.4862	19.6543	132671	17692.7	0.133358	125185	147095	114765	116666	93968	116800	115292	137182	106265	121629	111451	162441	156831	167645	164058	148812
627	unkown1177	0.139706	0.211861	18	9	39297.1	0.154539	0.354386	20	6	170442	0.104399	0.182496	19	7.6	104003	49181	0.47288	86285	94807	7488	64067	152444	198398	152595	178330	96436	57249	83411	41446	143498	68255	33425	51228
630	unkown1180	0.235786	0.330145	24	18	25193.9	0.77871	1	24.2975	17.9999	166607	0.494817	0.695426	24.1488	18.0007	137108	25440.4	0.18555	126113	216177	66884	114512	96265	131746	82050	123959	155046	106317	153931	152347	198967	182770	135346	149345
634	unkown1184	1	1	24	0	17492.4	0.957536	1	28	6	234046	0.999085	1	26	2.78572	242341	24549.2	0.1013	215402	284267	173245	234004	193487	266193	207734	268769	217851	223188	278599	187177	331733	249328	300266	248656
646	unkown1196	1	1	18	15	17072	0.999918	1	23.9024	17.9999	268407	1	1	20.9512	16.6184	256630	6158.67	0.0239982	286692	259236	192233	257346	214805	287376	229118	251801	281121	191682	282306	307834	305560	269207	261929	236931
652	unkown1200	0.0579045	0.101142	24	18	761074	0.434058	0.735664	25.4179	17.9999	6.26018e+06	0.117716	0.203098	24.7089	18.0148	5.5228e+06	503434	0.0911556	5252438	6458460	3577813	5337771	4519724	5662784	4489114	4783241	5788860	4949055	6530720	5800827	6260262	6472827	6529836	5777789
653	unkown1201	1	1	24	18	21170.1	0.999465	1	28	17.9999	160928	1	1	26	18.1071	134513	8357.02	0.062128	101376	215207	82973	81589	110510	174515	101836	121848	129534	83986	155784	142230	149439	177110	213102	104061
657	unkown1205	0.139706	0.211861	18	6	55114.4	0.798736	1	20	5.99998	368789	0.356295	0.528756	19	6.01666	317458	51076	0.160891	265585	388765	209496	302407	338239	424172	328041	384704	265284	260941	225921	288413	360345	340026	348787	249169
660	unkown1208	0.0579045	0.101142	18	15	68192.7	0.0589923	0.198676	20	12	231154	0.022816	0.0488141	19	13.6167	195989	70079.9	0.357571	215935	259103	186087	192467	80143	124649	96854	152200	223495	209677	221914	269529	269956	197900	205343	219706
674	unkown1223	0.182589	0.265295	24	18	106983	0.569626	0.897003	20	17.9999	865719	0.339407	0.507871	22	18.15	782955	93167.2	0.118994	807374	1000242	747590	666861	539832	754017	546118	695535	870676	707202	846963	1001967	1066852	850384	921173	624469
678	unkown1228	0.587657	0.724927	24	21	37643	0.945056	1	25.7143	17.9999	197930	0.881994	1	24.8571	19.575	146468	40623.9	0.277356	67487	180125	120828	204557	61045	19081	101525	246321	91855	58683	161079	216391	257333	216466	197303	120619
680	unkown1230	0.301037	0.407466	24	15	51729.8	0.681319	1	20	12	437580	0.530035	0.737341	22	13.475	360766	95922.9	0.265886	403199	378690	254412	233944	313593	400050	264216	334813	472599	407807	463019	406895	506258	238953	307243	345295
690	unkown1241	0.0579045	0.101142	18	9	65399.2	0.0752934	0.228208	20	5.99999	282294	0.0280569	0.0584195	19	7.6	173964	81044.1	0.465868	131525	100076	58582	120133	295784	342102	249409	241881	140851	127180	109434	95913	201331	88058	109302	116952
702	unkown1254	0.139706	0.211861	18	0	44236.4	0.765519	1	20	17.9999	337659	0.346021	0.515204	19	18.05	303109	40252	0.132797	349807	371735	233324	422357	268535	301553	213802	251985	265845	276192	308661	375242	408193	289721	340049	312674
704	unkown1256	0.301037	0.407466	18	6	31941.4	0.453735	0.75903	20	6	131606	0.408512	0.596404	19	6.01667	97001.9	35511.7	0.366092	48946	121361	87523	56698	124154	169847	124669	107752	71978	80312	74041	78882	128386	74662	47460	86507
707	unkown1259	0.873774	1	18	15	20718.6	0.89102	1	20	12	163039	0.973438	1	19	13.6167	135882	31856.6	0.234443	167825	98765	131982	130246	176512	69348	141187	64200	138359	176046	170237	167515	146414	158113	133813	98616
717	unkown1269	0.105571	0.167061	24	9	649313	0.437603	0.739725	21.4599	5.99999	5.33447e+06	0.188248	0.307164	22.7299	7.43941	4.40649e+06	908995	0.206286	4466886	3023039	3980477	4003184	6073450	4497545	6889394	3877484	4220642	4702615	4413394	4845795	3523945	4713728	3755530	2734509
720	unkown1272	1	1	18	15	41226.8	1	1	28	12	293743	1	1	23	14.5119	263749	87279.5	0.330919	366029	180001	495745	208855	229928	293162	153651	264443	310125	354565	248890	261391	165961	132279	205458	345266
727	unkown1283	0.475047	0.605045	24	6	17364.8	0.896156	1	28	6	180120	0.78927	1	26	6.03571	167222	7191.38	0.0430051	155058	160997	220210	181518	180950	192443	188517	158571	145720	189318	175616	134026	130797	131856	139970	197808
757	unkown1336	1	1	24	6	13011.8	1	1	20	6	1.17415e+06	1	1	22	6.05	1.11309e+06	59000.8	0.053006	1211539	1013801	814525	1332403	829623	1713612	1121495	1031887	1190958	970060	1040389	1176000	1239214	914320	1153556	997579
758	unkown1339	0.475047	0.605045	24	18	44343.7	0.664335	0.994738	20.7529	12	167720	0.679564	0.901687	22.3765	14.8606	122207	63845.5	0.522437	147193	168957	57740	21179	118783	90667	43496	67095	210559	193777	177378	89164	243079	118983	116064	96981
796	unkown1385	0.0787266	0.130488	18	6	127640	0.0235596	0.16005	20	6	267153	0.0135213	0.0315473	19	6.01667	119074	149701	1.25721	51296	48936	39436	63445	228846	354409	223313	262045	58929	28650	46499	47509	66222	14487	75342	5565
809	unkown1406	0.105571	0.167061	18	6	33012.3	0.582273	0.911823	20	6	124223	0.232925	0.368982	19	6.01667	93873.6	24019	0.255865	70862	92133	144496	94573	94906	147510	105216	149261	71362	44679	69995	61498	57904	97370	146534	7109
836	unkown1444	0.0787266	0.130488	24	18	31876.4	0.261587	0.510127	22.3291	17.9999	180267	0.100555	0.176593	23.1646	18.0234	142980	34258.3	0.239603	146403	154156	141460	121299	79498	136405	72440	111497	165793	135429	187126	131484	248800	140893	196305	135069
837	unkown1445	0.0579045	0.101142	18	6	183640	0.0850769	0.243617	20	6	1169248	0.0311008	0.0638713	19	6.01667	411927	771362	1.87257	28263	28302	41235	66669	1237032	1198898	1964878	276184	13094	29894	39188	23266	33688	25909	67106	21642
845	unkown1453	0.719948	0.862179	24	9	19634.9	0.910192	1	25.2722	6	190788	0.932266	1	24.6361	7.54376	174886	19752.3	0.112944	185626	160758	169659	172662	200719	168748	236611	157072	168171	171506	188995	217397	123501	216843	141766	126762
846	unkown1454	0.0579045	0.101142	24	21	67292.2	0.230619	0.466496	20	17.9999	408776	0.0709887	0.129829	22	19.525	352024	64794.3	0.184062	405623	406803	301284	486307	234830	351548	217132	278023	321590	304109	343682	442084	421679	379011	409227	425189
851	unkown1463	0.0787266	0.130488	24	18	24358.8	0.471	0.778383	20	17.9999	180374	0.159247	0.264923	22	18.15	161785	18416.4	0.113833	202720	186050	133430	131783	124551	145086	125755	126453	186967	157401	193067	177510	225749	148286	146072	201390
855	unkown1467	0.105571	0.167061	24	6	64434	0.0271723	0.16005	20	6	1145326	0.0196611	0.0431493	22	6.05	378805	718962	1.89798	124227	42578	80746	48181	1008476	848413	1671463	1052952	86574	45039	92820	12083	49906	67025	88658	28176
864	unkown1477	0.719948	0.862179	24	21	39066.2	0.837477	1	20.2759	17.9999	720696	0.90799	1	22.1379	19.5118	667059	43571.9	0.0653193	771348	693950	494796	762161	537497	739253	443429	636525	692256	658889	709090	710732	744572	681553	777861	678798
867	unkown148	1	1	24	0	53897.4	0.992605	1	23.3952	6.63e-05	1.23256e+06	0.999973	1	23.6976	3.36e-05	1.19061e+06	72014.6	0.0604856	1200357	1284405	1263570	1181911	1018155	1216832	1162438	1267496	1047791	949185	1183272	1364578	1297810	1159778	1168488	1295410
870	unkown1485	0.301037	0.407466	24	0	17174.6	0.799869	1	24.5682	6.63e-05	80858.1	0.583634	0.798117	24.2841	3.28e-05	64162.5	18856.1	0.293881	53953	112122	80424	76934	102325	57987	29528	43530	52874	54903	39361	49221	86357	77306	58023	49033
873	unkown1489	0.105571	0.167061	18	12	35637.1	0.155143	0.355355	20	12	119041	0.0837235	0.150495	19	12.0333	74067.4	47047.9	0.635203	45207	51031	54062	61230	46145	63616	10182	92048	83992	124840	109095	158237	57331	37072	67157	34907
884	unkown150	0.0579045	0.101142	24	6	51731.2	0.0439685	0.174139	20	6	281839	0.0177537	0.0396382	22	6.05	142535	127284	0.893002	80433	109841	122280	57819	239872	302115	380292	205076	94777	90046	107408	22599	101685	69381	69391	101213
889	unkown1505	0.105571	0.167061	18	6	319373	0.0303037	0.161508	20	6	574003	0.0215781	0.0466078	19	6.01667	211263	369635	1.74964	44887	11478	15118	60216	469431	483022	860405	483154	41130	15678	26389	19860	13967	49814	38182	30806
893	unkown151	0.0579045	0.101142	24	6	92332.9	0.024702	0.16005	20	6	744824	0.010799	0.0260864	22	6.05	398116	316951	0.796126	255953	336841	312031	181460	661372	788247	898098	631580	267819	239250	297248	149536	266367	256806	255257	257427
902	unkown1521	0.0579045	0.101142	24	6	31085.8	0.0821341	0.238984	20	6	134016	0.0301924	0.0623013	22	6.05	67339	60399.4	0.896946	35185	29756	39017	82399	75594	115059	182644	162765	50450	28695	29514	39892	47726	21014	69141	8627
910	unkown1532	0.719948	0.862179	24	6	34977.4	0.539116	0.860981	20.1831	5.99998	131114	0.755467	0.975703	22.0915	6.0451	97943.2	17961	0.183382	157216	135553	88164	58917	176928	156954	67591	122984	61544	78421	74659	42601	130900	67654	41698	88253
915	unkown1540	1	1	24	0	21011.3	1	1	28	6	524636	1	1	26	2.78571	510387	59870.1	0.117303	542283	476283	390805	550335	422504	691505	434613	549920	507715	452981	471096	532567	524063	545390	561396	518703
923	unkown1551	0.139706	0.211861	18	6	142646	0.0199327	0.16005	20	6	271118	0.0191689	0.0422748	19	6.01667	114780	159659	1.391	41359	62693	16957	26439	221983	323955	273999	264535	49633	33255	20362	40218	58135	47764	37635	8000
931	unkown1563	0.0579045	0.101142	18	9	68518.3	0.0227715	0.16005	20	6	353989	0.0100623	0.024517	19	7.6	209354	109929	0.525086	146679	139446	132316	97647	299981	391091	383243	341642	166229	134395	143069	121774	150571	136767	152746	66308
939	unkown1573	1	1	18	6	10032.1	0.99998	1	20	6	103831	1	1	19	6.01667	93147.6	11566.8	0.124177	82545	103694	90585	64319	79054	100353	103490	132427	89793	60916	87145	107229	87778	123363	113146	42098
955	unkown1595	0.139706	0.211861	18	3	110875	0.463353	0.768966	20	5.99999	255539	0.24194	0.38152	19	4.43333	207005	104157	0.503161	129189	280725	281561	199738	197275	274329	291314	259239	81466	86541	76952	126209	213122	385419	307452	99369
959	unkown1599	1	1	18	9	64081.4	0.99944	1	20	5.99999	459035	1	1	19	7.6	406196	53310.7	0.131244	304137	331107	339582	318673	311926	380720	565146	578349	492332	276046	393361	407457	246634	490125	476650	419219
970	unkown1614	0.0787266	0.130488	18	6	188173	0.0350506	0.165009	20	6	513948	0.0190199	0.0420283	19	6.01667	220962	298284	1.34994	58205	70214	97590	84517	729792	484653	523027	318318	60181	42998	79113	96315	90158	57582	97287	67099
977	unkown1624	0.0579045	0.101142	18	6	103802	0.0287195	0.16055	20	6	265930	0.0123047	0.0290833	19	6.01667	97103.1	170619	1.75709	23036	14820	6998	30183	375697	266417	267588	154017	8590	9151	10216	7440	13217	13926	7400	14145
982	unkown1631	0.475047	0.605045	18	3	67365.7	0.744772	1	20	6.63e-05	190131	0.721408	0.946788	19	1.58336	154993	55883.7	0.360555	94777	219485	271292	174970	187184	164778	246228	156625	90427	54755	89821	125703	121093	296034	266632	71732
985	unkown1634	0.380147	0.498681	18	9	24552.7	0.576848	0.904836	25.1282	12	74132.5	0.552028	0.762021	21.5641	10.54	56964.6	16147	0.283457	22355	31642	41129	35871	77175	72819	12289	71966	66088	59579	57548	113315	73269	60528	28909	60587
988	unkown1638	0.105571	0.167061	24	12	18458.8	0.417691	0.715109	25.8651	12	83958.5	0.181736	0.297939	24.9326	12.0168	69744.1	19547.7	0.280278	36348	44200	75350	34536	96416	71423	85937	67150	81527	76691	70358	107258	70009	96384	68787	43215
992	unkown1641	0.0579045	0.101142	24	6	52285.2	0.0219802	0.16005	20	6	467023	0.00975767	0.023969	22	6.05	259135	197373	0.761663	212199	155902	178820	169913	577600	408895	478821	402777	154084	170638	230897	164498	174858	165863	172385	132117
998	unkown1654	0.0787266	0.130488	18	9	47997.2	0.839687	1	28	5.99999	264896	0.245682	0.386616	23	8.21428	232024	29988.8	0.129249	170651	215180	158819	154137	289332	295666	191646	282938	224875	234837	219245	264618	222277	263214	195853	307254
999	unkown1655	0.719948	0.862179	18	3	45086.9	0.772851	1	20	6.63e-05	226411	0.882607	1	19	1.58336	198642	35541.3	0.178922	245289	237575	231069	191710	245426	241752	171591	170395	146327	174105	162252	168794	264356	154637	167748	301686
1002	unkown1658	0.105571	0.167061	18	6	90160.7	0.677268	1	20	6	256909	0.26012	0.404811	19	6.01667	193930	56835.1	0.29307	65139	189637	286869	170262	214837	259637	303157	250006	96051	75787	80978	126395	211690	328813	259020	74412
1010	unkown1665	0.0579045	0.101142	18	9	105000	0.0175937	0.16005	20	6	632790	0.00803712	0.0204788	19	7.6	319305	228728	0.716331	165402	140814	135089	155771	713726	565234	620459	631743	141340	182042	147905	154258	195304	146354	124508	169522
1016	unkown1670	0.0787266	0.130488	18	9	282354	0.0187287	0.16005	20	6	1.90717e+06	0.0110871	0.0267108	19	7.6	1.1033e+06	593725	0.538137	602593	869305	676733	539065	1834619	1893104	2113751	1787203	615436	692963	913160	574343	723326	651948	729669	568127
1017	unkown1671	0.105571	0.167061	18	9	114869	0.0206407	0.16005	20	6	666434	0.0155341	0.0354191	19	7.6	388852	206749	0.531692	212551	307020	228036	192729	660050	642520	718208	644958	226387	226261	356145	195881	264073	207693	273555	215280
1018	unkown1672	0.0787266	0.130488	18	6	255792	0.0222015	0.16005	20	6	630970	0.0128456	0.0301267	19	6.01667	378278	256856	0.679013	275037	302539	235411	214656	610035	643504	692852	577487	195869	237360	377771	200893	276761	232395	265805	216059
1019	unkown1674	0.182589	0.265295	18	9	47984.8	0.704326	1	20	6	264558	0.392369	0.574354	19	7.6	206154	56720.2	0.275135	180279	166106	142314	120661	195965	195357	344397	322512	254946	147571	211801	166838	34871	206277	228080	202091
1023	unkown1687	0.0579045	0.101142	18	9	137849	0.0268991	0.16005	20	6	330566	0.0116267	0.0277149	19	7.6	126957	147445	1.16137	20628	18339	5668	14294	440649	290222	349115	242280	23722	7453	15927	28191	55560	23886	17789	13838
1024	unkown1688	0.0787266	0.130488	18	9	110558	0.286385	0.54155	20	5.99998	710470	0.108045	0.188141	19	7.59999	569100	114364	0.200956	335525	611321	491056	459058	630101	751597	730515	729665	387477	384653	654395	617467	507230	531144	519536	405161
1034	unkown1698	0.719948	0.862179	24	3	16273.4	0.984261	1	21.0501	6.63e-05	101713	0.952693	1	22.5251	1.40785	82341.8	26479.7	0.321583	96794	85804	207142	17113	86071	146596	85182	60043	65079	39536	62127	56128	47147	89243	106193	82425
1035	unkown17	0.0787266	0.130488	18	15	288054	0.124041	0.305031	20	12	673139	0.0549683	0.103727	19	13.6167	504726	299975	0.594331	494429	627628	275647	818256	74685	222872	72729	296829	665185	507739	631114	888519	550881	530632	508244	863750
1041	unkown1716	0.0787266	0.130488	24	9	110662	0.0453617	0.175641	20	5.99999	316718	0.0236942	0.0504237	22	7.425	123225	138478	1.12378	19283	78569	4847	38000	303178	260717	445044	257934	183587	13096	44394	8012	91252	10139	9975	17626
1045	unkown1722	0.182589	0.265295	18	6	41580.7	0.510618	0.826297	20	6	427312	0.314443	0.475247	19	6.01667	403045	14729.8	0.0365462	317586	494170	438924	405502	472674	455488	435978	345107	254934	333676	277127	394429	446290	435507	434430	478339
1053	unkown1730	0.0787266	0.130488	24	21	43545.4	0.383394	0.669061	24.5682	17.9999	309389	0.135839	0.229881	24.2841	19.5202	256690	53990.3	0.210332	263523	353575	279270	200775	229340	178990	228868	218319	251405	215611	237023	202445	333694	392828	281814	229222
1081	unkown1773	0.235786	0.330145	18	3	31016.9	0.903337	1	20	6.63e-05	332953	0.542388	0.751512	19	1.58336	314638	42200.4	0.134124	242503	414893	313563	360854	376226	338617	278265	289718	262732	239000	258909	346190	362092	374308	322289	368553
1084	unkown1777	0.0787266	0.130488	24	9	91965.6	0.0476488	0.179869	20	6	505661	0.0247044	0.0521614	22	7.425	348810	111191	0.318772	195255	382637	303020	263177	467601	498449	527868	528726	248336	225852	366764	354563	281439	255945	310888	221137
1102	unkown18	0.0787266	0.130488	24	18	842010	0.0647425	0.210279	20	17.9999	2.52276e+06	0.0320044	0.0652429	22	18.15	1.86551e+06	721665	0.386846	1983624	2671460	797701	2655673	469678	997855	411892	967734	2329595	2216634	2315751	2868896	2136278	2126485	2814269	3014000
1117	unkown1817	0.0787266	0.130488	18	3	33634.2	0.480299	0.789126	20	5.15e-05	334647	0.161652	0.268527	19	1.58336	304584	45088.2	0.148032	290036	354734	358426	335393	325544	273302	344274	251249	236775	221663	270179	345390	361509	372108	332647	322454
1134	unkown1835	0.475047	0.605045	24	21	36210.9	0.690356	1	23.52	18	219472	0.693581	0.918125	23.76	19.4868	184252	28977.6	0.157272	214602	241077	109418	179728	116522	186701	133685	152610	180502	132724	170339	257044	238441	209150	240905	189394
1136	unkown1838	0.139706	0.211861	24	15	21910.8	0.463125	0.768966	24.7059	12	93481.5	0.241852	0.381516	24.3529	13.5246	67892.5	31014.9	0.456824	21590	37270	89260	13202	106499	33705	85424	38851	86039	113173	71897	102817	63991	67542	68957	89234
1138	unkown184	0.105571	0.167061	24	12	41050.7	0.484537	0.794352	24.5682	6	168397	0.203227	0.328279	24.2841	9.03634	135796	41426.5	0.305063	137617	79450	59575	106282	178746	109443	206282	179117	120760	208759	195634	124264	124825	105941	69831	174909
1152	unkown1865	0.0579045	0.101142	24	21	37453.5	0.314221	0.579606	22.7907	17.9999	205571	0.0910945	0.161613	23.3953	19.4742	165874	37201	0.224273	200644	210025	109418	186775	116522	149536	133685	86128	145298	140164	152494	216842	233993	161342	240905	186047
1156	unkown1873	0.0787266	0.130488	18	6	99080.5	0.953789	1	20	6.00001	315944	0.269499	0.416675	19	6.01667	223190	113119	0.50683	109607	104787	121834	97919	253025	367624	397790	245339	107082	140978	201386	156466	278881	178561	283632	306805
1163	unkown1882	0.182589	0.265295	24	18	44886.1	0.153707	0.353502	22.3291	12	139993	0.128348	0.21893	23.1646	14.9112	105633	45665	0.432297	97040	85844	73012	60042	74773	74230	69788	86741	146696	126223	139532	147522	169272	162876	123791	53677
1177	unkown190	0.139706	0.211861	24	18	23353.6	0.614421	0.945102	26.9725	17.9999	387461	0.296597	0.451604	25.4862	18.0614	358691	13749	0.038331	352196	317595	323911	351229	345602	362607	342473	292747	328075	359731	373934	429956	372769	362126	457085	357863
1178	unkown1900	0.0787266	0.130488	24	15	42923.1	0.122285	0.302359	28	17.9999	339331	0.0543272	0.102732	26	16.4821	305623	76661.2	0.250836	202159	256504	229330	203621	336560	332453	338843	311992	334729	306587	345099	360792	336646	408035	323589	289055
1181	unkown1904	0.0579045	0.101142	24	21	54396.5	0.504249	0.818634	20.5594	17.9999	477676	0.132375	0.224778	22.2797	19.5004	432073	45353.2	0.104967	395731	502368	475570	454515	338264	432748	386914	332091	353455	398708	425036	564315	487649	478812	460723	483522
1194	unkown1918	0.475047	0.605045	18	3	73364.4	0.707638	1	20	6.63e-05	577732	0.702632	0.927384	19	1.58336	533285	66304.8	0.124333	488356	594590	666924	561058	453927	630072	618400	528311	417431	456652	489136	491490	523650	686938	631204	474342
1203	unkown1930	0.105571	0.167061	18	0	46903.6	0.436033	0.737625	20	18	289104	0.187739	0.306443	19	18.05	253721	43356.3	0.170882	282345	305184	311951	302623	167978	250357	254691	170728	206468	236364	239058	326095	352604	294167	227835	281810
1204	unkown1931	1	1	18	9	19288.5	0.999429	1	28	6.00002	130356	1	1	23	8.21429	125091	7923.81	0.0633446	58344	126924	57029	157358	130145	127174	150782	113321	184474	60251	158885	114573	140202	166493	154166	95558
1230	unkown1973	0.380147	0.498681	18	3	56570	0.885564	1	20	6.63e-05	724198	0.703159	0.927808	19	1.58336	693648	62473	0.0900644	614579	732690	811320	738204	604002	762026	754764	706898	549299	580406	655445	754004	785183	741453	794856	682763
1245	unkown1990	0.0787266	0.130488	24	15	38726.5	0.406297	0.700607	25.4179	12	563835	0.142098	0.239306	24.7089	13.5542	511760	59236.9	0.115751	479645	410366	526750	392597	542942	543711	503027	419639	503304	529082	563125	659830	527320	510824	550135	538238
1247	unkown1992	0.182589	0.265295	24	0	20542.9	0.607775	0.939364	25.7143	6.63e-05	91876.6	0.354943	0.527097	24.8571	3.21e-05	63317.5	25516.7	0.402996	117322	66146	112934	71105	78960	110290	28182	17337	28683	26998	42156	64997	84320	37079	59826	56356
1265	unkown201	1	1	18	0	18823.9	0.996119	1	28	6.63e-05	420032	0.999992	1	23	2.72e-05	379066	21833.9	0.0575992	443134	417057	376376	443562	416727	393494	415881	360468	396647	335907	371792	426576	429915	420947	18576	385368
1289	unkown2045	0.587657	0.724927	18	3	3875.65	0.770244	1	28	6.00001	112681	0.811429	1	23	4.38096	120014	393.691	0.00328036	108996	101416	114870	116224	104224	119010	126272	101218	84681	116884	92758	124619	108631	147401	210837	142279
1300	unkown2057	1	1	24	0	5032.83	1	1	26.6465	6.63e-05	168468	1	1	25.3233	3.15e-05	169260	8980.36	0.0530567	126856	204072	159086	183858	130915	187229	202302	147246	135614	195784	154678	168171	151399	190928	189239	175449
1305	unkown2064	0.139706	0.211861	18	6	109709	0.195177	0.414798	20	6	373230	0.125487	0.214698	19	6.01667	251243	126570	0.503775	133838	190139	171505	231621	419266	454711	224757	394187	96203	207118	158429	254598	227933	171086	201982	237106
1307	unkown2066	0.0579045	0.101142	18	6	105249	0.280234	0.532979	20	6	359790	0.0830991	0.149492	19	6.01667	262248	87669.7	0.334301	177860	264075	292308	250268	436204	448137	240524	314297	85205	126396	129804	276868	311609	172829	226745	272852
1343	unkown2112	0.105571	0.167061	18	3	30830.2	0.286308	0.54155	24.0327	6.63e-05	339520	0.135987	0.22996	21.0163	1.75139	296904	59251.2	0.199564	357216	274146	361712	365008	239239	227784	300013	286157	285502	230193	286399	230898	258871	368569	432840	319385
1381	unkown2157	0.380147	0.498681	24	15	22659.6	0.963182	1	23.1496	12	98199	0.734026	0.95872	23.5748	13.4773	83455.5	14558.9	0.174451	120781	46876	68794	43995	86543	84624	56854	60965	135750	116538	101523	38985	97759	102080	71608	99918
1403	unkown2189	0.0579045	0.101142	24	12	23565	0.0988131	0.265718	20	12	128916	0.0352658	0.0707512	22	12.1	83603.6	44679.5	0.534421	108760	53071	57463	30132	81671	81664	45845	55655	107944	149659	142279	115784	76048	63275	64245	61989
1405	unkown2191	0.235786	0.330145	18	3	15902.1	0.991981	1	20	5.99997	213841	0.573718	0.788142	19	4.43332	213076	13828	0.0648973	238696	205792	232610	176301	171729	248337	226314	208985	194877	198945	203733	183038	209177	219610	249236	238883
1417	unkown2204	1	1	18	3	12878.5	0.998241	1	20	6.00001	247515	0.999998	1	19	4.43334	237219	14817.8	0.0624647	247379	207296	256872	249902	228516	268561	273995	218987	229379	251565	230187	179784	204399	257296	264549	223682
1419	unkown2206	0.719948	0.862179	24	15	25520.7	0.700036	1	24.9858	12	205007	0.849323	1	24.4929	13.5357	184603	17018.6	0.0921903	112770	145085	199240	191368	127096	181919	176909	184559	192006	234747	213698	179577	169697	211262	259506	176656
1420	unkown2208	0.139706	0.211861	18	12	12483.6	0.736333	1	25.1282	12	286615	0.336827	0.504513	21.5641	12.337	258253	43108	0.166921	285736	260040	226661	223247	255889	274649	274207	270138	285906	364619	276810	219124	242418	172409	229282	226909
1434	unkown2228	0.873774	1	24	0	49149.4	0.917232	1	24.7059	6.63e-05	849931	0.978838	1	24.3529	3.27e-05	797555	58058.7	0.0727958	916382	934541	747350	801451	786720	822839	713130	784718	678241	786513	733443	812486	916604	693151	755837	867155
1442	unkown2237	0.873774	1	24	0	31644.1	0.941602	1	20	5.85e-05	410439	0.98327	1	22	3.22e-05	383012	37070.2	0.0967859	351177	421507	428856	440217	306298	462073	432765	334421	420649	316212	268596	372567	383543	445383	417191	373244
1450	unkown2247	0.235786	0.330145	18	15	19166	0.501984	0.816132	20	12	304423	0.370946	0.547974	19	13.6167	270094	38302.2	0.14181	253036	278471	270593	229312	252702	242610	199565	254806	261984	339425	270620	345664	223637	334735	265016	293399
1451	unkown2248	1	1	24	0	22665.6	0.834705	1	25.7143	17.9999	325554	0.985517	1	24.8571	21.1285	294344	24102	0.0818837	290483	266403	315164	305195	223995	304877	321771	238386	277411	313364	245167	289962	288961	371627	356013	285616
1466	unkown2271	0.475047	0.605045	24	15	56592.2	0.648542	0.978235	20	12	854267	0.670821	0.891923	22	13.475	740564	149757	0.20222	586823	722193	766624	708126	548697	724628	662091	793628	730576	808640	822436	1055415	627996	742859	642416	841436
1467	unkown2272	0.0787266	0.130488	18	9	42052.2	0.301045	0.561025	20	6	191862	0.112393	0.194958	19	7.6	141128	46259.5	0.327783	120311	45770	86134	140482	194274	216220	212213	144740	148922	139948	151609	68820	124806	81409	81713	155184
1469	unkown2277	0.0787266	0.130488	18	6	36409.1	0.774189	1	20	6	153900	0.231468	0.366931	19	6.01667	114423	41457.3	0.362317	75115	69849	143774	66831	118369	230148	142104	124979	80799	111720	45877	93196	101186	138752	108515	99171
1470	unkown2278	0.0579045	0.101142	24	21	62203.8	0.181245	0.391857	20	17.9999	281579	0.0583187	0.109136	22	19.525	226543	56679.4	0.250193	172186	295150	313485	257995	91350	133246	156459	92173	201289	246622	240857	381299	277953	305267	364420	178675
1473	unkown2282	0.182589	0.265295	24	18	37495.4	0.46352	0.768966	27.6489	17.9999	369993	0.29363	0.447388	25.8245	18.0903	336065	12490.1	0.0371656	280230	317599	286570	335605	299515	322274	289908	330502	287833	355611	340961	440603	358564	324235	389325	407849
1483	unkown2298	0.182589	0.265295	18	9	46647.8	0.874703	1	20	6	238645	0.452683	0.650191	19	7.6	133572	64565.2	0.483372	2638	12887	25200	235494	48176	308330	283993	314081	56074	37738	25772	106096	82674	37562	28304	329067
1485	unkown230	0.0787266	0.130488	24	0	192936	0.227077	0.462327	24.0327	17.9999	543212	0.0898184	0.159809	24.0163	21.002	422443	169640	0.401569	287433	584065	724734	568513	228394	307685	348181	289275	255745	259927	262800	467428	503631	698044	635832	335345
1503	unkown2324	0.105571	0.167061	24	0	60441	0.533143	0.853559	23.9024	6.63e-05	280935	0.218233	0.349266	23.9512	3.32e-05	228312	73699.8	0.322803	208741	311283	324662	279055	137780	181225	260143	221205	214409	134398	137240	208587	189085	378252	298461	170353
1507	unkown2328	1	1	24	18	26469.8	0.99545	1	20.5594	12	357216	0.99999	1	22.2797	14.8569	334481	40550.3	0.121233	355615	341718	309849	297836	310466	389473	255447	262316	292411	303894	357536	475022	411382	295331	306215	391399
1510	unkown2330	0.139706	0.211861	18	9	19238.6	0.176441	0.385211	20	6	252178	0.115928	0.200316	19	7.6	214138	28828.4	0.134625	195438	205211	195014	180881	277843	269250	253499	208121	164665	207350	180620	232806	206566	182937	205944	169390
1516	unkown2337	1	1	18	3	23947.6	0.999685	1	20	6.00002	147286	1	1	19	4.43334	138815	32575.3	0.234667	84430	127589	176644	144305	101606	185724	204138	97678	103515	119017	56061	139281	162058	219666	219901	72485
1549	unkown2384	1	1	24	12	13645.7	0.987726	1	20	12	147529	0.999924	1	22	12.1	127644	21572.2	0.169003	163016	89913	111159	95025	149361	95427	145314	108361	179339	159446	158307	93023	135403	72890	116883	149074
1567	unkown2413	0.719948	0.862179	24	0	53461.2	0.9107	1	20	5.98e-05	1.06341e+06	0.932421	1	22	3.29e-05	1.02449e+06	61691.1	0.0602166	1178393	958529	1077217	1039516	948693	1050380	1018418	1035372	943379	1061220	886625	986915	942832	1116165	1192444	1033071
1578	unkown2425	0.587657	0.724927	18	3	158160	0.999478	1	20	4.57e-05	6.05531e+06	0.899899	1	19	1.58336	5.96061e+06	320928	0.0538415	5494882	6628641	6650182	5447518	5118807	6551660	6387034	6013624	5665309	5242323	5361462	6427531	6734796	6374837	6676474	5465542
1610	unkown2459	0.235786	0.330145	18	15	28929.5	0.856444	1	20	12	197262	0.524997	0.731234	19	13.6167	173035	35156	0.203173	157584	195795	211390	150401	118460	165539	153612	141015	185785	235451	211224	156587	150523	194131	206046	129570
1615	unkown2465	0.587657	0.724927	24	18	29888.3	0.889881	1	20	12	490672	0.861959	1	22	14.85	447196	56333.9	0.125972	421719	407706	461398	446104	392974	459583	399453	408701	488441	408221	450901	615126	486872	464204	365261	486847
1617	unkown2468	0.139706	0.211861	24	12	35032.5	0.526863	0.846208	23.7736	12	168068	0.265646	0.411423	23.8868	12.0003	139247	41163.4	0.295614	147466	106319	85831	120679	164699	163969	101207	195671	164855	109251	195969	202195	138166	118316	76491	134435
1624	unkown2480	0.139706	0.211861	18	15	70532.8	0.164334	0.368482	20	12	579820	0.109605	0.190636	19	13.6167	504660	90346	0.179023	445607	520320	556835	446688	447165	455817	378852	447743	652397	530772	547636	588477	537846	531409	432492	540513
1628	unkown2484	1	1	24	18	53727.7	0.890587	1	23.52	17.9999	225187	0.993783	1	23.76	18.0018	187037	17724.3	0.0947635	212583	88416	58689	265478	261222	164549	44375	117851	142249	238844	246182	253689	227539	224629	265354	183227
1631	unkown2488	0.587657	0.724927	18	6	532454	0.993114	1	20	5.99999	5.82021e+06	0.897897	1	19	6.01666	5.39321e+06	425649	0.0789232	4683167	5434479	5136670	5443962	4328521	6551660	6387034	6013624	5665309	4874381	4194390	4918106	5546395	6374837	5101454	4812045
1632	unkown2489	0.301037	0.407466	18	6	997236	0.913571	1	20	6.00001	1.49441e+07	0.630045	0.85024	19	6.01667	1.41673e+07	772954	0.054559	13786516	14611334	14004293	12885651	14326062	15769145	15413462	14267868	12894061	12590225	12898604	15979326	14455221	14121364	13488266	13686963
1639	unkown2499	0.235786	0.330145	18	3	57045.7	0.838434	1	26.6465	7.01e-05	1.07707e+06	0.518158	0.723721	22.3233	1.8603	1.08071e+06	165397	0.153045	908977	1084028	1238208	1077076	897258	1108366	1091144	1028732	937290	986438	1003088	1027181	1176777	1545595	1329839	939284
1641	unkown2501	1	1	18	12	13548.9	0.988776	1	21.8859	12	147952	0.999937	1	19.9429	12.115	134363	12683	0.094393	119794	108059	126862	131039	98810	132830	121218	164070	163322	132238	172308	123941	91482	131451	132425	179216
1643	unkown2503	0.139706	0.211861	24	15	20963.2	0.830054	1	26.3284	12	440136	0.365805	0.541267	25.1642	13.5985	409328	30711.2	0.0750284	425612	358100	386046	318941	399554	389996	399184	398841	348096	403219	531405	477826	399579	501565	416184	405821
1645	unkown2505	0.182589	0.265295	18	15	145743	0.278335	0.531505	20	12	973436	0.202239	0.326917	19	13.6167	870556	176907	0.203212	1042288	882563	877495	810832	847123	697325	512631	680836	795459	941873	1179102	977309	919640	983416	889626	863964
1647	unkown2507	1	1	18	15	45288.8	0.999999	1	20	12	473566	1	1	19	13.6167	432016	57532.9	0.133173	580446	497620	354747	350104	475203	374499	370957	360763	380130	518607	501089	494437	458410	282011	299032	605282
1649	unkown2509	0.0579045	0.101142	24	18	41490.2	0.125399	0.307197	20	17.9999	170955	0.043024	0.0837092	22	18.15	130411	52881.6	0.405499	202839	117555	131049	164039	21124	75848	63748	67167	98376	177181	132945	218990	188775	119444	159605	215998
1652	unkown2512	0.0787266	0.130488	18	15	28395.8	0.614803	0.945192	20	12	147070	0.194972	0.316924	19	13.6167	121334	34098.8	0.281033	142286	89964	147848	110069	101711	82171	110220	83099	167123	123431	126905	170819	109388	91818	168464	110744
1653	unkown2513	1	1	18	12	15787.4	0.995706	1	20	12	173670	0.999991	1	19	12.0333	158019	13111.7	0.0829756	149889	155648	118022	170950	194493	89490	105488	184982	138233	189161	192670	174616	158652	134442	154495	192283
1665	unkown2527	1	1	24	0	17171.2	0.999004	1	24.1644	17.9999	284553	1	1	24.0822	21.0105	268234	18614.2	0.0693952	277989	251840	296744	285518	231587	236538	275806	267986	313525	272266	240151	202458	269058	372126	289878	207150
1667	unkown2532	0.587657	0.724927	18	15	35903.3	0.68306	1	20	12	365171	0.767801	0.989608	19	13.6167	328033	46911.4	0.143009	326223	335145	350430	273673	224111	266195	356977	294528	407271	345031	421688	286693	304259	342426	324252	382350
1669	unkown2536	1	1	18	3	24554.6	0.999463	1	20	6	525320	1	1	19	4.43333	522652	26154.7	0.0500424	525035	571555	458489	531490	448608	527340	611648	513686	481009	465194	522864	492545	547720	638684	509245	511742
1677	unkown2545	0.105571	0.167061	24	15	33493.2	0.223532	0.457101	20.7529	12	131117	0.112012	0.194447	22.3765	13.462	102662	31893.8	0.310669	90997	105085	103690	51541	114402	64701	40449	58406	135931	110902	121694	155940	153617	83054	135783	104320
1687	unkown2555	1	1	24	12	5008.44	1	1	20	12	117338	1	1	22	12.1	110601	6783.99	0.0613375	103855	103192	161019	87448	115123	103157	110157	94422	104626	95695	157983	111047	95591	90853	65792	163253
1701	unkown2571	0.380147	0.498681	18	3	30958.2	0.857099	1	20	5.46e-05	320481	0.691202	0.915513	19	1.58336	300464	34961.1	0.116357	290934	309587	400775	280630	288861	325682	308482	339842	251811	285874	243199	271700	321871	370992	377003	235055
1714	unkown2586	1	1	24	0	22162.8	0.999847	1	20.0911	4.9e-05	140492	1	1	22.0456	2.69e-05	125292	24069.2	0.192105	73406	110449	194654	183460	68857	152395	119348	141578	100547	83050	47212	185559	125630	184016	208725	55193
1715	unkown2587	0.139706	0.211861	18	3	14773.1	0.752027	1	20	5.08e-05	103544	0.34179	0.510638	19	1.58336	91281	23008.4	0.252061	66244	86686	141892	119356	72844	88175	106990	91317	88717	65950	62640	73033	76416	130796	144685	107188
1731	unkown2601	0.105571	0.167061	18	3	13576.8	0.945623	1	20	5.99997	152080	0.329867	0.496449	19	4.43332	152016	18177.8	0.119578	130610	154715	168988	151729	122334	172672	152994	160322	116167	151624	102236	143187	183861	191454	201548	123941
1734	unkown2605	0.719948	0.862179	18	9	17902.9	0.787602	1	20	6	309800	0.888732	1	19	7.6	278275	28487.4	0.102371	267695	244809	261042	241032	364016	370400	271398	233387	249150	279682	260600	289391	265897	223637	276632	264031
1736	unkown2607	0.719948	0.862179	18	6	10808.8	0.999925	1	20	6	209106	0.956488	1	19	6.01667	206604	1556.99	0.00753609	196841	178878	250751	198611	231352	253060	198624	153386	166010	183373	178400	229062	210692	217693	252892	203028
1738	unkown2609	0.380147	0.498681	18	12	5128.47	0.850841	1	20	12	64442.8	0.688526	0.912236	19	12.0333	47318.9	18903.6	0.399493	34243	34869	16263	53191	53468	46714	41914	42967	41223	46272	51414	118862	20267	25709	26687	67309
1739	unkown261	1	1	24	9	3243.15	1	1	23.7736	6	143020	1	1	23.8868	7.49306	138558	4638.06	0.0334739	149769	109416	150320	137595	121923	176253	141798	132106	162895	149736	126979	120676	135238	149707	118246	133904
1740	unkown2610	0.0787266	0.130488	24	0	16723.8	0.0465192	0.178417	20	6.63e-05	60931.2	0.0242066	0.0512543	22	3.65e-05	44861.1	23683.2	0.527922	76760	56751	48565	61649	58893	45930	61892	67687	5108	12539	23179	6256	47760	34471	67710	72337
1742	unkown2612	1	1	18	6	3456.69	1	1	20	12	84566.5	1	1	19	8.86666	81387.1	1293.61	0.0158946	73009	80494	73070	98799	77269	84758	78450	78477	68843	70695	69389	129339	74512	62817	80671	97059
1744	unkown2614	1	1	24	18	5186.63	0.998424	1	26.1721	18	36913	0.999999	1	25.0861	18.0338	30853.5	4369.65	0.141626	35523	28397	18640	30218	18935	33349	33807	17184	35394	14642	34950	42750	16972	21583	51338	57759
1756	unkown2625	0.182589	0.265295	18	3	16352.2	0.462737	0.768966	24.1644	6.63e-05	244178	0.293277	0.447153	21.0822	1.75688	223987	34160.7	0.152512	208588	265096	256516	246512	168860	216579	222054	211988	229819	206177	179927	194139	208498	273557	316844	219586
1782	unkown2652	0.0579045	0.101142	18	9	80830.1	0.197235	0.417424	24.4321	6	371753	0.0624983	0.116186	21.2161	7.90912	307884	86810	0.281957	278564	180772	163584	224514	359017	401754	350479	375761	316815	361387	359761	350541	222731	159785	228924	421762
1787	unkown2660	0.0787266	0.130488	24	9	13628.8	0.574361	0.901624	24.0327	6	59100.2	0.185223	0.302885	24.0163	7.50103	40813.8	19206.8	0.470597	50266	40800	26988	19277	116121	36658	39179	44443	36308	48409	61636	43905	13172	33918	20227	21928
1788	unkown2661	0.719948	0.862179	24	0	5.75154e+06	0.672211	1	24.5682	6.63e-05	9.34819e+06	0.835193	1	24.2841	3.28e-05	5.73805e+06	4.26295e+06	0.742927	10275509	8589181	10055379	8472822	430494	11565991	654040	701263	446439	484968	369909	10546040	9252623	9358975	9519054	471351
1803	unkown2682	0.235786	0.330145	24	18	33315.3	0.877527	1	20	17.9999	292641	0.532889	0.740406	22	18.15	263878	33039.1	0.125206	337095	255554	259450	238366	217707	233171	248472	146771	233575	344158	266465	313240	424652	174291	266835	304788
1814	unkown2694	0.235786	0.330145	24	0	262665	0.776304	1	23.7736	6.63e-05	2.79671e+06	0.493854	0.69429	23.8868	3.33e-05	2.61332e+06	354665	0.135715	2335462	2737389	3324654	2789350	2087568	2756949	2724306	2282277	2463209	2216528	2085543	2707066	2590527	3316690	3029668	2387156
1821	unkown2701	1	1	18	3	35177.5	0.99997	1	20	6	381480	1	1	19	4.43333	369484	27315.5	0.0739288	301538	375332	403742	410999	289393	404215	429626	402685	340025	310157	343360	364243	308325	463317	460958	298016
1862	unkown2757	0.380147	0.498681	18	6	13503.1	0.999307	1	20	6	151922	0.74757	0.966557	19	6.01667	141659	10627.2	0.0750197	153345	132264	140150	113137	140345	164404	159102	143838	125771	156294	106140	124990	183471	145505	120809	136372
1875	unkown277	1	1	24	0	52040.1	0.902628	1	23.7736	17.9999	792427	0.995098	1	23.8868	20.9862	734374	52667.6	0.0717176	772610	813423	698612	722298	768642	739138	588154	602530	596103	701516	741123	840543	827867	723511	690469	927861
1881	unkown2775	0.0787266	0.130488	24	18	35886.4	0.151073	0.349422	20.2759	12	334578	0.0646024	0.119703	22.1379	14.8527	292193	60227.5	0.206123	273521	271816	264659	286445	274910	259062	275672	198633	302808	315766	336295	383441	291010	336840	267548	344204
1889	unkown2783	0.139706	0.211861	18	6	15086.5	0.417015	0.714856	20	6.63e-05	155669	0.223883	0.357041	19	3.1667	144348	33426.1	0.231566	145035	144259	173149	160234	147569	172209	147453	154534	115469	124894	96500	119162	127583	209664	177321	135735
1897	unkown2790	0.0579045	0.101142	24	21	54756.1	0.214772	0.444343	22.4427	18	625408	0.0669958	0.123579	23.2214	19.4716	585985	57637.5	0.0983601	694208	660150	571666	585753	503504	523799	597575	495083	596925	526817	590205	560280	592576	640178	623062	645818
1943	unkown2833	0.301037	0.407466	24	9	19779.9	0.832196	1	23.6461	12	247154	0.597297	0.813839	23.8231	10.5117	216528	36039.8	0.166444	169802	215623	188078	210713	203370	288253	217651	219209	207520	210202	213188	357708	201875	155339	183722	217843
1945	unkown2835	0.105571	0.167061	24	12	17733.9	0.398721	0.690831	23.9024	12	157314	0.175439	0.288665	23.9512	12	141925	23572	0.166088	108765	109003	132601	158001	142954	172245	143693	157168	131385	157480	151177	189215	138343	126838	132615	118709
1947	unkown2839	1	1	18	9	123848	0.999326	1	20	5.99999	2229943	1	1	19	7.59999	1.63822e+06	611803	0.373457	860847	839296	799439	755759	3562936	941912	3650236	764688	785819	3588876	803305	945274	891106	833454	845886	3418341
1949	unkown2841	0.0579045	0.101142	18	9	28968	0.153482	0.353187	20	5.99999	155815	0.0508633	0.0971594	19	7.6	104286	39533.5	0.379087	72449	64641	49524	93385	212122	158436	106533	146170	61029	70631	104577	81585	94943	54719	81927	91565
1971	unkown2866	0.105571	0.167061	24	21	37724.1	0.644335	0.97417	23.0287	17.9999	776915	0.250862	0.393253	23.5144	19.4773	740823	40516.2	0.0546908	861490	722237	776936	678847	700218	722320	664258	709571	773142	702898	706123	741239	802103	742985	749382	813192
1975	unkown2871	1	1	24	18	21726.9	0.911524	1	28	17.9999	184024	0.995965	1	26	18.1071	159543	7726.68	0.0484302	174734	181419	128402	60973	183352	169440	112466	104382	179060	152458	191270	172058	250647	136268	191212	157969
1976	unkown2872	0.719948	0.862179	18	6	18819.3	0.870498	1	20	6	146412	0.919555	1	19	6.01667	108666	38648.8	0.355665	106750	82271	64847	99602	241270	159144	91333	93900	33870	84535	122757	89023	100215	73509	87338	133360
1977	unkown2873	0.0787266	0.130488	24	6	13788.6	0.249858	0.493803	20	6	99496.8	0.0969485	0.170663	22	6.05	66233.7	31909.4	0.481769	46293	61253	52151	63984	143695	89243	51401	113648	32651	45859	62850	81631	32646	48101	44484	58180
1984	unkown2880	1	1	24	18	22667.2	0.997394	1	28	17.9999	622887	0.999997	1	26	18.1071	577514	27116.5	0.0469537	502554	582680	604253	538406	563886	628339	445148	570130	454593	524998	596023	714608	659702	534679	584228	712941
1986	unkown2883	1	1	24	0	7864.97	1	1	28	5.99998	141236	1	1	26	2.78571	142152	3386.63	0.0238239	128640	181750	133124	116517	171562	130265	134238	128879	87640	95391	157929	219786	180460	114442	114964	179188
1993	unkown2892	0.301037	0.407466	18	6	39741.9	0.998623	1	20	5.99999	206683	0.661941	0.881766	19	6.01666	176605	33700.5	0.190824	81072	189760	188535	142770	184535	237905	202865	201426	78139	130164	266154	155579	172007	176092	165597	187745
1996	unkown2895	0.475047	0.605045	18	9	63978.3	0.845412	1	20	6.00001	417299	0.767989	0.989608	19	7.6	352983	64152.1	0.181743	208360	390300	303633	268332	377294	468317	398966	424619	224442	239731	531181	379451	338614	258591	289395	344725
1999	unkown2898	0.475047	0.605045	24	12	48542.9	0.96193	1	24.4321	12	737282	0.814834	1	24.2161	12.001	688015	63554.2	0.0923733	686502	790933	521934	534484	763926	590942	723036	767552	729769	650435	754794	814129	719439	551373	687759	728463
2002	unkown290	0.380147	0.498681	24	3	34519.5	0.908538	1	26.9725	5.18e-05	674820	0.712555	0.938284	25.4862	1.59291	641955	28651.9	0.0446324	731820	659821	683251	624388	562002	701297	672963	661370	593288	624064	639319	610523	602653	557519	681199	657973
2011	unkown291	0.873774	1	18	6	41528.6	0.978139	1	20	6.00001	1.34866e+06	0.988888	1	19	6.01667	1.30623e+06	33760.2	0.0258456	1362944	1277456	1383762	1220976	1151056	1521692	1405579	1316306	1257648	1299463	1230333	1168567	1284972	1274556	1326489	1352371
2016	unkown2919	1	1	18	9	25808	0.999988	1	20	5.99999	325660	1	1	19	7.59999	307629	20639.1	0.067091	243679	312976	216428	346696	357715	253467	348933	342524	236558	296794	322626	372979	372115	248792	316562	268302
2048	unkown2950	0.0579045	0.101142	18	15	17778.4	0.257809	0.504215	20	12	159514	0.0776944	0.140724	19	13.6167	138288	24369.3	0.176221	149550	116648	126273	149375	131492	136059	110808	108665	161539	148676	166978	160864	118725	137019	131188	154976
2049	unkown2951	0.587657	0.724927	24	12	6250.29	0.900368	1	20.2759	12	164895	0.865918	1	22.1379	12.0855	150092	14303.2	0.0952959	143324	130136	137145	148293	143365	157416	140680	140659	148816	186680	184993	139091	116958	148287	138506	184406
2069	unkown2970	0.182589	0.265295	24	9	32178.3	0.496743	0.809443	22.6735	6	377654	0.308397	0.466926	23.3368	7.4634	338036	35523.6	0.105088	355399	330707	348331	269427	419595	370519	378312	342192	297849	313432	341820	412571	273267	280787	315763	342552
2070	unkown2971	0.105571	0.167061	24	9	119628	0.654454	0.985505	22.5575	6.00001	1.46396e+06	0.253725	0.396913	23.2788	7.46069	1.32198e+06	147302	0.111426	1180804	1265556	1390408	1095587	1593246	1522555	1406512	1333528	1196167	1196049	1292669	1758821	1308750	1171928	1137757	1228952
2077	unkown2978	0.182589	0.265295	24	18	180719	0.560023	0.886833	28	17.9999	2.01229e+06	0.335423	0.502911	26	18.1071	1.74613e+06	161301	0.0923762	1521760	1711394	1857305	1390660	1900987	1781857	1456929	1208950	1536407	1642899	1609310	2133256	2205462	1976390	2003953	1863352
2081	unkown2982	0.380147	0.498681	24	18	47696.8	0.782283	1	28	17.9999	590339	0.658029	0.879583	26	18.1071	519600	34083	0.0655947	483246	494633	571904	368636	570681	562854	458379	337362	481756	508910	472650	612247	616629	569987	561218	613523
2084	unkown2985	0.182589	0.265295	18	0	29490.2	0.670584	1	20	17.9999	564558	0.379583	0.55971	19	18.05	524915	43274.9	0.0824416	527419	556437	666075	520814	481757	526471	484703	440700	559745	535723	474985	516023	522872	657493	576394	501475
2085	unkown2986	0.0787266	0.130488	18	0	34905.4	0.549506	0.874418	23.7736	17.9999	397750	0.179122	0.293973	20.8868	18.3505	349322	49667	0.142181	324436	379021	481220	362705	304194	344573	317934	274332	307501	357411	279579	373376	347971	478091	440738	324201
2086	unkown2987	0.0579045	0.101142	18	15	38405.3	0.110853	0.284547	20	12	108074	0.0388249	0.0766974	19	13.6167	90541.2	39301	0.434067	112240	97654	133687	84408	47626	48322	42525	47923	129357	108797	91803	102340	101138	120973	102210	71567
2090	unkown2990	0.182589	0.265295	18	0	21818.7	0.856059	1	20	17.9999	439855	0.446402	0.643424	19	18.05	422049	23434.6	0.0555257	462493	451509	501422	374000	408630	431919	384163	336402	443285	450562	420687	409765	400734	450601	482436	425648
2100	unkown3	0.235786	0.330145	18	3	180274	0.724837	1	20	6	564084	0.472837	0.67192	19	4.43333	493660	164653	0.333534	258967	635993	639811	558090	421237	701371	607557	526170	277230	253086	242847	452347	545977	754108	696621	292083
2111	unkown301	1	1	18	15	29979.9	0.978679	1	20.2759	17.9999	594503	0.999771	1	19.1379	16.469	569821	25404.5	0.0445833	564182	540614	626183	588500	500547	620084	484753	558169	610318	615841	589814	507505	537641	650509	612049	577815
2127	unkown3024	0.0579045	0.101142	18	15	35232.8	0.285295	0.540169	20	12	402751	0.0843041	0.151479	19	13.6167	336053	65832.3	0.195898	350250	304856	350534	262543	319367	289873	255403	341545	367083	433334	430768	379820	388691	297591	259558	335437
2145	unkown3042	0.182589	0.265295	24	6	27385.4	0.488086	0.799009	26.4865	6	168635	0.30459	0.462369	25.2432	6.01459	148158	21443.5	0.144735	166311	163850	183440	104876	169879	169956	149281	185425	131919	165946	121266	192321	123130	113102	119207	124943
2153	unkown3051	0.139706	0.211861	24	21	43303.2	0.392681	0.6822	24.7059	17.9999	274206	0.214117	0.343532	24.3529	19.5258	216820	47307.3	0.218187	271278	157832	171647	268426	128596	178129	190026	161388	190986	206901	195755	240111	355282	172701	266396	302448
2197	unkown3099	0.719948	0.862179	24	15	14743.5	0.880207	1	20	12	289292	0.922782	1	22	13.475	266367	30168.4	0.113259	271095	261605	224269	272722	212900	290032	253776	260311	263903	312628	284428	296211	292839	283421	226113	242636
2201	unkown3102	1	1	18	9	116121	0.989951	1	20.5594	12	3.68172e+06	0.999949	1	19.2797	10.4465	3.56276e+06	91802.7	0.0257673	3355986	3477438	3601351	3394101	3126782	3657666	3503493	3782348	3350599	4008359	3638807	3729098	3705790	3508888	3281396	3607624
2202	unkown3103	0.235786	0.330145	18	3	42768.3	0.703522	1	25.1282	17.9999	3.26116e+06	0.463884	0.662481	21.5641	20.3025	2.9686e+06	213920	0.0720608	2613796	3082185	3448332	3032854	2473935	2910478	2933371	2905660	2742467	2893513	2783285	3016240	3033007	3802389	3342232	2867022
2203	unkown3104	0.235786	0.330145	24	18	24743.1	0.693863	1	21.4599	17.9999	457929	0.459777	0.658492	22.7299	18.0563	427313	32557.1	0.0761903	404936	436037	501231	396272	353662	412968	374676	417886	405257	384260	436665	506204	443944	488649	473517	425608
2205	unkown3106	0.139706	0.211861	18	15	93912.3	0.370037	0.653288	20	12	1.74199e+06	0.20484	0.330648	19	13.6167	1.61921e+06	143112	0.0883837	1563764	1670601	1622939	1521242	1341283	1493637	1565823	1631657	1629959	1858092	1774639	1705267	1695546	1539444	1511176	1760186
2211	unkown3112	0.587657	0.724927	24	15	12056.9	0.746817	1	20	12	151513	0.800304	1	22	13.475	136375	18945.4	0.138921	151666	142589	114396	110263	118683	104069	128785	144959	124368	153860	162051	165773	131406	132210	126556	162212
2212	unkown3115	0.235786	0.330145	18	15	21877.5	0.364911	0.646405	20	12	167297	0.297094	0.452208	19	13.6167	155366	23598.6	0.151891	183810	181426	134093	149015	115168	156995	112077	130968	158780	174930	151009	184469	169626	153929	161009	164896
2213	unkown3116	1	1	24	18	30473.1	0.969191	1	24.4321	17.9999	445141	0.99952	1	24.2161	18.0014	415628	17665.2	0.0425024	404936	288016	501231	396272	353662	411570	364980	417886	405257	380847	436665	506204	392792	488649	473517	425608
2236	unkown314	0.380147	0.498681	24	15	25624	0.764637	1	28	17.9999	357315	0.649818	0.872226	26	16.4821	336476	3055.08	0.00907963	342506	309027	304457	277266	291828	375848	334880	305376	336930	371324	319826	384056	347684	324051	333145	424381
2243	unkown3146	1	1	24	18	50151.9	0.993786	1	28	17.9999	1.44986e+06	0.999981	1	26	18.1071	1.3852e+06	13620	0.0098325	1173832	1326438	1363778	1402527	1181200	1446048	1417571	1466512	1365840	1423574	1272009	1535993	1454679	1474897	1597466	1272383
2247	unkown315	0.380147	0.498681	24	15	48062.4	0.77039	1	21.6708	12	762056	0.652512	0.87454	22.8354	13.4585	692354	82463.4	0.119106	728275	726912	595137	500156	705846	724948	663936	568613	692984	746770	741845	866625	640316	633232	731977	785944
2255	unkown3157	0.105571	0.167061	18	3	4908.74	0.722742	1	28	6.63e-05	147184	0.272627	0.420215	23	1.91669	151533	18425.2	0.121592	146332	117659	160035	164711	143331	128084	155175	156261	152308	146753	133400	138404	153902	193179	174596	165296
2258	unkown3160	0.105571	0.167061	24	15	29787.2	0.272014	0.522611	20	12	308640	0.130669	0.222132	22	13.475	255867	64766.4	0.253125	248212	235326	216822	195218	242479	215110	236297	238868	251270	357615	349588	276089	282987	200605	217094	302428
2263	unkown3165	0.0787266	0.130488	24	18	24559.6	0.11839	0.297127	21.1511	12	107707	0.0528985	0.100513	22.5755	14.8699	91903.5	30739.2	0.334473	105775	107859	75802	50475	67359	76099	71430	56852	91432	110179	118303	110915	103210	109521	106550	110748
2266	unkown3168	0.0579045	0.101142	18	6	13240.9	0.943444	1	20	5.99998	172017	0.213448	0.342702	19	6.01666	162729	9496.45	0.0583576	153107	155020	169298	148397	164737	174430	181305	167595	144018	152535	125970	169504	157704	173924	179540	168162
2274	unkown3179	0.719948	0.862179	18	3	47823.8	0.993859	1	27.3065	6	1.5688e+06	0.955039	1	22.6533	4.37655	1.58586e+06	23360.6	0.0147306	1438755	1527402	1856671	1435991	1400738	1695033	1692159	1487281	1452646	1513607	1421568	1536063	1511654	1969023	1884006	1544429
2277	unkown3181	0.139706	0.211861	18	3	229182	0.983235	1	20	5.99998	3.43079e+06	0.410048	0.598098	19	4.43332	3.39934e+06	282502	0.0831048	2926275	3307053	3977429	3178812	2993698	3702830	3691392	3335250	2979832	3214951	2880038	3227384	3424560	4098970	3998043	3392825
2282	unkown3186	1	1	18	6	18919.9	1	1	28	5.99999	458909	1	1	23	6.29761	454665	4227.98	0.00929912	419794	422163	510923	421532	408452	491536	486164	449485	414900	459094	413169	518156	457497	497535	461758	440148
2285	unkown3189	0.139706	0.211861	18	6	53802	0.752127	1	20	6	207780	0.341822	0.510638	19	6.01667	170248	33742.8	0.198198	75975	151482	221613	186496	160516	263704	210225	196676	90005	79520	85549	132171	204035	272730	214605	113243
2297	unkown320	0.301037	0.407466	24	18	13220.4	0.93415	1	25.1282	17.9999	375812	0.637973	0.858627	24.5641	18.0095	357133	18014	0.0504405	340999	322534	410722	350924	296239	341744	371321	354929	325568	372038	359932	358926	371440	373389	391106	367314
2303	unkown3207	0.380147	0.498681	24	15	18572.5	0.638251	0.969196	20	12	230576	0.586246	0.80096	22	13.475	203002	34701.5	0.170942	226227	172619	165130	189969	181251	209204	148648	220429	191980	241581	253859	234885	211311	166889	208247	210873
2311	unkown3214	1	1	18	6	15412.1	1	1	20	5.99999	139797	1	1	19	6.01666	132055	9510.64	0.0720203	115628	118975	161840	90855	132525	147345	145245	134073	112441	110884	117303	153151	92730	141540	188980	130923
2315	unkown3218	0.873774	1	24	9	13565.7	0.897474	1	25.2722	12	182904	0.97483	1	24.6361	10.4682	171151	16509.9	0.0964637	180130	172639	188365	132088	177372	188420	166414	193626	168431	166872	187108	209205	186493	116731	143477	168243
2317	unkown322	1	1	24	18	17878.5	0.999994	1	28	6.00002	615849	1	1	26	25.5357	615561	20376	0.0331014	691876	641631	524803	496388	667332	675310	584435	536320	550113	613180	583152	661994	692590	565412	630649	714479
2327	unkown3229	0.235786	0.330145	24	18	25062	0.907881	1	25.8651	18	296369	0.544042	0.753341	24.9326	18.0252	273399	17566.1	0.0642506	245865	255620	344615	213428	233614	267046	280974	234261	293749	290351	244355	277266	306006	299336	302997	277139
2328	unkown323	0.475047	0.605045	18	9	11759.9	0.96908	1	20	6	209778	0.817482	1	19	7.6	198846	10101.4	0.0508001	199331	188343	169671	201601	189651	214890	208067	226506	163736	226097	206093	188607	187523	183765	193472	202411
2331	unkown3232	0.301037	0.407466	24	12	15825.4	0.702036	1	26.9725	6.00003	206572	0.539821	0.749106	25.4862	9.20627	193058	17329.7	0.0897643	193785	143496	188156	146490	177133	191340	224453	233363	193279	195400	206694	225737	197928	173090	221187	196105
2333	unkown3234	1	1	18	6	245195	0.99974	1	20	6	557834	1	1	19	6.01667	383482	182151	0.474991	79543	386795	611124	19415	650449	528394	548057	504435	6552	242200	694587	38134	56173	153157	1194049	69483
2338	unkown324	1	1	24	12	22089.7	0.941395	1	24.1644	6	332112	0.998248	1	24.0822	9.01034	317649	19336.2	0.0608728	325586	292369	265500	318861	298673	300232	363658	365883	307838	369841	354027	290730	303854	305234	292858	328422
2353	unkown3261	0.475047	0.605045	24	9	27655.1	0.382999	0.668988	20	6	401429	0.491984	0.692741	22	7.425	344640	39119.2	0.113508	366625	274934	308316	340998	325518	441253	385475	453469	332387	362843	325746	278229	306485	298732	291706	368996
2354	unkown3262	0.139706	0.211861	18	9	18983.3	0.237608	0.47712	20	6.00002	165050	0.146237	0.245634	19	7.60001	140606	20162.4	0.143396	118350	133787	125439	116641	143305	172525	162081	182287	146893	148887	126334	102237	148835	117029	114675	126979
2356	unkown3266	0.0579045	0.101142	18	9	26846.4	0.0920604	0.254096	20	6.00002	90886.8	0.0332331	0.0671813	19	7.60001	56107.3	28315.1	0.50466	33086	35389	25300	29339	94690	76917	114959	76981	63223	52358	27829	23329	56412	40758	25805	32284
2380	unkown3292	1	1	24	18	14527.9	0.98766	1	25.8651	17.9999	200277	0.999924	1	24.9326	18.0252	180172	18109.2	0.100511	170211	165079	218303	158185	142831	128802	208207	179405	208321	199840	135606	158845	156329	245640	200061	199079
2381	unkown3299	0.0787266	0.130488	18	3	249009	0.334761	0.606091	23.7736	6.63e-05	2.74825e+06	0.122183	0.209922	20.8868	1.7406	2.52249e+06	423121	0.167739	3054700	2585437	2536346	2816513	1856778	2413578	3114806	2158146	2393536	2201849	2198500	2107030	2709105	3019711	2773347	2980440
2385	unkown3304	0.0787266	0.130488	18	9	284838	0.810221	1	20	6.00002	4045807	0.239339	0.377816	19	7.60001	3.81187e+06	259048	0.0679582	3438088	3512007	3352231	3603214	3915089	4545090	4121644	3601405	3664668	3683241	3513046	4326907	3808721	3743921	3587045	3758869
2386	unkown3305	0.587657	0.724927	24	12	32481.8	0.974526	1	22.9091	12	350475	0.891912	1	23.4545	12.0065	311262	49719.5	0.159735	299837	357772	242727	219394	204174	476151	312821	300935	336624	295432	357715	412130	310779	295347	273819	270568
2404	unkown3328	0.301037	0.407466	18	9	63241.7	0.754284	1	20	6	796824	0.563697	0.776504	19	7.6	709710	72980.5	0.102831	728465	707974	524049	578006	813724	698121	910285	765168	622499	629401	651457	794948	754672	576974	647738	722344
2408	unkown3332	0.182589	0.265295	24	6	1.03742e+06	0.358092	0.638591	20	6	2.22015e+07	0.243716	0.384188	22	6.05	2.05343e+07	1.44375e+06	0.070309	21333332	20523231	19265031	19613889	22658711	23823313	22544597	19779534	18641468	19297027	19491159	21366131	19350622	21478951	19386700	18562828
2413	unkown3337	0.235786	0.330145	18	9	115467	0.959247	1	20	6.00001	2.05864e+06	0.562376	0.77492	19	7.6	1.9267e+06	120750	0.0626719	1937778	1836633	1605965	1630371	1898631	1942100	2364009	2029803	1869466	1837119	1780936	2023998	1949024	1804003	1949976	1987677
2423	unkown3348	0.105571	0.167061	18	6	30280.1	0.862558	1	20	6	366634	0.309263	0.467933	19	6.01666	339895	25659.8	0.0754934	300515	332341	299333	387450	327170	394326	370018	375020	287944	327052	272943	356959	359647	337490	323185	337173
2435	unkown3359	1	1	24	18	71967.7	0.999999	1	28	17.9999	6.64414e+06	1	1	26	18.1071	6.48928e+06	67180	0.0103525	6779880	6212265	6333355	6276254	6183234	6762909	6992432	5726580	6804208	5908738	6388427	6826420	7336374	6332152	6204614	6703439
2438	unkown3361	0.139706	0.211861	18	9	45176.3	0.944268	1	20	6	845528	0.399132	0.583686	19	7.6	781616	55928.4	0.0715548	646319	788192	740396	625623	808117	821968	961262	790765	800453	679392	771026	765732	830402	775710	792603	731990
2444	unkown3368	0.0787266	0.130488	18	15	17981.9	0.893291	1	20	12	184060	0.257014	0.400668	19	13.6167	159585	26970.4	0.169003	176932	167718	154722	133873	128428	199438	118829	136974	187210	156423	211595	181011	149898	138142	137184	170809
2447	unkown3370	0.105571	0.167061	24	9	22606.2	0.382184	0.668039	20	6	200962	0.169872	0.280631	22	7.425	173279	26648.4	0.153789	109719	179310	144167	185363	199779	210578	194049	199443	157778	157853	172259	211982	146567	176311	161000	130522
2455	unkown3379	1	1	18	3	15775.9	1	1	28	6.00001	429294	1	1	23	4.38096	429237	8336.96	0.0194227	429746	473012	451096	337262	341000	460113	470120	445942	448839	476112	352886	351220	519964	477822	436769	394007
2459	unkown3382	0.105571	0.167061	24	21	54364.8	0.400279	0.692731	24.0327	17.9999	526497	0.17596	0.289416	24.0163	19.501	479124	61810.4	0.129007	528292	436754	567984	522569	455670	426813	410247	431263	458717	412718	490778	417496	454171	632098	452718	567004
2464	unkown3389	0.0787266	0.130488	18	6	90431.9	0.767338	1	20	6.00001	1.34627e+06	0.229956	0.365563	19	6.01667	1.28768e+06	45060.3	0.0349933	1295739	1524698	1172433	1188434	1268394	1465518	1379461	1271704	1084869	1158329	1233746	1182960	1366363	1367772	1346504	1208634
2469	unkown3393	0.587657	0.724927	24	18	2.76285e+06	0.914557	1	23.1496	17.9999	1.18499e+08	0.871161	1	23.5748	18.0058	1.14575e+08	3.89842e+06	0.0340251	116465540	121149767	111608736	109462459	109880760	122901826	99501472	109179918	110471635	113408307	120362904	115718444	120629906	120431767	112550149	120382690
2484	unkown3409	0.301037	0.407466	24	0	12311.1	0.866609	1	20.7529	4.65e-05	203122	0.611425	0.83033	22.3765	2.5e-05	190960	15749.4	0.0824747	205941	213150	178977	214420	152649	203033	200026	205488	191916	182505	173637	153249	178433	231321	185515	200690
2485	unkown3410	1	1	18	0	23730	0.981839	1	23.0287	4.4e-05	424675	0.999834	1	20.5144	1.96e-05	400744	22033.7	0.054982	464248	417496	393244	423714	335323	375978	433060	448324	438604	411835	359103	307347	384690	447704	416408	407112
2488	unkown3413	0.475047	0.605045	18	15	8216.23	0.656075	0.986628	20	12	118866	0.675014	0.896177	19	13.6167	112316	10005.2	0.089081	102157	128866	106364	112893	118075	92698	97151	99110	115180	106665	127066	126553	126303	116981	106577	112865
2496	unkown3422	0.105571	0.167061	18	9	51737.4	0.853364	1	20	6	465935	0.306932	0.465299	19	7.6	413295	49106	0.118816	297770	374759	341768	342127	394411	516504	536442	416383	349982	399622	415466	412401	424307	404455	420774	411097
2499	unkown3425	0.380147	0.498681	24	0	14652	0.886734	1	24.9858	6.63e-05	270472	0.703643	0.927904	24.4929	3.25e-05	250900	19696.6	0.0785038	277929	241646	297282	265033	230750	262179	284623	209169	221905	268811	203494	241520	270451	223130	248437	263221
2503	unkown3429	1	1	18	9	58594.8	0.993234	1	28	6.00002	1.09561e+06	0.999977	1	23	8.21429	1.06462e+06	33923.3	0.0318643	1129489	1027605	909311	906136	1036292	1134623	1158197	1053322	1059453	1139478	1034153	1070143	1157849	1156720	926172	1110254
2512	unkown3438	0.587657	0.724927	24	6	33556.6	0.768151	1	20	6	924586	0.810452	1	22	6.05	842824	78152.9	0.0927275	887020	700868	801540	856971	883641	913609	1074068	827026	692351	851230	795710	913405	806806	835911	722036	845420
2514	unkown344	0.719948	0.862179	24	6	59433.6	0.988382	1	20.5594	6	951638	0.953709	1	22.2797	6.03599	875372	56495.2	0.0645386	851289	887878	776619	1019755	632468	1161791	1099916	912376	870098	816828	765590	858075	940438	803425	750293	810494
2532	unkown3456	0.873774	1	24	6	74137.8	0.996118	1	20	6	2.00667e+06	0.991211	1	22	6.05	1.90719e+06	61661.7	0.0323313	1926870	1805382	1883450	1986281	1575814	2283015	1958342	2209491	1848365	1882600	1686228	1791463	1881329	2186630	1751008	1797510
2537	unkown3460	1	1	18	9	16269.3	0.855385	1	28	18	303318	0.988999	1	23	13.1428	283257	878.894	0.00310281	231778	291644	266146	258293	232905	312655	294667	274784	283493	292396	291460	288900	333005	325802	257702	296765
2549	unkown3473	0.139706	0.211861	18	15	93143.6	0.278394	0.531505	20	12	570454	0.165177	0.273577	19	13.6167	528151	93704	0.177419	700402	527225	549127	458761	314891	439164	468439	436272	590159	492244	587882	611529	541078	632751	525086	560884
2556	unkown348	0.235786	0.330145	24	0	39783.2	0.643476	0.973633	23.6461	6.63e-05	401566	0.437827	0.63293	23.8231	3.34e-05	369657	51325.5	0.138846	376170	388546	472585	368966	387639	349058	318888	340699	267531	370416	306146	386452	336222	427263	457700	365072
2561	unkown3486	0.0787266	0.130488	24	12	29049.7	0.302007	0.562134	26.0177	12	214782	0.112676	0.195375	25.0088	12.0196	186687	37555.7	0.201169	154695	174221	125972	115563	208620	252910	171892	190399	202174	192603	262696	201653	219443	209416	164039	160831
2581	unkown3506	0.182589	0.265295	24	9	25806.4	0.829766	1	24.1644	6	207987	0.437417	0.632698	24.0822	7.50521	188252	27447.1	0.1458	222014	149406	165463	157103	198764	253917	185351	193916	230749	240750	180719	170719	128338	180984	134931	220450
2583	unkown3508	0.105571	0.167061	24	12	414436	0.360879	0.64229	27.1385	12	6099953	0.162587	0.269584	25.5692	12.0454	5.71307e+06	474920	0.0831285	5464874	5606759	4774130	4349033	5336288	6102269	6122559	6179203	5874740	5623944	6568990	6332138	6095765	5486108	5513856	6375347
2603	unkown3530	0.587657	0.724927	24	3	107952	0.806521	1	22.7907	6.63e-05	945360	0.827832	1	23.3953	1.46224	849397	109333	0.128718	1118812	791175	827017	1044438	694089	988660	1112869	810444	803779	840658	695142	628573	619842	901705	877931	856763
2604	unkown3531	0.235786	0.330145	24	3	229137	0.772172	1	22.5575	6.63e-05	1.87568e+06	0.492198	0.692825	23.2788	1.45496	1.71897e+06	170836	0.0993825	2004202	1569307	1930474	1998728	1214263	2154270	2067569	1904225	1446194	1562981	1645049	1494749	1714386	1406873	1695131	1736354
2619	unkown3554	0.873774	1	24	3	72724.5	0.999078	1	26.4865	6.63e-05	229230	0.991566	1	25.2432	1.57773	187528	32016.6	0.170729	157585	200486	380480	178370	276738	273937	275398	48991	418971	88481	56266	53208	110968	260256	112584	99797
2645	unkown3581	1	1	24	0	100461	0.960803	1	24.4321	17.9999	1.05876e+06	0.999222	1	24.2161	21.0284	945692	83480.3	0.0882743	656051	1209375	1111765	814004	1012302	732162	673371	936413	748280	916970	869616	1202390	1104229	946558	1141251	1043013
2646	unkown3582	1	1	18	15	100764	0.985742	1	20	18	1.06916e+06	0.999898	1	19	16.4666	987340	86828.2	0.0879416	682257	1303049	1128922	938776	1140138	701938	722265	938718	796894	1059222	1092823	1254590	1063739	956233	1145438	1111216
2649	unkown3587	1	1	24	18	12895.5	0.999579	1	28	12	144325	1	1	26	15.3214	134080	2545.81	0.0189873	141166	107564	56971	137036	116340	201375	104742	127709	217032	138188	126167	95912	129621	91102	184820	169369
2651	unkown3589	0.139706	0.211861	18	9	43422.4	0.0431815	0.172956	20	6	171550	0.0368634	0.0734012	19	7.6	99227.3	54123.9	0.545453	85664	78656	28045	34620	153997	190216	183563	158423	92741	72526	56196	31600	44992	71235	77506	57424
2657	unkown3596	0.235786	0.330145	18	6	127288	0.846888	1	20	5.99999	488073	0.52138	0.72777	19	6.01666	370263	130471	0.352373	426457	282957	150781	234633	377749	649898	499867	424777	443633	295238	272630	175343	476228	327729	373546	259769
2664	unkown3603	0.139706	0.211861	24	21	394246	0.349485	0.626318	20.3695	17.9999	3.45141e+06	0.196254	0.318727	22.1848	19.5078	3.04992e+06	374162	0.122679	3905017	2875005	2662954	3488677	2260753	3106547	2339842	2315232	3840588	3030846	2965177	2702061	3586168	3474964	3615327	3129193
2667	unkown3606	0.380147	0.498681	18	6	64450.3	0.997684	1	20	6	256563	0.746972	0.966557	19	6.01667	206873	54984.8	0.26579	303064	153887	106750	96439	218695	338899	248880	219778	277460	191789	142400	59969	239937	197925	248039	159443
2668	unkown3607	0.301037	0.407466	24	21	45846.2	0.77067	1	20	17.9999	400868	0.570957	0.785305	22	19.525	371408	46057.1	0.124007	525939	393611	333383	411519	249603	397262	293018	316638	454741	377773	367015	286602	408169	420623	423541	351141
2674	unkown3616	0.182589	0.265295	24	18	99677.7	0.583767	0.913212	21.3559	17.9999	481659	0.345218	0.514179	22.678	18.0613	403696	60589.3	0.150086	536522	379550	198553	405489	228828	390655	247055	321800	629377	462745	464381	315788	491083	339539	485019	610996
2678	unkown3620	0.182589	0.265295	24	21	582118	0.454546	0.760105	20	17.9999	5.19403e+06	0.289568	0.442633	22	19.525	4.69545e+06	534058	0.11374	5901092	4427932	4381744	5503092	3549086	4877357	3634774	3716015	5900496	4851255	4371965	4025252	5418955	5100616	5408518	4848057
2680	unkown3624	0.0787266	0.130488	18	6	81062.7	0.968811	1	20	6	449942	0.272552	0.420215	19	6.01667	373882	74932.8	0.200418	416730	371707	190860	315623	296758	431486	304277	767247	198905	154629	234215	207899	556405	252172	481347	656566
2687	unkown3638	0.301037	0.407466	18	6	116415	0.938382	1	20	6.00001	786168	0.639586	0.860285	19	6.01667	698251	72218.8	0.103428	869010	817454	312653	791304	576137	926204	772316	870014	648706	546049	555518	406146	914747	556446	722048	747238
2692	unkown3643	0.0787266	0.130488	18	15	1.9815e+06	0.102073	0.271273	20	12	9.72115e+06	0.0467996	0.0901607	19	13.6167	8.94953e+06	2.02028e+06	0.225742	11584833	8437341	9213664	10376169	5314753	7606201	6412178	6632768	10528226	10053268	9138654	9164457	9885722	8957844	9053205	10520136
2694	unkown3646	1	1	18	9	14127.6	0.997259	1	28	17.9999	151445	0.999996	1	23	13.1428	136892	1789.92	0.0130755	147768	123478	89651	109542	132052	166029	106054	151267	187994	156379	123065	91775	173492	166834	150593	114860
2703	unkown3657	0.0579045	0.101142	24	0	166249	0.423627	0.722204	24.7059	6.63e-05	923638	0.115483	0.199705	24.3529	3.27e-05	740665	204405	0.275975	1167393	988858	617583	920724	489379	843389	541609	630924	800435	602038	530423	490916	991899	649557	697576	851592
2710	unkown3672	0.139706	0.211861	18	15	255300	0.74944	1	20	12	1.02318e+06	0.340975	0.509711	19	13.6167	786990	330294	0.419693	721687	713622	946846	968244	311783	452832	670077	716458	681304	843440	1231487	1336483	408123	626531	868957	1042785
2711	unkown3673	0.380147	0.498681	18	3	31913.9	0.956329	1	20	6	126084	0.7314	0.95612	19	4.43333	111147	34555	0.310894	160458	103207	61014	125767	93500	175935	148747	86152	75525	78172	93251	51360	200176	105298	93336	119096
2715	unkown3679	1	1	18	15	754292	0.998154	1	20	12	7.75952e+06	0.999998	1	19	13.6167	7.36799e+06	793157	0.107649	9368556	6780414	6407735	8132091	5351104	7974137	6065835	6780864	9437682	8370470	6921123	6308794	8512501	6113646	6498777	8741178
2717	unkown3680	0.235786	0.330145	24	0	286737	0.593891	0.924137	25.4179	6.63e-05	1.61733e+06	0.415318	0.60422	24.7089	3.22e-05	1.28946e+06	319825	0.248029	2060948	1819720	923329	1665335	812757	1368575	925667	1262624	1215196	1175937	1125024	822165	1670927	1060601	1287159	1325861
2727	unkown3694	1	1	18	15	15054.1	0.999806	1	20	17.9999	264632	1	1	19	16.4666	250410	20830.4	0.0831852	360505	239367	202457	245608	184325	235264	194054	287938	331555	254640	226011	243589	347348	188390	242050	280739
2734	unkown3702	1	1	24	0	6049.83	1	1	26.6465	17.9999	35085.7	1	1	25.3233	21.2147	31787	2261.37	0.0711415	39618	37509	15299	32661	17943	62164	8913	29789	71354	12892	26526	11412	27866	36760	47897	27820
2738	unkown3707	0.0787266	0.130488	24	21	39484.5	0.211476	0.439924	20	17.9999	335311	0.0848325	0.152307	22	19.525	296079	42008.2	0.141882	374282	343484	312927	263400	176635	280750	257751	203998	349974	337376	280131	277381	368670	292109	314254	366212
2745	unkown3715	1	1	18	15	64501	0.987906	1	20	12	369646	0.999927	1	19	13.6167	341694	56038.5	0.164002	488564	423108	185717	338165	245628	376235	243662	250903	464605	355600	370971	287409	461478	295977	347701	322704
2753	unkown3726	0.182589	0.265295	18	6	93135.2	0.521505	0.839397	20	6	465206	0.319138	0.482021	19	6.01667	393715	58238.7	0.147921	527762	448142	233322	391815	398697	546663	392465	523001	325063	317282	290393	258521	423969	310799	336139	462492
2754	unkown3728	1	1	24	18	38241.2	0.996004	1	28	17.9999	316479	0.999992	1	26	18.1071	274691	15717.9	0.0572201	354223	253806	106704	193865	251111	418231	186525	247445	319581	279189	283168	248668	382532	240808	307074	335501
2757	unkown3730	1	1	24	18	235928	0.998911	1	28	12	4413985	0.999999	1	26	15.3214	4.24919e+06	132477	0.031177	4692369	4278318	3035387	3968970	3664153	5123986	3798189	4182177	4505218	4096784	4230257	4823681	4675335	3850573	4235266	4834548
2761	unkown3735	1	1	24	18	104319	0.992679	1	27.4766	12	1.35324e+06	0.999973	1	25.7383	15.2723	1.27872e+06	76454.2	0.0597896	1441531	1250581	873696	1141155	1054933	1549328	1100871	1259342	1448426	1196926	1254406	1513216	1467686	1111115	1249632	1550480
2766	unkown374	0.182589	0.265295	24	18	17846.5	0.430001	0.73016	20	17.9999	98559.5	0.27829	0.428065	22	18.15	81847.4	17737.8	0.216718	75663	99378	59113	110499	38013	90155	38433	54334	74320	81378	92172	124705	110936	95009	70106	118187
2767	unkown3740	1	1	24	18	1.14779e+06	0.997859	1	26.6465	17.9999	1.78229e+07	0.999998	1	25.3233	18.0493	1.5903e+07	1.52034e+06	0.0956006	20433324	16486965	10453683	14200388	12811077	19548323	11408142	14381585	20334953	16430530	14462099	11289860	21838907	15281819	15720931	18449893
2770	unkown3745	0.235786	0.330145	24	18	31366.5	0.256362	0.502255	20	17.9999	158449	0.230059	0.365598	22	18.15	133304	25869.7	0.194065	148803	87961	178666	134896	58387	77701	122472	107702	148516	170096	125389	171795	168712	195516	147137	122431
2779	unkown3756	0.105571	0.167061	24	21	77323.2	0.560959	0.887693	23.6461	17.9999	403577	0.226607	0.360876	23.8231	19.4899	338858	83058.3	0.245112	526187	406282	272277	334618	161390	392095	248999	257466	373967	317442	306851	219989	445968	339176	347557	481611
2780	unkown3758	0.719948	0.862179	18	6	1.58249e+06	0.977085	1	20	6	1.99451e+07	0.950895	1	19	6.01667	1.69974e+07	3.00605e+06	0.176853	17305313	14703967	17601592	12230786	13505593	15878738	24607630	25788608	15840366	13604978	17596180	12924493	8774838	18226728	19407287	18133194
2785	unkown377	1	1	18	3	16592.3	0.865994	1	20	6.63e-05	235095	0.990591	1	19	1.58336	222772	21819.1	0.0979437	201384	263838	219143	256014	253049	221683	213563	251902	145960	215918	178361	252318	238706	235388	223858	252478
2790	unkown3776	0.182589	0.265295	18	9	46116.8	0.809524	1	20	5.99999	146063	0.430397	0.624547	19	7.6	102866	47088.3	0.457764	105120	15714	56338	40600	170235	125826	246749	41441	69173	91597	117536	128903	29936	167441	48459	42684
2798	unkown3790	1	1	18	0	12791.2	0.999974	1	28	12	128599	1	1	23	4.92857	114277	1760.05	0.0154015	149639	149776	79402	113979	88108	202772	100223	77551	98797	111510	211169	92921	80237	78546	60678	132549
2799	unkown3791	0.139706	0.211861	24	18	12025.9	0.493537	0.805302	21.7778	12	35126.2	0.253349	0.396462	22.8889	14.8895	25528.7	15764.7	0.617527	19811	20625	4768	32496	6494	19809	13127	16184	61119	31456	40836	7094	43253	32451	30247	29289
2800	unkown3792	0.0579045	0.101142	18	9	83389.6	0.123154	0.304008	20	6	849633	0.0423825	0.0826394	19	7.6	710022	102597	0.144499	658695	575266	620435	620860	736515	868892	880975	912149	702548	678660	622115	537978	700658	608039	606921	706951
2802	unkown3794	0.873774	1	18	9	9973.39	0.958378	1	24.2975	12	58804.5	0.986001	1	21.1488	10.5096	51058.6	9477.59	0.185622	34468	31060	42744	51958	44848	64240	47938	61311	86121	77589	41699	29809	39279	38217	38219	69388
2804	unkown3797	0.139706	0.211861	18	9	125368	0.918633	1	26.1721	6.00002	344912	0.391829	0.574122	22.0861	8.05315	265707	77404.2	0.291315	148679	183156	146018	130744	171396	335787	389688	482777	120445	223399	325642	438068	163817	226114	358302	300776
2815	unkown3808	0.105571	0.167061	18	9	28008.1	0.114724	0.290187	20	5.99998	176420	0.0655666	0.12124	19	7.59999	143457	27057.8	0.188613	134536	125376	108325	118804	183821	177414	178094	166353	170321	125571	121771	105042	111684	114295	121522	147273
2818	unkown3811	0.105571	0.167061	24	21	14779.8	0.448878	0.753421	23.0287	17.9999	83326.7	0.191893	0.312525	23.5144	19.4773	66824.5	16177.6	0.242091	84954	65170	49357	88886	31461	77573	40634	43986	72567	63064	67794	55941	103651	56897	75359	97400
2823	unkown3818	0.0579045	0.101142	18	9	20237.4	0.223712	0.457101	20	6	72626.2	0.0692563	0.126918	19	7.6	52721.1	20717.3	0.392959	28339	37778	27487	44030	84730	89050	62045	54680	82343	58392	39400	25534	41032	37061	36027	30449
2827	unkown3822	0.0787266	0.130488	24	9	15047.6	0.22583	0.460233	20	6	156940	0.0894231	0.159343	22	7.425	131130	19513.4	0.148809	139948	124379	102403	123085	126245	182284	150012	169219	134130	141529	117301	107672	129303	94904	117558	111905
2831	unkown3826	0.0579045	0.101142	24	21	166798	0.0876513	0.247376	20	17.9999	892619	0.0318906	0.0651093	22	19.525	772623	175143	0.226686	959822	999854	705018	1041832	388049	501653	429329	560718	965675	888983	815856	793461	974336	708425	813743	1073974
2838	unkown3833	0.0787266	0.130488	18	15	75579.5	0.066267	0.21317	20	12	184486	0.0326365	0.0662425	19	13.6167	155599	74455.5	0.478508	247456	185215	185867	145774	38993	78877	65647	82607	199878	204631	164636	168797	168257	156579	177379	207459
2839	unkown3834	0.0787266	0.130488	24	3	11787.5	0.600758	0.932353	28	6.63e-05	128600	0.191611	0.312198	26	1.62503	50542.5	7395.28	0.146318	160812	276141	38257	39192	29744	20218	24441	38879	11133	32041	36466	16800	7308	34967	23476	16564
2844	unkown3839	0.235786	0.330145	24	9	16786.4	0.313551	0.578607	20	5.99998	86961.5	0.266494	0.412453	22	7.42499	65658.8	15338.2	0.233605	53346	51833	60712	46825	83179	93005	92599	79063	58105	82571	51502	42626	85705	51505	46581	50787
2846	unkown3840	0.139706	0.211861	18	9	9659.79	0.882994	1	20	6	66280	0.381509	0.561838	19	7.6	54987.4	9336.36	0.169791	39051	51291	46188	34840	64840	75479	59950	64851	53015	58308	45745	41684	71226	41160	35810	66995
2863	unkown3860	0.235786	0.330145	18	15	27710.5	0.860259	1	20	12	130072	0.526434	0.73301	19	13.6167	111478	29291.5	0.262755	148803	88776	78281	134896	63376	68446	79098	107702	148516	91705	108272	171795	86692	195516	84812	122431
2865	unkown3863	0.0787266	0.130488	24	21	19819.3	0.133261	0.32105	20	12	78949.8	0.0583018	0.109136	22	16.225	66634.2	39821.8	0.597618	92014	89689	65645	82129	17867	28226	47788	40669	89583	84704	86847	54665	49116	90788	83120	91382
2872	unkown3874	1	1	24	21	5563.87	0.9998	1	28	17.9999	50592.9	1	1	26	19.7321	40911.8	3028.11	0.0740155	44168	44279	10043	42094	27505	46424	18039	61300	63004	35207	32622	23800	75841	45569	29895	51067
2873	unkown3876	0.0787266	0.130488	18	15	52549	0.0609378	0.203126	20	12	196203	0.0304141	0.0626909	19	13.6167	167906	54467.1	0.324391	206899	162666	147727	194075	89401	124448	75998	118099	212328	199177	192001	181306	196746	155079	177920	244180
2877	unkown3880	0.301037	0.407466	18	15	31278.2	0.195195	0.414798	20	12	136914	0.225306	0.35893	19	13.6167	121687	32773.9	0.269329	162070	131830	91940	136980	83881	98002	47351	95021	151824	131676	131982	132176	144641	110398	121523	170623
2879	unkown3882	1	1	18	3	5819.67	0.999934	1	25.1282	17.9999	90240	1	1	21.5641	20.3025	88473.4	4436.41	0.050144	96624	98042	93388	89782	49338	90378	103622	98437	100019	82041	85065	75825	82509	95299	94963	88189
2880	unkown3883	1	1	18	0	4498.79	1	1	24.8451	6	187326	1	1	21.4225	2.58674	186468	174.055	0.000933434	224654	182296	133371	205876	174192	176458	202474	196181	215252	191098	164165	175379	169734	211886	184585	175779
2882	unkown3885	0.105571	0.167061	18	0	28251	0.646622	0.976645	20	17.9999	136532	0.251511	0.393996	19	18.05	121816	23865.7	0.195917	193702	143170	113620	159105	84839	118035	102718	95445	168328	97891	93494	115545	140559	149124	106969	149475
2885	unkown3888	0.873774	1	18	15	37997.1	0.983713	1	20	12	568447	0.989639	1	19	13.6167	521190	53152.5	0.101983	656980	482018	391756	526295	456493	480357	468323	541413	638128	517823	601733	516104	570503	474610	462935	545330
2886	unkown3889	0.719948	0.862179	24	21	120325	0.987394	1	23.52	17.9999	1.0699e+06	0.953466	1	23.76	19.4868	979888	127713	0.130334	1448130	1102641	613444	1079883	746150	1074845	705820	944190	1090128	840470	983285	790814	1313174	902583	892134	1171730
2893	unkown3899	1	1	18	15	104213	0.803066	1	20	17.9999	970685	0.979193	1	19	16.4666	899391	100586	0.111838	1130076	928486	705018	1043201	613006	871637	647028	975234	1089582	919126	924226	937519	1053866	892122	855145	1081606
2910	unkown3921	0.0787266	0.130488	18	0	27108.9	0.636169	0.967663	24.2975	17.9999	114146	0.200036	0.324053	21.1488	18.408	102554	19408.6	0.189253	123124	127499	117242	125884	56685	139525	79487	76827	101232	107670	84726	82954	141046	97296	94106	124137
2913	unkown3924	0.182589	0.265295	24	21	21448.1	0.379422	0.664901	20	17.9999	116905	0.254225	0.397281	22	19.525	101580	20952.8	0.206269	154366	94569	90478	136980	54451	81695	45447	81197	115541	108620	137935	87334	110991	80879	121039	154711
2925	unkown3938	0.105571	0.167061	18	0	14348.6	0.507409	0.822284	26.3284	17.9999	51183.5	0.21035	0.338257	22.1642	18.6586	50148.2	16077.8	0.320605	91748	67384	39160	93543	28398	52285	33158	39491	36694	43880	53430	38714	43591	43474	48547	69122
2926	unkown3939	0.719948	0.862179	18	6	16466.4	0.991601	1	20	6.00002	55284.5	0.954494	1	19	6.01667	42376.3	13288	0.313572	57192	44812	25392	17326	47739	60800	64978	47621	96389	24967	22802	14479	6869	38356	55788	26747
2927	unkown3941	0.380147	0.498681	18	12	12208.2	0.977325	1	20	12	84797.5	0.739389	0.963213	19	12.0333	56952.2	31470	0.552568	79351	24366	35907	24151	39598	40684	88993	42681	201763	52476	61336	23615	21472	39202	58298	17860
2928	unkown3944	0.475047	0.605045	24	9	2372.34	0.859729	1	20	6	13844.8	0.774136	0.996106	22	7.425	10234.2	3025.59	0.295634	7290	6799	8017	10018	12439	10359	12752	19829	16768	9186	8320	4706	12581	13369	3304	3948
2930	unkown3947	0.0579045	0.101142	18	15	35514.1	0.406383	0.700607	20	12	149506	0.111761	0.194086	19	13.6167	117155	42842.8	0.365691	163300	120043	71800	104234	69903	112991	44657	87470	179334	130488	151511	136691	126094	91822	99650	177861
2932	unkown3949	1	1	24	12	3583.97	0.999311	1	20	12	32849.5	1	1	22	12.1	21627.4	13583.8	0.628081	32274	10607	18261	4608	7479	13929	36379	27843	95105	16986	15963	3344	2410	14924	23351	9754
2948	unkown399	0.475047	0.605045	18	9	171411	0.978547	1	25.7143	6	801561	0.820949	1	21.8571	8.01429	670825	147540	0.219938	631265	640044	172212	425959	531079	1323905	472099	879160	789269	723553	885752	459294	651583	461862	636456	823510
2953	unkown4	0.235786	0.330145	18	3	590936	0.69648	1	20	6	1.85209e+06	0.460892	0.659881	19	4.43333	1.60717e+06	555674	0.345746	837797	2089282	2191452	1718208	1362030	2231741	2017113	1797465	864159	799782	771440	1479363	1764676	2476282	2232258	963339
2955	unkown4003	0.139706	0.211861	18	6	81442.1	0.593799	0.924137	20	6	709107	0.289474	0.442633	19	6.01667	571745	143157	0.250386	548724	471116	356966	587720	570771	955165	523998	786495	456123	492996	470746	537948	487671	473202	539892	610825
2957	unkown4008	0.380147	0.498681	24	18	8103.27	0.688016	1	20	12	103921	0.612319	0.831294	22	14.85	94936.8	31025.9	0.326806	129528	103907	93264	84981	85207	98531	18125	84214	101406	113230	106075	94974	96774	102585	97353	113451
2966	unkown4029	1	1	18	6	5340.42	0.999923	1	20	6	95708.2	1	1	19	6.01667	84627.9	12484	0.147517	104257	80318	53318	64711	57420	155885	84238	85290	73778	60277	79593	118454	85540	59569	72377	94817
2970	unkown4046	1	1	24	12	7351.08	0.998472	1	24.7059	12	80019.5	0.999999	1	24.3529	12.0025	74706.8	8921.1	0.119415	101047	86717	40063	61214	79780	75830	70894	91672	97246	68347	83984	70501	73633	60399	62099	73543
2972	unkown4057	0.0579045	0.101142	24	6	95496.2	0.131663	0.318563	20	6	571760	0.0448016	0.0868681	22	6.05	368262	177063	0.480806	442756	319739	175776	352676	572771	726421	315750	672099	303610	241247	305685	217347	335026	169256	271887	294416
2985	unkown4090	1	1	18	15	22256.2	0.969515	1	20	17.9999	134620	0.999531	1	19	16.4666	116083	21762.7	0.187476	174458	135809	96157	98651	66562	159785	36644	99229	159523	165811	86558	99510	173392	128896	99343	136849
2997	unkown412	0.182589	0.265295	24	21	51974.6	0.613893	0.944763	22.5575	17.9999	148179	0.357394	0.530212	23.2788	19.4722	100528	50116.2	0.498528	212328	189834	16395	71498	53560	71895	26946	26240	112594	58843	138767	62415	181714	64380	138998	207624
3001	unkown4131	0.105571	0.167061	24	6	97430.8	0.144674	0.340355	20	6	541732	0.0791411	0.143171	22	6.05	333271	177756	0.533369	290323	319739	175776	352676	469570	726421	298840	672099	207926	241247	305685	121677	335026	169256	271887	197763
3002	unkown4132	0.475047	0.605045	18	6	112446	0.57278	0.900082	20	6	568101	0.626258	0.845889	19	6.01667	440569	134025	0.30421	421345	471116	222562	340633	500475	614731	420067	737131	456123	423292	341037	288487	487671	259687	325802	479093
3009	unkown4150	0.139706	0.211861	24	9	28953.9	0.603169	0.933845	24.4321	6	222028	0.292722	0.446459	24.2161	7.51398	197228	31603.8	0.16024	228426	180683	174373	154098	196369	225287	286517	179939	260990	182487	207385	210247	164460	199795	145877	163383
3011	unkown4153	0.0787266	0.130488	24	9	18205.7	0.562527	0.889551	23.6461	6.00002	114848	0.182329	0.298694	23.8231	7.48928	97211.9	18726	0.192631	125029	79956	74717	76839	104953	106820	152135	95484	125229	85440	93193	110798	83765	91098	68677	78993
3017	unkown4165	0.139706	0.211861	18	6	969750	0.0266647	0.16005	20	6	2.12355e+06	0.024559	0.0519518	19	6.01667	761972	1.38918e+06	1.82313	38337	80693	67121	165154	1897256	2236456	2950415	1410074	115179	64935	75467	38944	105149	54417	187684	10825
3020	unkown417	0.380147	0.498681	24	9	25640.4	0.955231	1	23.0287	6	176900	0.730977	0.955931	23.5144	7.47221	129358	16863.7	0.130365	82167	81584	394557	65971	146204	278885	177238	105271	111300	118019	54317	102674	69867	110385	78286	87414
3029	unkown418	0.0787266	0.130488	24	21	83358	0.413289	0.710611	20.1831	17.9999	215653	0.143988	0.242308	22.0915	19.516	148245	72187.1	0.486944	291730	278798	30058	184849	26402	108756	37867	59203	152484	87118	192517	161107	238912	246706	287917	89079
3034	unkown4204	1	1	18	6	30442.9	0.983958	1	20	5.99999	196876	0.999871	1	19	6.01666	164951	29427	0.178398	230145	166635	92331	145025	190480	287406	86674	222943	156976	142209	133187	122204	202840	114099	146626	142386
3035	unkown4207	1	1	18	3	16861.1	0.999974	1	20	6	278910	1	1	19	4.43334	247445	34785.6	0.140579	281188	251925	154783	249562	240201	438141	169925	267371	273770	217962	227769	199041	284241	194464	239663	261705
3047	unkown4230	0.0579045	0.101142	24	9	27232.1	0.506241	0.820972	24.9858	6	145267	0.132782	0.225385	24.4929	7.53324	111184	27675	0.248912	176800	105502	109327	70053	140262	80352	176225	184228	137724	122722	120763	70911	95080	68625	86559	43161
3048	unkown4234	0.0579045	0.101142	24	21	26624.7	0.210367	0.438225	20	17.9999	88776.7	0.0658743	0.12176	22	19.525	69530.7	26890.8	0.386748	61361	75390	96469	137720	33251	13851	51451	8171	65073	57481	93855	103041	82592	99885	114534	58096
3049	unkown4235	0.0579045	0.101142	18	0	24778.4	0.232679	0.469313	20	17.9999	83781.2	0.071503	0.130558	19	18.05	69810.1	22839.7	0.32717	89538	84096	93553	121142	28608	40626	53556	15632	68366	59746	103670	102704	62020	110377	96241	66487
3057	unkown4244	0.105571	0.167061	18	6	18726.3	0.693924	1	20	6	88911.2	0.264737	0.410297	19	6.01667	70735	18249	0.257991	78735	65384	61920	40632	105439	103652	86584	59970	42465	60322	71740	44062	85478	69379	72479	48136
3064	unkown4267	0.475047	0.605045	18	9	30398.2	0.308015	0.570492	20	6	264687	0.427544	0.620806	19	7.6	205188	45836.8	0.223389	216370	177325	120661	181360	271506	340530	172996	273716	201711	138868	205004	169123	193695	146165	132585	197229
3066	unkown4276	0.0787266	0.130488	24	6	12205.7	0.0157244	0.16005	20	6	228584	0.00952503	0.023533	22	6.05	77394.8	142922	1.84666	15768	14081	15320	14995	244390	250996	224628	194321	24386	8389	23148	8107	13908	8505	24134	11393
3100	unkown4325	0.0787266	0.130488	24	18	37708.2	0.24643	0.490036	21.6708	12	148729	0.0958867	0.169322	22.8354	14.8857	122200	43844.5	0.358793	152344	99760	87414	84059	68490	83431	119915	87613	179586	122987	178529	113813	143619	153703	170828	110963
3113	unkown4337	0.139706	0.211861	24	18	24356.8	0.360237	0.641605	22.7907	17.9999	91907	0.200766	0.324963	23.3953	18.012	72549.1	12153.4	0.16752	52141	79029	39026	77621	18426	84193	63898	36461	94270	52126	93464	106608	94148	91946	106104	75430
3130	unkown436	1	1	24	18	3138.14	0.991364	1	28	17.9999	114742	0.999963	1	26	18.1071	109559	3241.02	0.0295825	106120	109759	112034	102095	97932	93885	120446	114693	116710	103977	107268	106295	122945	108680	118351	108992
3134	unkown4378	1	1	24	18	7105.89	0.9952	1	21.5648	17.9999	49037.2	0.999988	1	22.7824	18.0515	42430.3	6133.36	0.144551	63839	35733	21291	48504	28645	36282	33450	38229	60794	30373	55041	35005	75651	43549	51685	25264
3171	unkown4421	1	1	18	0	12698.4	0.997846	1	24.2975	17.9999	61752.5	0.999998	1	21.1488	18.408	56554.8	11392.4	0.201441	40662	77466	74782	86413	54308	29604	69615	32971	32500	37023	61694	83474	50102	87390	86261	23257
3173	unkown4424	0.719948	0.862179	24	3	67152.5	0.998447	1	20	5.99998	908815	0.956137	1	22	4.67499	802459	125009	0.155783	529605	1123078	795633	951972	600039	831794	1516267	687161	505812	519652	527980	1055147	1098662	748635	743464	543051
3191	unkown4457	0.587657	0.724927	24	9	8932.7	0.269435	0.519739	20	6	99702	0.450154	0.647177	22	7.425	77453.8	15253.2	0.196933	73564	79738	61194	64260	116944	60670	107201	113993	68678	62447	78100	69494	54778	60622	81807	65288
3219	unkown4499	0.0579045	0.101142	24	9	46001.5	0.0236369	0.16005	20	6	201432	0.0103937	0.0251883	22	7.425	103584	68734.9	0.663567	79206	72755	66660	38311	218932	203817	203750	179231	39740	105127	106241	34374	44423	58699	71871	41909
3226	unkown4508	0.182589	0.265295	24	9	16766.2	0.661859	0.992678	25.2722	6	206532	0.376226	0.555593	24.6361	7.54376	194160	16924.9	0.0871697	230895	186320	187771	159632	230342	206766	203445	185575	213418	214444	199903	194833	185044	169135	154312	192106
3230	unkown4512	1	1	24	18	4963.89	0.983804	1	28	6	114062	0.999868	1	26	25.5357	116622	15565	0.133465	97259	114358	114691	101540	100285	137567	103344	115054	90724	102679	104139	127847	107820	121694	181148	131055
3232	unkown4515	0.139706	0.211861	24	15	17407.9	0.594234	0.924137	20.9501	12	116110	0.289625	0.442633	22.4751	13.4602	90784.1	29663.6	0.326749	82269	71056	98206	42944	90473	87754	21667	102583	106938	150181	118355	88964	75074	95714	88637	120989
3241	unkown4524	0.105571	0.167061	18	15	18624.1	0.534993	0.855307	20	12	79527.2	0.218795	0.349917	19	13.6167	60689.1	23157.3	0.381572	68354	69733	63343	24962	48397	48188	23905	39510	95923	86900	95574	39712	50252	54463	59388	98834
3246	unkown453	0.235786	0.330145	24	18	63811.4	0.535396	0.855647	20.0911	18	205242	0.387501	0.569395	22.0456	18.1426	153899	51836.6	0.336821	262400	218865	20471	146745	57700	87748	80243	65771	206933	158888	251143	149469	332055	180061	91598	217256
3250	unkown4533	1	1	18	6	4905.91	0.999924	1	28	6	64537.2	1	1	23	6.29762	60168	3001.48	0.049885	43378	56822	49119	53074	54954	47562	69730	85903	55721	46594	57391	58684	53454	91115	60674	76859
3253	unkown4536	1	1	18	3	2182.49	0.99998	1	20	6	61645.2	1	1	19	4.43333	54711.7	8897.05	0.162617	49783	53092	48276	50338	44228	41795	85008	75550	47250	46528	45191	60900	67859	52020	39182	66492
3254	unkown4537	0.182589	0.265295	18	9	40366.4	0.814226	1	28	6.00001	513714	0.432036	0.626522	23	8.21429	491974	26463.9	0.0537913	475395	419878	465441	369175	513365	491378	531251	518861	469603	472349	482448	588883	521616	461010	488837	582819
3262	unkown4548	0.235786	0.330145	24	21	9013.49	0.381303	0.666799	23.7736	17.9999	66981.2	0.306489	0.464783	23.8868	19.4933	60566	9857.55	0.162757	58366	55940	76879	77802	50954	46433	63054	49418	48216	61783	60876	52178	70855	61120	76186	59764
3264	unkown455	1	1	18	12	20987.3	0.999574	1	27.3065	17.9999	177547	1	1	22.6533	15.0174	193479	101568	0.524955	111867	82996	923215	152715	96920	148940	115416	131891	130023	138670	170727	192096	113843	326683	167246	102415
3265	unkown4550	0.719948	0.862179	18	0	12481.7	0.945543	1	25.5652	6.63e-05	64127.9	0.942536	1	21.7826	2.83e-05	51624.2	8589.78	0.166391	66676	48631	74006	67199	45602	40042	64452	42605	59631	43696	24886	49485	65390	24297	79790	41728
3268	unkown4556	0.301037	0.407466	18	0	9005.71	0.857738	1	24.0327	17.9999	74406.4	0.607823	0.825687	21.0163	18.3786	66545	9900.74	0.148783	73142	82163	90289	57775	71183	48537	74744	45522	50753	77070	52497	64047	69773	92891	54530	80432
3272	unkown4560	0.719948	0.862179	24	15	34007.9	0.888187	1	24.8451	12	464647	0.925377	1	24.4225	13.53	396411	80938.2	0.204177	404822	393766	435694	57251	366577	445906	325536	413269	375466	452790	483915	546416	412195	371462	358553	508910
3283	unkown4572	1	1	24	6	3737.24	1	1	28	12	136517	1	1	26	8.82143	132775	719.908	0.00542202	157671	131198	127579	146682	91963	136494	148438	135548	161967	132504	141739	109859	107579	140314	130173	123652
3286	unkown4576	0.105571	0.167061	18	0	15286.9	0.671684	1	23.9024	18	59606.5	0.258563	0.402804	20.9512	18.3644	53605.4	13286.4	0.247855	80600	73686	59266	63718	24443	37632	68528	34920	62100	52903	32426	57345	48833	78197	52200	59196
3289	unkown458	0.0579045	0.101142	24	6	129616	0.0513036	0.185698	20	6.00001	372834	0.0202572	0.0442634	22	6.05	175159	174550	0.996525	45724	99114	318453	59332	276354	465508	298433	451039	97294	97117	69449	68813	51412	95245	50873	85140
3291	unkown4582	1	1	18	3	6065.39	0.996559	1	20	6.63e-05	85823.2	0.999994	1	19	1.58336	82385	9296.15	0.112838	81389	93565	92352	75987	51242	86770	96018	94472	99617	84189	61991	53896	95197	102731	89609	84360
3292	unkown4583	1	1	24	12	3344.44	0.999909	1	20	6	102912	1	1	22	8.8	93788.7	3508.89	0.0374127	94387	83477	77259	112310	77840	83235	142736	107837	57422	99324	107137	92094	99821	96307	73952	90257
3293	unkown4584	1	1	18	6	6383.76	1	1	20	6	70102.2	1	1	19	6.01667	64323.8	6946.36	0.107991	58698	53515	63615	54973	42018	79788	64340	94263	54757	77302	44673	66841	63577	85004	64214	48134
3295	unkown4587	0.380147	0.498681	18	6	15750.8	0.999838	1	20	6	100620	0.747765	0.966557	19	6.01667	88618.9	14900.4	0.16814	51993	73778	87481	79084	59677	116496	116260	110048	94162	69458	69905	89463	95482	106792	84133	84801
3296	unkown4588	0.380147	0.498681	18	3	1490.93	0.999401	1	28	6	182563	0.747604	0.966557	23	4.38095	181592	4071.29	0.02242	183919	182794	170244	179851	179626	177672	194394	178561	187772	169711	149992	188426	186625	190010	192988	191963
3298	unkown459	1	1	18	15	25484.7	0.999963	1	20	12	181926	1	1	19	13.6167	160000	32849.4	0.20531	216780	138884	76822	252250	149796	146303	146358	111487	163454	168149	187725	208378	178403	145575	118300	146238
3309	unkown4603	0.182589	0.265295	18	9	15821.9	0.983982	1	28	6	85902.8	0.488087	0.687898	23	8.21429	75381.2	7001.69	0.0928837	75467	49504	54189	51032	81924	79452	92870	89365	87226	61260	81769	60822	69773	87055	71024	108269
3313	unkown4609	0.301037	0.407466	24	3	11970.4	0.499709	0.81324	21.5648	5.59e-05	79606.5	0.435385	0.630567	22.7824	1.42393	67210.6	15113.4	0.224866	77924	89016	67460	84026	70354	84030	66466	88335	57637	37799	31087	77027	71005	72231	78979	28796
3316	unkown4612	1	1	24	12	54225.4	0.999476	1	25.8651	12	971957	1	1	24.9326	12.0168	925339	65922.9	0.0712419	1027366	929269	851888	890987	754274	964234	1132794	935408	990110	1021777	933601	942341	763883	854919	781477	1063749
3318	unkown4614	0.301037	0.407466	18	15	10041.1	0.978615	1	20	12	65633	0.654641	0.876472	19	13.6167	57260.1	15521.4	0.271068	70631	53207	73409	62292	26656	40828	55821	56094	66167	70518	61688	64159	39922	73578	61240	37546
3331	unkown4632	0.105571	0.167061	24	18	15263.6	0.482368	0.791659	28	18	113891	0.202546	0.327295	26	18.1071	96160.4	10991.1	0.1143	65262	102441	70286	108880	69158	99554	72243	95616	81246	95955	119279	93732	100475	121237	121444	112410
3346	unkown4669	0.0787266	0.130488	18	9	99359.1	0.502282	0.816322	20	6.00002	577616	0.167281	0.276858	19	7.60001	491559	91332.2	0.185801	422620	307206	476719	376290	369639	632814	682835	625175	481159	497248	475911	486880	398177	521041	425794	398181
3350	unkown4676	1	1	24	0	15972.1	0.99995	1	20	6.63e-05	348952	1	1	22	3.65e-05	341725	29425.1	0.0861074	384945	280296	402302	328265	375762	360859	301180	351480	410910	388885	277033	161597	355231	412271	302823	410675
3353	unkown4689	0.139706	0.211861	24	9	47867.4	0.553366	0.878349	23.9024	12	224596	0.275215	0.423769	23.9512	10.5031	179627	56284.2	0.31334	172482	173506	127077	114022	152990	227895	261495	190394	208837	331648	150305	207596	107543	145369	218388	82601
3355	unkown4691	0.0787266	0.130488	18	12	128128	0.380158	0.665535	20	12	1.35756e+06	0.134946	0.228534	19	12.0333	1.19709e+06	176727	0.147631	1219433	1060304	1122939	908423	1103162	1370507	1035843	1236727	1252000	1610889	1336502	1230838	1030645	1167609	972011	1161590
3373	unkown4722	1	1	18	3	62717.4	0.998203	1	20	6.00002	1.04619e+06	0.999998	1	19	4.43334	979945	77397.2	0.0789811	1052615	1036936	1044342	873481	834916	921374	1418539	1009944	742597	1098542	833447	963458	951498	1001911	881705	997333
3374	unkown4727	0.719948	0.862179	24	3	45073.3	0.866996	1	23.7736	4.63e-05	562865	0.918372	1	23.8868	1.49295	500044	79509.8	0.159006	629766	434628	635898	551167	456511	488042	538392	533680	497422	539092	397150	309266	369438	501922	487840	633119
3377	unkown4733	0.182589	0.265295	24	6	39602.4	0.223787	0.457101	20.0911	6	415565	0.171517	0.283141	22.0456	6.04753	346410	67478.1	0.194792	312517	368958	316654	308326	460415	320442	461037	420366	363286	284198	294841	371829	303366	329765	235597	325436
3381	unkown4741	0.301037	0.407466	18	15	38137.1	0.812472	1	20	12	280142	0.589007	0.803681	19	13.6167	185641	91495.4	0.492862	104614	264593	204438	111891	282719	88882	54425	199599	223714	171140	403266	322447	89161	116329	157315	161549
3382	unkown4743	0.105571	0.167061	24	6	49809	0.509459	0.825012	27.3065	6	340802	0.210982	0.338985	25.6533	6.02502	282629	57594.2	0.20378	274160	299426	366611	307157	223242	410742	350232	378993	342840	366829	174639	289523	173668	287692	238791	89068
3387	unkown4756	0.235786	0.330145	24	15	477593	0.686927	1	20.9501	12	5.16762e+06	0.456807	0.65528	22.4751	13.4602	4.66764e+06	545810	0.116935	4524285	5242630	4114769	3707457	4795677	4620838	2638762	4203473	5020580	4232664	6209636	5207614	4819473	4870981	4619993	5655853
3389	unkown476	0.235786	0.330145	24	9	16669.7	0.998375	1	28	6.63e-05	181794	0.575903	0.789739	26	4.87503	113718	40175.5	0.353291	72019	72898	512283	69979	93606	131556	73667	108556	96222	117346	72231	93133	128530	62609	16634	66728
3396	unkown4768	0.719948	0.862179	18	3	131237	0.911677	1	20	6.43e-05	2.17393e+06	0.932718	1	19	1.58336	2.10275e+06	128053	0.0608976	2470847	2033704	2174849	2016330	1942122	2235341	2117677	2350922	1761856	1901858	2216574	1979641	2032267	2196690	2209835	2350990
3404	unkown4791	0.587657	0.724927	24	18	29617.5	0.459039	0.765085	28	17.9999	173571	0.623203	0.842649	26	18.1071	119904	17491.2	0.145876	95481	90375	89318	82934	36780	134230	110767	129362	82603	146891	122228	88339	142765	170069	138545	242906
3414	unkown4808	1	1	18	0	35602.6	0.988419	1	25.5652	6.63e-05	482181	0.999933	1	21.7826	2.83e-05	435437	32137.3	0.0738048	566080	550182	384118	428347	349898	478876	476475	385290	341712	477427	334395	480211	483130	382443	458610	435171
3419	unkown4819	0.301037	0.407466	18	0	68447.6	0.978858	1	27.3065	12	179304	0.65473	0.876472	22.6533	4.97755	176498	94726.2	0.5367	161473	268197	239948	346789	72305	167216	102045	128069	186938	52499	285626	192151	124259	182020	237313	118943
3420	unkown4822	1	1	18	6	44807.8	0.962716	1	20	6	283794	0.999296	1	19	6.01667	237960	47853.4	0.201098	178138	269571	209820	188295	198776	350134	268261	318007	153821	203871	278927	222746	328541	149622	145333	250720
3423	unkown4827	1	1	18	6	73327.7	0.852544	1	20	6	578576	0.988551	1	19	6.01667	508866	71104.7	0.139732	541064	384561	529053	446931	404763	673669	574880	660991	519471	463664	415024	521014	430174	409507	449631	579590
3432	unkown484	0.301037	0.407466	24	21	86501.1	0.807762	1	22.6735	17.9999	418555	0.587006	0.801756	23.3368	19.4731	356996	88396.4	0.247612	447661	575017	220552	431054	163530	431931	206010	284821	322436	296027	345689	354377	532051	506380	268641	367149
3436	unkown4844	0.719948	0.862179	18	15	49568.5	0.722496	1	20.0911	12	333660	0.860146	1	19.0456	13.6234	290325	55783.1	0.19214	318056	180632	365427	243083	148850	282031	179900	316011	261421	413067	329609	330542	297735	308402	379986	281593
3444	unkown4855	1	1	18	12	34552.8	0.999108	1	21.0501	12	323145	1	1	19.5251	12.0737	292877	28007.6	0.0956294	159478	289047	311773	307233	200514	315604	238687	361232	404312	385734	262803	239730	237707	309643	324590	288585
3476	unkown4896	1	1	24	0	23237.3	0.969139	1	22.6735	17.9999	715185	0.999519	1	23.3368	20.9316	675862	33647.7	0.0497849	737162	633417	723009	657902	487641	647938	733000	655229	731696	735709	640988	585914	673857	790965	669030	726891
3480	unkown49	1	1	24	0	8781.21	0.993751	1	26.3284	17.9999	313619	0.99998	1	25.1642	21.1841	297629	9945.23	0.0334149	264076	294545	298196	319060	227890	331469	277814	305402	309342	272141	305118	294119	333405	323901	313797	283372
3481	unkown490	0.0579045	0.101142	24	21	75930.2	0.270793	0.521052	23.3952	17.9999	221407	0.0808369	0.145895	23.6976	19.484	140119	70963.4	0.506449	233793	193301	6424	171172	65123	86323	23044	38969	228197	55877	147798	121158	305946	150089	216707	212887
3484	unkown4902	0.0787266	0.130488	24	6	19868.3	0.312183	0.576555	20	6	249963	0.115658	0.199931	22	6.05	224678	17904.3	0.0796888	216070	242756	228186	221404	206239	262326	280686	250600	203028	215650	197114	207904	226391	194035	187417	237277
3492	unkown4912	0.105571	0.167061	24	18	10831.8	0.26541	0.514176	27.6489	17.9999	106317	0.128185	0.218735	25.8245	18.0903	84639.2	15350.2	0.18136	104493	74425	73862	59947	70064	77199	79800	62185	77347	72086	75530	89900	115362	99587	86405	123916
3494	unkown4916	0.0579045	0.101142	24	15	19473.7	0.168247	0.373827	21.0501	12	72228.5	0.0548614	0.103581	22.5251	13.4595	51772.9	23739.5	0.458532	35234	48198	42567	25258	35984	41986	32816	44515	61565	68152	74338	84859	47321	67269	26367	83550
3497	unkown492	0.719948	0.862179	18	9	1.61879e+06	0.833385	1	26.6465	6	6.92e+06	0.906492	1	22.3233	8.09408	6.0512e+06	1.22032e+06	0.201665	5528008	5412818	1553279	4119569	5264025	9482773	4753824	8179388	7745451	6676773	7040631	5363644	5487919	4186247	6089307	8458430
3508	unkown4931	0.0579045	0.101142	18	6	72403.5	0.950562	1	20	6.00001	1141369	0.214645	0.344133	19	6.01667	1.08049e+06	64793.1	0.0599666	1001636	1072198	1033025	1037659	1041894	1144503	1248873	1130206	1003162	1135326	934294	1005108	1050905	1080948	1069471	1172939
3533	unkown4984	0.380147	0.498681	18	6	83002.3	0.779265	1	20	6	411450	0.656636	0.878241	19	6.01667	322677	77026.9	0.238712	318602	185389	326362	445908	189501	530448	563650	362201	245177	311411	128622	248175	194902	363308	337187	262636
3538	unkown50	1	1	18	15	23083.9	0.999964	1	20.3695	17.9999	907837	1	1	19.1848	16.4701	877423	31874.4	0.0363272	804969	901925	1004392	855964	724633	1002309	770890	873364	875722	792799	905873	978078	788672	1015060	952621	874994
3539	unkown500	0.105571	0.167061	24	6	87385.5	0.159771	0.361579	20	6.00001	313698	0.0857254	0.153482	22	6.05001	174029	116884	0.671632	226482	201138	41019	110330	196176	421324	340033	297261	155666	82620	43115	93215	208353	41489	183860	26381
3543	unkown5012	1	1	24	0	76278.4	0.982659	1	22.9091	6.63e-05	1.36751e+06	0.999849	1	23.4545	3.39e-05	1.31626e+06	101563	0.0771601	1160361	1476510	1254321	1578868	1188082	1429387	1195459	1338127	1073470	1308651	1228465	1335399	1546781	1410277	1202360	1364319
3545	unkown5015	1	1	24	18	245028	0.99961	1	27.6489	17.9999	4.82466e+06	1	1	25.8245	18.0903	4.50476e+06	209696	0.0465498	3815532	5559628	4098495	3881411	4826127	5119231	3228045	3912142	4151059	4073925	5279007	4667352	5545925	4994774	3861948	4895983
3546	unkown5019	1	1	24	18	40631.4	0.999847	1	28	17.9999	729474	1	1	26	18.1071	688016	13607.5	0.0197778	627576	643336	621635	749148	643615	772178	593945	671780	679429	624171	745512	706459	851688	823523	521784	720903
3547	unkown502	0.0579045	0.101142	18	0	156784	0.227916	0.46281	23.9024	17.9999	442184	0.0703121	0.128696	20.9512	18.3644	298750	169399	0.567026	539958	583324	250038	416023	59968	339063	38804	256403	266145	99622	366216	156601	500174	558779	245586	464203
3551	unkown503	1	1	18	9	376488	1	1	28	6.00001	4.3086e+06	1	1	23	8.21429	3.68421e+06	356823	0.096852	3723970	3412404	1707193	2567551	3643346	7001448	2909640	3679957	4021318	3678646	3412874	2700225	6271782	2298051	3294599	4364453
3552	unkown5032	0.0787266	0.130488	18	3	68842.9	0.568975	0.896917	20	6	326591	0.183908	0.301062	19	4.43334	299574	80168.4	0.267608	214193	290914	312182	368848	337274	310292	296938	361860	246565	190633	175160	240541	409192	357722	281549	382244
3556	unkown504	0.0579045	0.101142	24	21	364327	0.142941	0.337166	20.3695	17.9999	1.12075e+06	0.0479588	0.0922363	22.1848	19.5078	766232	322515	0.420911	1124012	1300319	198170	1033475	216761	363810	208623	335933	926109	576274	879019	1044929	1468521	882895	1012035	1119550
3559	unkown505	0.139706	0.211861	24	18	3.15148e+06	0.267473	0.517062	22.4427	17.9999	1.53963e+07	0.160193	0.2663	23.2214	18.0202	1.1607e+07	3.57688e+06	0.308165	15401543	14918737	4652645	11153515	5501151	10573540	5096527	8011494	15885096	10918640	13140454	10458223	19777298	12433904	14589622	14784328
3560	unkown5056	0.105571	0.167061	24	15	64998	0.239801	0.479815	21.253	12	208265	0.118386	0.204097	22.6265	13.4585	140415	78073.8	0.556021	56007	144625	90006	76842	142759	81189	130739	42210	241050	203558	137459	250994	78963	170512	124221	249384
3571	unkown5078	0.0579045	0.101142	24	6	158323	0.285479	0.540289	20.5594	6	910064	0.0843477	0.151497	22.2797	6.03599	725190	102093	0.140782	855794	666485	731953	932946	739370	884285	1273948	742652	704872	656233	505520	331214	622036	768686	567955	531234
3580	unkown5090	0.719948	0.862179	24	0	99973.8	0.98058	1	22.4427	6.91e-05	1.72634e+06	0.951775	1	23.2214	3.58e-05	1.63371e+06	115003	0.0703938	1867153	1613625	1708966	1715615	1339392	1694969	1627135	1827546	1565164	1572662	1491451	1472946	1797506	2006503	1551566	1337849
3582	unkown5092	0.380147	0.498681	18	0	79121.7	0.840276	1	20	17.9999	495609	0.683967	0.906996	19	18.05	447610	66031.2	0.14752	633004	374191	453214	640659	335234	466845	328262	420736	506619	498987	292628	458502	470631	528153	539748	443905
3584	unkown5096	1	1	18	0	82974.4	0.98942	1	27.3065	6.63e-05	1.52535e+06	0.999944	1	22.6533	2.75e-05	1.42859e+06	53095.6	0.0371664	1611477	1383208	1615314	1491399	1385363	1647799	1203025	1340440	1388211	1497126	1274658	1397962	1311673	1526280	1523038	1303114
3586	unkown51	0.587657	0.724927	18	3	11376.6	0.890458	1	28	6	262266	0.862179	1	23	4.38095	267209	2871.3	0.0107455	230009	262512	264452	272995	219056	277607	280048	272351	247513	249160	240435	263253	314366	322177	315628	243125
3588	unkown5103	0.235786	0.330145	18	9	101406	0.429589	0.730131	28	6	762266	0.333223	0.500388	23	8.21429	697948	84814.4	0.12152	675022	409307	479215	617233	770710	793715	756662	727977	652677	794491	701811	820833	582928	772731	761819	788282
3590	unkown5108	0.105571	0.167061	18	0	308481	0.45849	0.764715	20	17.9999	2.7375e+06	0.194977	0.316924	19	18.05	2.4358e+06	349851	0.143629	2544351	3492679	2755501	2323397	2050291	2270657	1413245	2099054	2156679	2898796	2585882	2648494	3405998	2693477	2495774	2354758
3594	unkown5117	0.301037	0.407466	18	9	64807.4	0.833794	1	24.4321	6	413153	0.597962	0.8145	21.2161	7.90912	339498	83678.5	0.246477	427156	88661	129035	311875	360566	489582	409407	393058	492556	301940	299318	349747	187584	316952	419523	291149
3601	unkown5132	1	1	24	6	21201.5	0.999882	1	21.5648	5.99998	431948	1	1	22.7824	6.01717	406838	21836.6	0.053674	456660	322599	411697	436405	315172	485847	519269	407503	443058	426227	346840	377310	356369	440011	344322	406631
3604	unkown5138	0.0787266	0.130488	24	3	57652.5	0.362691	0.643991	20	6	770101	0.130089	0.221302	22	4.675	732149	46309.4	0.0632514	777156	814513	834094	623252	792312	734200	754332	799560	631375	645439	581031	716296	750526	817086	699768	720698
3615	unkown5154	1	1	24	18	6405.33	0.999953	1	21.7778	12	102708	1	1	22.8889	14.8895	96057.2	8734.03	0.0909252	81262	92260	91019	101009	68448	109726	116379	67522	128445	107904	87379	87102	106783	130954	72238	88818
3623	unkown5167	1	1	24	0	33743.3	0.819353	1	20	18	335132	0.982601	1	22	20.9	312343	30116.6	0.0964213	298625	374620	409490	287870	318632	254016	308400	216607	303253	323313	339975	265599	293692	354197	301833	390806
3624	unkown517	0.182589	0.265295	24	18	87218.1	0.345956	0.622361	20	17.9999	361022	0.237634	0.375387	22	18.15	282863	83579.9	0.295478	255590	460218	138625	367319	144946	260865	104525	134427	310664	359677	386019	266482	308413	411892	247656	476128
3625	unkown5170	0.182589	0.265295	18	0	36628.5	0.980706	1	20	12	374341	0.487059	0.686664	19	15.2	365895	45869.1	0.125362	391358	378972	422713	451015	280410	342103	327579	370505	398633	373659	398733	326338	280387	348123	409003	429174
3626	unkown5172	1	1	24	9	2151.73	1	1	28	12	133190	1	1	26	10.4464	130776	2706.66	0.020697	117173	106018	179770	144986	109520	159160	125454	132296	107412	152337	151590	121423	66975	169414	143953	108598
3628	unkown5176	1	1	18	6	21842.5	0.999959	1	20	6	376057	1	1	19	6.01666	352591	26322	0.0746532	401135	242646	392760	297246	290501	392270	437736	383720	385306	366381	363245	268337	302795	361182	355121	350041
3635	unkown5186	0.182589	0.265295	24	9	30897.7	0.496793	0.809443	20	6.00002	203169	0.308419	0.466926	22	7.42501	158085	37634.9	0.238068	153403	116214	185497	97681	169072	237013	255982	150610	149963	211133	132639	117583	103861	171022	97766	129383
3638	unkown519	1	1	18	12	78732.8	0.997876	1	20	12	435330	0.999998	1	19	12.0333	377038	57439.5	0.152344	471802	395687	185270	327662	229750	586049	223013	337827	379647	439937	459818	461918	445993	287751	287348	404574
3646	unkown52	1	1	18	3	107775	0.993392	1	28	6	2909089	0.999978	1	23	4.38095	2.92674e+06	44331.1	0.015147	2559217	2841347	2952548	3040516	2551957	2992486	3105618	2986295	2716448	2755572	2660013	3101993	3078099	3300525	3404705	2770396
3648	unkown5200	0.182589	0.265295	24	15	32467.5	0.735837	1	21.6708	12	170721	0.404043	0.590293	22.8354	13.4585	131791	41971.5	0.31847	99466	17727	137908	159568	139747	107933	143767	6103	177698	185821	166377	152987	153691	115744	102558	229265
3650	unkown5203	0.0787266	0.130488	18	6	55065.1	0.923863	1	20	6	366727	0.263362	0.408447	19	6.01667	316629	56140.8	0.177308	320779	241045	281575	244712	286916	344416	424349	411226	297963	330167	254275	228208	317114	282262	360662	331545
3652	unkown5205	1	1	18	6	2490.08	1	1	20	5.99998	64862	1	1	19	6.01666	61936.1	2787.06	0.0449989	74619	49700	41823	78174	63427	79697	60894	55430	71252	57059	60219	50733	39596	71326	75375	56250
3656	unkown5210	0.301037	0.407466	24	12	11882	0.644236	0.97417	24.0327	6	119160	0.51204	0.71584	24.0163	9.00205	109100	13608.2	0.124732	106517	85421	94260	106347	111834	103856	144814	116138	140935	121072	117282	93890	82223	100432	105447	115295
3660	unkown5214	1	1	24	6	2895.96	0.99996	1	26.9725	6.00001	82123.8	1	1	25.4862	6.02048	78974.8	2552.14	0.0323159	71896	74302	84000	93029	78134	88977	81444	79940	92709	66317	72206	83089	71346	88879	84342	55035
3675	unkown5231	0.182589	0.265295	24	3	15733.3	0.479279	0.788491	20	5.99999	178155	0.300687	0.457061	22	4.67499	163907	16585.3	0.101187	167178	163983	180372	174862	143698	170063	220195	178664	158091	142879	127804	138658	142113	152877	175518	177420
3676	unkown5233	1	1	18	6	11970.8	0.98423	1	20	6	355399	0.999875	1	19	6.01667	333084	22838.4	0.0685666	320317	325551	316383	321783	333042	305360	426566	356628	291478	311155	308661	356475	306751	301393	335842	367678
3677	unkown5235	0.182589	0.265295	24	6	8408.21	0.701272	1	22.6735	6	103562	0.391224	0.573609	23.3368	6.00485	92310.5	8494.69	0.0920231	83089	100541	109062	88708	88340	94958	129710	101240	100205	100695	68861	79490	92308	80829	78323	77707
3678	unkown5236	0.0579045	0.101142	18	9	16924.8	0.364365	0.646199	20	6.00002	146296	0.102508	0.179468	19	7.60001	119770	22306.8	0.186247	85558	111694	99814	99544	122803	134542	191848	135989	102817	97464	100184	138383	117326	96686	96552	114951
3679	unkown5237	0.105571	0.167061	18	6	16392.1	0.975188	1	20	5.99998	130775	0.337011	0.504621	19	6.01666	118834	11930.5	0.100397	89628	129219	112087	119308	127650	129983	145167	120301	85411	100784	88725	145086	124358	126077	116413	118012
3684	unkown5244	0.719948	0.862179	18	9	9869.8	0.999994	1	20	6	137413	0.956504	1	19	7.6	129241	9190.46	0.071111	114254	170515	103106	96184	129652	135932	157958	126111	107356	110398	186348	114828	158777	108385	113217	105930
3688	unkown5249	0.139706	0.211861	18	6	15891.9	0.360351	0.641605	20	6	48878.8	0.200814	0.324963	19	6.01667	28306.4	21510.5	0.759915	30751	21842	6397	5284	55756	77572	34604	27583	11233	11052	25437	18240	19959	33598	10857	21031
3694	unkown5257	1	1	24	18	13463.7	0.993144	1	28	6	75877.2	0.999976	1	26	25.5357	81634.7	21120	0.258714	57766	31445	121548	69799	66333	33619	110490	93067	89684	87978	20433	76913	86938	137446	105659	97017
3697	unkown5260	0.873774	1	24	6	17226.9	0.876738	1	20.2759	6	138888	0.970214	1	22.1379	6.04275	124601	6799.82	0.0545729	110168	129986	125760	159204	98192	167874	149513	139972	91896	135606	105105	101916	152959	104932	97191	117030
3700	unkown5264	1	1	18	12	36259.7	0.992808	1	20	12	306914	0.999974	1	19	12.0333	272080	36711.3	0.134928	277366	202229	301898	243758	300947	302792	244440	175462	229656	353624	273573	370801	226519	329153	263312	188356
3702	unkown5267	0.105571	0.167061	18	6	89314.3	0.767948	1	20	6	1.26433e+06	0.284761	0.437124	19	6.01667	1.1671e+06	102367	0.0877103	1157696	1035376	1083345	1144676	1209305	1213441	1396498	1238079	1104689	1257256	906153	1138692	1121215	1202955	1109854	1155881
3707	unkown5275	0.301037	0.407466	18	9	229633	0.896338	1	20	6.00001	5183458	0.623299	0.842649	19	7.60001	4.92339e+06	206549	0.0419527	4223327	5076522	4795289	4726796	5375567	5388768	5123692	4845805	4376788	5118821	4560303	5145405	4896187	4942414	4814835	4714099
3713	unkown5280	0.475047	0.605045	18	9	36241.5	0.996663	1	20	6	349682	0.827462	1	19	7.6	305765	33893.8	0.110849	229490	226071	272713	293192	262748	358222	462042	315715	316044	322417	221124	261569	294748	388238	304615	256686
3721	unkown5298	1	1	18	9	11566	0.999998	1	23.6461	12	608322	1	1	20.8231	10.4894	597155	12232	0.0204838	587461	627750	587129	533170	550055	621498	552015	675097	585858	671483	572777	603168	569417	610497	563530	617745
3728	unkown5304	0.873774	1	24	9	54936.5	0.968736	1	24.7059	6.00002	837952	0.987558	1	24.3529	7.52333	785893	57144.6	0.072713	670006	924679	760482	739566	919199	866758	838838	727011	802126	692209	780371	968070	832540	782055	677876	606325
3738	unkown5318	0.380147	0.498681	18	6	34857.2	0.994989	1	20	6	267012	0.745977	0.966557	19	6.01667	234414	35687.9	0.152243	199860	208183	152015	274161	176995	342120	293808	255127	202320	190628	201911	246606	218884	280954	225720	212139
3739	unkown532	0.105571	0.167061	24	21	248526	0.377435	0.662503	21.6708	17.9999	1.31682e+06	0.168259	0.278375	22.8354	19.4741	1.00415e+06	243874	0.242866	1070658	1403421	324854	1343641	357992	776787	470168	886761	1029200	839326	1303495	1197464	1288010	1078061	1176310	1724887
3760	unkown535	0.139706	0.211861	18	6	152246	0.479341	0.788491	21.6708	6.00001	358045	0.248016	0.389468	19.8354	6.05182	211142	101283	0.479689	51181	197264	760075	96365	405497	491248	287648	247788	93868	55220	77516	77677	77644	117639	97903	62270
3761	unkown5351	0.719948	0.862179	24	15	37300.2	0.818076	1	28	17.9999	226482	0.90076	1	26	16.4821	193374	51114.2	0.264328	154672	90590	205818	93187	295621	152467	214885	165387	195808	147954	256552	232466	178359	228559	261234	237777
3783	unkown5387	0.380147	0.498681	18	0	14742.1	0.981104	1	20	12	82889.5	0.740809	0.964146	19	15.2	72377.7	22635.6	0.312743	102339	103389	70158	84446	47273	47584	71122	49047	88940	76920	86155	79543	109891	86332	72680	18933
3785	unkown5391	1	1	18	0	14918.2	0.999832	1	26.4865	7.31e-05	254731	1	1	22.2432	3.07e-05	238996	8837.78	0.0369787	277893	234354	272414	234262	206384	251850	257145	242173	193720	273157	274396	173348	208556	267723	258251	207876
3788	unkown5394	1	1	18	15	20784.3	0.999991	1	28	12	337504	1	1	23	14.5119	337098	23419.2	0.0694728	407644	328170	396750	309181	289431	324331	362968	298610	359543	339680	353558	297234	272149	386770	353720	312702
3789	unkown5395	0.0579045	0.101142	24	6	54650.2	0.165132	0.369784	20	6.00001	435059	0.0540243	0.102389	22	6.05	329878	82681	0.250641	358858	262628	307116	338474	329141	496917	558425	355753	299004	272656	256193	213942	251544	344603	289231	261497
3790	unkown5396	0.139706	0.211861	18	6	42804.7	0.37089	0.654042	20	6	223017	0.205193	0.331099	19	6.01667	167191	54524.4	0.326121	193752	125851	152109	112635	187216	193872	326467	184514	134636	144657	126515	100334	118425	159104	185371	123876
3798	unkown5406	0.235786	0.330145	24	15	6131.5	0.756983	1	20	12	96316.2	0.486062	0.685472	22	13.475	84223	16101.9	0.191182	74273	93192	76496	77651	48379	74948	97810	83598	87759	102744	109498	85264	78058	82388	88146	80435
3799	unkown5407	0.587657	0.724927	18	15	7849.77	0.921607	1	20	12	73892.5	0.873717	1	19	13.6167	64154.8	11250.4	0.175364	86677	57343	57950	52013	69313	57253	59449	42476	80566	66703	83273	65028	61771	72307	61182	51430
3800	unkown5408	0.182589	0.265295	18	9	17018.6	0.860201	1	20	6.00001	143251	0.447804	0.645032	19	7.6	126452	16150.3	0.127719	125298	107004	106014	91853	136077	124837	169395	142694	145050	134254	125533	84316	102755	111089	141285	124981
3807	unkown5420	0.380147	0.498681	18	3	2164.81	0.965708	1	28	6	179262	0.73499	0.959422	23	4.38095	174991	14898.3	0.0851374	132017	164297	186968	151385	169690	193914	175434	178008	146194	174901	163318	177551	192596	196415	205695	188104
3827	unkown5445	0.235786	0.330145	18	9	59863.3	0.919717	1	26.4865	6	705330	0.548326	0.757848	22.2432	8.0802	665378	44165.3	0.0663762	584575	650949	632903	529699	619085	731000	758348	712885	587267	671750	670193	785758	616732	750764	644537	643663
3833	unkown5452	0.105571	0.167061	18	0	24189.8	0.3209	0.589736	20	12	160553	0.148553	0.249163	19	15.2	134717	44900	0.333291	176093	134024	162332	160440	95160	103774	101328	75869	141824	155684	137924	206781	101141	159224	142771	173924
3834	unkown5454	0.182589	0.265295	18	6	19272.5	0.361632	0.642488	20	6	101902	0.245476	0.386556	19	6.01667	80130.2	18087.1	0.225721	78589	101541	86541	58525	71930	88361	146067	101251	39511	47549	48004	78766	57482	78782	90492	73624
3836	unkown5456	0.380147	0.498681	18	15	17520.7	0.781862	1	20	12	152902	0.657835	0.879583	19	13.6167	131725	27147.1	0.206089	131535	123081	154832	119313	100701	111372	129413	103904	176739	110780	197148	126943	115606	125054	134506	142470
3842	unkown5463	0.182589	0.265295	18	6	24515.9	0.363029	0.644338	20	6	105852	0.246169	0.387242	19	6.01667	79316.8	28129.7	0.35465	72505	91232	46350	39153	102427	122341	119917	78725	73727	59775	67578	58313	63143	55971	91730	71642
3856	unkown5479	0.0579045	0.101142	24	3	36503	0.136686	0.325888	20	6	144386	0.0462144	0.0892552	22	4.675	106504	44678	0.419497	112835	148753	116470	93003	106485	169492	188393	113176	49171	64331	63293	78770	130207	105357	81111	61274
3860	unkown5485	0.587657	0.724927	24	12	13960.2	0.750907	1	22.5575	12	58821.5	0.802277	1	23.2788	12.0115	43222.7	17683.6	0.409127	39160	37147	22615	20466	65151	60356	19938	34445	29121	55086	85623	65456	37310	38100	59391	15673
3865	unkown549	0.182589	0.265295	18	0	58351.9	0.919855	1	20	17.9999	106540	0.467597	0.666307	19	18.05	90133.2	45969.9	0.510022	247488	157184	53956	177256	15934	66121	58780	13795	128900	44303	132091	79974	234039	16975	126149	48998
3867	unkown5491	1	1	24	18	9705.39	1	1	28	6	144678	1	1	26	25.5357	147426	9350.19	0.0634231	158533	155560	138422	124506	133682	123063	189411	132554	155830	158119	159103	93178	132010	156427	167442	172107
3881	unkown5509	1	1	18	6	22243.3	1	1	28	5.99998	279436	1	1	23	6.29761	275357	3133.66	0.0113803	262620	340242	241148	211403	245526	329799	278183	264235	233213	212428	224823	359115	285126	337431	288538	293612
3885	unkown5514	0.475047	0.605045	18	9	24581.7	0.935892	1	20	6	498236	0.804978	1	19	7.6	468484	27000	0.0576327	457630	467253	431647	414173	415275	513367	562193	502110	461016	480017	424185	474906	491691	477669	389523	448167
3890	unkown5521	0.105571	0.167061	24	21	35237.8	0.321955	0.591213	24.0327	17.9999	309234	0.14893	0.249601	24.0163	19.501	275416	39442.7	0.143212	303949	335683	269512	265077	193801	275742	287049	210633	225266	269796	237132	295633	328014	303451	285846	319628
3896	unkown5527	0.475047	0.605045	24	9	6841.61	0.860753	1	20	6.00001	91917	0.774571	0.996383	22	7.425	80630	7326.07	0.0908604	110339	74528	73246	54375	82279	85163	94613	105613	66783	70733	83393	83937	78826	77712	70094	68609
3897	unkown5528	0.380147	0.498681	24	9	14751.7	0.438009	0.739858	20	6	217441	0.465009	0.663248	22	7.425	186716	21915	0.117371	189982	184561	168908	151436	170342	247691	210415	241315	151278	184578	175909	196460	201795	173546	159308	150499
3903	unkown5539	0.0787266	0.130488	24	18	18146.5	0.217424	0.447753	20.5594	12	56215.8	0.0867436	0.155059	22.2797	14.8569	40604.8	26132.5	0.643581	29873	32505	43520	31100	10496	10848	19702	45430	39032	45832	75058	64941	44533	30141	55765	73613
3904	unkown554	0.0787266	0.130488	24	21	614822	0.236246	0.475232	24.0327	17.9999	2.14132e+06	0.0927089	0.164032	24.0163	19.501	1.72727e+06	603192	0.349217	1296102	2452400	2549240	2187813	1075906	1398371	1532796	1183235	1312009	1273523	985851	1817050	1727500	2782217	2513267	1542295
3906	unkown5541	0.380147	0.498681	24	3	50204.6	0.7692	1	21.995	6.63e-05	795365	0.651956	0.874055	22.9975	1.43738	742708	67111.1	0.09036	677603	899652	843105	761100	682455	787516	867839	727843	605646	674023	695384	741203	675625	738569	692301	837305
3908	unkown5545	0.182589	0.265295	24	18	81860.7	0.578962	0.907269	21.1511	12	338967	0.343251	0.511983	22.5755	14.8699	277124	89867.1	0.324285	205582	298643	251628	212661	122055	202667	219475	321582	318616	291567	390452	355232	139492	341076	383009	386245
3915	unkown5557	0.873774	1	18	6	14784	0.974278	1	20	6	91584	0.988351	1	19	6.01667	77223.8	14153.2	0.183276	53341	91687	61750	78283	80730	96672	98195	90739	47980	38349	91868	86827	112299	51226	69301	58892
3921	unkown5562	0.719948	0.862179	18	9	9586.6	0.982631	1	20	5.99999	154947	0.952288	1	19	7.59999	145246	10335.1	0.0711563	136232	133188	142422	125078	121212	176711	172381	149485	149849	135994	120402	171997	144952	144605	137682	129233
3933	unkown5575	0.235786	0.330145	24	0	76795.7	0.551405	0.875646	23.6461	6.63e-05	1.24325e+06	0.395257	0.578393	23.8231	3.34e-05	1.16249e+06	108627	0.0934438	1298801	1286354	1175622	1212208	981032	1183926	1177363	1180138	1206164	1153175	1038694	904004	1135054	1261395	1125400	1290699
3934	unkown5577	0.587657	0.724927	18	6	9342.65	0.987311	1	20	5.99998	164879	0.896051	1	19	6.01666	160081	3359.44	0.0209859	191095	129589	151773	168795	133677	181144	197982	146714	153900	113418	126913	167068	172635	179597	178657	161831
3935	unkown5578	1	1	24	0	20420.7	0.999635	1	20	5.7e-05	615994	1	1	22	3.13e-05	603279	33145.3	0.0549419	584354	648663	560549	670411	477243	581048	715464	620718	616250	466525	619959	592372	623956	618271	693757	604501
3943	unkown5586	0.301037	0.407466	24	3	98486.2	0.256698	0.502586	21.7778	6.63e-05	768252	0.27513	0.423769	22.8889	1.43059	703734	78511	0.111563	737279	760992	779365	795372	596214	817479	827133	763088	621926	639870	627379	596354	616478	790076	635499	686829
3980	unkown5642	0.301037	0.407466	24	0	88761	0.975794	1	21.4599	5.09e-05	138081	0.653602	0.875741	22.7299	2.7e-05	101126	55979.3	0.553559	18558	184877	165836	183055	23238	56902	254029	29559	9968	20133	8859	167803	178192	168894	157454	32754
3990	unkown5657	1	1	18	6	25499.7	0.995813	1	20	6	426793	0.999991	1	19	6.01667	396426	35321.8	0.0891007	439049	375705	308322	343019	420815	503225	397131	386000	409826	402803	374779	345244	407083	440327	338353	382643
3993	unkown5660	1	1	18	9	7339.77	0.999883	1	28	17.9999	105364	1	1	23	13.1428	98499	462.033	0.00469074	88224	87852	98150	91595	88621	109895	108804	80119	73953	108256	106825	112381	90015	128156	75304	127981
3999	unkown5667	0.235786	0.330145	24	3	66005.4	0.690289	1	28	5.67e-05	405778	0.458249	0.65677	26	1.62503	340358	36421.3	0.107009	445011	311795	318228	548078	253346	376717	378489	441084	410941	244145	263410	284925	288081	271638	280390	318410
4000	unkown5668	0.301037	0.407466	18	0	49841.3	0.888872	1	20	17.9999	339195	0.620345	0.839915	19	18.05	313307	33215.4	0.106016	358160	267669	336065	427315	248563	244845	264189	280760	364145	440197	284697	254995	264646	441431	348659	302045
4010	unkown5684	0.0787266	0.130488	18	0	127730	0.599926	0.931382	20	17.9999	311293	0.191411	0.312098	19	18.05	205033	102677	0.500783	395202	173655	339646	260256	57639	81319	116587	95461	49415	118479	373638	331014	479898	470541	156108	138625
4038	unkown573	0.182589	0.265295	24	21	136983	0.601684	0.932828	23.7736	17.9999	598893	0.352493	0.524321	23.8868	19.4933	445092	133078	0.29899	700348	643798	111783	390597	272730	287021	134103	461546	631376	460150	275513	367298	729450	548379	544922	572824
4047	unkown574	0.719948	0.862179	18	6	37149.1	0.998949	1	24.4321	4.65e-05	286864	0.956257	1	21.2161	3.53603	202046	51758.8	0.256173	114527	130789	825966	76177	186977	332785	155551	169288	122370	133031	83506	151655	169947	321233	83115	180883
4049	unkown5747	0.873774	1	24	0	10887.1	0.921123	1	20	6.63e-05	175052	0.979583	1	22	3.65e-05	164880	13588.1	0.0824122	206723	151168	157950	184367	148427	188211	208985	139841	122890	169212	156584	138125	168889	172922	157876	182953
4051	unkown5749	0.587657	0.724927	18	6	28891	0.91563	1	20	5.99998	408324	0.871552	1	19	6.01666	378027	28693.7	0.0759038	410923	343013	343020	375676	398474	412066	467255	355503	280085	343335	392887	368604	363351	410962	334820	392831
4057	unkown5758	0.139706	0.211861	24	15	26495.8	0.876595	1	28	6	391420	0.379635	0.55971	26	10.9107	359823	30876.6	0.0858103	312800	296670	283707	335797	319440	397675	503779	344787	374325	424983	359947	344855	359317	421737	342555	374703
4060	unkown5760	1	1	18	9	10901.8	1	1	28	6	196100	1	1	23	8.21429	188114	5954.3	0.0316526	181072	193415	171783	160821	108255	167372	281308	227464	196334	224049	141064	187356	203931	168752	200204	192313
4077	unkown5782	0.0579045	0.101142	24	15	22837.8	0.16321	0.367121	24.5682	12	144320	0.0535062	0.101563	24.2841	13.5194	127485	14780.8	0.115942	96796	134542	101973	105380	121598	102856	139848	92044	137928	130372	167984	140994	145638	137809	136776	148429
4081	unkown5786	0.475047	0.605045	18	12	10159	0.997385	1	20	12	255695	0.827718	1	19	12.0333	233598	23666.2	0.101312	226038	247604	230486	202270	215789	269612	265028	135987	234603	230503	242162	315511	225532	226896	217469	207342
4084	unkown5790	0.380147	0.498681	24	15	28933.7	0.333786	0.604576	20	12	489901	0.388842	0.570858	22	13.475	412946	102731	0.248775	374058	436997	372585	356983	362466	393918	399336	344303	389642	443096	542209	584658	377017	383220	353287	449159
4086	unkown5792	1	1	18	12	36435.4	0.982344	1	20.0911	12	322983	0.999843	1	19.0456	12.0363	292182	26620.8	0.0911102	246711	313319	272676	254919	238526	275298	363094	194357	229088	318558	326853	417433	262250	324668	305102	282003
4087	unkown5793	0.475047	0.605045	24	15	75566	0.396571	0.687634	20	12	1096940	0.502858	0.704752	22	13.475	926646	222396	0.240001	827540	967403	879307	755235	772537	859717	971691	733335	878297	948161	1259701	1301601	795317	967977	875340	937470
4090	unkown5797	1	1	24	18	8313.63	0.999995	1	20	12	91517.2	1	1	22	14.85	83119.2	13966.5	0.16803	51136	69263	129912	74946	41935	66574	104008	81744	60952	60349	95957	148811	77777	98331	95164	75127
4093	unkown58	1	1	24	0	67033	0.99293	1	22.9091	17.9999	1.05446e+06	0.999975	1	23.4545	20.9415	1.01835e+06	54297.4	0.0533191	1087101	1182214	1019820	965779	1023224	1000184	932950	893331	856427	903535	990778	1242354	1153319	973375	984894	1106270
4096	unkown5802	0.719948	0.862179	24	15	166470	0.99767	1	20	12	1.40776e+06	0.955953	1	22	13.475	1.22855e+06	225119	0.18324	1028905	1366777	1236247	1082019	1064928	379800	1438465	1099070	247352	1419236	1883006	2081465	1299766	1350896	1300937	1281008
4102	unkown5809	0.139706	0.211861	18	6	49367.4	0.0235888	0.16005	20	6	185048	0.02213	0.0476174	19	6.01667	127371	58677.3	0.460681	108829	100291	94223	94544	163951	203835	202381	170024	95528	110986	92404	95603	82875	96210	108361	104118
4122	unkown5836	0.475047	0.605045	24	15	18694.1	0.709319	1	28	6	236985	0.703502	0.927904	26	10.9107	220524	19423.4	0.0880782	136153	199370	185479	203181	226380	229680	297806	194073	202339	225744	229682	277619	234784	235303	249751	226150
4137	unkown5852	0.139706	0.211861	24	15	14915.4	0.557136	0.883814	28	17.9999	51823.5	0.276562	0.425552	26	16.4821	40952.7	9125.6	0.222833	12597	16535	22539	34492	30294	23798	48798	62047	54389	54161	47238	44158	37366	86612	57945	25371
4148	unkown5862	1	1	18	0	16673	0.998287	1	24.7059	17.9999	207202	0.999999	1	21.3529	18.455	199698	16577.2	0.0830115	199663	249236	186487	241420	148142	247561	117956	235258	200350	175912	206191	188687	193361	202202	212332	220912
4156	unkown5870	0.587657	0.724927	24	6	12354.7	0.860491	1	20	6	160489	0.850474	1	22	6.05	133056	26522.7	0.199335	136228	158764	120420	65861	101666	165864	210956	163471	120242	118175	133919	118327	113909	124797	136124	113851
4165	unkown5879	0.475047	0.605045	18	6	8510.91	0.688386	1	20	5.99997	116508	0.692537	0.917011	19	6.01665	102763	13023.2	0.12673	83316	117686	95844	99019	88731	137470	137857	101975	89697	95148	87484	98529	95990	92737	100436	97046
4168	unkown5882	0.475047	0.605045	24	18	6612.16	0.986054	1	22.1053	17.9999	96644.7	0.823667	1	23.0526	18.0304	90827.8	4448.13	0.0489733	79568	78822	95975	101467	76943	101825	79646	76545	99374	81913	104105	92923	105979	69657	101634	109309
4173	unkown5888	1	1	18	15	7101.83	0.999999	1	28	12	76568.5	1	1	23	14.5119	74924.4	8921.98	0.11908	76510	81209	70510	99429	69041	83758	68828	59044	81191	61103	83242	80738	71122	81325	54523	76785
4175	unkown589	0.139706	0.211861	18	6	587288	0.0223156	0.16005	20	6	1.10819e+06	0.0211085	0.0458277	19	6.01667	411100	708565	1.72358	16582	14990	203931	61608	846954	1474285	998677	1112826	78616	48852	41222	41936	69725	129197	7731	56640
4176	unkown5890	1	1	24	12	3752.09	0.992007	1	20.1831	6	96452.8	0.999968	1	22.0915	8.80656	83024.9	8088.94	0.0974279	88296	75172	84421	68773	61325	119824	143293	61369	81890	88041	83724	66147	61918	87619	57223	87868
4185	unkown5899	1	1	24	6	27857.9	0.863205	1	28	6.63e-05	421756	0.990185	1	26	3.25003	386818	8487.05	0.0219407	418546	361401	491783	415293	325449	388592	467499	389100	343165	369134	388192	400292	348735	331196	349687	398809
4190	unkown5903	0.301037	0.407466	18	6	10967.2	0.547901	0.872233	20	5.99999	113774	0.462188	0.660897	19	6.01666	96835.6	15616.6	0.161269	100760	77835	82337	112721	91041	143184	128001	92868	92186	73113	88537	77563	93881	78425	86287	100352
4191	unkown5904	0.719948	0.862179	18	6	10922	0.735575	1	20	6	85244.2	0.866216	1	19	6.01667	72490.1	13318.6	0.18373	64566	78656	60908	56027	69264	104490	71582	95641	58544	56245	83712	64063	74851	62172	76549	56748
4197	unkown5910	0.301037	0.407466	24	6	14448.5	0.886542	1	20.8511	6	143935	0.61942	0.839165	22.4255	6.02972	129274	10352.5	0.0800816	143719	137247	112000	135231	92726	169578	164008	149429	118890	116208	133814	109533	125671	105296	110610	136236
4198	unkown5911	0.235786	0.330145	18	6	23837.6	0.282441	0.536115	20	5.99998	169728	0.247011	0.388172	19	6.01666	140164	28000	0.199766	137159	158764	103530	129589	138620	165864	210956	163471	100125	140446	133919	105290	125457	119169	142407	113569
4206	unkown5919	0.475047	0.605045	18	6	12061.8	0.987583	1	20	6	70181.2	0.824217	1	19	6.01667	59182.2	11980.3	0.202431	54914	60421	71858	16286	69401	72259	76357	62708	50006	69635	47536	42061	47014	44232	71210	67789
4210	unkown5926	0.0579045	0.101142	18	9	42826.6	0.763545	1	26.8085	6	169603	0.182101	0.298428	22.4043	8.10821	141605	30679.8	0.216657	97803	71190	104968	103004	120922	216590	226067	114832	157651	132441	144277	169489	121224	140428	193163	116246
4258	unkown5986	0.301037	0.407466	18	9	112779	0.989594	1	20	6	299471	0.658662	0.880167	19	7.6	203891	92164.3	0.452026	174440	190613	6266	9199	298752	436000	449150	13982	350924	14244	349288	7210	230125	219953	18726	203510
4266	unkown5994	0.182589	0.265295	18	6	21618.7	0.930994	1	20	6	117260	0.471213	0.670825	19	6.01667	80693.6	43530.5	0.539454	40349	23223	41316	55732	77301	145734	183925	62078	50867	65657	47324	69183	101891	83439	77383	81295
4271	unkown6	0.587657	0.724927	24	18	55208.8	0.979238	1	28	5.99999	382135	0.893449	1	26	25.5357	390551	65421.9	0.167512	335318	479574	146807	246937	345700	631456	183218	368165	406331	250256	343985	411225	539725	428291	646977	422844
4282	unkown601	0.0787266	0.130488	24	18	2.59976e+06	0.0795292	0.23506	20	17.9999	9.6311e+06	0.038026	0.0754497	22	18.15	6.91213e+06	2.87658e+06	0.416164	7587396	9658240	3262715	10282236	1973238	3551130	1918949	3737515	8106755	6754991	8844290	10096597	8853043	8074077	8912401	12684886
4295	unkown6027	0.587657	0.724927	18	6	32420.5	0.977677	1	20	6.00001	372219	0.892941	1	19	6.01667	346354	21270.6	0.061413	319844	429180	346207	288559	408158	323781	401977	354961	227427	349152	309490	308733	435291	341602	258131	397930
4296	unkown6028	0.105571	0.167061	18	3	17294.1	0.949617	1	20	6.63e-05	131588	0.330838	0.497525	19	1.58336	126135	20083.2	0.15922	133382	112265	143118	137588	132401	101323	168809	103499	104048	95616	137084	102778	192781	143682	138772	125509
4302	unkown611	0.380147	0.498681	18	9	57906	0.997766	1	22.1053	6.00001	408618	0.747002	0.966557	20.0526	7.73459	330049	28349.4	0.0858946	147432	213884	910351	188075	270752	496255	456206	411258	270809	228538	266308	300169	263655	364648	288383	128967
4304	unkown618	1	1	18	12	641254	0.985101	1	23.6461	12	2.88857e+06	0.999888	1	20.8231	12.2247	2.39784e+06	403817	0.168409	2969438	2007400	588130	1889935	1598559	3078828	1065207	2830899	3129930	3050371	2993376	2380613	3592591	1188292	1391085	4077787
4310	unkown632	1	1	24	0	68561.8	0.999984	1	27.6489	17.9999	1.33034e+06	1	1	25.8245	21.3183	1.22749e+06	48510.6	0.0395202	1677939	1431608	546549	1062047	918334	1208180	1383869	1105198	1471180	1210676	1215205	1024307	1280603	1239638	1322739	1478380
4313	unkown651	0.105571	0.167061	24	18	109428	0.0565486	0.194628	20	17.9999	423042	0.0365418	0.072793	22	18.15	320448	172109	0.537089	397941	358257	356234	561878	18566	63300	10801	207290	497753	267713	445678	471223	510723	418167	381150	382127
4317	unkown672	1	1	18	9	132533	0.997772	1	28	6.00002	1.8497e+06	0.999998	1	23	8.21429	1.76878e+06	78952.4	0.0446366	2156416	1832144	716035	1242334	1668771	2013917	2152151	1563947	2034571	1596316	1923278	1560700	2105814	1995304	1815628	1865690
4318	unkown674	1	1	24	6	113266	0.997555	1	21.6708	6	931037	0.999997	1	22.8354	6.01565	815105	82397.4	0.101088	911083	1171004	360360	938170	814865	1372897	589160	947226	726715	859939	583350	820490	890190	670161	654254	683054
4323	unkown689	0.105571	0.167061	18	15	600016	0.0216156	0.16005	20	12	1.37707e+06	0.0161625	0.036561	19	13.6167	1.14511e+06	556117	0.485647	1403816	1279941	1222450	1526431	343161	600015	461733	434172	1194493	1375281	1457158	1481361	1277415	1456426	1276172	1445522
4325	unkown692	0.0787266	0.130488	18	15	866267	0.0280008	0.160408	20	12	2135840	0.0156894	0.0357009	19	13.6167	1.6845e+06	875133	0.519521	1843910	1390719	1854892	2396199	498499	785140	682256	629734	2179254	1803021	2090684	2470401	1793045	1963081	2039385	2396213
4363	unkown769	0.0579045	0.101142	24	6	106004	0.0424854	0.172374	20	6.00001	351834	0.0172393	0.0386427	22	6.05	144719	183515	1.26807	53476	35691	228556	53731	192770	406213	329753	478601	42016	43699	65646	37222	20777	73040	55590	16595
4367	unkown778	0.0787266	0.130488	18	0	425658	0.520663	0.838639	23.9024	17.9999	3.38473e+06	0.17193	0.283626	20.9512	18.3644	3.00577e+06	437350	0.145503	3498484	4119249	2346817	3568261	2516608	3229006	2282954	2724401	2893933	2751468	2363048	3190998	3707152	3055135	3338812	3437823
4370	unkown782	1	1	24	6	4313.35	1	1	20	12	221346	1	1	22	9.35	210378	3818.64	0.0181513	215237	220562	234353	216417	72526	209379	258356	232822	223613	220425	204582	236763	206888	232811	177399	209583
4372	unkown786	0.105571	0.167061	18	0	503008	0.679343	1	20	17.9999	2.7554e+06	0.260698	0.40529	19	18.05	2.42724e+06	468968	0.193211	2534424	3891841	1518086	3902006	1427532	2322688	1636210	1810160	2731454	2503826	2505325	2661006	3153611	2330792	2634030	2903175
4374	unkown789	0.0579045	0.101142	18	0	1.01019e+06	0.0981074	0.264474	20	17.9999	4.39243e+06	0.0350546	0.0705158	19	18.05	3.60859e+06	1.04026e+06	0.288274	4595142	5227405	3144080	5816664	1582789	1954761	1851419	2229943	3768595	3825475	4728821	5058992	4621974	3575458	4233444	5138861
4377	unkown794	1	1	18	0	30015.3	0.999641	1	23.2718	17.9999	113411	1	1	20.6359	18.2985	89472.5	25869.6	0.289135	165051	135112	30130	111387	121394	10950	66230	69659	11928	167532	48219	101320	89916	248288	57276	58166
4383	unkown810	0.301037	0.407466	24	18	1.6239e+06	0.47363	0.781299	20.464	17.9999	1.01748e+07	0.420305	0.610885	22.232	18.1145	8.81436e+06	1.21457e+06	0.137795	9712391	10228561	6179554	8731141	6810382	7748457	6559933	5819841	8602150	8286410	10208222	12795999	11689023	13135107	8244669	7630241
4384	unkown811	0.105571	0.167061	24	3	70848.7	0.637465	0.968982	28	6.63e-05	257971	0.248909	0.390463	26	1.62503	194038	36316.9	0.187164	292014	177072	376197	186600	141790	338626	168758	261462	79507	289416	126369	121858	123656	178386	77732	154161
4407	unkown847	0.0787266	0.130488	18	9	718148	0.0340637	0.163813	20	5.99999	3928116	0.018561	0.0411149	19	7.59999	2.88702e+06	846159	0.293091	2417220	1960016	2311666	2411320	4023757	4263269	3760911	3664527	1891198	3052997	2726257	2269493	1682297	2431043	2339405	2325519
4408	unkown850	0.873774	1	18	6	77768.1	1	1	20	6.00001	419680	0.991675	1	19	6.01667	333014	103172	0.309814	75652	188931	446052	182775	236974	377423	876374	187951	80066	176821	146921	375997	1073229	132679	460456	109889
4416	unkown866	0.0579045	0.101142	18	15	284638	0.25547	0.501379	20	17.9999	1.17812e+06	0.0771242	0.139914	19	16.4666	945957	282442	0.298578	1139529	1114952	913428	1050415	795335	597181	582289	362694	992274	1097044	1133702	1420724	930287	807009	1116968	1858219
4421	unkown870	0.105571	0.167061	18	15	327806	0.0716943	0.221923	20	12	628152	0.0445328	0.0864957	19	13.6167	486411	329335	0.67707	798591	516229	407451	723457	108984	112849	90531	48260	563345	795833	529432	624000	715430	458825	421765	816568
4425	unkown876	0.182589	0.265295	18	9	445443	0.825443	1	20	6	2.35917e+06	0.435926	0.630945	19	7.6	1.90608e+06	442398	0.232098	1760868	1862511	606665	1084470	2366419	2556726	2953647	1559886	2128602	1783454	1650158	1600519	1443286	2027123	2122355	1599173
4430	unkown882	0.235786	0.330145	18	0	52226.6	0.84885	1	20	12	229047	0.522125	0.728358	19	15.2	185808	79766.7	0.429297	301548	235297	170861	238919	97079	132693	81301	155335	217262	295767	175549	227611	154755	231997	70426	315887
4440	unkown899	0.587657	0.724927	18	15	56171.1	0.999909	1	20	12	223250	0.900034	1	19	13.6167	180813	75369.5	0.416837	386672	191730	93659	209520	182449	120150	102135	107252	199659	329385	188364	175593	128599	140781	100712	224671
4451	unkown916	1	1	18	15	237976	0.99877	1	20	12	2268553	0.999999	1	19	13.6167	2.09253e+06	214573	0.102542	2437505	2465573	995041	2231586	1702019	2458562	1439600	1914087	2119954	2201628	2105686	2646944	2718496	1719488	2006113	2285005
4455	unkown925	0.380147	0.498681	24	18	608640	0.557838	0.884616	20	12	3.13473e+06	0.540942	0.750199	22	14.85	2.67534e+06	903797	0.337825	2869117	3154659	1245681	3141731	1654638	2859039	1490027	1981126	2923419	2929854	2965029	3720633	3797786	2171119	2853749	3182384
4459	unkown931	0.475047	0.605045	18	15	91557.2	0.369871	0.653288	20	17.9999	266360	0.481249	0.6806	19	16.4666	207322	69869.8	0.337011	287602	327771	83022	240146	104922	197149	58500	117258	234370	193895	300072	299156	363040	274811	204619	222971
4460	unkown932	1	1	18	9	45057.6	0.980587	1	23.9024	6	346008	0.99981	1	20.9512	7.8674	314774	42131.8	0.133848	230839	328718	240573	324169	232298	386679	371405	393650	199704	285330	439070	411826	181113	291526	304529	325394
4462	unkown934	0.301037	0.407466	18	15	87417.1	0.549662	0.874418	20	12	324524	0.463142	0.662051	19	13.6167	292587	98328.2	0.336064	347412	294329	209721	550991	121026	199437	125891	243453	330252	322338	336902	308602	395707	228679	279810	371613
4463	unkown936	0.139706	0.211861	24	21	604152	0.271141	0.52147	20	12	4824626	0.161874	0.268698	22	16.225	4.16151e+06	1.55842e+06	0.374483	5371716	4735735	2528756	5392997	2557112	3493799	2043115	2991027	4822273	4678411	4604498	5193322	5693983	3497843	4126279	5952451
4468	unkown940	0.873774	1	18	15	11966	1	1	20	12	91487.8	0.991675	1	19	13.6167	74664.5	25035	0.335299	82755	96925	61914	106586	12108	19249	86308	134561	96577	73928	69808	125638	88366	32785	45160	58085
4469	unkown946	0.105571	0.167061	24	3	14797.6	0.937393	1	26.1721	7.44e-05	100202	0.327861	0.493873	25.0861	1.56791	82585.3	16688.9	0.202081	100192	89267	119834	91515	77747	137995	26511	94674	46148	87991	72293	67682	76091	89439	67934	72252
4470	unkown949	0.380147	0.498681	24	18	304157	0.689287	1	20.0911	12	2.48597e+06	0.612967	0.831923	22.0456	14.8508	2.10479e+06	524727	0.249301	2311287	1998479	999199	2501649	1457284	2254240	1374990	1966869	2300246	2359523	2395064	2889033	2611388	1707213	2109851	2514150
4474	unkown952	1	1	24	12	61676.3	0.963467	1	23.6461	6	1.21921e+06	0.999324	1	23.8231	8.97821	1.17143e+06	51416.5	0.043892	1208524	1043502	1255013	1041301	1194560	1299733	1155184	1227348	1074091	1172850	1237263	1299422	1066430	1202724	1061327	1196882
4477	unkown957	0.475047	0.605045	24	18	110179	0.66394	0.994539	20.7529	12	495519	0.679348	0.901665	22.3765	14.8606	396524	145478	0.366884	364744	391124	130474	503438	202180	440016	252605	296163	464706	458118	421727	637524	557392	258757	388891	589693
4478	unkown958	0.0787266	0.130488	24	6	684344	0.0278934	0.16005	20	6	2.35233e+06	0.0156377	0.0356192	22	6.05	1.13773e+06	1.08474e+06	0.953422	510673	855913	1115779	583027	2191684	2474613	2203522	2539512	774853	591112	710001	129227	52732	1206111	823982	364324
4479	unkown959	0.301037	0.407466	24	12	49428.2	0.894702	1	20	12	330194	0.622653	0.842281	22	12.1	276828	63881.5	0.230762	178896	234816	375013	196082	203353	315145	325004	264299	257504	343201	347379	372693	291760	131766	236707	295330
4482	unkown961	0.873774	1	24	0	15446.4	0.995403	1	20	6	147625	0.991124	1	22	3.3	80999.9	85046.3	1.04996	81315	108802	16151	79184	54933	59195	11138	465235	50405	54785	33161	29908	112332	64881	22591	59223
4490	unkown970	1	1	18	9	106573	0.977904	1	23.7736	6.00002	2146372	0.999754	1	20.8868	7.85742	2.01137e+06	150807	0.0749772	1842571	1882965	2098540	1867909	1832903	2020002	2505806	2226777	1895887	1758913	2367232	2186266	1223500	2060374	2108910	1976720
4493	unkown974	0.235786	0.330145	24	12	44002.9	0.999365	1	20	12	349623	0.576241	0.789739	22	12.1	307229	51662.1	0.168155	234154	210860	507416	209472	329157	254050	317833	322336	257094	303379	390534	447484	259197	255744	284138	284058
4502	unkown990	1	1	18	15	30000.9	0.998768	1	20	12	313482	0.999999	1	19	13.6167	294779	39555.2	0.134186	346543	349223	213048	323137	110727	308476	176961	400957	296368	280094	297187	380277	358542	263497	290277	315018
4504	unkown993	0.301037	0.407466	24	21	36835	0.550879	0.875511	20	12	406978	0.463801	0.662481	22	16.225	362866	112021	0.308711	414566	485311	268549	426583	133953	354816	226841	350782	413539	388207	388243	437922	475218	306507	364617	449200

## Sheet: unique cycling in TS
ID	CycID	JTK_pvalue	JTK_BH.Q	JTK_period	JTK_adjphase	JTK_amplitude	LS_pvalue	LS_BH.Q	LS_period	LS_adjphase	LS_amplitude	meta2d_pvalue	meta2d_BH.Q	meta2d_period	meta2d_phase	meta2d_Base	meta2d_AMP	meta2d_rAMP	X0	X0.1	X0.2	X0.3	X6	X6.1	X6.2	X6.3	X12	X12.1	X12.2	X12.3	X18	X18.1	X18.2	X18.3	TS
14	Cer 34:0;2O|Cer 14:0;2O/20:0	0.000320124	0.00196698	18	9	108893	0.0341995	0.164085	23.3952	6	467102	0.000136001	0.000920968	20.6976	7.82849	373271	112894	0.302444	291527	248647	226927	290796	402183	520015	514328	431881	446117	385317	358945	436571	262921	329148	304418	265089	357177
21	Cer 36:0;2O|Cer 14:0;2O/22:0	0.000171384	0.00127759	18	9	81408.9	0.0370106	0.166416	20	6	384730	8.23e-05	0.000654879	19	7.6	304168	89758.4	0.295095	202933	247656	222786	214149	334461	419512	417878	367067	278157	279391	307946	363692	223929	212625	220139	272049	286523
25	Cer 36:2;3O|Cer 14:2;2O/22:0;(2OH)	0.000171384	0.00127759	24	21	6.24588e+06	0.0444331	0.17428	23.2718	17.9999	4.92372e+07	9.74e-05	0.000721025	23.6359	19.4815	4.16474e+07	7.24827e+06	0.174039	43308823	41589086	46976401	42861588	33613242	35137640	34636646	30511145	37521217	38587216	40577844	45926741	56042890	43483208	45151868	52271032	4.17623e+07
26	Cer 37:3;4O|Cer 15:3;3O/22:0;(2OH)	0.00980952	0.0247433	24	21	624473	0.0483491	0.180808	24.0327	6.63e-05	3.73107e+06	0.00410429	0.0118202	24.0163	22.5154	3.30369e+06	645548	0.195402	3433220	3711449	4102918	3676716	2734906	2927572	3133825	2806686	2736447	2383227	3043094	3204679	3219128	3968008	3946065	3823817	3.30323e+06
42	CL 66:5|CL 16:1_16:1_16:1_18:2	0.0144977	0.0334791	24	18	169729	0.147102	0.343211	22.7907	17.9999	1.91967e+06	0.0152492	0.0348575	23.3953	18.012	1.73953e+06	155210	0.0892255	1691811	1811884	1844764	1487082	1571155	1713660	1432703	1439709	1729961	1835227	1753746	1894466	2093863	1767015	2017808	1800014	1.7428e+06
43	CL 66:5|CL 32:2_34:3	0.0210199	0.0446536	18	0	65928.5	0.247901	0.49166	22.9091	17.9999	583883	0.0326044	0.066207	20.4545	18.263	512135	78424.7	0.153133	579255	617474	457472	655245	386356	463026	470509	444623	494889	436553	560802	487553	684650	577791	494336	578758	524331
49	CL 72:8|CL 36:4_36:4	0.0210199	0.0446536	18	6	65856.2	0.767782	1	20	6	769417	0.0827355	0.148898	19	6.01667	671820	99771.9	0.14851	593276	566472	658202	639876	630243	932509	854842	660075	544932	522762	569806	643604	733045	588731	742961	674340	659730
56	DLCL 32:2|DLCL 16:1_16:1	0.000320124	0.00196698	18	6	70594.7	0.634215	0.966975	20	6	383920	0.0019292	0.00659115	19	6.01666	330371	54009.8	0.163482	316596	323042	302920	250488	426436	390588	394848	323806	212148	281406	206798	318258	364641	355105	377341	336793	323826
60	FA 14:0 (myristic acid)	0.0299489	0.0589567	18	6	2.48082e+06	0.102889	0.272589	20	6	6.75679e+06	0.0208992	0.0454682	19	6.01667	4.32425e+06	2.50679e+06	0.579706	4361810	3580499	2260067	1717488	7592946	7212140	6450039	5772037	3441045	2886881	2945186	1792195	5167436	3040114	3232772	2874922	4.02047e+06
86	FA 28:0 (montanic acid)	0.0419656	0.0773141	18	6	330887	0.456505	0.762533	20	6	3.46078e+06	0.0949266	0.167758	19	6.01667	3.18538e+06	235684	0.0739893	3226632	3467023	3063268	2866686	3460021	3732298	3445072	3205732	2411059	2775507	2653865	3048750	3419865	2689806	3511223	3532283	3.15682e+06
87	FA 30:0	0.000171384	0.00127759	18	6	195792	0.188213	0.404209	20	5.99999	878525	0.000365849	0.00185391	19	6.01666	695065	176484	0.253909	649907	657278	614844	570568	795794	914097	1009961	794248	405551	516472	542890	480636	847276	535850	736583	706910	673679
88	FA 32:0	0.0065055	0.0180441	18	6	108473	0.806417	1	20	6.00001	598300	0.0327898	0.0664438	19	6.01667	502251	103185	0.205446	432194	461008	445826	366355	472353	616942	692024	611882	342655	447121	401470	369277	561491	430647	565298	619403	489747
90	FA 40:6	0.00980952	0.0247433	24	15	664899	0.153171	0.35291	21.6708	12	7059620	0.0112699	0.0270214	22.8354	13.4585	6.29851e+06	863533	0.137101	5463503	6168630	5803060	5407872	6289085	6442021	5803970	4939259	6596010	6989804	6870428	7782238	7186034	6036791	6073578	6670934	6.2827e+06
97	GlcCer d42:2	0.0144977	0.0334791	24	0	28461.9	0.252061	0.496634	23.52	6.63e-05	344966	0.0241618	0.0512316	23.76	3.35e-05	322838	42785.3	0.132529	341646	350648	359645	327925	325079	309510	311625	283964	287110	298768	249063	330863	322124	401481	327257	344211	323182
98	GlcCerd14:14E/20:02OH	0.00267199	0.00915706	18	9	108459	0.107973	0.281152	23.9024	6.00001	815302	0.00264003	0.00833206	20.9512	7.8674	703769	145228	0.206357	689730	559270	582051	411886	797476	1000683	773678	689370	744432	789381	798901	715066	582882	592869	594249	629669	684475
99	HexCer 36:2;3O|HexCer 16:2;2O/20:0;O	0.0210199	0.0446536	18	9	153916	0.0639816	0.209251	20	6.00002	2.34907e+06	0.0102365	0.0248743	19	7.60001	2.10903e+06	194403	0.0921766	1890909	1940783	2107140	1883575	2416863	2442746	2344610	2192052	1860143	2009192	2032624	2147815	1984195	1966040	1890191	2024208	2.07082e+06
112	LPC 20:0	0.00267199	0.00915706	24	18	49682	0.0228547	0.16005	20.0911	12	211116	0.000653639	0.00289295	22.0456	14.8508	168038	75725.1	0.450643	159158	162959	166254	136928	131313	115966	104970	98648	188848	212126	232218	211273	183005	183852	174565	237181	168704
120	LPE 18:0	0.0210199	0.0446536	24	15	97796.6	0.220257	0.451732	26.0177	12	927988	0.029516	0.0610628	25.0088	13.5826	804850	143919	0.178814	549896	747605	702415	617478	843778	849667	755657	737401	800812	902855	830870	1177415	876376	932456	870629	725599	807557
121	LPE 18:0	0.000572095	0.00295888	24	12	13473.6	0.0531072	0.188609	23.9024	12	120352	0.000346409	0.00178011	23.9512	12.0001	101446	20755.5	0.204598	93844	76891	81539	78592	109761	103305	97999	105397	112377	118004	109181	141846	110007	100118	93128	90611	101412
125	LPE 19:0	0.00980952	0.0247433	24	21	46036.2	0.0562896	0.194628	20.6557	17.9999	218868	0.00469439	0.013142	22.3279	19.497	170487	40552.4	0.237862	158218	181592	226952	167261	96669	116393	98917	108093	169618	159802	161618	256888	221850	243917	209084	200620	173593
126	LPE 20:0	0.000572095	0.00295888	24	18	59418.4	0.0134918	0.16005	20	17.9999	290414	9.86e-05	0.000724566	22	18.15	229878	69009.6	0.300201	269560	283406	252704	203192	122116	141874	126268	130172	275566	264479	274529	261396	287347	272683	287846	313779	235432
131	LPE O-20:1	0.00980952	0.0247433	24	15	110275	0.0334252	0.162706	20.3695	12	572270	0.00295846	0.00905815	22.1848	13.4674	456453	137262	0.300715	328102	435068	448005	366418	352731	400890	344690	316375	551592	561267	513972	662249	498405	544968	492933	429678	452959
152	PC 28:2	0.0065055	0.0180441	24	12	71470.6	0.0667485	0.214037	24.1644	6	328538	0.00379603	0.0110666	24.0822	9.01034	279415	65995.3	0.236191	222544	201174	234185	229684	341587	322220	335382	314961	241575	327753	386308	339896	223202	211697	262614	279869	279666
164	PC 32:3	0.000572095	0.00295888	24	12	745523	0.0583124	0.19742	22.1053	12	4.62429e+06	0.000377242	0.00190573	23.0526	12.0203	3.7909e+06	996454	0.262854	3357900	3046003	3227078	2842216	4362806	4172134	3451703	3758520	4227647	4266553	4592589	5410356	3281501	3104041	3127643	3947548	3.76101e+06
168	PC 33:2	0.0210199	0.0446536	24	15	424943	0.161773	0.364657	20	12	3.73453e+06	0.0227281	0.048649	22	13.475	3.18556e+06	682367	0.214206	2879210	3304275	2627225	2840735	3169273	3215260	2235532	2631386	3569117	3498668	3649670	4220684	3525240	3213647	2739656	3355777	3.16721e+06
169	PC 33:3;O|PC 18:2_15:1;O	0.00421867	0.0128642	24	12	38391.8	0.0850032	0.243593	21.8859	12	290553	0.00320349	0.00970298	22.9429	12.0255	238070	55616.8	0.233615	191754	164073	232351	189428	198101	290888	225544	230301	300652	275724	274412	311423	220178	224743	254767	195161	236219
175	PC 34:4	0.00980952	0.0247433	24	15	79759.9	0.16976	0.3757	20.9501	12	822789	0.0123192	0.0290833	22.4751	13.4602	700896	147943	0.211077	700619	568059	563041	617460	737492	679685	579476	649756	692291	959954	841601	797310	619156	692256	681950	780666	697548
182	PC 35:2 Isomer C	0.0144977	0.0334791	24	18	99039.9	0.0353419	0.165506	20	17.9999	791908	0.00439438	0.0124803	22	18.15	707496	98360.3	0.139026	742108	715116	707609	770850	500633	545608	607379	547680	691864	863633	742264	844220	851047	785909	708401	822277	715412
190	PC 36:5 Isomer A	0.00980952	0.0247433	24	21	92867.5	0.0426779	0.172455	23.6461	17.9999	497848	0.00367511	0.0107768	23.8231	19.4899	435310	93775.9	0.215423	452988	529058	518630	491440	362033	324646	343469	395685	349981	351804	394220	471067	528827	526845	479567	456155	436026
196	PC 38:1	0.0065055	0.0180441	24	15	434630	0.0519911	0.186942	20	12	3863382	0.00304127	0.00928021	22	13.475	3.34884e+06	627776	0.187461	2920557	3408759	2874167	3186990	3149676	2882793	3039654	2545945	3757470	3553774	3817246	4325038	3718922	3302471	3340392	3487459	3.33196e+06
202	PC 40:7 Isomer A	0.0065055	0.0180441	24	12	80388.8	0.17888	0.38868	23.1496	12	885598	0.00902586	0.0225521	23.5748	12.0039	764019	133480	0.174708	735452	707491	683888	485811	723600	825604	807022	746098	924170	746691	1006990	864540	782214	782005	702626	670734	762184
236	PE 32:3|PE 14:0_18:3	0.000171384	0.00127759	24	12	302058	0.0799107	0.2354	23.9024	12	1.9937e+06	0.000167063	0.00105155	23.9512	12.0001	1.64086e+06	431770	0.263136	1051275	1452726	1329659	1331879	1753371	2058607	1540786	1676675	1619315	2019546	1925826	2410098	1490679	1562123	1566697	1453554	1640176
255	PE 37:2|PE 19:0_18:2	8.77e-05	0.000797343	18	0	113046	0.0486913	0.181274	24.0327	17.9999	504409	5.71e-05	0.000492995	21.0163	18.3786	437075	113930	0.260664	536049	566619	502810	635027	290446	385259	368613	335760	360521	400429	387107	444279	556187	524437	500557	436459	451910
257	PE 38:2|PE 20:0_18:2	1.91e-05	0.000269078	24	21	1.48338e+06	0.0151026	0.16005	20.5594	17.9999	1.05514e+07	4.63e-06	8.75e-05	22.2797	19.5004	8.7165e+06	1.65069e+06	0.189376	9970314	8893030	9311407	9506103	6229582	7213580	5826993	5753549	8837625	9284366	9177515	9338435	10055512	11702955	10329889	10117159	8.84675e+06
266	PE O-34:2|PE O-18:1_16:1	0.0299489	0.0589567	18	6	39767	0.912913	1	20	6	887917	0.125751	0.215068	19	6.01667	854268	32826	0.0384259	783250	878771	825955	845821	847315	1011605	894477	798271	783920	769716	728731	830913	898608	924263	889234	893799	850291
272	PE O-38:2|PE O-20:0_18:2	0.0419656	0.0773141	24	0	1.66355e+06	0.601141	0.932627	23.6461	6.63e-05	2.28507e+07	0.118059	0.203613	23.8231	3.34e-05	2.15058e+07	2.07567e+06	0.0965169	24074766	23085934	26094369	18147661	21199088	21427459	20200106	20111015	18234474	20527928	19542125	21558074	23558586	22310411	22180020	22036909	2.15181e+07
273	PE O-38:2|PE O-20:1_18:1	0.00980952	0.0247433	24	21	660752	0.0862435	0.2454	24.0327	17.9999	5.97352e+06	0.0068315	0.0178196	24.0163	19.501	5.3782e+06	714916	0.132929	5665790	5829070	6508703	4908211	4765610	5249220	4840471	4292840	4626487	5195524	5068947	5198226	5915576	6128705	6025109	5824708	5.3777e+06
275	PE O-38:3|PE O-20:1_18:2	0.00267199	0.00915706	24	0	264560	0.0688218	0.21732	23.3952	6.63e-05	3.19802e+06	0.00176557	0.00614584	23.6976	3.36e-05	2.96274e+06	333468	0.112554	3167255	3336489	3315170	2973155	2951270	3091338	2652143	2769757	2549704	2816307	2596767	2819851	3122166	3084016	3211260	3001725	2.96615e+06
277	PE O-40:2|PE O-22:0_18:2	0.00980952	0.0247433	24	21	944910	0.295489	0.55455	24.1644	17.9999	9.55035e+06	0.0198367	0.0434922	24.0822	19.5053	8.68948e+06	1.01627e+06	0.116954	8734102	10054392	9775929	8132275	8113418	8373079	7514000	7565777	6734572	8626562	8487860	8661328	8852870	10390022	8531113	10427413	8.68592e+06
281	PE P-36:1 or PE O-36:2	0.0419656	0.0773141	24	21	939105	0.398994	0.691038	23.2718	17.9999	1.44638e+07	0.0852223	0.152753	23.6359	19.4815	1.36605e+07	1.20221e+06	0.0880059	14133319	14379789	16116819	13296737	13955929	13699460	11943149	10678300	12844088	13286909	12534278	14149442	14169726	15294366	14308270	14082698	1.36796e+07
285	PE P-38:3 or PE O-38:4	0.00421867	0.0128642	24	3	22599.7	0.134047	0.322167	27.1385	5.39e-05	279156	0.0047942	0.0133716	25.5692	1.5981	242256	30374.7	0.125383	247058	307788	252999	308779	252149	268332	232527	226015	219735	221819	192859	228415	226482	205855	233226	243554	241724
293	PE-Cer 32:1;3O	0.000987235	0.00439096	24	12	33554.3	0.0703232	0.219943	24.7059	12	203438	0.000734193	0.00317774	24.3529	12.0025	164220	43712.2	0.266181	146430	103580	97201	136769	185239	194957	163547	147322	206912	201509	173714	231616	137206	172973	148590	188089	164728
295	PE-Cer 32:2;3O|PE-Cer 18:1;2O/14:1;O	0.00164724	0.00647131	18	3	137970	0.146088	0.341627	20	4.2e-05	1.36353e+06	0.00224573	0.00735542	19	1.58335	1.24179e+06	192111	0.154705	1158744	1455822	1494466	1345090	1164352	1312874	1238666	1201176	1052522	1021645	1102969	1153458	1473104	1508675	1476089	1230238	1.27437e+06
296	PE-Cer 34:0;2O|PE-Cer 14:0;2O/20:0	0.0419656	0.0773141	18	9	220403	0.790684	1	26.0177	6.00002	2.30933e+06	0.14619	0.245634	22.0088	8.03998	2.16662e+06	184887	0.0853342	1976231	1911802	1918986	1806979	2114932	2503324	2375128	2243954	1981136	2036090	2071528	2908236	2251670	2118758	2115803	2067112	2.1501e+06
313	PEtOH 32:1|PEtOH 16:0_16:1	0.0144977	0.0334791	24	12	481362	0.264592	0.513024	23.1496	12	3572149	0.0251768	0.0530595	23.5748	12.0039	2.93115e+06	755338	0.257694	1827502	2996129	2279358	2340440	3190052	3248762	2860231	2965602	2409866	3359872	4475687	4043171	2872963	2432728	2657630	2772217	2.92076e+06
325	PG 34:2|PG 16:0_18:2	0.00421867	0.0128642	18	9	2.6377e+06	0.229461	0.465016	24.9858	12	1.67058e+07	0.00768633	0.0197411	21.4929	10.5345	1.49848e+07	2.20232e+06	0.14697	11557879	12558394	12482567	11975181	16911183	18104305	14278803	14693023	13683097	16009711	15908592	21221681	15624737	14092706	13015813	13940241	1.47536e+07
345	PI 34:2	0.00267199	0.00915706	24	15	4.00812e+06	0.075729	0.229374	27.8233	12	5.88665e+07	0.00192342	0.00657667	25.9117	13.6852	5.56451e+07	3.3336e+06	0.0599082	52820645	50988980	50988103	49716124	52835353	55964686	56192910	54951846	57153377	54837007	60619050	62856415	59306047	54396454	58828043	59805859	5.57663e+07
349	PI 34:4|PI 16:1_18:3	0.0299489	0.0589567	18	3	169048	0.479738	0.788491	25.2722	17.9999	8.34749e+06	0.0753264	0.137151	21.6361	20.3261	7.42239e+06	659352	0.0888328	7294359	7891611	7789350	7536184	6163623	7802494	6764475	6878745	5939898	6666916	6767339	9020766	8656216	8533553	8050814	8149419	7.49411e+06
355	PI 36:3	0.0299489	0.0589567	18	3	1.75234e+06	0.417974	0.715122	25.4179	6.63e-05	7.1773e+07	0.0673536	0.123986	21.7089	1.80911	7.04153e+07	7.01385e+06	0.0996069	74620424	70606518	68049462	73815666	69310358	66091256	68997285	63433096	56897824	64186419	67021525	77749604	77567061	69632803	82579528	81931752	7.07807e+07
359	PI 37:2|PI 19:0_18:2	0.0144977	0.0334791	24	21	203265	0.289648	0.546346	22.2166	17.9999	2.28214e+06	0.0271811	0.056753	23.1083	19.4711	2.07493e+06	212257	0.102296	2480525	2238567	1949634	2002662	1860005	1949540	1700654	1804935	2157703	1952330	1981093	2127600	2574234	1996657	2093619	2464037	2.08336e+06
360	PI 38:1|PI 20:0_18:1	0.00980952	0.0247433	24	18	176591	0.126401	0.308979	25.4179	17.9999	1.67263e+06	0.00953841	0.023533	24.7089	18.0148	1.51951e+06	72362.7	0.0476224	1554799	1366932	1461278	1211039	1397788	1514921	1300111	1321475	1594250	1619186	1793040	1461888	1614241	1802027	1582887	1691379	1.51795e+06
363	PI 38:4	0.000987235	0.00439096	24	0	103321	0.068966	0.217356	23.7736	6.63e-05	726541	0.00072135	0.00313721	23.8868	3.33e-05	627307	138750	0.221183	743213	702375	778767	681812	568810	647203	557880	541096	399706	541282	511090	634054	757181	656670	632229	691875	627828
364	PI 38:5	0.0065055	0.0180441	18	3	30814.8	0.119706	0.298403	23.7736	6.63e-05	163104	0.00635287	0.0167552	20.8868	1.7406	122341	54880	0.448582	195055	138163	144478	174720	102981	120297	96146	76651	56719	60730	76647	139756	108113	210535	177483	151609	126880
367	PI O-36:3|PI O-18:1_18:2	0.000987235	0.00439096	18	3	214577	0.0886445	0.249244	24.0327	6.63e-05	2.91175e+06	0.00090521	0.00374885	21.0163	1.75139	2.69403e+06	412168	0.152993	2824509	3044443	3006739	2771336	2385415	2813908	2586705	2325905	2029721	2424761	2478347	2736230	3150385	3082984	2881989	3072287	2725979
372	PS 34:1|PS 16:0_18:1	0.00164724	0.00647131	24	18	590084	0.0850145	0.243593	27.1385	17.9999	5.45261e+06	0.00138269	0.00515793	25.5692	18.068	4.85844e+06	344504	0.0709082	4300792	4417285	4929939	4234334	3852546	4989592	4746012	3958990	4832264	5290703	5070477	5061685	5705731	5672634	5289042	5143024	4.84344e+06
374	PS 34:2|PS 16:1_18:1	0.0065055	0.0180441	24	15	1.22135e+06	0.0122586	0.16005	23.2718	12	8.74873e+06	0.000832303	0.00351262	23.6359	13.4801	7.84621e+06	802953	0.102336	7625936	6987535	6938612	6550310	7094185	7101888	6844300	6761658	8636953	8713242	8627866	9016878	8896367	8463285	8312886	8887006	7.84118e+06
380	PS 36:3|PS 18:1_18:2	0.0210199	0.0446536	24	15	1.42649e+06	0.112833	0.287501	26.3284	17.9999	1.52353e+07	0.0167068	0.0376174	25.1642	16.4658	1.41571e+07	794164	0.0560967	13902782	12832946	13373136	12056047	12929720	14364064	13502222	12362775	13228789	15344343	15160552	16318810	15870246	14770819	15011200	15289091	1.41448e+07
388	SPB 14:0;2O	0.0144977	0.0334791	18	9	126168	0.165969	0.370555	23.3952	6.00001	1.35626e+06	0.0169147	0.0380476	20.6976	7.82849	1.24156e+06	137898	0.111068	1207674	1079676	1136228	1056344	1290681	1280162	1540379	1313813	1176875	1393632	1225672	1338475	1169078	1234502	1004642	1102596	1.2219e+06
444	TG 52:6	0.000987235	0.00439096	18	6	85162	0.125901	0.308092	20	5.99998	280393	0.00124205	0.00478366	19	6.01666	196238	83925.8	0.427674	125605	177972	150432	171621	291867	290080	270749	268876	55085	99903	142119	194073	163417	175317	201245	198720	186068
464	unkown1006	0.0299489	0.0589567	18	6	119332	0.687945	1	20	6	511632	0.100591	0.176593	19	6.01667	419048	83174	0.198483	386115	601988	249310	354284	390562	607934	444588	603443	265174	226058	245164	382047	560620	445418	449107	331699	408969
467	unkown1009	0.0210199	0.0446536	24	3	89326.3	0.300019	0.560517	25.2722	5.43e-05	694458	0.0382557	0.0757721	24.6361	1.53978	585984	113404	0.193527	634201	693714	795485	654435	469792	565540	816161	577291	463620	486011	442597	566268	570075	629816	477873	515572	584903
471	unkown1012	0.0419656	0.0773141	24	6	16963.5	0.419736	0.717138	20	6.00001	199999	0.08876	0.158412	22	6.05	165722	30038.5	0.181259	164598	153449	153522	161498	170505	188232	268629	172629	140132	148640	118733	189791	141165	144980	164164	141066	163858
478	unkown102	0.000171384	0.00127759	24	12	45563.7	0.0417027	0.171512	24.5682	12	264290	9.18e-05	0.000698424	24.2841	12.0016	223756	56829.8	0.253981	203864	180524	173238	143450	253091	281622	235787	232595	241969	244847	277500	292844	229927	188714	210988	197639	224287
481	unkown1023	0.0210199	0.0446536	24	3	42313.1	0.251681	0.49632	20	6	206556	0.0330215	0.0667833	22	4.675	167341	43574.6	0.260395	184501	206109	222076	155611	175101	226732	298580	125813	74321	94201	146944	121773	135279	170564	164627	153820	166003
482	unkown1024	0.0210199	0.0446536	18	6	520276	0.711162	1	20	5.99999	1.65259e+06	0.0777793	0.140821	19	6.01666	1.02796e+06	697102	0.678141	761198	707320	343124	164681	2031565	2214277	1340135	1024398	896818	635531	681566	257438	1841573	944087	850152	401900	943485
485	unkown1027	0.0065055	0.0180441	18	9	863458	0.0847534	0.243464	20	6	3647673	0.0046883	0.0131331	19	7.6	2.57183e+06	957735	0.372395	2206310	1767747	1037970	1871429	3671090	4302221	3096881	3520500	2669991	2280967	2060694	1997053	2583928	1179374	1603645	2287147	2.38356e+06
487	unkown103	0.0065055	0.0180441	24	21	2.54467e+06	0.108375	0.281865	23.1496	17.9999	2.34095e+07	0.00582164	0.015619	23.5748	19.4792	2.05791e+07	2.82154e+06	0.137107	19563522	21501327	21947078	23136941	16455523	18949717	18995244	15517607	17917382	18745253	20064579	23671073	22358708	24047590	25653199	21578392	2.06314e+07
495	unkown104	0.0065055	0.0180441	24	18	2.26733e+06	0.113927	0.289308	24.2975	17.9999	15495451	0.00608286	0.016166	24.1488	18.0007	1.32021e+07	1.69534e+06	0.128414	13099612	12202911	12078141	11744057	10158555	10415674	12785838	10443812	12685842	11316023	14327033	17865055	15584410	15987159	15289808	15120459	1.3194e+07
497	unkown1043	0.00980952	0.0247433	18	9	80025.4	0.263448	0.512355	20	6	334059	0.0179823	0.0399706	19	7.6	240081	95039.8	0.395865	214473	180277	37456	141071	272830	395993	313618	353795	254878	211937	237299	203373	295694	74330	131513	223841	221399
502	unkown1048	0.00267199	0.00915706	24	3	57199.1	0.0781667	0.232848	20.1831	6	296754	0.00197872	0.00668465	22.0915	4.66439	252219	47213.3	0.187192	280126	286159	301161	300089	246712	310194	349237	280873	85384	189336	197211	217144	251811	279412	199670	238718	250827
522	unkown1068	0.00421867	0.0128642	18	9	96411.5	0.232874	0.469496	20	6	330225	0.00778616	0.0199068	19	7.6	199063	118353	0.59455	113094	118086	77522	32436	391646	467144	278581	183530	244154	173275	140854	84234	241151	138582	80713	47754	175797
523	unkown1069	0.00267199	0.00915706	24	21	167285	0.112798	0.287501	23.0287	17.9999	558231	0.00274484	0.00858477	23.5144	19.4773	372583	183372	0.492164	287119	431230	613853	404049	107085	167023	200246	189388	311357	281772	330216	467419	425516	742928	715477	349008	376480
524	unkown1070	0.000572095	0.00295888	18	9	100201	0.0824475	0.23951	20	6	508645	0.000517044	0.0024265	19	7.6	406515	104280	0.256522	289878	344099	246850	343027	487444	575251	474463	497423	398767	299179	416320	465296	353123	296129	370954	318044	386015
525	unkown1071	0.0299489	0.0589567	24	9	23257.8	0.181022	0.391751	21.4599	6	90786	0.0337071	0.0680174	22.7299	7.43941	60887.5	26120.5	0.428996	59169	57127	45112	36842	107471	110472	83705	61496	88122	73935	45315	36441	65351	40490	20450	20225	59482.7
551	unkown11	0.0065055	0.0180441	24	18	1.01346e+07	0.183674	0.39578	27.6489	17.9999	5.40895e+07	0.00923613	0.0229377	25.8245	18.0903	4.47515e+07	3.57686e+06	0.0799272	37134769	43847745	22240794	42105796	30671636	44163563	35589134	40274712	46406438	43367278	45963453	65076383	59567363	48404399	58607496	49778814	4.4575e+07
555	unkown1105	0.0144977	0.0334791	24	21	137059	0.176352	0.385211	24.2975	17.9999	555053	0.0178177	0.0397418	24.1488	19.5099	388757	175500	0.451439	288024	546337	536635	431508	154387	264251	264052	264353	271940	259465	256507	444705	412059	761116	689347	357697	387649
567	unkown1116	0.0144977	0.0334791	18	3	75798.8	0.159784	0.361579	20	6.63e-05	415983	0.0163724	0.0369567	19	1.58336	364419	73683.1	0.202193	422086	474859	428069	338917	415332	349664	367565	402293	270979	296593	283162	311609	493718	449577	372605	353618	376915
568	unkown1118	0.0210199	0.0446536	18	9	36008.7	0.125048	0.306966	20	6.00002	133482	0.0182453	0.0404951	19	7.60001	80681.2	43124.2	0.534501	53325	56729	18818	40726	95753	157176	160523	120478	83385	72093	40995	39765	93526	19754	39085	63132	72203.9
570	unkown112	0.0419656	0.0773141	18	3	6601.9	0.399157	0.691055	26.8085	4.35e-05	48073.7	0.0852503	0.152753	22.4043	1.86704	49230.7	28113.8	0.571064	45802	23293	55832	67368	22573	23990	48450	65895	15428	40474	49020	30738	84378	72072	93037	63282	50102
579	unkown1128	0.00421867	0.0128642	24	21	31819.3	0.0319268	0.161824	20	17.9999	341583	0.00133511	0.00503456	22	19.525	301854	32350	0.107171	326696	327921	267908	328667	216613	251643	222354	272300	325381	307778	321460	342411	338627	354252	347239	326216	304842
581	unkown113	0.00164724	0.00647131	24	21	65849.7	0.0447713	0.17428	26.3284	17.9999	362000	0.000775461	0.00330873	25.1642	19.6113	254447	80599.2	0.316762	248331	257510	254107	215090	219143	166065	193324	178417	160663	202909	206699	260463	331032	409582	394261	313128	250670
582	unkown1130	0.000987235	0.00439096	24	21	484736	0.0980966	0.264474	23.2718	18	4.03073e+06	0.00099192	0.0040266	23.6359	19.4815	3.38495e+06	543903	0.160683	3422108	3638217	2694792	4043304	2370938	3000011	2110107	3310914	3548357	3142879	3349216	3543290	4067743	3827858	4106629	4120691	3.39357e+06
583	unkown1131	0.00164724	0.00647131	24	21	68850.3	0.118087	0.296864	23.9024	17.9999	298088	0.00185668	0.00638719	23.9512	19.497	223407	77805.3	0.348268	187532	296959	281299	235252	129543	159399	142766	159325	199340	197912	166494	228932	254912	376649	364105	196690	223569
585	unkown1133	0.0144977	0.0334791	24	21	102635	0.11322	0.288162	24.7059	17.9999	741688	0.0121666	0.0288494	24.3529	19.5258	605563	115844	0.1913	591046	611938	491218	751643	451848	446117	387361	635247	537900	524945	636670	628835	780801	732888	776333	676735	603845
586	unkown1134	0.0065055	0.0180441	24	21	41432.9	0.112747	0.287501	23.52	17.9999	195463	0.0060275	0.0160296	23.76	19.4868	146468	46485.7	0.317378	132262	186283	160423	154565	57949	140478	85700	95110	116182	122099	137838	180470	194051	217876	234257	135669	146951
589	unkown1138	0.0419656	0.0773141	24	18	872476	0.16099	0.363553	21.4599	17.9999	6.59024e+06	0.0405182	0.0794854	22.7299	18.0563	5.6624e+06	887330	0.156706	5901547	5637198	4601885	6684356	3652203	5662784	3668963	5024400	6635188	5370447	5424785	6648726	6247976	6495385	6702929	6914699	5.70459e+06
591	unkown114	0.00421867	0.0128642	18	0	49836	0.0770573	0.231223	23.1496	17.9999	209605	0.00293594	0.00901366	20.5748	18.2864	170301	47208.4	0.277206	210591	237717	198327	205108	110101	116563	160803	130996	134173	169396	126916	199086	241796	188105	179940	228579	177387
592	unkown1140	0.00164724	0.00647131	24	21	165323	0.143357	0.337796	23.0287	17.9999	558231	0.0022082	0.00726913	23.5144	19.4773	386491	182452	0.472073	287119	545008	613853	404049	136273	197645	204512	233756	311357	281772	330216	467419	425516	742928	715477	349008	390369
596	unkown1145	0.00980952	0.0247433	18	9	512027	0.0576272	0.19615	20	6.00002	2.37785e+06	0.00479266	0.0133716	19	7.60001	1.60103e+06	675862	0.422143	1326997	1217129	675219	1029993	2195018	2953265	2040754	2322374	1493373	1325625	1446269	1173997	1542420	716528	710045	1321679	1.46817e+06
600	unkown1149	0.00267199	0.00915706	18	6	72390.9	0.169856	0.3757	20	6	269874	0.00394751	0.011427	19	6.01667	198371	74392.1	0.375015	150075	192980	157706	121384	319265	260915	267010	232306	128461	116945	170573	173212	217975	193786	174209	152896	189356
601	unkown115	0.0419656	0.0773141	18	0	86647.8	0.371722	0.654613	24.0327	17.9999	556035	0.0805016	0.145399	21.0163	18.3786	507026	76086.6	0.150065	619574	579576	556186	589931	362290	359690	530420	540342	436392	443384	454293	574716	561501	526158	494862	641622	516934
602	unkown1150	0.000572095	0.00295888	24	21	213018	0.0767548	0.231185	20	18	932652	0.000484485	0.00230003	22	19.525	754765	213048	0.28227	804669	847408	1043141	997785	566773	390022	507217	575263	799594	709544	664335	754638	684864	1069438	1116746	859564	774438
603	unkown1151	0.0144977	0.0334791	18	6	260085	0.163585	0.367473	20	6	1.12119e+06	0.016706	0.0376174	19	6.01667	892483	247002	0.276758	715359	818176	706827	668494	1129842	1127864	1180575	1046482	657906	727318	732370	885233	918586	913654	864209	707921	862551
612	unkown1163	0.0299489	0.0589567	24	6	71523.3	0.0554537	0.193504	20	6	338033	0.0122905	0.0290833	22	6.05	246485	61482.9	0.249438	210599	276467	284959	254062	391903	322049	364984	273196	97321	167426	196443	221522	217652	234740	146087	223336	242672
616	unkown1167	0.0299489	0.0589567	18	6	53423	0.176512	0.385211	20	6	459894	0.0330008	0.0667714	19	6.01667	407476	43294.5	0.10625	363039	384094	437633	455240	453911	436982	444299	504383	267955	304271	365828	405719	416703	404645	396770	394195	402229
629	unkown1179	0.0065055	0.0180441	24	21	25424	0.0792656	0.234572	26.0177	17.9999	161309	0.00441925	0.0125272	25.0088	19.5924	123010	28650.1	0.232908	112126	141341	101442	116239	73390	118911	75444	106880	138334	90436	120174	109442	160278	159363	182348	143250	121837
636	unkown1186	0.0210199	0.0446536	24	9	255277	0.0913232	0.253145	20	5.99998	1.54207e+06	0.0139279	0.0322956	22	7.42499	1.05804e+06	358333	0.338678	956536	835913	582692	882319	1421472	1955266	1405348	1386204	1103688	778689	943500	861586	1187911	582277	764708	799305	1.02796e+06
647	unkown1197	0.0065055	0.0180441	24	21	45043.2	0.210022	0.437707	24.8451	17.9999	273812	0.0103779	0.0251636	24.4225	19.5318	207519	60610.1	0.29207	174066	253663	234661	203646	125202	158996	134067	178685	169345	159176	196508	219890	216401	368076	322143	188631	206447
649	unkown1199	0.00267199	0.00915706	24	21	150600	0.140478	0.33291	23.6461	17.9999	556108	0.00333604	0.0100304	23.8231	19.4899	384767	176104	0.45769	323329	540686	508664	405889	144529	223927	215199	229499	291116	286333	334447	449724	422398	761277	718390	322371	386111
650	unkown12	0.00421867	0.0128642	24	18	2.92658e+07	0.173065	0.379632	27.4766	17.9999	1.5933e+08	0.00600315	0.0159919	25.7383	18.0825	131998973	11010552	0.0834139	110402691	131658227	66958725	123101179	91542354	131463466	103430294	117765944	137993797	126823282	137496970	187670615	177149204	143929924	169702874	146539057	1.31477e+08
665	unkown1212	0.0065055	0.0180441	24	21	198565	0.209693	0.437223	20	18	1.02306e+06	0.0103638	0.0251429	22	19.525	852961	196918	0.230864	804669	1056688	1129710	1018602	566773	587435	678890	641141	799594	745754	859818	956997	713403	1338701	1173419	866714	871144
675	unkown1224	0.0299489	0.0589567	18	15	36967.7	0.121116	0.300293	20	12	175578	0.02401	0.0509338	19	13.6167	150705	43374	0.287807	133604	137767	201065	159161	90418	78186	121606	122715	173843	162018	181917	184536	132434	179947	155344	190002	150285
681	unkown1232	0.00164724	0.00647131	24	9	49653	0.15388	0.353712	20	6.00001	170336	0.00235233	0.00759392	22	7.42501	112465	57331.8	0.509776	102609	87539	41177	40680	165576	210868	151602	153297	148483	108292	109821	104948	152433	27261	40428	77436	107653
693	unkown1244	0.0299489	0.0589567	18	9	993839	0.329955	0.601008	20	6	8.55843e+06	0.0555066	0.104611	19	7.6	7.1587e+06	1.33558e+06	0.186568	6496933	7038648	4816103	5112675	8231561	10458799	7594880	7948482	7073416	6472128	7035493	6845301	7972977	4697805	5989575	6553761	6.89616e+06
695	unkown1246	0.0210199	0.0446536	18	9	256395	0.516871	0.834021	20	6	2531641	0.0599968	0.111905	19	7.6	2.16531e+06	330727	0.152739	2079471	1809676	1624864	1737943	2593035	3023695	2103866	2405968	2126510	1937512	2077435	2061246	2584505	1576055	1955425	1907604	2.1003e+06
697	unkown1249	0.00164724	0.00647131	18	9	96274.2	0.11408	0.289534	20	6	351684	0.00180016	0.00624037	19	7.6	198603	129526	0.652185	103940	108117	53938	30368	402376	481556	292544	230259	173129	154563	127361	107801	200092	140331	112219	51669	173141
698	unkown125	8.77e-05	0.000797343	24	21	54785.6	0.0272503	0.16005	23.2718	17.9999	410535	3.33e-05	0.000340279	23.6359	19.4815	354739	57224.6	0.161315	356228	387286	356557	401520	287648	301147	321983	262953	313709	357130	322114	379924	422013	405610	393806	420712	355646
699	unkown1250	0.00421867	0.0128642	18	9	115562	0.0761375	0.230456	20	6.00002	348048	0.00290475	0.00895448	19	7.60001	170186	145499	0.854945	79099	59388	26385	30264	446820	478700	245573	221099	145912	119178	80500	52088	157233	53311	39067	30724	141584
700	unkown1252	0.000987235	0.00439096	18	9	158506	0.0650515	0.210763	20	6.00002	454332	0.000684159	0.00300737	19	7.60001	215016	196218	0.912573	70184	59990	36831	16359	555045	633463	347217	281603	180188	135070	103276	58620	163605	84219	52556	44880	176444
701	unkown1253	0.00267199	0.00915706	18	9	240692	0.0770277	0.231223	20	6.00002	818254	0.0019529	0.00662724	19	7.60001	428917	330921	0.771528	216775	185475	96061	39679	992631	1107517	666641	506226	380445	327379	280204	168594	385977	157525	160699	150008	363865
705	unkown1257	0.0299489	0.0589567	18	9	96683.9	0.417397	0.715109	20	6.00001	667907	0.0672779	0.123897	19	7.60001	514555	124695	0.242336	467979	406031	291551	412291	753850	796887	510532	610358	483932	429524	484302	397624	693135	317774	412530	372377	490042
715	unkown1266	0.0299489	0.0589567	24	9	42561.5	0.0581223	0.197256	20	5.99999	165758	0.0128002	0.0300515	22	7.42499	86896.6	55656.3	0.640489	63412	37177	38666	39914	160162	192434	145285	165149	63795	74628	51929	49136	102934	85117	18161	27710	82225.6
736	unkown130	0.000572095	0.00295888	24	18	644688	0.0420206	0.17166	24.2975	17.9999	4.24242e+06	0.000279722	0.00151353	24.1488	18.0007	3.55182e+06	548601	0.154456	3541110	3287186	3331347	3185992	2680413	2930793	3229127	2683722	3690607	3035808	3846220	4375120	4077395	4559906	4239373	4093010	3.5492e+06
739	unkown1302	0.00980952	0.0247433	24	6	21756.3	0.15263	0.352283	20.2759	6	128213	0.0112354	0.0269817	22.1379	6.04275	75450.5	49043	0.650003	72322	53022	65875	69331	73806	161631	89415	188000	49597	44347	81289	58298	49391	25335	74683	5370	72607
743	unkown131	0.0419656	0.0773141	24	21	2.23319e+06	0.279478	0.532557	25.5652	17.9999	3.61971e+07	0.0638701	0.118541	24.7826	19.5668	3.25335e+07	2.93934e+06	0.090348	34796171	29352475	33003423	32284486	26718281	31312734	32152679	28153222	30172960	31193318	30409868	34686129	41563517	32381335	34679280	36164262	3.2439e+07
752	unkown1328	0.000987235	0.00439096	18	6	2.0673e+06	0.0375577	0.166683	20	6	4.69806e+06	0.000415369	0.0020451	19	6.01667	2.00433e+06	2.70894e+06	1.35154	525353	645645	1303664	695251	7134365	3653000	4556153	3448724	513639	546191	547135	560079	691845	729968	695333	570629	1.67606e+06
754	unkown1330	0.0299489	0.0589567	24	3	217433	0.262251	0.510748	20.6557	4.29e-05	1.10096e+06	0.0459209	0.0888093	22.3279	1.39551	942764	220853	0.234261	1194603	1198262	1132809	878155	1073776	1095774	1106692	968189	780972	746240	652880	667514	1315331	823775	1009365	588369	952044
759	unkown134	0.00421867	0.0128642	24	18	231622	0.147751	0.344371	20.9501	17.9999	2.17869e+06	0.00522366	0.0143563	22.4751	18.0832	1.97972e+06	162655	0.0821605	1724207	1953205	1988205	2067905	1468887	1697680	1772249	1821566	2005304	1901805	2149457	2562799	2027450	2170145	2142925	2374240	1.98925e+06
764	unkown1347	0.0419656	0.0773141	18	9	187929	0.352637	0.631109	20	6	896491	0.0771486	0.139914	19	7.6	600576	262473	0.437036	542114	485111	234533	139723	1164078	1028306	677578	716002	679374	552571	529886	267975	850693	322765	316405	276558	548980
774	unkown136	0.000320124	0.00196698	24	21	2.9658e+06	0.0536305	0.190003	24.5682	17.9999	1.86597e+07	0.000205548	0.0012246	24.2841	19.5202	1.53231e+07	3.24112e+06	0.211518	16761215	14539128	17598317	15492337	12097613	12843605	13434430	10898332	12554228	13668396	13009667	17012275	21528568	17207623	18868676	17034195	1.52843e+07
786	unkown1375	7.77e-06	0.000146622	24	6	278384	0.0144457	0.16005	20	6.00001	1144984	1.91e-06	5e-05	22	6.05	607108	492748	0.811631	454572	398301	594882	550135	888747	1323145	1296108	1071936	438685	371086	468908	359989	264319	279477	322332	142064	576543
787	unkown1376	7.77e-06	0.000146622	24	6	82748.1	0.0150416	0.16005	20	6.00001	304242	1.98e-06	5.05e-05	22	6.05	134205	153737	1.14554	111296	54234	115002	118196	228277	345716	264335	378638	80934	57104	75561	51629	32698	27472	38040	15562	124668
800	unkown1392	0.0299489	0.0589567	18	0	47045.2	0.68929	1	20	12	144271	0.100748	0.17673	19	15.2	129502	61448.4	0.4745	204053	228011	115542	178521	66506	98599	67380	83047	159262	140175	196711	80936	116054	94321	177200	165361	135730
801	unkown1393	0.0419656	0.0773141	24	9	54199.4	0.24979	0.493803	20.0911	5.99999	281155	0.0582627	0.109122	22.0456	7.42537	149146	104235	0.698879	133280	51788	113936	106050	340406	440702	13006	330506	127066	115543	160260	100320	61367	49045	62960	43240	140592
820	unkown142	0.0144977	0.0334791	24	21	84114.8	0.218242	0.448797	23.7736	17.9999	895922	0.0213758	0.0462595	23.8868	19.4933	821095	82000.2	0.0998669	781607	884127	913985	836391	765185	809769	703408	689958	766063	764471	745775	899477	958697	895797	793932	935263	821494
826	unkown143	0.0065055	0.0180441	24	21	565992	0.101846	0.270827	24.8451	17.9999	6.82501e+06	0.00551207	0.0149245	24.4225	19.5318	6.21487e+06	600964	0.0966978	6096766	6251759	6784901	6353752	5625384	6105323	5513009	5645936	5510901	5636316	5800324	6643407	7076399	6847511	6312625	7063518	6.20424e+06
858	unkown147	0.00267199	0.00915706	18	9	234191	0.0205382	0.16005	23.7736	6.00002	1091141	0.000593252	0.00269466	20.8868	7.85742	902262	251811	0.279088	730986	712627	617778	665173	1043831	1241745	1127700	951288	914376	949215	1050698	1129037	687653	716360	622368	730018	868178
859	unkown1472	0.00980952	0.0247433	18	6	189114	0.0868438	0.24646	20	6	471010	0.00687314	0.0178972	19	6.01667	289069	185488	0.641675	256333	274268	138399	107763	474283	541875	448097	419784	201586	191508	152495	110618	349480	206228	225894	166853	266592
863	unkown1476	0.0144977	0.0334791	18	9	62611.5	0.118932	0.297991	20	6.00002	201422	0.0126955	0.0298368	19	7.60001	112472	73307.3	0.651785	103298	51920	20980	17209	265986	197486	201154	141064	108928	99845	60118	40172	138944	20627	45833	55411	98060.9
899	unkown1517	0.0299489	0.0589567	18	15	31505.8	0.999755	1	28	12	146780	0.134992	0.228534	23	14.5119	129107	69535.5	0.538587	168943	134355	239333	148538	42851	90874	123312	113416	160944	137530	134190	154456	92742	123644	106947	90271	128897
900	unkown152	0.0210199	0.0446536	24	21	289319	0.128117	0.311991	24.9858	17.9999	1.58777e+06	0.0186277	0.0412223	24.4929	19.5381	1.30687e+06	257124	0.196747	1147810	1504257	1461415	1284947	1150152	1151983	1056344	976652	1087162	996754	1051456	1605337	1589581	1674864	1464998	1621664	1301586
908	unkown153	0.0210199	0.0446536	24	21	293218	0.148981	0.34644	23.9024	17.9999	2.13189e+06	0.0211888	0.0459431	23.9512	19.497	1.84733e+06	306753	0.166052	1751762	2080534	2010813	2010552	1662227	1652880	1493640	1405771	1483379	1599774	1678404	2210216	2212211	1967172	1942622	2405572	1.84797e+06
913	unkown1538	0.000572095	0.00295888	24	18	53873.4	0.016086	0.16005	20	17.9999	161110	0.000115917	0.00081558	22	18.15	112655	56238.6	0.49921	148279	142759	114729	113700	15670	23454	34011	37414	121165	143652	139548	196085	171254	170908	153092	149187	117182
914	unkown1539	0.0299489	0.0589567	18	6	914752	0.103317	0.27329	20	6.00001	3.10219e+06	0.0209734	0.0455855	19	6.01667	1.88403e+06	1.2055e+06	0.639849	1506825	1964269	1064938	979582	4289869	2507463	3423312	2188121	1197009	1069441	1110212	875057	1759539	1215901	1849936	805760	1.73795e+06
916	unkown1541	0.0144977	0.0334791	18	6	47237.9	0.0871653	0.246622	20	6	133616	0.00969726	0.0238466	19	6.01667	70143.5	61274.9	0.873565	78846	55467	35986	24797	194338	154802	104971	80355	28826	38101	25108	6429	67591	30958	50693	26223	62718.2
917	unkown1543	0.00980952	0.0247433	18	6	226641	0.0325679	0.161824	20	6.00001	551751	0.00289088	0.00892302	19	6.01667	307935	238333	0.773971	299016	256549	187644	125690	672695	561923	520903	451482	152220	178222	133402	112046	311905	173298	153669	174197	279054
928	unkown156	0.00267199	0.00915706	18	9	40853.8	0.0734969	0.225337	20	6	118761	0.0018726	0.00643707	19	7.6	82690.6	36434	0.440606	42080	52318	37120	51264	131671	125851	110225	107298	62188	67939	68800	111375	45662	48770	73767	72127	75528.4
932	unkown1565	0.00980952	0.0247433	24	6	65465.2	0.0143763	0.16005	20	6	461119	0.00139143	0.00518623	22	6.05	268235	186820	0.696481	199623	207362	199411	176578	414839	457695	497318	474624	237599	195512	196282	191419	178600	181903	201518	96055	256646
934	unkown1568	0.000320124	0.00196698	24	9	81351.9	0.0293938	0.16055	20.464	6.00002	382638	0.000118315	0.000827288	22.232	7.4277	261177	99059.8	0.379282	267040	224686	198087	177675	343760	456079	358783	371929	254499	237083	259758	233872	224652	147090	202340	103543	253805
935	unkown1569	0.000572095	0.00295888	24	9	285047	0.0195722	0.16005	20	6	1.70152e+06	0.000138843	0.000931819	22	7.425	1.13016e+06	418092	0.369942	973632	955040	942035	827207	1394851	1779434	1860495	1771310	1050731	934890	969278	937526	770924	894215	931997	527541	1.09507e+06
937	unkown1570	0.0144977	0.0334791	24	9	87310.7	0.0232669	0.16005	20	6	517425	0.003034	0.00926428	22	7.425	351125	118632	0.337862	309578	303140	296999	255099	462215	571671	554813	481002	323380	294935	324276	258861	241629	260235	336263	184605	341169
942	unkown1576	0.0419656	0.0773141	18	6	21600.3	0.266231	0.514881	20	5.99997	83610	0.0613853	0.114305	19	6.01665	60716.7	21481.4	0.353797	61414	68553	43372	48038	65590	97086	80730	91034	55343	35083	33833	57076	55475	62076	66256	8859	58113.6
946	unkown1580	0.0210199	0.0446536	18	0	11104.6	0.463545	0.768966	20	17.9999	84820.7	0.0548679	0.103581	19	18.05	78080.5	10930.8	0.139994	100395	105092	67681	94146	72755	68935	55584	68359	76643	76712	88799	72905	86921	76115	95996	80251	80455.6
950	unkown1590	4.22e-05	0.0004816	18	6	120405	0.0238588	0.16005	20	6.00001	239734	1.49e-05	0.000194825	19	6.01667	116972	122311	1.04565	56189	101523	49699	47109	246871	280307	215358	216402	40802	30060	45670	31637	67444	93530	51510	60287	102150
952	unkown1592	0.0299489	0.0589567	18	6	216336	0.0204164	0.16005	20	6	450314	0.00513598	0.0141432	19	6.01667	227183	226133	0.995377	147721	158046	76848	99733	515138	477548	405272	403300	96948	108606	127387	88393	159060	111669	95910	124907	199780
960	unkown16	0.0210199	0.0446536	24	9	880032	0.0441952	0.17428	20	6	7452751	0.00741456	0.0191084	22	7.425	3.33466e+06	2.7822e+06	0.834326	1587161	1597580	679096	2474182	3979268	9710966	7401099	8719671	2248620	1547565	1494876	1840922	2095236	1481827	1350761	1409826	3101166
961	unkown160	0.0299489	0.0589567	24	18	170495	0.3701	0.653288	21.5648	17.9999	1.82162e+06	0.0609874	0.113611	22.7824	18.0515	1.6283e+06	174191	0.106977	1528967	1608914	1634839	1698976	1147387	1657274	1446298	1299340	1638898	1620364	1409206	2202226	1808596	1700328	1897415	1880155	1.6362e+06
963	unkown1602	0.0419656	0.0773141	18	15	73557.7	0.0803795	0.23656	20	12	456753	0.0225729	0.0484049	19	13.6167	358352	109667	0.306032	336855	364332	305637	329073	233384	277762	314868	284175	536125	348490	507923	434473	390615	373861	365562	313497	357290
965	unkown1604	0.0299489	0.0589567	24	18	139015	0.041396	0.171512	20	17.9999	645499	0.00953731	0.023533	22	18.15	542830	143111	0.263638	537316	706053	598020	573810	312920	349614	325639	315620	555242	528232	677752	807370	648726	598211	625649	709411	554349
966	unkown161	0.0419656	0.0773141	24	15	22152.8	0.353818	0.632635	20.9501	12	103267	0.0773572	0.140225	22.4751	13.4602	79226.9	27826.5	0.351225	106160	46083	66676	34509	75665	77640	53753	43301	107912	96526	129486	79145	89573	93060	65438	92628	78597.2
980	unkown1628	0.0419656	0.0773141	18	6	56801.5	0.98642	1	20	6.00001	277098	0.173224	0.28554	19	6.01667	238369	43355.1	0.181882	192679	257946	191824	160154	267565	308899	274850	257078	211349	170885	181746	184034	296364	337631	251401	185441	233115
981	unkown163	0.00267199	0.00915706	24	21	8.11848e+06	0.0869439	0.24646	20	17.9999	4.42672e+07	0.00217618	0.00717448	22	19.525	3.72752e+07	8.06076e+06	0.21625	37393204	49078561	42783801	43929725	23184520	30621400	30030181	24067259	35456459	32736679	33373691	48588941	50071050	43952233	43299043	39746494	3.80196e+07
990	unkown164	0.0144977	0.0334791	24	21	931772	0.140897	0.333391	24.1644	18	1.25906e+07	0.014694	0.0338112	24.0822	19.5053	1.1193e+07	1.17925e+06	0.105356	12607309	9963928	11680124	10834781	9227730	10371089	10547282	9157305	10446596	11050737	11013442	11758432	14263941	11281928	12569912	12246713	1.11888e+07
993	unkown1644	0.00267199	0.00915706	24	15	12683.6	0.0767883	0.231185	21.7778	12	47635	0.00194747	0.00661877	22.8889	13.4589	33024.4	17417.3	0.527408	16550	22600	22398	24006	44608	21812	23183	22767	38025	44326	52505	55684	41127	30062	26334	37500	32717.9
1001	unkown1657	0.000987235	0.00439096	24	21	44051	0.0160134	0.16005	20	17.9999	148027	0.000190576	0.00115835	22	19.525	101179	52246.7	0.516379	118046	145377	148662	136963	19388	24314	19162	14814	95525	128919	105721	147057	163819	145547	130000	152742	106004
1005	unkown1660	0.0419656	0.0773141	18	9	61213.2	0.0237214	0.16005	20	6	278816	0.00787655	0.0201187	19	7.6	134786	105878	0.785526	54409	60924	39001	50368	334924	253047	250441	276854	57736	49837	54539	78239	93811	50240	68442	50749	113973
1009	unkown1664	0.0299489	0.0589567	24	9	82668.6	0.0241042	0.16005	20	5.99998	263622	0.00594382	0.0158901	22	7.42499	116644	109258	0.936675	80519	34456	23162	27821	302503	239826	269050	243111	60111	85362	79679	78327	87974	10359	12237	85098	107475
1029	unkown1693	0.0299489	0.0589567	18	15	44065.3	0.0445701	0.17428	20	12	156667	0.01017	0.0247393	19	13.6167	118423	47433.3	0.400542	77710	138394	125979	90533	54893	92047	76699	68289	128614	160588	167579	169888	132147	158679	129622	115751	117963
1030	unkown1694	0.0065055	0.0180441	24	15	20086.1	0.196689	0.416878	24.4321	12	76403.2	0.00980303	0.0240542	24.2161	13.5145	56944.9	19028.9	0.334164	21589	43931	47715	33804	44431	57181	54256	24908	70926	53171	75407	106109	53204	99892	63773	62003	57018.8
1031	unkown1695	0.00267199	0.00915706	24	18	79708.6	0.0905684	0.252138	20.6557	17.9999	274334	0.00225702	0.00738154	22.3279	18.1015	209801	56408.6	0.268867	134842	233555	230102	208270	96084	143541	115691	93733	247539	249400	211006	354566	258136	369979	280883	188337	213479
1033	unkown1697	0.0419656	0.0773141	24	18	35214.6	0.0530709	0.188609	20	12	142390	0.0158284	0.0359628	22	14.85	112806	56543.1	0.501241	70795	121232	139101	101761	69977	77848	73283	63719	120506	137578	144725	166749	115308	140774	149272	120686	113332
1038	unkown1708	0.000572095	0.00295888	18	6	399661	0.0202899	0.16005	20	6	805941	0.000143516	0.000954658	19	6.01667	342238	475986	1.39081	87829	122307	110233	82770	889424	650809	881744	801786	92281	109161	89467	96358	144868	137506	139438	116943	284558
1046	unkown1723	0.0210199	0.0446536	18	3	30612.1	0.270441	0.521012	20	6.63e-05	158117	0.0350741	0.0705236	19	1.58336	141714	35053.7	0.247355	122977	159350	184629	165513	173573	134935	170394	119198	90361	136684	103117	104365	184895	171460	160469	180628	147659
1047	unkown1724	0.0419656	0.0773141	18	3	7941.52	0.243649	0.485392	24.0327	6.63e-05	117217	0.0570848	0.107183	21.0163	1.75139	102836	17998.4	0.17502	109038	125052	130209	104571	94231	99798	92637	82185	79002	93973	99154	91631	85196	139111	111856	130054	104231
1057	unkown1734	0.00267199	0.00915706	18	6	24631.7	0.76354	1	20	6	118288	0.0146785	0.03381	19	6.01667	102167	15891.4	0.155543	120966	87070	90569	74052	127480	123042	132342	90286	67459	74457	88307	71665	122240	112748	127281	93904	100242
1061	unkown1738	0.000987235	0.00439096	18	9	64615.8	0.0357721	0.165784	20	6	189398	0.000397341	0.00198671	19	7.6	103267	76242.1	0.738298	57084	40085	38237	15802	201815	192586	220265	142924	70691	87928	104894	46549	52808	39943	16984	83882	88279.8
1063	unkown174	2.22e-07	1.93e-05	18	9	84455.6	0.0338993	0.163689	20	6.00002	265727	1.48e-07	1.39e-05	19	7.60001	195092	81106.9	0.415736	100701	120943	126579	79434	280181	262125	255052	265549	178480	182748	211769	220873	140722	165789	145970	129458	179148
1067	unkown1745	0.000320124	0.00196698	24	9	74692.9	0.0422757	0.172374	22.4427	6.00001	201385	0.000165248	0.00104379	23.2214	7.45809	123587	80489.9	0.65128	129935	60224	45065	62734	242280	192908	189546	180806	116380	137626	157946	164983	84191	16970	36737	116407	120921
1069	unkown1750	8.77e-05	0.000797343	24	18	43807.4	0.00995782	0.16005	20.9501	17.9999	143718	1.31e-05	0.000174794	22.4751	18.0832	92720.3	53271.1	0.574535	117842	94226	102096	104107	30742	37066	21786	15673	93120	104519	111014	126404	139287	143365	142084	150138	95841.8
1075	unkown1760	0.0210199	0.0446536	24	18	70639.4	0.298212	0.558297	24.9858	17.9999	199308	0.0380631	0.0754902	24.4929	18.0073	129845	36852.9	0.283822	136906	100680	65961	20442	52239	92532	47398	73190	291977	183847	121061	85032	311339	227704	153050	105141	129281
1079	unkown177	0.00980952	0.0247433	18	3	51227.9	0.551	0.875511	25.7143	6.63e-05	818238	0.0336217	0.0678754	21.8571	1.82146	806778	122596	0.151958	721900	885041	818362	847649	820844	862695	772978	692354	621331	753062	695644	843364	886084	976098	928997	874654	812566
1085	unkown178	0.0419656	0.0773141	18	3	28221.3	0.420293	0.717729	24.7059	6.63e-05	392552	0.0888544	0.158455	21.3529	1.77944	371007	55354.5	0.149201	355913	415852	430110	368336	367795	379891	350727	265966	315704	291165	308388	437483	418114	444053	452977	390876	374584
1086	unkown1782	0.00164724	0.00647131	18	9	80633.2	0.0222057	0.16005	20	6	391744	0.000410262	0.00202882	19	7.6	182227	155918	0.855621	39007	63885	60152	63136	420290	331381	441279	374027	65069	82474	70041	86238	100038	71690	87873	68660	151578
1087	unkown1783	0.000987235	0.00439096	24	12	61584.4	0.385156	0.671495	23.9024	12	577279	0.00337452	0.0101056	23.9512	12	505364	104080	0.205951	443179	482621	463449	452269	546624	565182	561872	512799	541999	602264	551128	613725	515756	495929	226681	507684	505198
1090	unkown1788	0.00267199	0.00915706	24	18	202582	0.0179825	0.16005	20	18	791305	0.000525816	0.00245276	22	18.15	602692	210985	0.35007	543020	701288	755714	647160	244697	302773	314313	275732	653819	747580	686723	876733	771049	893918	827301	672953	619673
1091	unkown1789	0.00421867	0.0128642	24	18	89843.4	0.0389381	0.168107	20	17.9999	326091	0.00159569	0.00570252	22	18.15	236767	92550.6	0.390894	190327	277854	302297	258381	73128	121499	119718	74912	224010	287508	293097	380356	323439	419422	312944	248559	244216
1093	unkown1790	0.0065055	0.0180441	24	18	122209	0.0144923	0.16005	20	12	421408	0.00096818	0.00396233	22	14.85	309997	238085	0.768025	297388	332333	344681	280973	113878	140076	170961	121548	341893	427166	472116	444457	403745	402751	342463	358946	312211
1096	unkown1794	2.89e-06	7.4e-05	18	9	241122	0.0352576	0.165293	23.1496	6.00001	877320	1.74e-06	4.64e-05	20.5748	7.81003	665963	242992	0.364873	369237	500728	467162	319687	857397	987631	823348	840904	635346	703580	718975	823010	502364	598829	505508	429673	630211
1098	unkown1796	7.77e-06	0.000146622	18	9	47451.8	0.0293495	0.16055	20	5.99999	158292	3.72e-06	7.58e-05	19	7.6	116761	50151.4	0.429522	59770	75800	82353	46023	172508	150335	142730	167595	103917	120731	127054	141233	90869	76269	85909	67340	106902
1104	unkown1801	0.00421867	0.0128642	18	9	180322	0.106369	0.278424	24.0327	6	1.61942e+06	0.00390808	0.0113274	21.0163	7.87756	1.50205e+06	158095	0.105253	1297263	1453339	1369868	1250088	1641127	1634144	1645398	1556994	1374673	1622604	1546762	1740638	1394756	1495594	1333474	1346454	1.48145e+06
1119	unkown182	0.0144977	0.0334791	24	12	34999.7	0.222345	0.455186	24.1644	12	303644	0.0217176	0.0468643	24.0822	12.0001	267147	44117	0.165141	265541	201720	247698	202763	253935	304323	274421	283574	296080	285563	303836	329098	240718	266911	208222	311855	267266
1121	unkown1822	0.00980952	0.0247433	18	6	247073	0.0303678	0.161508	20	6	484391	0.00271642	0.00850768	19	6.01667	253362	244015	0.963108	110940	123359	123083	79740	489761	470553	493575	483675	147411	153216	133124	97332	191310	166093	179365	138136	223792
1123	unkown1824	0.000572095	0.00295888	24	12	67770.2	0.0334173	0.162706	24.2975	6.00003	223880	0.000226831	0.00131323	24.1488	9.01884	168985	66974.1	0.396332	95732	135566	105179	90133	261642	209557	209056	215263	158754	233499	216723	228217	141785	112285	160316	137414	169445
1125	unkown1826	0.00267199	0.00915706	18	9	63886.4	0.243417	0.485392	24.8451	6	282400	0.00542306	0.0147515	21.4225	7.94237	236532	54596	0.230818	123995	205233	187213	158003	305797	286809	275628	261365	191645	272747	245807	306472	168340	244315	260650	190913	230308
1141	unkown1843	0.0144977	0.0334791	24	21	43103.1	0.0721656	0.223075	20.3695	17.9999	192674	0.00822609	0.020866	22.1848	19.5078	151543	39150	0.258342	149161	191572	142803	203185	71441	126387	95373	90049	141055	123779	159600	211873	204727	186518	198944	180508	154811
1142	unkown1844	0.000320124	0.00196698	18	3	33976.7	0.171881	0.378878	24.5682	4.62e-05	436306	0.000594679	0.00269819	21.2841	1.7737	412899	74575.7	0.180615	421404	426237	459953	437629	366011	432847	398129	376924	333688	365206	326476	425538	504471	526205	438781	447044	417909
1153	unkown1868	0.0210199	0.0446536	18	9	83985.2	0.250936	0.495501	24.9858	6.00002	194092	0.0329394	0.066707	21.4929	7.95385	146028	61126.7	0.418597	35238	121530	60984	64554	157856	198450	179709	240351	60614	187350	213900	219763	139790	101721	131246	114722	139236
1160	unkown1878	8.77e-05	0.000797343	18	0	60323.3	0.0167258	0.16005	24.2975	17.9999	182756	2.12e-05	0.000244162	21.1488	18.408	143931	61712.1	0.428761	213051	238476	181744	205402	98115	102379	91542	115293	107328	124126	112972	104117	207912	184974	168193	169945	151598
1161	unkown1880	0.00164724	0.00647131	18	3	21190.2	0.262174	0.510748	26.6465	6.63e-05	631259	0.00377769	0.0110274	22.3233	1.8603	634403	75802.9	0.119487	598412	654845	645585	626196	605481	623231	589629	579826	539752	578080	561780	703411	703575	779975	741488	659467	636921
1168	unkown1887	0.00980952	0.0247433	24	15	43075.5	0.0552425	0.193284	28	17.9999	184828	0.00461724	0.0129905	26	16.4821	147533	10529.5	0.0713701	93734	112170	100465	117119	129682	144340	112119	129316	177377	166967	150650	183706	187994	227438	190417	133462	147310
1182	unkown1905	0.00164724	0.00647131	18	3	43101	0.0376006	0.166683	23.52	6.63e-05	261177	0.000662072	0.00292453	20.76	1.73003	214966	63547.1	0.295615	245897	262091	296613	240109	186476	237401	181695	172176	175655	139562	153911	201810	243430	263255	275760	253011	220553
1185	unkown1909	0.0419656	0.0773141	24	15	31336.1	0.328793	0.59949	28	12	200082	0.072898	0.13289	26	13.6964	171595	28765.6	0.167636	117678	153818	146902	94178	153462	206281	146925	160043	176760	185375	246791	191403	146196	254072	219638	163531	172691
1199	unkown1924	0.0210199	0.0446536	18	9	57277.4	0.0204515	0.16005	20	6	313260	0.00376238	0.0109899	19	7.6	143840	125255	0.87079	42707	52275	67637	25774	312165	294721	352108	294048	55882	74917	82167	17270	58104	69372	76526	31814	119218
1206	unkown1933	0.00267199	0.00915706	24	0	62331.5	0.0862437	0.2454	24.7059	6.63e-05	368371	0.00216052	0.00714364	24.3529	3.27e-05	295834	81928.6	0.276941	316633	344984	462405	349466	251662	292478	255593	228362	203241	261846	230145	256955	333301	260713	340505	330497	294924
1210	unkown194	0.000987235	0.00439096	24	15	136799	0.0307889	0.161824	27.6489	12	1.03796e+06	0.000346549	0.00178011	25.8245	13.6742	904200	164494	0.181922	669095	680082	739735	618931	923149	1003520	948549	914478	991959	1042906	1016392	1100565	1011255	1032930	1029884	835022	909903
1216	unkown1948	0.00421867	0.0128642	24	15	196242	0.151081	0.349422	23.9024	12	1.46515e+06	0.00532716	0.0145609	23.9512	13.497	1.2841e+06	188179	0.146545	1002825	1191718	1254645	974334	1270004	1106461	1135020	1242204	1145201	1475764	1579846	1659806	1323222	1473126	1380110	1328693	1.28394e+06
1235	unkown1978	0.0419656	0.0773141	18	3	497751	0.590664	0.921762	20	4.67e-05	3.72421e+06	0.116437	0.201046	19	1.58336	3.31237e+06	643856	0.19438	2687198	3765907	4423686	4020039	2883970	3275664	3576798	3405195	2452478	2379466	2690171	3561547	3773956	4691805	4263906	2893182	3.42156e+06
1239	unkown1981	0.0144977	0.0334791	18	0	50626.5	0.0975111	0.263654	24.1644	17.9999	216068	0.0106897	0.0258501	21.0822	18.3931	180561	50921.3	0.282018	194139	216640	280265	238729	127879	151556	188993	119556	134124	129880	149618	196988	194383	237140	188107	244645	187040
1240	unkown1982	0.0419656	0.0773141	18	3	282448	0.425724	0.724534	20	5.64e-05	2.18512e+06	0.0897731	0.159809	19	1.58336	1.93456e+06	350428	0.181141	1615551	2175222	2605239	2344491	1776848	1831463	2183924	2010700	1406662	1423434	1609828	2040465	2210253	2460643	2359777	1849280	1.99399e+06
1242	unkown1988	0.0419656	0.0773141	18	12	14693.9	0.680688	1	24.1644	12	84027.5	0.130132	0.221302	21.0822	12.2621	65425.8	26418.1	0.403787	95159	32961	51287	46369	98495	77907	55239	51322	86773	109968	86868	52501	27682	45432	36159	60520	63415.1
1243	unkown1989	0.000572095	0.00295888	24	18	442644	0.0470609	0.17911	24.5682	17.9999	3.82759e+06	0.000310224	0.00163067	24.2841	18.0024	3.33787e+06	379760	0.113773	3143929	3072329	3506693	2953268	3010932	3170691	2752345	2558212	3321400	3283228	3391572	3876069	3793863	3986987	3585869	3943654	3.33444e+06
1244	unkown199	0.000987235	0.00439096	18	9	73600.3	0.0392002	0.168107	24.1644	6	301152	0.000431877	0.00211026	21.0822	7.88789	256421	67875.4	0.264703	179300	190990	227168	144100	303537	313760	333697	253613	241033	312198	325068	296097	196257	216716	218109	212389	247752
1261	unkown2006	0.0065055	0.0180441	24	15	90439.5	0.0930916	0.255474	22.1053	12	705179	0.00509272	0.0140823	23.0526	13.4611	593631	135692	0.22858	475268	505558	536114	483724	615281	670551	481537	510032	649550	665343	738304	767519	524986	659766	551005	630268	591550
1270	unkown2016	0.0299489	0.0589567	24	12	32213	0.306138	0.567949	23.7736	12	375616	0.052187	0.0993094	23.8868	12.0003	334610	45020.3	0.134545	281234	319239	287318	290829	393725	358258	294104	314180	307954	417070	397826	379612	304851	352539	310447	341919	334444
1282	unkown2034	0.0419656	0.0773141	24	21	116387	0.439661	0.74237	24.2975	17.9999	978740	0.0921176	0.163114	24.1488	19.5099	869006	124047	0.142745	808805	1045643	1049404	791042	740084	816378	765813	779822	646635	825444	742314	965224	911172	1111955	1054689	837147	868223
1286	unkown2041	0.0210199	0.0446536	24	0	103701	0.249625	0.493775	24.0327	6.63e-05	287518	0.0327947	0.0664438	24.0163	3.31e-05	209967	113011	0.538231	98497	348097	380206	323274	170491	116784	188264	120679	85606	127969	96060	237831	253655	282578	313526	214992	209907
1298	unkown2055	0.0419656	0.0773141	24	18	61617.6	0.11781	0.296663	20	17.9999	433046	0.0311944	0.063966	22	18.15	382008	54812.5	0.143485	347509	402548	458642	365446	302516	317793	272304	286607	344748	445737	404317	502358	446431	394974	390273	500508	386419
1303	unkown206	0.0144977	0.0334791	24	9	2.63155e+06	0.0485182	0.18099	20	6	2.90539e+07	0.00580982	0.0155966	22	7.425	2.43651e+07	3.40355e+06	0.13969	22758864	21106817	23458152	23817419	30243683	29753022	26278775	29940207	23009746	24688867	25030053	19456828	19518142	23867777	21248364	21093861	2.40794e+07
1310	unkown207	0.0144977	0.0334791	24	9	231483	0.0362895	0.166088	20	6	2342042	0.00449828	0.0127272	22	7.425	1.90772e+06	321628	0.168593	1747524	1598364	1801009	1824135	2382655	2404568	2125371	2455574	1799977	1939146	1893943	1540479	1411681	1831043	1699987	1636116	1.88072e+06
1311	unkown2070	0.0419656	0.0773141	18	6	76411.5	0.847097	1	20	6	638587	0.15417	0.25714	19	6.01667	575646	65296.3	0.113431	486500	527259	568813	559731	645435	680604	588228	640082	409481	533477	474103	630119	645220	558801	520529	615356	567734
1319	unkown2079	0.000320124	0.00196698	18	9	59707.4	0.0654437	0.21173	22.9091	6.00002	255884	0.000246653	0.00139399	20.4545	7.79222	206067	57488.2	0.278979	152898	166416	121764	158690	209149	292960	270047	251379	250664	221133	196691	207167	146267	189585	189603	133279	197356
1324	unkown2086	0.0065055	0.0180441	18	6	17421.2	0.611635	0.94339	20	6	72969.2	0.0259698	0.0544761	19	6.01667	59645.8	11961.1	0.200536	67041	63077	31476	62997	85733	69736	66171	70237	61133	25578	16087	43343	75205	69290	75230	48807	58196.3
1327	unkown209	0.000320124	0.00196698	24	15	72394.8	0.0591124	0.198804	25.1282	12	804784	0.000224716	0.0013046	24.5641	13.5416	716490	106610	0.148795	567860	651698	665146	586523	720039	744842	723362	658392	760789	771964	799262	887123	748859	791347	661415	742840	717591
1329	unkown2092	0.00267199	0.00915706	24	0	164446	0.0941563	0.257049	23.9024	6.63e-05	579875	0.00233666	0.0075652	23.9512	3.32e-05	452325	192082	0.424653	434746	645486	668151	571121	338783	399744	373702	342644	249811	263470	270102	496132	502888	663814	605677	415868	452634
1335	unkown2100	0.0210199	0.0446536	18	0	85610.1	0.17108	0.377851	24.0327	17.9999	563729	0.0238345	0.050609	21.0163	18.3786	484133	104462	0.215771	499418	665262	649686	525044	462952	463086	348050	380515	360766	407007	447180	499890	499071	646684	655130	454034	497736
1336	unkown2101	0.00267199	0.00915706	24	9	32095.6	0.0277223	0.16005	20	6	122009	0.00077855	0.00331877	22	7.425	67265.6	39033.2	0.580286	52611	46724	47321	60146	118348	141320	111617	116752	12873	84796	53147	53669	49483	27343	34069	13616	63989.7
1337	unkown2103	0.0144977	0.0334791	18	6	76312	0.971966	1	20	6	218014	0.0741512	0.135065	19	6.01667	152839	75020.5	0.490848	68998	84868	120520	53826	152895	227952	282532	208678	64960	31196	92883	74162	228955	114211	240758	252570	143748
1339	unkown2108	8.77e-05	0.000797343	18	9	72107.4	0.0956048	0.260373	24.5682	6	249252	0.000106381	0.0007652	21.2841	7.92001	194887	65102.7	0.334054	102170	122591	153266	88855	222936	230781	265224	278067	195092	199951	205028	262925	156473	189642	203678	116885	187098
1363	unkown2134	0.0299489	0.0589567	24	12	585598	0.115316	0.291359	26.0177	12	4.36698e+06	0.0230298	0.0492015	25.0088	12.0196	3.70692e+06	786713	0.212228	2199686	2960114	3363404	2551349	4229573	3996738	3952924	3804010	4007272	4194370	4274448	4991841	3792670	4366654	4285672	2761807	3.73328e+06
1369	unkown2142	0.0299489	0.0589567	18	9	55692.8	0.348763	0.626164	24.9858	6.00003	237158	0.0580917	0.108846	21.4929	7.95386	209167	44792.7	0.214148	204571	147683	132351	128812	292691	229912	210670	215357	202377	293234	240998	208016	155850	146214	198562	259746	204190
1372	unkown2146	0.0419656	0.0773141	18	3	196620	0.957894	1	20	6	1.87779e+06	0.169394	0.279944	19	4.43333	1.86502e+06	241621	0.129554	1330859	2133413	2049397	1832873	1533982	1929853	2001303	2046013	1779903	1292866	1281740	1924578	2393179	2078863	2336569	1843388	1.8618e+06
1374	unkown2148	0.00164724	0.00647131	24	21	48832.4	0.0776438	0.231903	25.2722	17.9999	187127	0.00127441	0.00487498	24.6361	19.5517	129019	51539.5	0.399473	81889	151593	175256	130196	96235	96686	78426	64801	126347	44117	114628	133904	174928	192166	194837	186577	127662
1376	unkown2150	0.0065055	0.0180441	24	18	57965.8	0.0861253	0.245373	22.6735	17.9999	294719	0.0047552	0.0132874	23.3368	18.0145	223838	67630.1	0.302139	222761	259830	209507	197874	148091	127811	158299	143034	182626	258830	219470	299606	335893	322045	192000	328939	225414
1378	unkown2154	0.00164724	0.00647131	24	18	44847.9	0.0898523	0.250609	27.6489	17.9999	161303	0.00145318	0.00534137	25.8245	18.0903	110757	31337.5	0.282939	124240	80069	22020	97249	98152	52694	84253	54987	99139	153063	110778	125510	186174	131518	149703	177817	109210
1380	unkown2156	0.0144977	0.0334791	24	18	97814.4	0.0734495	0.225337	25.2722	17.9999	526490	0.00835367	0.0211183	24.6361	18.012	429784	62760.3	0.146028	489539	320571	365673	333900	373127	300990	363839	332342	476651	433489	474653	486273	517814	465874	484419	637855	428563
1384	unkown2164	2.89e-06	7.4e-05	24	15	864183	0.0129315	0.16005	26.0177	12	6.43533e+06	6.76e-07	2.81e-05	25.0088	13.5826	5.60614e+06	952521	0.169907	4634177	4693423	4371639	4698203	5592181	5927238	5351947	5185735	6097226	6558070	6501373	6584646	5688799	6134693	5972388	5993056	5.62405e+06
1387	unkown2168	0.0299489	0.0589567	24	12	42999.5	0.601526	0.932828	24.5682	12	182045	0.0903735	0.160593	24.2841	12.0016	150137	45436.9	0.302637	193115	92154	73570	83906	149384	183954	202817	154889	203931	208878	227579	87791	142125	152023	123275	129599	150562
1390	unkown2173	0.0299489	0.0589567	18	9	46539.5	0.839022	1	20	6	282209	0.117693	0.203098	19	7.6	244051	37507.1	0.153685	269332	187801	136713	193949	269503	305942	279222	274169	237098	206224	296130	200948	284622	198956	196906	249335	236678
[truncated: 466 more rows]

## Sheet: unique cycling TS in TM 
ID	CycID	JTK_pvalue	JTK_BH.Q	JTK_period	JTK_adjphase	JTK_amplitude	LS_pvalue	LS_BH.Q	LS_period	LS_adjphase	LS_amplitude	meta2d_pvalue	meta2d_BH.Q	meta2d_period	meta2d_phase	meta2d_Base	meta2d_AMP	meta2d_rAMP	X0	X0.1	X0.2	X0.3	X6	X6.1	X6.2	X6.3	X12	X12.1	X12.2	X12.3	X18	X18.1	X18.2	X18.3	TM
[truncated: 694 more rows]

[truncated: 5 more sheets: shared cycling in TM and TS, 0.5 cycling in TM, 0.5 cycling in TS, total TM, total TS]
